# Supplementary material for: Proteomic profiling reveals CEACAM6 function in driving gallbladder cancer aggressiveness through integrin receptor, PRKCD and AKT/ERK signaling
Source: Cell Death Dis. 2024 Oct 28;15(10):780. doi: 10.1038/s41419-024-07171-x (PMC11519453; doi:10.1038/s41419-024-07171-x)
Supplement: Supplementary file 3 — Table S2 [file 41419_2024_7171_MOESM3_ESM.xlsx]

## Sheet: MS-FFPE_Proteomics
logFC	AveExpr	t	P.Value	adj.P.Val	B	fdrtool.pval	fdrtool.qval	description	short.name	sub.cell	GO	GO.ID	gene.name	ID
-4.20361	15.4987	-10.6203	1.35214e-07	0.000147557	7.97808	5.6801e-05	0.085126	Galectin-2 (Gal-2) (Beta-galactoside-binding lectin L-14-II) (HL14) (Lactose-binding lectin 2) (S-Lac lectin 2)	LEG2_HUMAN	NA	carbohydrate binding [GO:0030246]; galactoside binding [GO:0016936]	GO:0016936; GO:0030246	LGALS2	P05162
-3.80513	14.9998	-10.4112	1.6914e-07	0.000147557	7.76759	7.77236e-05	0.085126	Retinal dehydrogenase 2 (RALDH 2) (RalDH2) (EC 1.2.1.36) (Aldehyde dehydrogenase family 1 member A2) (Retinaldehyde-specific dehydrogenase type 2) (RALDH(II))	AL1A2_HUMAN	SUBCELLULAR LOCATION: Cytoplasm.	cytoplasm [GO:0005737]; cytosol [GO:0005829]; perinuclear region of cytoplasm [GO:0048471]; 3-chloroallyl aldehyde dehydrogenase activity [GO:0004028]; aldehyde dehydrogenase (NAD) activity [GO:0004029]; retinal binding [GO:0016918]; retinal dehydrogenase activity [GO:0001758]; 9-cis-retinoic acid biosynthetic process [GO:0042904]; anterior/posterior pattern specification [GO:0009952]; blood vess…	GO:0001568; GO:0001758; GO:0001822; GO:0001889; GO:0001936; GO:0003007; GO:0004028; GO:0004029; GO:0005737; GO:0005829; GO:0006776; GO:0007494; GO:0008284; GO:0008285; GO:0009855; GO:0009952; GO:0009954; GO:0010628; GO:0014032; GO:0016331; GO:0016918; GO:0021915; GO:0021983; GO:0030182; GO:0030324; GO:0030902; GO:0031016; GO:0031076; GO:0032355; GO:0033189; GO:0034097; GO:0035115; GO:0035799; GO:…	ALDH1A2 RALDH2	O94788
-3.5945	15.8377	-8.39262	1.80263e-06	0.000348053	5.4962	0.00122506	0.230313	Fructose-bisphosphate aldolase B (EC 4.1.2.13) (Liver-type aldolase)	ALDOB_HUMAN	SUBCELLULAR LOCATION: Cytoplasm, cytoskeleton, microtubule organizing center, centrosome, centriolar satellite {ECO:0000269|PubMed:18000879}.	centriolar satellite [GO:0034451]; cytosol [GO:0005829]; extracellular exosome [GO:0070062]; microtubule organizing center [GO:0005815]; ATPase binding [GO:0051117]; cytoskeletal protein binding [GO:0008092]; fructose binding [GO:0070061]; fructose-1-phosphate aldolase activity [GO:0061609]; fructose-bisphosphate aldolase activity [GO:0004332]; identical protein binding [GO:0042802]; canonical gl…	GO:0004332; GO:0005815; GO:0005829; GO:0006000; GO:0006094; GO:0006096; GO:0006116; GO:0008092; GO:0030388; GO:0032781; GO:0034451; GO:0042802; GO:0051117; GO:0061609; GO:0061621; GO:0061624; GO:0070061; GO:0070062; GO:0070072	ALDOB ALDB	P05062
-3.39997	14.4327	-8.93647	9.16051e-07	0.00020863	6.15379	0.000611376	0.149521	Alcohol dehydrogenase 1A (EC 1.1.1.1) (Alcohol dehydrogenase subunit alpha)	ADH1A_HUMAN	SUBCELLULAR LOCATION: Cytoplasm.	cytosol [GO:0005829]; nucleoplasm [GO:0005654]; plasma membrane [GO:0005886]; alcohol dehydrogenase (NAD) activity [GO:0004022]; alcohol dehydrogenase activity, zinc-dependent [GO:0004024]; retinol dehydrogenase activity [GO:0004745]; zinc ion binding [GO:0008270]; alcohol metabolic process [GO:0006066]; drug metabolic process [GO:0017144]; ethanol oxidation [GO:0006069]	GO:0004022; GO:0004024; GO:0004745; GO:0005654; GO:0005829; GO:0005886; GO:0006066; GO:0006069; GO:0008270; GO:0017144	ADH1A ADH1	P07327
-3.29372	16.1584	-6.43344	2.7477e-05	0.000982333	2.80478	0.0112197	0.528535	Collagen alpha-6(IV) chain	CO4A6_HUMAN	SUBCELLULAR LOCATION: Secreted, extracellular space, extracellular matrix, basement membrane.	collagen type IV trimer [GO:0005587]; endoplasmic reticulum lumen [GO:0005788]; extracellular region [GO:0005576]; extracellular matrix structural constituent [GO:0005201]; cell adhesion [GO:0007155]; collagen catabolic process [GO:0030574]; extracellular matrix organization [GO:0030198]	GO:0005201; GO:0005576; GO:0005587; GO:0005788; GO:0007155; GO:0030198; GO:0030574	COL4A6	Q14031
-3.22761	14.5561	-10.3096	1.88826e-07	0.000147557	7.66376	9.03455e-05	0.085126	Contactin-1 (Glycoprotein gp135) (Neural cell surface protein F3)	CNTN1_HUMAN	SUBCELLULAR LOCATION: Isoform 1: Cell membrane; Lipid-anchor, GPI-anchor; Extracellular side.; SUBCELLULAR LOCATION: Isoform 2: Cell membrane; Lipid-anchor, GPI-anchor; Extracellular side.	anchored component of membrane [GO:0031225]; extracellular exosome [GO:0070062]; membrane [GO:0016020]; membrane raft [GO:0045121]; myelin sheath [GO:0043209]; plasma membrane [GO:0005886]; carbohydrate binding [GO:0030246]; cell adhesion [GO:0007155]; cerebellum development [GO:0021549]; neuron projection development [GO:0031175]; Notch signaling pathway [GO:0007219]; positive regulation of gene…	GO:0005886; GO:0007155; GO:0007219; GO:0010628; GO:0010765; GO:0010976; GO:0016020; GO:0021549; GO:0030246; GO:0031175; GO:0031225; GO:0043209; GO:0045121; GO:0050731; GO:0070062	CNTN1	Q12860
-3.20824	15.5501	-7.25406	8.28351e-06	0.000651684	3.99689	0.00468674	0.419371	Alcohol dehydrogenase 6 (EC 1.1.1.1)	ADH6_HUMAN	SUBCELLULAR LOCATION: Cytoplasm.	cytosol [GO:0005829]; extracellular exosome [GO:0070062]; alcohol dehydrogenase (NAD) activity [GO:0004022]; alcohol dehydrogenase activity, zinc-dependent [GO:0004024]; zinc ion binding [GO:0008270]; ethanol oxidation [GO:0006069]; response to ethanol [GO:0045471]	GO:0004022; GO:0004024; GO:0005829; GO:0006069; GO:0008270; GO:0045471; GO:0070062	ADH6	P28332
-3.17869	14.7732	-6.5295	2.37689e-05	0.000934531	2.94938	0.0101709	0.518549	Homogentisate 1,2-dioxygenase (EC 1.13.11.5) (Homogentisate oxygenase) (Homogentisic acid oxidase) (Homogentisicase)	HGD_HUMAN	NA	cytosol [GO:0005829]; extracellular exosome [GO:0070062]; homogentisate 1,2-dioxygenase activity [GO:0004411]; identical protein binding [GO:0042802]; metal ion binding [GO:0046872]; L-phenylalanine catabolic process [GO:0006559]; tyrosine catabolic process [GO:0006572]	GO:0004411; GO:0005829; GO:0006559; GO:0006572; GO:0042802; GO:0046872; GO:0070062	HGD HGO	Q93099
-3.0656	16.1745	-9.75234	3.50945e-07	0.00016623	7.07556	0.00020172	0.106611	Retinol dehydrogenase 12 (EC 1.1.1.-) (All-trans and 9-cis retinol dehydrogenase) (Short chain dehydrogenase/reductase family 7C member 2)	RDH12_HUMAN	NA	intracellular [GO:0005622]; photoreceptor inner segment membrane [GO:0060342]; NADP-retinol dehydrogenase activity [GO:0052650]; retinol dehydrogenase activity [GO:0004745]; photoreceptor cell maintenance [GO:0045494]; response to stimulus [GO:0050896]; retinoid metabolic process [GO:0001523]; retinol metabolic process [GO:0042572]; visual perception [GO:0007601]	GO:0001523; GO:0004745; GO:0005622; GO:0007601; GO:0042572; GO:0045494; GO:0050896; GO:0052650; GO:0060342	RDH12 SDR7C2	Q96NR8
-3.03722	14.0021	-8.27586	2.09328e-06	0.000361234	5.35027	0.0014157	0.248962	Creatine kinase S-type, mitochondrial (EC 2.7.3.2) (Basic-type mitochondrial creatine kinase) (Mib-CK) (Sarcomeric mitochondrial creatine kinase) (S-MtCK)	KCRS_HUMAN	SUBCELLULAR LOCATION: Mitochondrion inner membrane; Peripheral membrane protein; Intermembrane side.	mitochondrial inner membrane [GO:0005743]; mitochondrion [GO:0005739]; ATP binding [GO:0005524]; creatine kinase activity [GO:0004111]; creatine metabolic process [GO:0006600]; muscle contraction [GO:0006936]	GO:0004111; GO:0005524; GO:0005739; GO:0005743; GO:0006600; GO:0006936	CKMT2	P17540
-3.01069	17.3574	-6.73913	1.73973e-05	0.000848252	3.26024	0.00817955	0.494232	Calponin-1 (Basic calponin) (Calponin H1, smooth muscle)	CNN1_HUMAN	NA	cytoskeleton [GO:0005856]; focal adhesion [GO:0005925]; actin binding [GO:0003779]; calmodulin binding [GO:0005516]; actomyosin structure organization [GO:0031032]; negative regulation of vascular smooth muscle cell proliferation [GO:1904706]; regulation of smooth muscle contraction [GO:0006940]	GO:0003779; GO:0005516; GO:0005856; GO:0005925; GO:0006940; GO:0031032; GO:1904706	CNN1	P51911
-2.99918	18.0411	-9.40834	5.21821e-07	0.000167922	6.69601	0.000325094	0.11951	Alcohol dehydrogenase 1B (EC 1.1.1.1) (Alcohol dehydrogenase subunit beta)	ADH1B_HUMAN	SUBCELLULAR LOCATION: Cytoplasm.	cytosol [GO:0005829]; nucleoplasm [GO:0005654]; plasma membrane [GO:0005886]; alcohol dehydrogenase activity, zinc-dependent [GO:0004024]; ethanol binding [GO:0035276]; zinc ion binding [GO:0008270]; ethanol oxidation [GO:0006069]	GO:0004024; GO:0005654; GO:0005829; GO:0005886; GO:0006069; GO:0008270; GO:0035276	ADH1B ADH2	P00325
-2.97697	15.4731	-4.94005	0.00030841	0.00349722	0.382365	0.0450337	0.817734	Annexin A13 (Annexin XIII) (Annexin-13) (Intestine-specific annexin) (ISA)	ANX13_HUMAN	SUBCELLULAR LOCATION: Cell membrane. Note=Associated with the plasma membrane of undifferentiated, proliferating crypt epithelial cells as well as differentiated villus enterocytes.	apical plasma membrane [GO:0016324]; basolateral plasma membrane [GO:0016323]; exocytic vesicle [GO:0070382]; extracellular exosome [GO:0070062]; extracellular space [GO:0005615]; membrane raft [GO:0045121]; nucleoplasm [GO:0005654]; plasma membrane [GO:0005886]; calcium ion binding [GO:0005509]; calcium-dependent phospholipid binding [GO:0005544]; phosphatidylglycerol binding [GO:1901611]; phosp…	GO:0001786; GO:0005509; GO:0005544; GO:0005615; GO:0005654; GO:0005886; GO:0016323; GO:0016324; GO:0030154; GO:0042997; GO:0042998; GO:0045121; GO:0070062; GO:0070382; GO:1901611	ANXA13 ANX13	P27216
-2.95712	15.7484	-9.61511	4.10569e-07	0.00016623	6.9257	0.000244436	0.112187	Alanine aminotransferase 1 (ALT1) (EC 2.6.1.2) (Glutamate pyruvate transaminase 1) (GPT 1) (Glutamic--alanine transaminase 1) (Glutamic--pyruvic transaminase 1)	ALAT1_HUMAN	SUBCELLULAR LOCATION: Cytoplasm.	cytosol [GO:0005829]; extracellular exosome [GO:0070062]; L-alanine:2-oxoglutarate aminotransferase activity [GO:0004021]; pyridoxal phosphate binding [GO:0030170]; cellular amino acid biosynthetic process [GO:0008652]; L-alanine catabolic process [GO:0042853]	GO:0004021; GO:0005829; GO:0008652; GO:0030170; GO:0042853; GO:0070062	GPT AAT1 GPT1	P24298
-2.86219	16.0218	-7.77297	4.05616e-06	0.000407898	4.70164	0.00259131	0.325893	Peripherin (Neurofilament 4)	PERI_HUMAN	NA	extracellular exosome [GO:0070062]; intermediate filament [GO:0005882]; membrane [GO:0016020]; type III intermediate filament [GO:0045098]; structural molecule activity [GO:0005198]	GO:0005198; GO:0005882; GO:0016020; GO:0045098; GO:0070062	PRPH NEF4 PRPH1	P41219
-2.84065	16.8985	-7.96423	3.14312e-06	0.000361234	4.95222	0.00206631	0.297742	Filamin-C (FLN-C) (FLNc) (ABP-280-like protein) (ABP-L) (Actin-binding-like protein) (Filamin-2) (Gamma-filamin)	FLNC_HUMAN	SUBCELLULAR LOCATION: Cytoplasm {ECO:0000269|PubMed:11038172, ECO:0000269|PubMed:25351925}. Membrane {ECO:0000269|PubMed:11038172}; Peripheral membrane protein {ECO:0000269|PubMed:11038172}. Cytoplasm, cytoskeleton {ECO:0000269|PubMed:11038172}. Cytoplasm, myofibril, sarcomere, Z line {ECO:0000269|PubMed:11038172}. Note=A small amount localizes at membranes. In striated muscle cells, it predomina…	costamere [GO:0043034]; cytoplasm [GO:0005737]; cytoskeleton [GO:0005856]; cytosol [GO:0005829]; focal adhesion [GO:0005925]; plasma membrane [GO:0005886]; sarcolemma [GO:0042383]; sarcoplasm [GO:0016528]; Z disc [GO:0030018]; actin filament binding [GO:0051015]; ankyrin binding [GO:0030506]; cytoskeletal protein binding [GO:0008092]; identical protein binding [GO:0042802]; cell junction assembly…	GO:0005737; GO:0005829; GO:0005856; GO:0005886; GO:0005925; GO:0008092; GO:0016528; GO:0030018; GO:0030506; GO:0034329; GO:0042383; GO:0042802; GO:0043034; GO:0048747; GO:0051015	FLNC ABPL FLN2	Q14315
-2.82341	16.9821	-6.77508	1.65007e-05	0.000831955	3.3129	0.00787559	0.489705	Four and a half LIM domains protein 1 (FHL-1) (Skeletal muscle LIM-protein 1) (SLIM) (SLIM-1)	FHL1_HUMAN	SUBCELLULAR LOCATION: Isoform 1: Cytoplasm.; SUBCELLULAR LOCATION: Isoform 3: Cytoplasm. Nucleus.; SUBCELLULAR LOCATION: Isoform 2: Nucleus. Cytoplasm, cytosol. Note=Predominantly nuclear in myoblasts but is cytosolic in differentiated myotubes.	cytoplasm [GO:0005737]; cytosol [GO:0005829]; focal adhesion [GO:0005925]; nucleus [GO:0005634]; plasma membrane [GO:0005886]; ion channel binding [GO:0044325]; metal ion binding [GO:0046872]; animal organ morphogenesis [GO:0009887]; cell differentiation [GO:0030154]; muscle organ development [GO:0007517]; negative regulation of cell growth [GO:0030308]; negative regulation of G1/S transition of …	GO:0003254; GO:0005634; GO:0005737; GO:0005829; GO:0005886; GO:0005925; GO:0007517; GO:0009887; GO:0010972; GO:0030154; GO:0030308; GO:0043268; GO:0044325; GO:0046872; GO:1901016; GO:2000134	FHL1 SLIM1	Q13642
-2.80552	14.498	-6.77321	1.6546e-05	0.000831955	3.31017	0.00789112	0.489942	Netrin-1 (Epididymis tissue protein Li 131P)	NET1_HUMAN	SUBCELLULAR LOCATION: Secreted, extracellular space, extracellular matrix {ECO:0000250}.	basement membrane [GO:0005604]; cytoplasm [GO:0005737]; extracellular region [GO:0005576]; anterior/posterior axon guidance [GO:0033564]; apoptotic process [GO:0006915]; axon guidance [GO:0007411]; Cdc42 protein signal transduction [GO:0032488]; cell-cell adhesion [GO:0098609]; inner ear morphogenesis [GO:0042472]; mammary gland duct morphogenesis [GO:0060603]; negative regulation of axon extensi…	GO:0001764; GO:0005576; GO:0005604; GO:0005737; GO:0006915; GO:0006930; GO:0007097; GO:0007265; GO:0007411; GO:0008284; GO:0030334; GO:0030517; GO:0032488; GO:0033564; GO:0042472; GO:0045773; GO:0060603; GO:0098609; GO:2000147	NTN1 NTN1L	O95631
-2.70647	16.104	-5.24905	0.000182291	0.00261881	0.909978	0.0344893	0.774571	Myosin-11 (Myosin heavy chain 11) (Myosin heavy chain, smooth muscle isoform) (SMMHC)	MYH11_HUMAN	SUBCELLULAR LOCATION: Melanosome {ECO:0000269|PubMed:17081065}. Note=Identified by mass spectrometry in melanosome fractions from stage I to stage IV. Thick filaments of the myofibrils.	cytosol [GO:0005829]; extracellular exosome [GO:0070062]; melanosome [GO:0042470]; muscle myosin complex [GO:0005859]; myosin filament [GO:0032982]; actin filament binding [GO:0051015]; ATP binding [GO:0005524]; calmodulin binding [GO:0005516]; motor activity [GO:0003774]; structural constituent of muscle [GO:0008307]; cardiac muscle fiber development [GO:0048739]; elastic fiber assembly [GO:0048…	GO:0003774; GO:0005516; GO:0005524; GO:0005829; GO:0005859; GO:0006936; GO:0006939; GO:0008307; GO:0030241; GO:0032982; GO:0042470; GO:0048251; GO:0048739; GO:0051015; GO:0070062	MYH11 KIAA0866	P35749
-2.70595	14.9892	-9.488	4.75548e-07	0.000167922	6.78506	0.000291447	0.116842	4-hydroxy-2-oxoglutarate aldolase, mitochondrial (EC 4.1.3.16) (Dihydrodipicolinate synthase-like) (DHDPS-like protein) (Probable 2-keto-4-hydroxyglutarate aldolase) (Probable KHG-aldolase) (Protein 569272)	HOGA1_HUMAN	SUBCELLULAR LOCATION: Mitochondrion {ECO:0000250|UniProtKB:Q0P5I5}.	extracellular exosome [GO:0070062]; mitochondrial matrix [GO:0005759]; mitochondrion [GO:0005739]; 4-hydroxy-2-oxoglutarate aldolase activity [GO:0008700]; protein homodimerization activity [GO:0042803]; 4-hydroxyproline catabolic process [GO:0019470]; glyoxylate catabolic process [GO:0009436]; glyoxylate metabolic process [GO:0046487]; oxalate metabolic process [GO:0033609]; pyruvate biosyntheti…	GO:0005739; GO:0005759; GO:0008700; GO:0009436; GO:0019470; GO:0033609; GO:0042803; GO:0042866; GO:0046487; GO:0070062	HOGA1 C10orf65 DHDPSL	Q86XE5
-2.70325	15.4648	-7.0236	1.14977e-05	0.000673154	3.67187	0.0060364	0.455496	UDP-glucuronosyltransferase 2B15 (UDPGT 2B15) (EC 2.4.1.17) (HLUG4) (UDP-glucuronosyltransferase 2B8) (UDPGT 2B8) (UDPGTh-3)	UDB15_HUMAN	SUBCELLULAR LOCATION: Microsome membrane {ECO:0000305}; Single-pass membrane protein {ECO:0000305}. Endoplasmic reticulum membrane {ECO:0000305}; Single-pass membrane protein {ECO:0000305}.	endoplasmic reticulum membrane [GO:0005789]; integral component of membrane [GO:0016021]; intracellular membrane-bounded organelle [GO:0043231]; organelle membrane [GO:0031090]; glucuronosyltransferase activity [GO:0015020]; cellular glucuronidation [GO:0052695]; steroid metabolic process [GO:0008202]; xenobiotic metabolic process [GO:0006805]	GO:0005789; GO:0006805; GO:0008202; GO:0015020; GO:0016021; GO:0031090; GO:0043231; GO:0052695	UGT2B15 UGT2B8	P54855
-2.69106	16.8178	-5.94242	5.87977e-05	0.00145547	2.04434	0.0182234	0.644824	Caveolae-associated protein 2 (Cavin-2) (PS-p68) (Phosphatidylserine-binding protein) (Serum deprivation-response protein)	CAVN2_HUMAN	SUBCELLULAR LOCATION: Cytoplasm, cytosol {ECO:0000269|PubMed:10191091, ECO:0000269|PubMed:2390065}. Membrane, caveola {ECO:0000269|PubMed:19262564, ECO:0000269|PubMed:19525939}. Note=Localizes in the caveolae in a caveolin-dependent manner. {ECO:0000269|PubMed:19262564}.	caveola [GO:0005901]; cytoplasm [GO:0005737]; cytosol [GO:0005829]; membrane raft [GO:0045121]; phosphatidylserine binding [GO:0001786]; phospholipid binding [GO:0005543]; protein kinase C binding [GO:0005080]; plasma membrane tubulation [GO:0097320]	GO:0001786; GO:0005080; GO:0005543; GO:0005737; GO:0005829; GO:0005901; GO:0045121; GO:0097320	CAVIN2 SDPR	O95810
-2.68601	15.6075	-5.51193	0.000117764	0.00200865	1.34829	0.0272545	0.730838	Aldehyde oxidase (EC 1.2.3.1) (Aldehyde oxidase 1) (Azaheterocycle hydroxylase) (EC 1.17.3.-)	AOXA_HUMAN	SUBCELLULAR LOCATION: Cytoplasm {ECO:0000269|PubMed:18671973, ECO:0000269|PubMed:20444863, ECO:0000269|PubMed:23857892}.	cytosol [GO:0005829]; extracellular exosome [GO:0070062]; nuclear body [GO:0016604]; 2 iron, 2 sulfur cluster binding [GO:0051537]; aldehyde oxidase activity [GO:0004031]; electron carrier activity [GO:0009055]; flavin adenine dinucleotide binding [GO:0050660]; geranial:oxygen oxidoreductase activity [GO:0102797]; heptaldehyde:oxygen oxidoreductase activity [GO:0102798]; identical protein binding…	GO:0004031; GO:0005506; GO:0005829; GO:0009055; GO:0009115; GO:0016604; GO:0016614; GO:0016903; GO:0017144; GO:0042802; GO:0042803; GO:0042816; GO:0043546; GO:0050660; GO:0051287; GO:0051537; GO:0055114; GO:0070062; GO:0102797; GO:0102798	AOX1 AO	Q06278
-2.66076	15.7665	-5.4799	0.000124141	0.00204515	1.2954	0.0280596	0.736526	Desmin	DESM_HUMAN	SUBCELLULAR LOCATION: Cytoplasm, myofibril, sarcomere, Z line {ECO:0000269|PubMed:24200904, ECO:0000269|PubMed:26724190}. Cytoplasm {ECO:0000269|PubMed:25394388}. Cell membrane, sarcolemma {ECO:0000269|PubMed:25394388}. Nucleus {ECO:0000250|UniProtKB:P31001}. Note=Localizes in the intercalated disks which occur at the Z line of cardiomyocytes (PubMed:24200904, PubMed:26724190). Localizes in the n…	cardiac myofibril [GO:0097512]; cytosol [GO:0005829]; extracellular exosome [GO:0070062]; fascia adherens [GO:0005916]; intercalated disc [GO:0014704]; intermediate filament [GO:0005882]; intermediate filament cytoskeleton [GO:0045111]; neuromuscular junction [GO:0031594]; nucleus [GO:0005634]; sarcolemma [GO:0042383]; Z disc [GO:0030018]; cytoskeletal protein binding [GO:0008092]; identical prot…	GO:0005200; GO:0005634; GO:0005829; GO:0005882; GO:0005916; GO:0006936; GO:0007010; GO:0008016; GO:0008092; GO:0014704; GO:0030018; GO:0030049; GO:0031594; GO:0042383; GO:0042802; GO:0045109; GO:0045111; GO:0070062; GO:0097512	DES	P17661
-2.655	17.0027	-5.48434	0.000123236	0.00204515	1.30275	0.0279468	0.735743	Alcohol dehydrogenase 1C (EC 1.1.1.1) (Alcohol dehydrogenase subunit gamma)	ADH1G_HUMAN	SUBCELLULAR LOCATION: Cytoplasm.	cytosol [GO:0005829]; nucleoplasm [GO:0005654]; plasma membrane [GO:0005886]; alcohol dehydrogenase (NAD) activity [GO:0004022]; alcohol dehydrogenase activity, zinc-dependent [GO:0004024]; ethanol binding [GO:0035276]; retinol dehydrogenase activity [GO:0004745]; zinc ion binding [GO:0008270]; ethanol oxidation [GO:0006069]	GO:0004022; GO:0004024; GO:0004745; GO:0005654; GO:0005829; GO:0005886; GO:0006069; GO:0008270; GO:0035276	ADH1C ADH3	P00326
-2.65293	15.652	-6.98053	1.22335e-05	0.000673154	3.6103	0.00632437	0.461786	Glycogen phosphorylase, muscle form (EC 2.4.1.1) (Myophosphorylase)	PYGM_HUMAN	NA	cytoplasm [GO:0005737]; cytosol [GO:0005829]; extracellular exosome [GO:0070062]; glycogen phosphorylase activity [GO:0008184]; linear malto-oligosaccharide phosphorylase activity [GO:0102250]; nucleotide binding [GO:0000166]; pyridoxal phosphate binding [GO:0030170]; SHG alpha-glucan phosphorylase activity [GO:0102499]; glycogen catabolic process [GO:0005980]; glycogen metabolic process [GO:0005…	GO:0000166; GO:0005737; GO:0005829; GO:0005977; GO:0005980; GO:0008184; GO:0030170; GO:0070062; GO:0102250; GO:0102499	PYGM	P11217
-2.64892	14.3842	-7.99227	3.02884e-06	0.000361234	4.98856	0.00199811	0.293472	Mas-related G-protein coupled receptor member F (Mas-related gene F protein) (G-protein coupled receptor 140) (G-protein coupled receptor 168)	MRGRF_HUMAN	SUBCELLULAR LOCATION: Cell membrane; Multi-pass membrane protein.	extracellular exosome [GO:0070062]; integral component of plasma membrane [GO:0005887]; nuclear membrane [GO:0031965]; plasma membrane [GO:0005886]; G-protein coupled receptor activity [GO:0004930]	GO:0004930; GO:0005886; GO:0005887; GO:0031965; GO:0070062	MRGPRF GPR140 GPR168 MRGF PSEC0142	Q96AM1
-2.63303	15.6963	-7.06572	1.08235e-05	0.000673154	3.73183	0.00576625	0.449201	Collagen alpha-1(XXVIII) chain	COSA1_HUMAN	SUBCELLULAR LOCATION: Secreted, extracellular space, extracellular matrix, basement membrane {ECO:0000250}.	basement membrane [GO:0005604]; collagen trimer [GO:0005581]; endoplasmic reticulum lumen [GO:0005788]; extracellular matrix [GO:0031012]; extracellular region [GO:0005576]; serine-type endopeptidase inhibitor activity [GO:0004867]; cell adhesion [GO:0007155]	GO:0004867; GO:0005576; GO:0005581; GO:0005604; GO:0005788; GO:0007155; GO:0031012	COL28A1 COL28	Q2UY09
-2.59408	15.9386	-5.74435	8.06776e-05	0.00163462	1.72747	0.0219888	0.686582	Aflatoxin B1 aldehyde reductase member 3 (EC 1.-.-.-) (AFB1 aldehyde reductase 2) (AFB1-AR 2)	ARK73_HUMAN	SUBCELLULAR LOCATION: Cytoplasm.	cytosol [GO:0005829]; extracellular exosome [GO:0070062]; aldo-keto reductase (NADP) activity [GO:0004033]; electron carrier activity [GO:0009055]; identical protein binding [GO:0042802]; cellular aldehyde metabolic process [GO:0006081]; xenobiotic metabolic process [GO:0006805]	GO:0004033; GO:0005829; GO:0006081; GO:0006805; GO:0009055; GO:0042802; GO:0070062	AKR7A3 AFAR2	O95154
-2.58752	14.9144	-10.1951	2.13983e-07	0.000147557	7.54556	0.000106874	0.085126	Adenylosuccinate synthetase isozyme 1 (AMPSase 1) (AdSS 1) (EC 6.3.4.4) (Adenylosuccinate synthetase, basic isozyme) (Adenylosuccinate synthetase, muscle isozyme) (M-type adenylosuccinate synthetase) (IMP--aspartate ligase 1)	PURA1_HUMAN	SUBCELLULAR LOCATION: Cytoplasm {ECO:0000255|HAMAP-Rule:MF_03126, ECO:0000269|PubMed:15786719}.	cytoplasm [GO:0005737]; cytosol [GO:0005829]; actin filament binding [GO:0051015]; adenylosuccinate synthase activity [GO:0004019]; GTP binding [GO:0005525]; GTPase activity [GO:0003924]; metal ion binding [GO:0046872]; phosphate ion binding [GO:0042301]; protein homodimerization activity [GO:0042803]; 'de novo' AMP biosynthetic process [GO:0044208]; AMP biosynthetic process [GO:0006167]; asparta…	GO:0002376; GO:0003924; GO:0004019; GO:0005525; GO:0005737; GO:0005829; GO:0006167; GO:0006531; GO:0006541; GO:0009168; GO:0014850; GO:0035690; GO:0042301; GO:0042594; GO:0042803; GO:0044208; GO:0046040; GO:0046872; GO:0051015; GO:0071257	ADSSL1 ADSS1	Q8N142
-2.58319	15.4608	-4.73924	0.000437059	0.00427624	0.0326626	0.0532511	0.841399	Aldo-keto reductase family 1 member C1 (EC 1.1.1.-) (20-alpha-hydroxysteroid dehydrogenase) (20-alpha-HSD) (EC 1.1.1.149) (Chlordecone reductase homolog HAKRC) (Dihydrodiol dehydrogenase 1/2) (DD1/DD2) (High-affinity hepatic bile acid-binding protein) (HBAB) (Indanol dehydrogenase) (EC 1.1.1.112) (Trans-1,2-dihydrobenzene-1,2-diol dehydrogenase) (EC 1.3.1.20)	AK1C1_HUMAN	SUBCELLULAR LOCATION: Cytoplasm.	cytosol [GO:0005829]; extracellular exosome [GO:0070062]; 17-alpha,20-alpha-dihydroxypregn-4-en-3-one dehydrogenase activity [GO:0047006]; alditol:NADP+ 1-oxidoreductase activity [GO:0004032]; aldo-keto reductase (NADP) activity [GO:0004033]; androsterone dehydrogenase (B-specific) activity [GO:0047042]; bile acid binding [GO:0032052]; carboxylic acid binding [GO:0031406]; indanol dehydrogenase a…	GO:0001523; GO:0004032; GO:0004033; GO:0005829; GO:0006805; GO:0007586; GO:0008206; GO:0015721; GO:0016655; GO:0018636; GO:0030299; GO:0030855; GO:0031406; GO:0032052; GO:0042448; GO:0042574; GO:0042632; GO:0044597; GO:0044598; GO:0046683; GO:0047006; GO:0047042; GO:0047086; GO:0047115; GO:0047718; GO:0051260; GO:0055114; GO:0070062; GO:0071395	AKR1C1 DDH DDH1	Q04828
-2.5735	12.9607	-7.21813	8.71409e-06	0.000651684	3.94671	0.00487734	0.425266	UDP-glucuronosyltransferase 2A3 (UDPGT 2A3) (EC 2.4.1.17)	UD2A3_HUMAN	SUBCELLULAR LOCATION: Membrane {ECO:0000305}; Single-pass type I membrane protein {ECO:0000305}.	integral component of membrane [GO:0016021]; intracellular membrane-bounded organelle [GO:0043231]; glucuronosyltransferase activity [GO:0015020]; cellular glucuronidation [GO:0052695]	GO:0015020; GO:0016021; GO:0043231; GO:0052695	UGT2A3 UNQ2559/PRO6239	Q6UWM9
-2.56024	16.317	-6.91632	1.34248e-05	0.000712103	3.51801	0.00677674	0.470884	Aldo-keto reductase family 1 member B10 (EC 1.1.1.-) (ARL-1) (Aldose reductase-like) (Aldose reductase-related protein) (ARP) (hARP) (Small intestine reductase) (SI reductase)	AK1BA_HUMAN	SUBCELLULAR LOCATION: Lysosome {ECO:0000269|PubMed:21585341}. Secreted {ECO:0000269|PubMed:21585341}. Note=Secreted through a lysosome-mediated non-classical pathway.	cytosol [GO:0005829]; extracellular exosome [GO:0070062]; lysosome [GO:0005764]; aldo-keto reductase (NADP) activity [GO:0004033]; geranylgeranyl reductase activity [GO:0045550]; indanol dehydrogenase activity [GO:0047718]; retinal dehydrogenase activity [GO:0001758]; cellular aldehyde metabolic process [GO:0006081]; daunorubicin metabolic process [GO:0044597]; digestion [GO:0007586]; doxorubicin…	GO:0001523; GO:0001758; GO:0004033; GO:0005764; GO:0005829; GO:0006081; GO:0007586; GO:0008202; GO:0016488; GO:0044597; GO:0044598; GO:0045550; GO:0047718; GO:0070062	AKR1B10 AKR1B11	O60218
-2.52898	15.3695	-7.32803	7.4668e-06	0.000621418	4.09961	0.00431546	0.406952	PDZ domain-containing protein GIPC2	GIPC2_HUMAN	SUBCELLULAR LOCATION: Cytoplasm {ECO:0000305}.	cytoplasm [GO:0005737]; extracellular exosome [GO:0070062]; identical protein binding [GO:0042802]	GO:0005737; GO:0042802; GO:0070062	GIPC2	Q8TF65
-2.50836	14.3125	-6.79006	1.61415e-05	0.000828882	3.33479	0.00775189	0.487786	Actin, alpha skeletal muscle (Alpha-actin-1)	ACTS_HUMAN	SUBCELLULAR LOCATION: Cytoplasm, cytoskeleton.	actin cytoskeleton [GO:0015629]; actin filament [GO:0005884]; blood microparticle [GO:0072562]; cell body [GO:0044297]; cytosol [GO:0005829]; extracellular exosome [GO:0070062]; extracellular space [GO:0005615]; filopodium [GO:0030175]; lamellipodium [GO:0030027]; sarcomere [GO:0030017]; stress fiber [GO:0001725]; striated muscle thin filament [GO:0005865]; ADP binding [GO:0043531]; ATP binding […	GO:0001725; GO:0005200; GO:0005524; GO:0005615; GO:0005829; GO:0005865; GO:0005884; GO:0006936; GO:0009612; GO:0009991; GO:0010226; GO:0010628; GO:0015629; GO:0016049; GO:0017022; GO:0030017; GO:0030027; GO:0030049; GO:0030175; GO:0030240; GO:0043503; GO:0043531; GO:0044297; GO:0048545; GO:0048741; GO:0070062; GO:0072562; GO:0090131	ACTA1 ACTA	P68133
-2.4695	15.1175	-9.06222	7.86774e-07	0.000193018	6.30079	0.000518013	0.139331	Acyl-coenzyme A synthetase ACSM3, mitochondrial (EC 6.2.1.2) (Acyl-CoA synthetase medium-chain family member 3) (Butyrate--CoA ligase 3) (Butyryl-coenzyme A synthetase 3) (Middle-chain acyl-CoA synthetase 3) (Protein SA homolog)	ACSM3_HUMAN	SUBCELLULAR LOCATION: Mitochondrion matrix {ECO:0000250}.	mitochondrial matrix [GO:0005759]; acyl-CoA ligase activity [GO:0003996]; ATP binding [GO:0005524]; butyrate-CoA ligase activity [GO:0047760]; fatty acid ligase activity [GO:0015645]; fatty-acyl-CoA synthase activity [GO:0004321]; metal ion binding [GO:0046872]; acyl-CoA metabolic process [GO:0006637]; cholesterol homeostasis [GO:0042632]; fatty acid biosynthetic process [GO:0006633]; regulation …	GO:0003996; GO:0004321; GO:0005524; GO:0005759; GO:0006633; GO:0006637; GO:0008217; GO:0015645; GO:0042632; GO:0046872; GO:0047760	ACSM3 SAH	Q53FZ2
-2.46233	16.3061	-5.71144	8.50769e-05	0.00169292	1.67426	0.022676	0.693166	Synemin (Desmuslin)	SYNEM_HUMAN	SUBCELLULAR LOCATION: Cytoplasm, cytoskeleton. Cell junction, adherens junction. Note=There are at least two distinct SYNM subpopulations, one in which SYMN interacts with DES within the Z-lines, and another in which it interacts with both DTNA and DES at the costamere.	adherens junction [GO:0005912]; costamere [GO:0043034]; intermediate filament [GO:0005882]; intermediate filament cytoskeleton [GO:0045111]; neurofilament cytoskeleton [GO:0060053]; sarcolemma [GO:0042383]; intermediate filament binding [GO:0019215]; structural constituent of cytoskeleton [GO:0005200]; structural constituent of muscle [GO:0008307]; vinculin binding [GO:0017166]; fast-twitch skele…	GO:0005200; GO:0005882; GO:0005912; GO:0008307; GO:0017166; GO:0019215; GO:0031443; GO:0042383; GO:0043034; GO:0045104; GO:0045111; GO:0060053	SYNM DMN KIAA0353 SYN	O15061
-2.45519	15.1111	-6.43466	2.74261e-05	0.000982333	2.80663	0.0112057	0.528412	ATP-binding cassette sub-family A member 8	ABCA8_HUMAN	SUBCELLULAR LOCATION: Cell membrane {ECO:0000305}; Multi-pass membrane protein {ECO:0000305}.	integral component of membrane [GO:0016021]; mitochondrial inner membrane [GO:0005743]; plasma membrane [GO:0005886]; ATP binding [GO:0005524]; ATPase activity, coupled to transmembrane movement of substances [GO:0042626]; xenobiotic-transporting ATPase activity [GO:0008559]; lipid transport [GO:0006869]; transmembrane transport [GO:0055085]; transport [GO:0006810]	GO:0005524; GO:0005743; GO:0005886; GO:0006810; GO:0006869; GO:0008559; GO:0016021; GO:0042626; GO:0055085	ABCA8 KIAA0822	O94911
-2.43466	15.8004	-10.3176	1.87179e-07	0.000147557	7.67203	8.92781e-05	0.085126	MAGUK p55 subfamily member 6 (Veli-associated MAGUK 1) (VAM-1)	MPP6_HUMAN	SUBCELLULAR LOCATION: Membrane {ECO:0000250}; Peripheral membrane protein {ECO:0000250}.	extracellular exosome [GO:0070062]; membrane [GO:0016020]; plasma membrane [GO:0005886]; PDZ domain binding [GO:0030165]; protein complex assembly [GO:0006461]	GO:0005886; GO:0006461; GO:0016020; GO:0030165; GO:0070062	MPP6 VAM1	Q9NZW5
-2.43436	13.4699	-5.18373	0.000203501	0.00278577	0.79954	0.0365229	0.784417	Ornithine carbamoyltransferase, mitochondrial (EC 2.1.3.3) (Ornithine transcarbamylase) (OTCase)	OTC_HUMAN	SUBCELLULAR LOCATION: Mitochondrion matrix.	mitochondrial inner membrane [GO:0005743]; mitochondrial matrix [GO:0005759]; mitochondrion [GO:0005739]; amino acid binding [GO:0016597]; ornithine carbamoyltransferase activity [GO:0004585]; phosphate ion binding [GO:0042301]; phospholipid binding [GO:0005543]; ammonia homeostasis [GO:0097272]; anion homeostasis [GO:0055081]; arginine biosynthetic process via ornithine [GO:0042450]; citrulline …	GO:0000050; GO:0001889; GO:0004585; GO:0005543; GO:0005739; GO:0005743; GO:0005759; GO:0006593; GO:0007494; GO:0010043; GO:0016597; GO:0019240; GO:0032868; GO:0042301; GO:0042450; GO:0042493; GO:0055081; GO:0070207; GO:0070781; GO:0097272	OTC	P00480
-2.38729	16.4613	-9.04864	7.99743e-07	0.000193018	6.28501	0.000527413	0.140029	Annexin A4 (35-beta calcimedin) (Annexin IV) (Annexin-4) (Carbohydrate-binding protein p33/p41) (Chromobindin-4) (Endonexin I) (Lipocortin IV) (P32.5) (PP4-X) (Placental anticoagulant protein II) (PAP-II) (Protein II)	ANXA4_HUMAN	NA	cell surface [GO:0009986]; cytoplasm [GO:0005737]; extracellular exosome [GO:0070062]; nuclear membrane [GO:0031965]; nucleus [GO:0005634]; perinuclear region of cytoplasm [GO:0048471]; plasma membrane [GO:0005886]; vesicle membrane [GO:0012506]; calcium ion binding [GO:0005509]; calcium-dependent phospholipid binding [GO:0005544]; calcium-dependent protein binding [GO:0048306]; identical protein…	GO:0004859; GO:0005509; GO:0005544; GO:0005634; GO:0005737; GO:0005886; GO:0006357; GO:0007165; GO:0007219; GO:0009986; GO:0012506; GO:0030855; GO:0031965; GO:0032088; GO:0042802; GO:0043066; GO:0048306; GO:0048471; GO:0051059; GO:0070062; GO:2000483	ANXA4 ANX4	P09525
-2.38389	16.8316	-5.98593	5.48912e-05	0.00141582	2.11315	0.0174764	0.635181	Sarcolemmal membrane-associated protein (Sarcolemmal-associated protein)	SLMAP_HUMAN	SUBCELLULAR LOCATION: Cell membrane, sarcolemma {ECO:0000250}; Single-pass type IV membrane protein {ECO:0000250}. Cytoplasm, cytoskeleton, microtubule organizing center, centrosome {ECO:0000250}. Note=Membrane-associated. Distributed in the transverse tubules and near the junctional sarcoplasmic reticulum. Detected along the Z- and M-lines in cardiomyocytes. Centrosome. Localizes to the centroso…	integral component of plasma membrane [GO:0005887]; microtubule organizing center [GO:0005815]; sarcolemma [GO:0042383]; smooth endoplasmic reticulum [GO:0005790]; muscle contraction [GO:0006936]; protein localization to plasma membrane [GO:0072659]; regulation of membrane depolarization during cardiac muscle cell action potential [GO:1900825]; regulation of sodium ion transmembrane transport [GO…	GO:0005790; GO:0005815; GO:0005887; GO:0006936; GO:0042383; GO:0072659; GO:1900825; GO:1902305; GO:1905150	SLMAP KIAA1601 SLAP UNQ1847/PRO3577	Q14BN4
-2.36735	15.9386	-5.57241	0.00010665	0.00188571	1.44771	0.0257891	0.719828	Leucine-rich repeat-containing protein 17 (p37NB)	LRC17_HUMAN	SUBCELLULAR LOCATION: Secreted, extracellular space {ECO:0000250}.	extracellular space [GO:0005615]; bone marrow development [GO:0048539]; negative regulation of osteoclast differentiation [GO:0045671]; ossification [GO:0001503]	GO:0001503; GO:0005615; GO:0045671; GO:0048539	LRRC17 P37NB UNQ3076/PRO9909	Q8N6Y2
-2.3579	15.7343	-7.27329	8.06248e-06	0.000648627	4.02366	0.00458755	0.416179	Creatine kinase B-type (EC 2.7.3.2) (B-CK) (Creatine kinase B chain)	KCRB_HUMAN	SUBCELLULAR LOCATION: Cytoplasm.	cytosol [GO:0005829]; dendrite [GO:0030425]; extracellular exosome [GO:0070062]; extracellular space [GO:0005615]; mitochondrion [GO:0005739]; myelin sheath [GO:0043209]; neuronal cell body [GO:0043025]; nucleus [GO:0005634]; ATP binding [GO:0005524]; creatine kinase activity [GO:0004111]; ubiquitin protein ligase binding [GO:0031625]; cellular chloride ion homeostasis [GO:0030644]; cerebellum de…	GO:0004111; GO:0005524; GO:0005615; GO:0005634; GO:0005739; GO:0005829; GO:0006600; GO:0021549; GO:0021762; GO:0030425; GO:0030644; GO:0031625; GO:0043025; GO:0043209; GO:0070062	CKB CKBB	P12277
-2.33418	15.5628	-6.90136	1.37197e-05	0.000719835	3.49642	0.00688623	0.472955	Liver carboxylesterase 1 (Acyl-coenzyme A:cholesterol acyltransferase) (ACAT) (Brain carboxylesterase hBr1) (Carboxylesterase 1) (CE-1) (hCE-1) (EC 3.1.1.1) (Cocaine carboxylesterase) (Egasyn) (HMSE) (Methylumbelliferyl-acetate deacetylase 1) (EC 3.1.1.56) (Monocyte/macrophage serine esterase) (Retinyl ester hydrolase) (REH) (Serine esterase 1) (Triacylglycerol hydrolase) (TGH)	EST1_HUMAN	SUBCELLULAR LOCATION: Endoplasmic reticulum lumen {ECO:0000269|PubMed:10562416}.	cytosol [GO:0005829]; endoplasmic reticulum [GO:0005783]; endoplasmic reticulum lumen [GO:0005788]; carboxylic ester hydrolase activity [GO:0052689]; methylumbelliferyl-acetate deacetylase activity [GO:0047374]; sterol esterase activity [GO:0004771]; cholesterol biosynthetic process [GO:0006695]; cholesterol ester hydrolysis involved in cholesterol transport [GO:0090122]; epithelial cell differen…	GO:0004771; GO:0005783; GO:0005788; GO:0005829; GO:0006695; GO:0006805; GO:0008152; GO:0009636; GO:0030855; GO:0047374; GO:0051791; GO:0052689; GO:0090122	CES1 CES2 SES1	P23141
-2.32074	13.7576	-6.31872	3.27245e-05	0.00107135	2.6303	0.0125973	0.556541	Microtubule-associated protein 6 (MAP-6) (Stable tubule-only polypeptide) (STOP)	MAP6_HUMAN	SUBCELLULAR LOCATION: Cytoplasm, cytoskeleton {ECO:0000269|PubMed:14692697}. Golgi apparatus {ECO:0000250}. Note=Colocalizes with neurofilament (NF)-rich inclusions in spinal chord and brain neurons of patients with amyotrophic lateral sclerosis (ALS).	Golgi apparatus [GO:0005794]; microtubule [GO:0005874]; perinuclear region of cytoplasm [GO:0048471]; calmodulin binding [GO:0005516]; microtubule binding [GO:0008017]; dendrite morphogenesis [GO:0048813]; lysosome localization [GO:0032418]; microtubule cytoskeleton organization [GO:0000226]; transport [GO:0006810]	GO:0000226; GO:0005516; GO:0005794; GO:0005874; GO:0006810; GO:0008017; GO:0032418; GO:0048471; GO:0048813	MAP6 KIAA1878	Q96JE9
-2.31775	16.6951	-5.80458	7.32359e-05	0.00156907	1.82443	0.020778	0.674268	Myosin light chain kinase, smooth muscle (MLCK) (smMLCK) (EC 2.7.11.18) (Kinase-related protein) (KRP) (Telokin) [Cleaved into: Myosin light chain kinase, smooth muscle, deglutamylated form]	MYLK_HUMAN	SUBCELLULAR LOCATION: Cytoplasm. Cell projection, lamellipodium. Cleavage furrow. Cytoplasm, cytoskeleton. Note=Localized to stress fibers during interphase and to the cleavage furrow during mitosis.	cleavage furrow [GO:0032154]; cytoplasm [GO:0005737]; cytosol [GO:0005829]; extracellular exosome [GO:0070062]; lamellipodium [GO:0030027]; stress fiber [GO:0001725]; actin binding [GO:0003779]; ATP binding [GO:0005524]; calmodulin binding [GO:0005516]; metal ion binding [GO:0046872]; myosin light chain kinase activity [GO:0004687]; aorta smooth muscle tissue morphogenesis [GO:0060414]; bleb asse…	GO:0001725; GO:0003779; GO:0004687; GO:0005516; GO:0005524; GO:0005737; GO:0005829; GO:0006468; GO:0006936; GO:0006939; GO:0014820; GO:0030027; GO:0030335; GO:0032060; GO:0032154; GO:0046872; GO:0051928; GO:0060414; GO:0070062; GO:0071476; GO:0090303	MYLK MLCK MLCK1 MYLK1	Q15746
-2.30401	16.7366	-7.36576	7.08352e-06	0.000599862	4.15172	0.0041365	0.400475	Caveolae-associated protein 1 (Cavin-1) (Polymerase I and transcript release factor)	CAVN1_HUMAN	SUBCELLULAR LOCATION: Membrane, caveola {ECO:0000269|PubMed:15242332, ECO:0000269|PubMed:18056712, ECO:0000269|PubMed:19525939}. Cell membrane {ECO:0000269|PubMed:15242332, ECO:0000269|PubMed:17026959, ECO:0000269|PubMed:18056712}. Microsome {ECO:0000269|PubMed:15242332, ECO:0000269|PubMed:17026959}. Endoplasmic reticulum {ECO:0000250|UniProtKB:P85125}. Cytoplasm, cytosol {ECO:0000269|PubMed:1524…	caveola [GO:0005901]; cytoplasm [GO:0005737]; cytosol [GO:0005829]; endoplasmic reticulum [GO:0005783]; intracellular membrane-bounded organelle [GO:0043231]; membrane raft [GO:0045121]; mitochondrion [GO:0005739]; nucleoplasm [GO:0005654]; nucleus [GO:0005634]; plasma membrane [GO:0005886]; protein complex [GO:0043234]; identical protein binding [GO:0042802]; RNA binding [GO:0003723]; rRNA prima…	GO:0003723; GO:0005634; GO:0005654; GO:0005737; GO:0005739; GO:0005783; GO:0005829; GO:0005886; GO:0005901; GO:0006355; GO:0006361; GO:0006363; GO:0009303; GO:0042134; GO:0042802; GO:0043231; GO:0043234; GO:0045121; GO:2000147	CAVIN1 PTRF FKSG13	Q6NZI2
-2.30123	15.0521	-7.98047	3.0764e-06	0.000361234	4.97327	0.00202656	0.295274	Na(+)/H(+) exchange regulatory cofactor NHE-RF3 (NHERF-3) (CFTR-associated protein of 70 kDa) (Na(+)/H(+) exchanger regulatory factor 3) (Na/Pi cotransporter C-terminal-associated protein 1) (NaPi-Cap1) (PDZ domain-containing protein 1) (Sodium-hydrogen exchanger regulatory factor 3)	NHRF3_HUMAN	SUBCELLULAR LOCATION: Membrane {ECO:0000250|UniProtKB:Q9JJ40}; Peripheral membrane protein {ECO:0000250|UniProtKB:Q9JJ40}. Cell membrane {ECO:0000250|UniProtKB:Q9JIL4}. Note=Associated with peripheral membranes. Localizes to the apical compartment of proximal tubular cells and to sinusoidal liver membranes. {ECO:0000250|UniProtKB:Q9JJ40}.	apical plasma membrane [GO:0016324]; brush border membrane [GO:0031526]; extracellular exosome [GO:0070062]; membrane raft [GO:0045121]; microvillus membrane [GO:0031528]; plasma membrane [GO:0005886]; PDZ domain binding [GO:0030165]; protein complex binding [GO:0032403]; scavenger receptor binding [GO:0005124]; transporter activity [GO:0005215]; carnitine transport [GO:0015879]; cell proliferati…	GO:0005124; GO:0005215; GO:0005886; GO:0006810; GO:0008283; GO:0015879; GO:0015893; GO:0016324; GO:0030165; GO:0031526; GO:0031528; GO:0032403; GO:0034767; GO:0044070; GO:0045121; GO:0070062; GO:0090314	PDZK1 CAP70 NHERF3 PDZD1	Q5T2W1
-2.2845	13.5316	-10.8662	1.0439e-07	0.000147557	8.22025	3.90159e-05	0.085126	Calcium-binding protein 39-like (Antigen MLAA-34) (MO25beta) (Mo25-like protein)	CB39L_HUMAN	NA	cytosol [GO:0005829]; extracellular exosome [GO:0070062]; cell cycle arrest [GO:0007050]	GO:0005829; GO:0007050; GO:0070062	CAB39L	Q9H9S4
-2.28354	14.7574	-5.88856	6.40449e-05	0.00151542	1.95875	0.0191868	0.656533	Chloride anion exchanger (Down-regulated in adenoma) (Protein DRA) (Solute carrier family 26 member 3)	S26A3_HUMAN	SUBCELLULAR LOCATION: Apical cell membrane {ECO:0000269|PubMed:22159084}; Multi-pass membrane protein {ECO:0000269|PubMed:22159084}. Membrane {ECO:0000250}; Multi-pass membrane protein {ECO:0000250}. Note=Localized in sperm membranes. Midpiece of sperm tail. Colocalizes with CFTR at the midpiece of sperm tail (By similarity). {ECO:0000250}.	apical plasma membrane [GO:0016324]; brush border membrane [GO:0031526]; integral component of plasma membrane [GO:0005887]; membrane [GO:0016020]; plasma membrane [GO:0005886]; sperm midpiece [GO:0097225]; anion:anion antiporter activity [GO:0015301]; bicarbonate transmembrane transporter activity [GO:0015106]; chloride channel activity [GO:0005254]; chloride transmembrane transporter activity […	GO:0003700; GO:0003712; GO:0005215; GO:0005254; GO:0005452; GO:0005886; GO:0005887; GO:0006811; GO:0006820; GO:0007588; GO:0008271; GO:0015106; GO:0015108; GO:0015116; GO:0015301; GO:0015701; GO:0016020; GO:0016324; GO:0019531; GO:0031526; GO:0042391; GO:0048240; GO:0051453; GO:0051454; GO:0060081; GO:0071320; GO:0097225; GO:1902476	SLC26A3 DRA	P40879
-2.27201	16.0448	-5.52847	0.00011461	0.00198423	1.37552	0.0268469	0.727863	Sorbin and SH3 domain-containing protein 1 (Ponsin) (SH3 domain protein 5) (SH3P12) (c-Cbl-associated protein) (CAP)	SRBS1_HUMAN	SUBCELLULAR LOCATION: Cell junction, adherens junction. Cell membrane. Cytoplasm, cytoskeleton. Cell junction, focal adhesion. Nucleus {ECO:0000250}. Nucleus matrix {ECO:0000250}. Note=Colocalizes with the Ten-1 ICD form of TENM1 in the nucleus (By similarity). Colocalizes with actin stress fibers. Also detected at the plasma membrane and in neuronal intranuclear inclusions. Colocalized with PXN …	cell-cell adherens junction [GO:0005913]; cell-substrate adherens junction [GO:0005924]; centrosome [GO:0005813]; cytosol [GO:0005829]; focal adhesion [GO:0005925]; membrane raft [GO:0045121]; nuclear matrix [GO:0016363]; nucleus [GO:0005634]; plasma membrane [GO:0005886]; stress fiber [GO:0001725]; zonula adherens [GO:0005915]; actin binding [GO:0003779]; cytoskeletal protein binding [GO:0008092…	GO:0001725; GO:0003779; GO:0005070; GO:0005158; GO:0005634; GO:0005813; GO:0005829; GO:0005886; GO:0005913; GO:0005915; GO:0005924; GO:0005925; GO:0006936; GO:0007160; GO:0008092; GO:0008286; GO:0015758; GO:0016363; GO:0032869; GO:0043149; GO:0045121; GO:0045725; GO:0046326; GO:0046889; GO:0048041; GO:1903078	SORBS1 KIAA0894 KIAA1296 SH3D5	Q9BX66
-2.25105	15.0923	-5.60785	0.000100653	0.00184035	1.50573	0.0249623	0.713209	Protein phosphatase 1 regulatory subunit 12B (Myosin phosphatase-targeting subunit 2) (Myosin phosphatase target subunit 2)	MYPT2_HUMAN	SUBCELLULAR LOCATION: Cytoplasm {ECO:0000269|PubMed:12923170}. Note=Along actomyosin filaments and stress fibers.	A band [GO:0031672]; cytosol [GO:0005829]; nucleoplasm [GO:0005654]; Z disc [GO:0030018]; enzyme activator activity [GO:0008047]; phosphatase regulator activity [GO:0019208]; protein kinase binding [GO:0019901]; G2/M transition of mitotic cell cycle [GO:0000086]; regulation of muscle contraction [GO:0006937]; signal transduction [GO:0007165]	GO:0000086; GO:0005654; GO:0005829; GO:0006937; GO:0007165; GO:0008047; GO:0019208; GO:0019901; GO:0030018; GO:0031672	PPP1R12B MYPT2	O60237
-2.2412	16.7757	-5.21278	0.000193765	0.00270319	0.848731	0.0356062	0.780087	Alpha-methylacyl-CoA racemase (EC 5.1.99.4) (2-methylacyl-CoA racemase)	AMACR_HUMAN	SUBCELLULAR LOCATION: Peroxisome {ECO:0000269|PubMed:11060344}. Mitochondrion {ECO:0000269|PubMed:11060344}.	cytoplasm [GO:0005737]; intracellular membrane-bounded organelle [GO:0043231]; mitochondrion [GO:0005739]; peroxisomal matrix [GO:0005782]; peroxisome [GO:0005777]; plasma membrane [GO:0005886]; alpha-methylacyl-CoA racemase activity [GO:0008111]; receptor binding [GO:0005102]; bile acid biosynthetic process [GO:0006699]; bile acid metabolic process [GO:0008206]; fatty acid beta-oxidation using a…	GO:0005102; GO:0005737; GO:0005739; GO:0005777; GO:0005782; GO:0005886; GO:0006699; GO:0008111; GO:0008206; GO:0033540; GO:0043231	AMACR	Q9UHK6
-2.23398	15.8586	-4.19044	0.00116323	0.00757746	-0.947397	0.0822842	0.891275	Guanine deaminase (Guanase) (Guanine aminase) (EC 3.5.4.3) (Guanine aminohydrolase) (GAH) (p51-nedasin)	GUAD_HUMAN	NA	cytosol [GO:0005829]; extracellular exosome [GO:0070062]; intracellular [GO:0005622]; guanine deaminase activity [GO:0008892]; zinc ion binding [GO:0008270]; guanine catabolic process [GO:0006147]; guanine metabolic process [GO:0046098]; nervous system development [GO:0007399]; nucleobase-containing compound metabolic process [GO:0006139]; purine nucleotide catabolic process [GO:0006195]	GO:0005622; GO:0005829; GO:0006139; GO:0006147; GO:0006195; GO:0007399; GO:0008270; GO:0008892; GO:0046098; GO:0070062	GDA KIAA1258	Q9Y2T3
-2.20455	14.3916	-5.43073	0.000134643	0.00215206	1.21395	0.0293351	0.745061	Neural cell adhesion molecule L1 (N-CAM-L1) (NCAM-L1) (CD antigen CD171)	L1CAM_HUMAN	SUBCELLULAR LOCATION: Cell membrane {ECO:0000269|PubMed:12514225, ECO:0000269|PubMed:20621658, ECO:0000269|PubMed:22973895, ECO:0000269|PubMed:26891472}; Single-pass type I membrane protein {ECO:0000250|UniProtKB:Q05695}. Cell projection, growth cone {ECO:0000250|UniProtKB:Q05695}. Cell projection, axon {ECO:0000269|PubMed:20621658}. Cell projection, dendrite. Note=Colocalized with SHTN1 in close…	axon [GO:0030424]; axonal growth cone [GO:0044295]; cell surface [GO:0009986]; dendrite [GO:0030425]; extracellular matrix [GO:0031012]; focal adhesion [GO:0005925]; integral component of membrane [GO:0016021]; neuronal cell body [GO:0043025]; plasma membrane [GO:0005886]; protein domain specific binding [GO:0019904]; axon development [GO:0061564]; axon guidance [GO:0007411]; cell adhesion [GO:00…	GO:0005886; GO:0005925; GO:0006935; GO:0007155; GO:0007160; GO:0007399; GO:0007411; GO:0009986; GO:0016021; GO:0016477; GO:0019904; GO:0030424; GO:0030425; GO:0031012; GO:0031175; GO:0043025; GO:0044295; GO:0045773; GO:0050808; GO:0050900; GO:0061564	L1CAM CAML1 MIC5	P32004
-2.20092	15.5973	-7.03641	1.12881e-05	0.000673154	3.69014	0.00595305	0.453596	Phylloquinone omega-hydroxylase CYP4F11 (EC 1.14.13.194) (3-hydroxy fatty acids omega-hydroxylase CYP4F11) (EC 1.14.13.-) (Cytochrome P450 4F11) (CYPIVF11)	CP4FB_HUMAN	SUBCELLULAR LOCATION: Microsome membrane {ECO:0000269|PubMed:18065749}; Single-pass membrane protein {ECO:0000305}.	endoplasmic reticulum membrane [GO:0005789]; integral component of membrane [GO:0016021]; organelle membrane [GO:0031090]; fatty acid binding [GO:0005504]; heme binding [GO:0020037]; iron ion binding [GO:0005506]; monooxygenase activity [GO:0004497]; oxidoreductase activity, acting on paired donors, with incorporation or reduction of molecular oxygen, NAD(P)H as one donor, and incorporation of on…	GO:0004497; GO:0005504; GO:0005506; GO:0005789; GO:0006631; GO:0006954; GO:0007596; GO:0016021; GO:0016709; GO:0020037; GO:0031090; GO:0042361; GO:0042376; GO:0042377; GO:0055114	CYP4F11	Q9HBI6
-2.19738	16.145	-6.42865	2.76771e-05	0.000982333	2.79754	0.0112744	0.529014	Inter-alpha-trypsin inhibitor heavy chain H5 (ITI heavy chain H5) (ITI-HC5) (Inter-alpha-inhibitor heavy chain 5)	ITIH5_HUMAN	SUBCELLULAR LOCATION: Secreted {ECO:0000250}.	extracellular region [GO:0005576]; serine-type endopeptidase inhibitor activity [GO:0004867]; hyaluronan metabolic process [GO:0030212]	GO:0004867; GO:0005576; GO:0030212	ITIH5 KIAA1953 PP14776 UNQ311/PRO354	Q86UX2
-2.16709	15.7261	-6.50189	2.47769e-05	0.000941716	2.90796	0.0104629	0.521491	Matrilin-2	MATN2_HUMAN	SUBCELLULAR LOCATION: Secreted.	basement membrane [GO:0005604]; extracellular matrix [GO:0031012]; extracellular space [GO:0005615]; proteinaceous extracellular matrix [GO:0005578]; calcium ion binding [GO:0005509]; axon guidance [GO:0007411]; dendrite regeneration [GO:0031104]; glial cell migration [GO:0008347]; neuron migration [GO:0001764]; response to axon injury [GO:0048678]	GO:0001764; GO:0005509; GO:0005578; GO:0005604; GO:0005615; GO:0007411; GO:0008347; GO:0031012; GO:0031104; GO:0048678	MATN2 UNQ193/PRO219	O00339
-2.16605	16.2281	-4.96698	0.000294442	0.00343302	0.428868	0.0440175	0.814307	Putative hexokinase HKDC1 (EC 2.7.1.1) (Hexokinase domain-containing protein 1)	HKDC1_HUMAN	NA	cytosol [GO:0005829]; mitochondrion [GO:0005739]; ATP binding [GO:0005524]; fructokinase activity [GO:0008865]; glucokinase activity [GO:0004340]; glucose binding [GO:0005536]; mannokinase activity [GO:0019158]; cellular glucose homeostasis [GO:0001678]; glycolytic process [GO:0006096]; hexose metabolic process [GO:0019318]	GO:0001678; GO:0004340; GO:0005524; GO:0005536; GO:0005739; GO:0005829; GO:0006096; GO:0008865; GO:0019158; GO:0019318	HKDC1	Q2TB90
-2.16435	16.3066	-2.91173	0.0126292	0.0384697	-3.30187	0.199654	0.952131	Collagen alpha-1(XXI) chain	COLA1_HUMAN	SUBCELLULAR LOCATION: Secreted, extracellular space, extracellular matrix {ECO:0000269|PubMed:11863369}. Cytoplasm {ECO:0000269|PubMed:11863369}. Note=Found in the extracellular matrix component of blood vessel walls and in the cytoplasm of cultured human aortic smooth muscle.	collagen trimer [GO:0005581]; cytosol [GO:0005829]; endoplasmic reticulum lumen [GO:0005788]; extracellular region [GO:0005576]; proteinaceous extracellular matrix [GO:0005578]	GO:0005576; GO:0005578; GO:0005581; GO:0005788; GO:0005829	COL21A1 COL1AL FP633	Q96P44
-2.16006	15.1769	-8.90583	9.50874e-07	0.00020863	6.11769	0.000636384	0.152065	Ankyrin-3 (ANK-3) (Ankyrin-G)	ANK3_HUMAN	SUBCELLULAR LOCATION: Cytoplasm, cytoskeleton {ECO:0000269|PubMed:21223964}. Cell projection, axon {ECO:0000250}. Cell membrane, sarcolemma {ECO:0000269|PubMed:21223964}. Cell junction, synapse, postsynaptic cell membrane {ECO:0000250}. Lysosome {ECO:0000250}. Note=In skeletal muscle, localized at costameres and neuromuscular junctions. In macrophages, associated with lysosomes. {ECO:0000250}.; S…	axon initial segment [GO:0043194]; basolateral plasma membrane [GO:0016323]; cell surface [GO:0009986]; costamere [GO:0043034]; cytosol [GO:0005829]; dendrite [GO:0030425]; endoplasmic reticulum [GO:0005783]; Golgi apparatus [GO:0005794]; intercalated disc [GO:0014704]; lateral plasma membrane [GO:0016328]; lysosome [GO:0005764]; neuromuscular junction [GO:0031594]; neuron projection [GO:0043005]…	GO:0000281; GO:0005200; GO:0005764; GO:0005783; GO:0005794; GO:0005829; GO:0005886; GO:0006888; GO:0007009; GO:0007016; GO:0007165; GO:0007409; GO:0007528; GO:0008092; GO:0009986; GO:0010628; GO:0010650; GO:0010765; GO:0010960; GO:0014704; GO:0014731; GO:0016323; GO:0016328; GO:0016529; GO:0019228; GO:0030018; GO:0030315; GO:0030425; GO:0030507; GO:0030674; GO:0031594; GO:0033268; GO:0034112; GO:…	ANK3	Q12955
-2.15902	16.2858	-6.60743	2.11511e-05	0.000928148	3.06568	0.00938512	0.509921	Synaptopodin-2 (Genethonin-2) (Myopodin)	SYNP2_HUMAN	SUBCELLULAR LOCATION: Nucleus {ECO:0000250|UniProtKB:Q91YE8}. Cytoplasm {ECO:0000250|UniProtKB:Q91YE8}. Cytoplasm, cytoskeleton {ECO:0000269|PubMed:24005909}. Cytoplasm, myofibril, sarcomere, Z line {ECO:0000269|PubMed:20554076}. Cell junction, focal adhesion {ECO:0000269|PubMed:20554076}. Note=Shuttles between the nucleus and the cytoplasm in a differentiation-dependent and stress-induced fashio…	actin cytoskeleton [GO:0015629]; cytosol [GO:0005829]; focal adhesion [GO:0005925]; intracellular membrane-bounded organelle [GO:0043231]; nucleus [GO:0005634]; stress fiber [GO:0001725]; tethering complex [GO:0099023]; Z disc [GO:0030018]; 14-3-3 protein binding [GO:0071889]; actin binding [GO:0003779]; alpha-actinin binding [GO:0051393]; filamin binding [GO:0031005]; muscle alpha-actinin bindin…	GO:0000045; GO:0001725; GO:0003779; GO:0005634; GO:0005829; GO:0005925; GO:0015629; GO:0030018; GO:0030335; GO:0031005; GO:0032233; GO:0043231; GO:0051371; GO:0051393; GO:0071889; GO:0099023; GO:2000298	SYNPO2	Q9UMS6
-2.15819	16.4747	-5.47405	0.000125343	0.00205293	1.28574	0.0282087	0.737553	Sorbin and SH3 domain-containing protein 2 (Arg-binding protein 2) (ArgBP2) (Arg/Abl-interacting protein 2) (Sorbin)	SRBS2_HUMAN	SUBCELLULAR LOCATION: Cytoplasm, perinuclear region {ECO:0000269|PubMed:16125169, ECO:0000269|PubMed:9211900}. Apical cell membrane {ECO:0000269|PubMed:18559503}. Cell junction, focal adhesion {ECO:0000269|PubMed:18559503}. Cell projection, lamellipodium {ECO:0000269|PubMed:18559503}. Note=Found at the Z-disk sarcomeres, stress fibers, dense bodies and focal adhesion. In pancreatic acinar cells, …	actin cytoskeleton [GO:0015629]; apical plasma membrane [GO:0016324]; focal adhesion [GO:0005925]; lamellipodium [GO:0030027]; nucleus [GO:0005634]; perinuclear region of cytoplasm [GO:0048471]; Z disc [GO:0030018]; cytoskeletal adaptor activity [GO:0008093]; RNA binding [GO:0003723]; structural constituent of cytoskeleton [GO:0005200]; structural constituent of muscle [GO:0008307]; actin filamen…	GO:0003723; GO:0005200; GO:0005634; GO:0005925; GO:0007015; GO:0008093; GO:0008307; GO:0015629; GO:0016324; GO:0030018; GO:0030027; GO:0048471; GO:0061049	SORBS2 ARGBP2 KIAA0777	O94875
-2.15737	15.1454	-5.28429	0.000171827	0.00254012	0.969298	0.0334332	0.769095	Dystrophin	DMD_HUMAN	SUBCELLULAR LOCATION: Cell membrane, sarcolemma {ECO:0000250|UniProtKB:P11531}; Peripheral membrane protein {ECO:0000250|UniProtKB:P11531}; Cytoplasmic side {ECO:0000250|UniProtKB:P11531}. Cytoplasm, cytoskeleton {ECO:0000250|UniProtKB:P11531}. Cell junction, synapse, postsynaptic cell membrane {ECO:0000250|UniProtKB:P11531}. Note=In muscle cells, sarcolemma localization requires the presence of …	cell surface [GO:0009986]; cell-substrate junction [GO:0030055]; costamere [GO:0043034]; cytoskeleton [GO:0005856]; cytosol [GO:0005829]; dystrophin-associated glycoprotein complex [GO:0016010]; filopodium [GO:0030175]; filopodium membrane [GO:0031527]; membrane raft [GO:0045121]; neuron projection terminus [GO:0044306]; nucleus [GO:0005634]; plasma membrane [GO:0005886]; postsynaptic membrane [G…	GO:0002027; GO:0002162; GO:0003779; GO:0005200; GO:0005634; GO:0005829; GO:0005856; GO:0005886; GO:0007517; GO:0008270; GO:0008307; GO:0009986; GO:0010880; GO:0010881; GO:0010976; GO:0014809; GO:0014819; GO:0016010; GO:0016013; GO:0017022; GO:0017166; GO:0030018; GO:0030049; GO:0030055; GO:0030175; GO:0031527; GO:0033137; GO:0034613; GO:0035994; GO:0042383; GO:0043034; GO:0043043; GO:0043234; GO:…	DMD	P11532
-2.15392	14.5727	-4.26071	0.00102415	0.00706227	-0.82014	0.07797	0.885946	Protein prune homolog 2 (BNIP2 motif-containing molecule at the C-terminal region 1)	PRUN2_HUMAN	SUBCELLULAR LOCATION: Cytoplasm {ECO:0000269|PubMed:16288218}.	cytoplasm [GO:0005737]; metal ion binding [GO:0046872]; pyrophosphatase activity [GO:0016462]; apoptotic process [GO:0006915]	GO:0005737; GO:0006915; GO:0016462; GO:0046872	PRUNE2 BMCC1 BNIPXL C9orf65 KIAA0367	Q8WUY3
-2.15366	16.7949	-6.18361	4.02963e-05	0.00120471	2.42234	0.01441	0.589422	Phosphoglucomutase-like protein 5 (Aciculin) (Phosphoglucomutase-related protein) (PGM-RP)	PGM5_HUMAN	SUBCELLULAR LOCATION: Cell junction, adherens junction {ECO:0000269|PubMed:8175905}. Cytoplasm, cytoskeleton {ECO:0000269|PubMed:8175905}. Note=Adherens-type cellular junctions. Concentrated in focal contacts at the ends of actin bundles, and associated with actin filaments.	cell-cell adherens junction [GO:0005913]; costamere [GO:0043034]; cytoplasmic side of plasma membrane [GO:0009898]; dystrophin-associated glycoprotein complex [GO:0016010]; focal adhesion [GO:0005925]; intercalated disc [GO:0014704]; sarcolemma [GO:0042383]; spot adherens junction [GO:0005914]; stress fiber [GO:0001725]; Z disc [GO:0030018]; intramolecular transferase activity, phosphotransferase…	GO:0000287; GO:0001725; GO:0005198; GO:0005913; GO:0005914; GO:0005925; GO:0005975; GO:0007155; GO:0009898; GO:0014704; GO:0016010; GO:0016868; GO:0030018; GO:0042383; GO:0043034	PGM5 PGMRP	Q15124
-2.11675	16.5929	-4.79563	0.000396082	0.00403638	0.131392	0.0508258	0.835079	Olfactomedin-like protein 1	OLFL1_HUMAN	SUBCELLULAR LOCATION: Secreted {ECO:0000269|PubMed:18708057}.	extracellular region [GO:0005576]	GO:0005576	OLFML1 UNQ564/PRO1126	Q6UWY5
-2.10102	16.0041	-7.21316	8.77552e-06	0.000651684	3.93975	0.00490426	0.426074	EH domain-containing protein 2 (PAST homolog 2)	EHD2_HUMAN	SUBCELLULAR LOCATION: Cell membrane {ECO:0000269|PubMed:17233914}; Peripheral membrane protein {ECO:0000250|UniProtKB:Q8BH64}; Cytoplasmic side {ECO:0000250|UniProtKB:Q8BH64}. Membrane, caveola {ECO:0000250|UniProtKB:Q8BH64}; Peripheral membrane protein {ECO:0000250|UniProtKB:Q8BH64}; Cytoplasmic side {ECO:0000250|UniProtKB:Q8BH64}. Endosome membrane {ECO:0000250|UniProtKB:Q4V8H8}; Peripheral mem…	caveola [GO:0005901]; cytosol [GO:0005829]; endosome membrane [GO:0010008]; extracellular exosome [GO:0070062]; extrinsic component of membrane [GO:0019898]; intercellular bridge [GO:0045171]; microtubule cytoskeleton [GO:0015630]; nucleus [GO:0005634]; perinuclear region of cytoplasm [GO:0048471]; plasma membrane [GO:0005886]; recycling endosome membrane [GO:0055038]; ATP binding [GO:0005524]; c…	GO:0003676; GO:0005509; GO:0005524; GO:0005525; GO:0005634; GO:0005829; GO:0005886; GO:0005901; GO:0006897; GO:0007596; GO:0010008; GO:0015630; GO:0016787; GO:0019898; GO:0019904; GO:0030866; GO:0032456; GO:0042802; GO:0045171; GO:0048471; GO:0055038; GO:0070062; GO:0072659; GO:0097320; GO:1901741; GO:2001137	EHD2 PAST2	Q9NZN4
-2.09396	16.4575	-4.93961	0.000308642	0.00349722	0.381611	0.0450503	0.817789	Heat shock protein beta-7 (HspB7) (Cardiovascular heat shock protein) (cvHsp)	HSPB7_HUMAN	SUBCELLULAR LOCATION: Cytoplasm {ECO:0000269|PubMed:19464326}. Nucleus {ECO:0000269|PubMed:19464326}. Nucleus, Cajal body {ECO:0000269|PubMed:19464326}. Note=Resides in sub-nuclear structures known as SC35 speckles or nuclear splicing speckles.	actin cytoskeleton [GO:0015629]; aggresome [GO:0016235]; Cajal body [GO:0015030]; cytoplasm [GO:0005737]; mitochondrion [GO:0005739]; nucleoplasm [GO:0005654]; nucleus [GO:0005634]; filamin binding [GO:0031005]; protein C-terminus binding [GO:0008022]; regulation of heart contraction [GO:0008016]; response to unfolded protein [GO:0006986]	GO:0005634; GO:0005654; GO:0005737; GO:0005739; GO:0006986; GO:0008016; GO:0008022; GO:0015030; GO:0015629; GO:0016235; GO:0031005	HSPB7 CVHSP	Q9UBY9
-2.08877	16.6222	-4.43512	0.000748454	0.00592434	-0.506377	0.0680532	0.871462	Junctophilin-2 (JP-2) (Junctophilin type 2)	JPH2_HUMAN	SUBCELLULAR LOCATION: Cell membrane {ECO:0000250}; Peripheral membrane protein {ECO:0000250}. Endoplasmic reticulum membrane {ECO:0000250}; Single-pass type IV membrane protein {ECO:0000250}. Sarcoplasmic reticulum membrane {ECO:0000250}; Single-pass type IV membrane protein {ECO:0000250}. Note=Localized predominantly on the plasma membrane. The transmembrane domain is anchored in endoplasmic/sar…	integral component of membrane [GO:0016021]; junctional membrane complex [GO:0030314]; junctional sarcoplasmic reticulum membrane [GO:0014701]; plasma membrane [GO:0005886]; Z disc [GO:0030018]; calcium-release channel activity [GO:0015278]; phosphatidic acid binding [GO:0070300]; phosphatidylinositol-3,4,5-trisphosphate binding [GO:0005547]; phosphatidylinositol-3,5-bisphosphate binding [GO:0080…	GO:0001786; GO:0005546; GO:0005547; GO:0005886; GO:0010314; GO:0014701; GO:0015278; GO:0016021; GO:0030018; GO:0030314; GO:0032266; GO:0055024; GO:0055074; GO:0060314; GO:0060316; GO:0060402; GO:0070273; GO:0070300; GO:0080025	JPH2 JP2	Q9BR39
-2.07554	15.5729	-6.75097	1.70965e-05	0.000846272	3.2776	0.00807832	0.492753	CD151 antigen (GP27) (Membrane glycoprotein SFA-1) (Platelet-endothelial tetraspan antigen 3) (PETA-3) (Tetraspanin-24) (Tspan-24) (CD antigen CD151)	CD151_HUMAN	SUBCELLULAR LOCATION: Membrane; Multi-pass membrane protein.	basement membrane [GO:0005604]; cytosol [GO:0005829]; focal adhesion [GO:0005925]; integral component of plasma membrane [GO:0005887]; membrane [GO:0016020]; plasma membrane [GO:0005886]; integrin binding [GO:0005178]; cell adhesion [GO:0007155]; cell migration [GO:0016477]; cell surface receptor signaling pathway [GO:0007166]; hemidesmosome assembly [GO:0031581]; T cell proliferation [GO:0042098]	GO:0005178; GO:0005604; GO:0005829; GO:0005886; GO:0005887; GO:0005925; GO:0007155; GO:0007166; GO:0016020; GO:0016477; GO:0031581; GO:0042098	CD151 TSPAN24	P48509
-2.0743	15.0965	-8.47259	1.6286e-06	0.000327552	5.59517	0.00110848	0.217583	Multimerin-1 (EMILIN-4) (Elastin microfibril interface located protein 4) (Elastin microfibril interfacer 4) (Endothelial cell multimerin) [Cleaved into: Platelet glycoprotein Ia*; 155 kDa platelet multimerin (p-155) (p155)]	MMRN1_HUMAN	SUBCELLULAR LOCATION: Secreted {ECO:0000305}.	extracellular matrix [GO:0031012]; extracellular region [GO:0005576]; platelet alpha granule lumen [GO:0031093]; calcium ion binding [GO:0005509]; blood coagulation [GO:0007596]; cell adhesion [GO:0007155]; platelet degranulation [GO:0002576]	GO:0002576; GO:0005509; GO:0005576; GO:0007155; GO:0007596; GO:0031012; GO:0031093	MMRN1 ECM EMILIN4 GPIA* MMRN	Q13201
-2.05771	16.0818	-7.20068	8.93173e-06	0.000653234	3.92228	0.00497242	0.428095	Platelet glycoprotein 4 (Fatty acid translocase) (FAT) (Glycoprotein IIIb) (GPIIIB) (Leukocyte differentiation antigen CD36) (PAS IV) (PAS-4) (Platelet collagen receptor) (Platelet glycoprotein IV) (GPIV) (Thrombospondin receptor) (CD antigen CD36)	CD36_HUMAN	SUBCELLULAR LOCATION: Cell membrane {ECO:0000269|PubMed:16880211}; Multi-pass membrane protein {ECO:0000255}. Membrane raft {ECO:0000269|PubMed:16880211}. Golgi apparatus {ECO:0000269|PubMed:16880211}. Apical cell membrane {ECO:0000250|UniProtKB:Q08857}. Note=Upon ligand-binding, internalized through dynamin-dependent endocytosis. {ECO:0000269|PubMed:20037584}.	apical plasma membrane [GO:0016324]; brush border membrane [GO:0031526]; cell surface [GO:0009986]; endocytic vesicle membrane [GO:0030666]; external side of plasma membrane [GO:0009897]; extracellular space [GO:0005615]; Golgi apparatus [GO:0005794]; integral component of plasma membrane [GO:0005887]; intracellular [GO:0005622]; membrane [GO:0016020]; membrane raft [GO:0045121]; phagocytic vesic…	GO:0000122; GO:0001540; GO:0001954; GO:0002224; GO:0002479; GO:0002576; GO:0002755; GO:0005041; GO:0005044; GO:0005615; GO:0005622; GO:0005794; GO:0005886; GO:0005887; GO:0006629; GO:0006898; GO:0006910; GO:0007155; GO:0007166; GO:0007204; GO:0007263; GO:0007596; GO:0008035; GO:0008289; GO:0009897; GO:0009986; GO:0010628; GO:0010744; GO:0010886; GO:0010942; GO:0016020; GO:0016324; GO:0019216; GO:…	CD36 GP3B GP4	P16671
-2.0564	16.1285	-5.11679	0.000227938	0.00299798	0.685743	0.038712	0.794098	Laminin subunit beta-2 (Laminin B1s chain) (Laminin-11 subunit beta) (Laminin-14 subunit beta) (Laminin-15 subunit beta) (Laminin-3 subunit beta) (Laminin-4 subunit beta) (Laminin-7 subunit beta) (Laminin-9 subunit beta) (S-laminin subunit beta) (S-LAM beta)	LAMB2_HUMAN	SUBCELLULAR LOCATION: Secreted, extracellular space, extracellular matrix, basement membrane. Note=S-laminin is concentrated in the synaptic cleft of the neuromuscular junction.	basal lamina [GO:0005605]; basement membrane [GO:0005604]; endoplasmic reticulum lumen [GO:0005788]; extracellular exosome [GO:0070062]; extracellular matrix [GO:0031012]; extracellular region [GO:0005576]; laminin-11 complex [GO:0043260]; laminin-3 complex [GO:0005608]; synaptic cleft [GO:0043083]; integrin binding [GO:0005178]; structural molecule activity [GO:0005198]; astrocyte development [G…	GO:0005178; GO:0005198; GO:0005576; GO:0005604; GO:0005605; GO:0005608; GO:0005788; GO:0007155; GO:0007411; GO:0007528; GO:0007601; GO:0014002; GO:0014044; GO:0030198; GO:0031012; GO:0043083; GO:0043260; GO:0043687; GO:0044267; GO:0048677; GO:0060041; GO:0070062; GO:0072249; GO:0072274	LAMB2 LAMS	P55268
-2.05219	16.178	-9.11116	7.41857e-07	0.000193018	6.35751	0.000485407	0.136764	Retinol-binding protein 1 (Cellular retinol-binding protein) (CRBP) (Cellular retinol-binding protein I) (CRBP-I)	RET1_HUMAN	SUBCELLULAR LOCATION: Cytoplasm.	cytosol [GO:0005829]; nucleoplasm [GO:0005654]; retinal binding [GO:0016918]; retinoid binding [GO:0005501]; retinol binding [GO:0019841]; transporter activity [GO:0005215]; retinoic acid biosynthetic process [GO:0002138]; retinoid metabolic process [GO:0001523]; vitamin A metabolic process [GO:0006776]	GO:0001523; GO:0002138; GO:0005215; GO:0005501; GO:0005654; GO:0005829; GO:0006776; GO:0016918; GO:0019841	RBP1 CRBP1	P09455
-2.04896	16.1588	-8.22161	2.24501e-06	0.000361234	5.28187	0.00151328	0.257605	Echinoderm microtubule-associated protein-like 1 (EMAP-1) (HuEMAP-1)	EMAL1_HUMAN	SUBCELLULAR LOCATION: Cytoplasm {ECO:0000250|UniProtKB:Q05BC3}. Cytoplasm, perinuclear region {ECO:0000250|UniProtKB:Q05BC3}. Cytoplasm, cytoskeleton {ECO:0000269|PubMed:24859200}. Note=Detected in cytoplasmic punctae. Co-localizes with microtubules (PubMed:24859200). Enriched in perinuclear regions during interphase and in the region of spindle microtubules during metaphase. Enriched at the midz…	cytosol [GO:0005829]; microtubule [GO:0005874]; microtubule associated complex [GO:0005875]; mitotic spindle midzone [GO:1990023]; mitotic spindle pole [GO:0097431]; perinuclear region of cytoplasm [GO:0048471]; calcium ion binding [GO:0005509]; microtubule binding [GO:0008017]; tubulin binding [GO:0015631]; brain development [GO:0007420]; hematopoietic progenitor cell differentiation [GO:0002244…	GO:0000226; GO:0002244; GO:0005509; GO:0005829; GO:0005874; GO:0005875; GO:0007052; GO:0007405; GO:0007420; GO:0008017; GO:0015631; GO:0048471; GO:0097431; GO:1990023	EML1 EMAP1 EMAPL EMAPL1	O00423
-2.04797	16.1936	-6.01149	5.27241e-05	0.0013979	2.15347	0.01705	0.629439	Protein-glutamine gamma-glutamyltransferase 2 (EC 2.3.2.13) (Tissue transglutaminase) (Transglutaminase C) (TG(C)) (TGC) (TGase C) (Transglutaminase H) (TGase H) (Transglutaminase-2) (TGase-2)	TGM2_HUMAN	NA	cytosol [GO:0005829]; endoplasmic reticulum [GO:0005783]; extracellular exosome [GO:0070062]; extracellular matrix [GO:0031012]; focal adhesion [GO:0005925]; intrinsic component of plasma membrane [GO:0031226]; mitochondrion [GO:0005739]; GTP binding [GO:0005525]; metal ion binding [GO:0046872]; protein domain specific binding [GO:0019904]; protein-glutamine gamma-glutamyltransferase activity [GO…	GO:0001974; GO:0003810; GO:0005525; GO:0005739; GO:0005783; GO:0005829; GO:0005925; GO:0018153; GO:0019904; GO:0031012; GO:0031226; GO:0032471; GO:0043065; GO:0043123; GO:0043277; GO:0045785; GO:0046872; GO:0048661; GO:0050729; GO:0051260; GO:0051482; GO:0051561; GO:0060445; GO:0060662; GO:0070062	TGM2	P21980
-2.04693	14.6146	-8.2191	2.2523e-06	0.000361234	5.27869	0.00151794	0.258004	Probable D-lactate dehydrogenase, mitochondrial (DLD) (Lactate dehydrogenase D) (EC 1.1.2.4)	LDHD_HUMAN	SUBCELLULAR LOCATION: Mitochondrion {ECO:0000250|UniProtKB:Q7TNG8}.	mitochondrial inner membrane [GO:0005743]; mitochondrion [GO:0005739]; D-lactate dehydrogenase (cytochrome) activity [GO:0004458]; flavin adenine dinucleotide binding [GO:0050660]	GO:0004458; GO:0005739; GO:0005743; GO:0050660	LDHD	Q86WU2
-2.03728	15.1719	-5.39591	0.000142641	0.00222824	1.15607	0.030268	0.750962	D-beta-hydroxybutyrate dehydrogenase, mitochondrial (EC 1.1.1.30) (3-hydroxybutyrate dehydrogenase) (BDH) (Short chain dehydrogenase/reductase family 9C member 1)	BDH_HUMAN	SUBCELLULAR LOCATION: Mitochondrion inner membrane {ECO:0000250|UniProtKB:Q02337}. Mitochondrion matrix {ECO:0000250|UniProtKB:Q02337}.	matrix side of mitochondrial inner membrane [GO:0099617]; mitochondrial matrix [GO:0005759]; mitochondrion [GO:0005739]; nucleoplasm [GO:0005654]; 3-hydroxybutyrate dehydrogenase activity [GO:0003858]; ketone body biosynthetic process [GO:0046951]; ketone body catabolic process [GO:0046952]	GO:0003858; GO:0005654; GO:0005739; GO:0005759; GO:0046951; GO:0046952; GO:0099617	BDH1 BDH SDR9C1	Q02338
-2.03563	16.8322	-5.20049	0.000197823	0.00274794	0.827934	0.0359916	0.781929	Sodium/potassium-transporting ATPase subunit beta-1 (Sodium/potassium-dependent ATPase subunit beta-1)	AT1B1_HUMAN	SUBCELLULAR LOCATION: Cell membrane {ECO:0000255}; Single-pass type II membrane protein {ECO:0000255}. Cell membrane, sarcolemma {ECO:0000250|UniProtKB:P14094}. Note=Colocalizes with OBSCN at the intercalated disk and sarcolemma in cardiomyocytes. Localizes in long striations at the level of Z and M lines. {ECO:0000250|UniProtKB:P14094}.	apical plasma membrane [GO:0016324]; basolateral plasma membrane [GO:0016323]; caveola [GO:0005901]; extracellular exosome [GO:0070062]; extracellular vesicle [GO:1903561]; intercalated disc [GO:0014704]; intracellular [GO:0005622]; membrane [GO:0016020]; myelin sheath [GO:0043209]; plasma membrane [GO:0005886]; sarcolemma [GO:0042383]; sodium:potassium-exchanging ATPase complex [GO:0005890]; ATP…	GO:0001666; GO:0001671; GO:0005391; GO:0005622; GO:0005886; GO:0005890; GO:0005901; GO:0006874; GO:0006883; GO:0007155; GO:0008022; GO:0010107; GO:0010468; GO:0010882; GO:0014704; GO:0016020; GO:0016323; GO:0016324; GO:0019901; GO:0023026; GO:0030007; GO:0032781; GO:0034220; GO:0036376; GO:0042383; GO:0043209; GO:0044861; GO:0046034; GO:0050821; GO:0050900; GO:0051117; GO:0055119; GO:0060048; GO:…	ATP1B1 ATP1B	P05026
-2.02401	16.1498	-4.51895	0.00064456	0.00541094	-0.35672	0.0636696	0.863817	Estradiol 17-beta-dehydrogenase 2 (EC 1.1.1.62) (17-beta-hydroxysteroid dehydrogenase type 2) (17-beta-HSD 2) (20 alpha-hydroxysteroid dehydrogenase) (20-alpha-HSD) (E2DH) (Microsomal 17-beta-hydroxysteroid dehydrogenase) (Short chain dehydrogenase/reductase family 9C member 2) (Testosterone 17-beta-dehydrogenase) (EC 1.1.1.239)	DHB2_HUMAN	SUBCELLULAR LOCATION: Membrane {ECO:0000305}; Single-pass type II membrane protein {ECO:0000305}.	endoplasmic reticulum membrane [GO:0005789]; integral component of membrane [GO:0016021]; 17-alpha,20-alpha-dihydroxypregn-4-en-3-one dehydrogenase activity [GO:0047006]; estradiol 17-beta-dehydrogenase activity [GO:0004303]; testosterone dehydrogenase (NAD+) activity [GO:0047035]; estrogen biosynthetic process [GO:0006703]; in utero embryonic development [GO:0001701]; placenta development [GO:00…	GO:0001701; GO:0001890; GO:0004303; GO:0005789; GO:0006703; GO:0016021; GO:0032526; GO:0047006; GO:0047035	HSD17B2 EDH17B2 SDR9C2	P37059
-2.00268	16.6239	-5.89372	6.35213e-05	0.00151542	1.96697	0.0190926	0.655422	Integrin alpha-7 [Cleaved into: Integrin alpha-7 heavy chain; Integrin alpha-7 light chain; Integrin alpha-7 70 kDa form]	ITA7_HUMAN	SUBCELLULAR LOCATION: Membrane; Single-pass type I membrane protein.	cell surface [GO:0009986]; integrin complex [GO:0008305]; plasma membrane [GO:0005886]; metal ion binding [GO:0046872]; cell-matrix adhesion [GO:0007160]; endodermal cell differentiation [GO:0035987]; extracellular matrix organization [GO:0030198]; heterotypic cell-cell adhesion [GO:0034113]; integrin-mediated signaling pathway [GO:0007229]; muscle organ development [GO:0007517]; regulation of ce…	GO:0005886; GO:0007160; GO:0007229; GO:0007517; GO:0008305; GO:0008360; GO:0009986; GO:0030198; GO:0034113; GO:0035987; GO:0046872	ITGA7 UNQ406/PRO768	Q13683
-2.00154	16.82	-5.95328	5.77956e-05	0.00145302	2.06155	0.0180343	0.642431	Caveolin-1	CAV1_HUMAN	SUBCELLULAR LOCATION: Golgi apparatus membrane; Peripheral membrane protein. Cell membrane; Peripheral membrane protein. Membrane, caveola {ECO:0000269|PubMed:19262564, ECO:0000269|PubMed:25588833}; Peripheral membrane protein. Membrane raft {ECO:0000269|PubMed:25893292}. Golgi apparatus, trans-Golgi network {ECO:0000250|UniProtKB:P33724}. Note=Colocalized with DPP4 in membrane rafts. Potential h…	acrosomal membrane [GO:0002080]; apical plasma membrane [GO:0016324]; basolateral plasma membrane [GO:0016323]; caveola [GO:0005901]; cell cortex [GO:0005938]; cilium [GO:0005929]; cytoplasmic vesicle [GO:0031410]; early endosome membrane [GO:0031901]; endocytic vesicle membrane [GO:0030666]; endoplasmic reticulum [GO:0005783]; endoplasmic reticulum membrane [GO:0005789]; endosome [GO:0005768]; f…	GO:0000122; GO:0000139; GO:0000165; GO:0000188; GO:0001525; GO:0001570; GO:0001666; GO:0001937; GO:0001960; GO:0002080; GO:0002931; GO:0003057; GO:0005102; GO:0005113; GO:0005198; GO:0005622; GO:0005768; GO:0005783; GO:0005789; GO:0005811; GO:0005886; GO:0005887; GO:0005901; GO:0005925; GO:0005929; GO:0005938; GO:0006641; GO:0006816; GO:0006874; GO:0006940; GO:0007519; GO:0007595; GO:0008104; GO:…	CAV1 CAV	Q03135
-2.00055	18.2313	-4.94024	0.000308306	0.00349722	0.382704	0.0450262	0.817709	LIM and senescent cell antigen-like-containing domain protein 2 (LIM-like protein 2) (Particularly interesting new Cys-His protein 2) (PINCH-2)	LIMS2_HUMAN	SUBCELLULAR LOCATION: Nucleus {ECO:0000305}. Cell junction, focal adhesion {ECO:0000269|PubMed:12167643}. Cell membrane {ECO:0000269|PubMed:12167643}; Peripheral membrane protein {ECO:0000269|PubMed:12167643}; Cytoplasmic side {ECO:0000269|PubMed:12167643}.	cytosol [GO:0005829]; focal adhesion [GO:0005925]; nucleus [GO:0005634]; plasma membrane [GO:0005886]; metal ion binding [GO:0046872]; cell junction assembly [GO:0034329]; cell-cell adhesion [GO:0098609]; cell-cell junction organization [GO:0045216]; negative regulation of apoptotic process [GO:0043066]; negative regulation of hepatocyte proliferation [GO:2000346]; negative regulation of neural p…	GO:0005634; GO:0005829; GO:0005886; GO:0005925; GO:0034329; GO:0043066; GO:0045216; GO:0046872; GO:0098609; GO:2000178; GO:2000346; GO:2001046	LIMS2 PINCH2	Q7Z4I7
-1.99409	15.3897	-7.55243	5.47226e-06	0.000517416	4.40662	0.00334637	0.3672	Tropomodulin-1 (Erythrocyte tropomodulin) (E-Tmod)	TMOD1_HUMAN	SUBCELLULAR LOCATION: Cytoplasm, cytoskeleton {ECO:0000269|PubMed:25250574}. Note=In myofibrils with sarcomeric structure, localizes to the pointed end of actin thin filaments (PubMed:25250574). {ECO:0000269|PubMed:25250574}.	actin filament [GO:0005884]; cortical cytoskeleton [GO:0030863]; cytosol [GO:0005829]; membrane [GO:0016020]; myofibril [GO:0030016]; sarcomere [GO:0030017]; striated muscle thin filament [GO:0005865]; actin binding [GO:0003779]; actin filament binding [GO:0051015]; tropomyosin binding [GO:0005523]; actin filament organization [GO:0007015]; adult locomotory behavior [GO:0008344]; lens fiber cell …	GO:0003779; GO:0005523; GO:0005829; GO:0005865; GO:0005884; GO:0006936; GO:0007015; GO:0008344; GO:0016020; GO:0030016; GO:0030017; GO:0030049; GO:0030239; GO:0030863; GO:0051015; GO:0051694; GO:0070307	TMOD1 D9S57E TMOD	P28289
-1.99048	17.3622	-7.23105	8.55661e-06	0.000651684	3.96477	0.00480802	0.423157	ADP/ATP translocase 1 (ADP,ATP carrier protein 1) (ADP,ATP carrier protein, heart/skeletal muscle isoform T1) (Adenine nucleotide translocator 1) (ANT 1) (Solute carrier family 25 member 4)	ADT1_HUMAN	SUBCELLULAR LOCATION: Mitochondrion inner membrane; Multi-pass membrane protein.	integral component of plasma membrane [GO:0005887]; mitochondrial inner membrane [GO:0005743]; mitochondrion [GO:0005739]; myelin sheath [GO:0043209]; nucleus [GO:0005634]; adenine transmembrane transporter activity [GO:0015207]; ATP:ADP antiporter activity [GO:0005471]; ADP transport [GO:0015866]; apoptotic mitochondrial changes [GO:0008637]; generation of precursor metabolites and energy [GO:00…	GO:0000002; GO:0005471; GO:0005634; GO:0005739; GO:0005743; GO:0005887; GO:0006091; GO:0006810; GO:0008637; GO:0015207; GO:0015866; GO:0016032; GO:0043209; GO:0046902; GO:0050796; GO:0060546	SLC25A4 ANT1	P12235
-1.98377	16.1695	-6.38795	2.94425e-05	0.00102985	2.73583	0.0117491	0.539276	Cofilin-2 (Cofilin, muscle isoform)	COF2_HUMAN	SUBCELLULAR LOCATION: Nucleus matrix {ECO:0000250}. Cytoplasm, cytoskeleton {ECO:0000250}. Note=Colocalizes with CSPR3 in the Z line of sarcomeres. {ECO:0000269|PubMed:19752190}.	actin cytoskeleton [GO:0015629]; extracellular exosome [GO:0070062]; extracellular space [GO:0005615]; I band [GO:0031674]; nuclear matrix [GO:0016363]; Z disc [GO:0030018]; actin filament binding [GO:0051015]; actin filament depolymerization [GO:0030042]; actin filament fragmentation [GO:0030043]; muscle cell cellular homeostasis [GO:0046716]; positive regulation of actin filament depolymerizati…	GO:0005615; GO:0007519; GO:0015629; GO:0016363; GO:0030018; GO:0030042; GO:0030043; GO:0030836; GO:0031674; GO:0045214; GO:0046716; GO:0051015; GO:0070062	CFL2	Q9Y281
-1.97345	15.9116	-5.05151	0.000254743	0.0032022	0.574182	0.0409531	0.803148	Dystrobrevin alpha (DTN-A) (Alpha-dystrobrevin) (Dystrophin-related protein 3)	DTNA_HUMAN	SUBCELLULAR LOCATION: Cytoplasm. Cell junction, synapse. Cell membrane {ECO:0000250}. Note=In peripheral nerves, colocalizes with MAGEE1 in the Schwann cell membrane. {ECO:0000250}.	axon [GO:0030424]; cell junction [GO:0030054]; cytoplasm [GO:0005737]; extrinsic component of cytoplasmic side of plasma membrane [GO:0031234]; protein complex [GO:0043234]; sarcolemma [GO:0042383]; synapse [GO:0045202]; PDZ domain binding [GO:0030165]; zinc ion binding [GO:0008270]; chemical synaptic transmission [GO:0007268]; neuromuscular synaptic transmission [GO:0007274]; signal transduction…	GO:0005737; GO:0006941; GO:0007165; GO:0007268; GO:0007274; GO:0008270; GO:0030054; GO:0030165; GO:0030424; GO:0031234; GO:0042383; GO:0043234; GO:0045202	DTNA DRP3	Q9Y4J8
-1.97268	16.348	-5.21556	0.000192859	0.00269835	0.853432	0.0355195	0.779669	Alpha-crystallin B chain (Alpha(B)-crystallin) (Heat shock protein beta-5) (HspB5) (Renal carcinoma antigen NY-REN-27) (Rosenthal fiber component)	CRYAB_HUMAN	SUBCELLULAR LOCATION: Cytoplasm {ECO:0000269|PubMed:19464326}. Nucleus {ECO:0000269|PubMed:19464326}. Note=Translocates to the nucleus during heat shock and resides in sub-nuclear structures known as SC35 speckles or nuclear splicing speckles.	actin filament bundle [GO:0032432]; axon [GO:0030424]; cardiac myofibril [GO:0097512]; cell surface [GO:0009986]; cytoplasm [GO:0005737]; cytosol [GO:0005829]; dendritic spine [GO:0043197]; extracellular exosome [GO:0070062]; Golgi apparatus [GO:0005794]; M band [GO:0031430]; microtubule cytoskeleton [GO:0015630]; mitochondrion [GO:0005739]; myelin sheath [GO:0043209]; nucleoplasm [GO:0005654]; n…	GO:0001666; GO:0002088; GO:0005212; GO:0005634; GO:0005654; GO:0005737; GO:0005739; GO:0005794; GO:0005829; GO:0006457; GO:0006936; GO:0007021; GO:0007517; GO:0007568; GO:0008017; GO:0009986; GO:0010629; GO:0010941; GO:0014069; GO:0015630; GO:0030018; GO:0030308; GO:0030424; GO:0031109; GO:0031430; GO:0032355; GO:0032387; GO:0032403; GO:0032432; GO:0032463; GO:0042542; GO:0042802; GO:0042803; GO:…	CRYAB CRYA2 HSPB5	P02511
-1.95516	16.5629	-4.52441	0.00063833	0.00537623	-0.346991	0.0633921	0.863303	Perilipin-4 (Adipocyte protein S3-12)	PLIN4_HUMAN	SUBCELLULAR LOCATION: Cell membrane {ECO:0000250|UniProtKB:O88492}. Cytoplasm {ECO:0000250|UniProtKB:O88492}. Lipid droplet {ECO:0000250|UniProtKB:O88492}. Note=Nascent lipid droplet surface-associated; association with lipid droplets is triacylglycerol synthesis-dependent. {ECO:0000250|UniProtKB:O88492}.	cytosol [GO:0005829]; intracellular membrane-bounded organelle [GO:0043231]; lipid droplet [GO:0005811]; plasma membrane [GO:0005886]	GO:0005811; GO:0005829; GO:0005886; GO:0043231	PLIN4 KIAA1881	Q96Q06
-1.94611	16.4088	-6.31284	3.30203e-05	0.00107135	2.62132	0.0126717	0.557994	Tropomyosin alpha-1 chain (Alpha-tropomyosin) (Tropomyosin-1)	TPM1_HUMAN	SUBCELLULAR LOCATION: Cytoplasm, cytoskeleton {ECO:0000250|UniProtKB:P04692}. Note=Associates with F-actin stress fibers. {ECO:0000250|UniProtKB:P04692}.	actin cytoskeleton [GO:0015629]; actin filament [GO:0005884]; bleb [GO:0032059]; cytoskeleton [GO:0005856]; cytosol [GO:0005829]; filamentous actin [GO:0031941]; muscle thin filament tropomyosin [GO:0005862]; ruffle membrane [GO:0032587]; sarcomere [GO:0030017]; stress fiber [GO:0001725]; actin binding [GO:0003779]; actin filament binding [GO:0051015]; cytoskeletal protein binding [GO:0008092]; i…	GO:0001701; GO:0001725; GO:0003065; GO:0003779; GO:0005200; GO:0005829; GO:0005856; GO:0005862; GO:0005884; GO:0006928; GO:0006936; GO:0006937; GO:0007010; GO:0007015; GO:0008016; GO:0008092; GO:0008307; GO:0008360; GO:0015629; GO:0030017; GO:0030049; GO:0030336; GO:0031529; GO:0031941; GO:0032059; GO:0032587; GO:0032781; GO:0034614; GO:0042060; GO:0042802; GO:0042803; GO:0045214; GO:0045785; GO:…	TPM1 C15orf13 TMSA	P09493
-1.93406	14.8044	-7.40422	6.71438e-06	0.000589278	4.20463	0.00396107	0.393781	Thiosulfate sulfurtransferase (EC 2.8.1.1) (Rhodanese)	THTR_HUMAN	SUBCELLULAR LOCATION: Mitochondrion matrix.	extracellular exosome [GO:0070062]; extracellular space [GO:0005615]; mitochondrial inner membrane [GO:0005743]; mitochondrial matrix [GO:0005759]; mitochondrion [GO:0005739]; 5S rRNA binding [GO:0008097]; thiosulfate sulfurtransferase activity [GO:0004792]; cyanate catabolic process [GO:0009440]; epithelial cell differentiation [GO:0030855]; rRNA import into mitochondrion [GO:0035928]; rRNA tran…	GO:0004792; GO:0005615; GO:0005739; GO:0005743; GO:0005759; GO:0008097; GO:0009440; GO:0030855; GO:0035928; GO:0051029; GO:0070062	TST	Q16762
-1.93019	14.8531	-5.58793	0.000103978	0.00185203	1.47315	0.0254241	0.716944	Ester hydrolase C11orf54 (EC 3.1.-.-)	CK054_HUMAN	SUBCELLULAR LOCATION: Nucleus {ECO:0000269|PubMed:16522806}.	extracellular exosome [GO:0070062]; nuclear body [GO:0016604]; nucleoplasm [GO:0005654]; nucleus [GO:0005634]; hydrolase activity, acting on ester bonds [GO:0016788]; zinc ion binding [GO:0008270]	GO:0005634; GO:0005654; GO:0008270; GO:0016604; GO:0016788; GO:0070062	C11orf54 LP4947 PTD012	Q9H0W9
-1.92333	15.4334	-7.77945	4.02096e-06	0.000407898	4.71021	0.00257168	0.32497	Putative hydrolase RBBP9 (EC 3.-.-.-) (B5T-overexpressed gene protein) (Protein BOG) (Retinoblastoma-binding protein 10) (RBBP-10) (Retinoblastoma-binding protein 9) (RBBP-9)	RBBP9_HUMAN	SUBCELLULAR LOCATION: Cytoplasm {ECO:0000269|PubMed:12296629}. Nucleus {ECO:0000269|PubMed:12296629}.	cytoplasm [GO:0005737]; extracellular exosome [GO:0070062]; nucleoplasm [GO:0005654]; hydrolase activity [GO:0016787]; regulation of cell proliferation [GO:0042127]	GO:0005654; GO:0005737; GO:0016787; GO:0042127; GO:0070062	RBBP9 BOG RBBP10	O75884
-1.92085	16.1338	-6.7925	1.60836e-05	0.000828882	3.33836	0.00773186	0.487471	Myosin regulatory light polypeptide 9 (20 kDa myosin light chain) (LC20) (MLC-2C) (Myosin RLC) (Myosin regulatory light chain 2, smooth muscle isoform) (Myosin regulatory light chain 9) (Myosin regulatory light chain MRLC1)	MYL9_HUMAN	NA	cytosol [GO:0005829]; muscle myosin complex [GO:0005859]; calcium ion binding [GO:0005509]; structural constituent of muscle [GO:0008307]; muscle contraction [GO:0006936]; platelet aggregation [GO:0070527]; regulation of megakaryocyte differentiation [GO:0045652]; regulation of muscle contraction [GO:0006937]	GO:0005509; GO:0005829; GO:0005859; GO:0006936; GO:0006937; GO:0008307; GO:0045652; GO:0070527	MYL9 MLC2 MRLC1 MYRL2	P24844
-1.90619	16.0043	-5.06933	0.000247113	0.00315281	0.604696	0.0403306	0.800715	Polymeric immunoglobulin receptor (PIgR) (Poly-Ig receptor) (Hepatocellular carcinoma-associated protein TB6) [Cleaved into: Secretory component]	PIGR_HUMAN	SUBCELLULAR LOCATION: Cell membrane; Single-pass type I membrane protein.; SUBCELLULAR LOCATION: Secretory component: Secreted.	azurophil granule membrane [GO:0035577]; extracellular exosome [GO:0070062]; extracellular space [GO:0005615]; integral component of plasma membrane [GO:0005887]; plasma membrane [GO:0005886]; receptor complex [GO:0043235]; polymeric immunoglobulin receptor activity [GO:0001792]; detection of chemical stimulus involved in sensory perception of bitter taste [GO:0001580]; epidermal growth factor re…	GO:0001580; GO:0001792; GO:0001895; GO:0002415; GO:0005615; GO:0005886; GO:0005887; GO:0007173; GO:0035577; GO:0038093; GO:0043113; GO:0043235; GO:0043312; GO:0070062	PIGR	P01833
-1.89415	14.7845	-4.22744	0.00108772	0.00736384	-0.880331	0.079989	0.888504	Neprilysin (EC 3.4.24.11) (Atriopeptidase) (Common acute lymphocytic leukemia antigen) (CALLA) (Enkephalinase) (Neutral endopeptidase 24.11) (NEP) (Neutral endopeptidase) (Skin fibroblast elastase) (SFE) (CD antigen CD10)	NEP_HUMAN	SUBCELLULAR LOCATION: Cell membrane; Single-pass type II membrane protein.	axon [GO:0030424]; brush border [GO:0005903]; cytoplasm [GO:0005737]; dendrite [GO:0030425]; extracellular exosome [GO:0070062]; focal adhesion [GO:0005925]; integral component of membrane [GO:0016021]; integral component of plasma membrane [GO:0005887]; neuron projection terminus [GO:0044306]; plasma membrane [GO:0005886]; secretory granule membrane [GO:0030667]; synapse [GO:0045202]; synaptic v…	GO:0001822; GO:0002003; GO:0004175; GO:0004222; GO:0005737; GO:0005886; GO:0005887; GO:0005903; GO:0005925; GO:0006508; GO:0006518; GO:0008021; GO:0008237; GO:0008238; GO:0008270; GO:0016021; GO:0019233; GO:0030424; GO:0030425; GO:0030667; GO:0042277; GO:0043312; GO:0044306; GO:0045202; GO:0046449; GO:0050435; GO:0070062; GO:0071345; GO:0071492; GO:0071493; GO:0090399; GO:0097242	MME EPN	P08473
-1.88056	16.8829	-4.67587	0.000488429	0.00457796	-0.0787559	0.0560911	0.84821	Quinone oxidoreductase (EC 1.6.5.5) (NADPH:quinone reductase) (Zeta-crystallin)	QOR_HUMAN	SUBCELLULAR LOCATION: Cytoplasm {ECO:0000269|PubMed:20103721}.	cytosol [GO:0005829]; extracellular exosome [GO:0070062]; mRNA 3'-UTR binding [GO:0003730]; NADPH binding [GO:0070402]; NADPH:quinone reductase activity [GO:0003960]; zinc ion binding [GO:0008270]; protein homotetramerization [GO:0051289]; visual perception [GO:0007601]; xenobiotic catabolic process [GO:0042178]	GO:0003730; GO:0003960; GO:0005829; GO:0007601; GO:0008270; GO:0042178; GO:0051289; GO:0070062; GO:0070402	CRYZ	Q08257
-1.86847	15.6216	-5.23418	0.000186908	0.00264576	0.884885	0.0349436	0.776848	Phenylalanine-4-hydroxylase (PAH) (EC 1.14.16.1) (Phe-4-monooxygenase)	PH4H_HUMAN	NA	cytosol [GO:0005829]; extracellular exosome [GO:0070062]; iron ion binding [GO:0005506]; phenylalanine 4-monooxygenase activity [GO:0004505]; catecholamine biosynthetic process [GO:0042423]; cellular amino acid biosynthetic process [GO:0008652]; L-phenylalanine catabolic process [GO:0006559]; neurotransmitter biosynthetic process [GO:0042136]	GO:0004505; GO:0005506; GO:0005829; GO:0006559; GO:0008652; GO:0042136; GO:0042423; GO:0070062	PAH	P00439
-1.86599	15.3972	-4.93443	0.000311412	0.00351211	0.372648	0.0452482	0.818441	D-glutamate cyclase, mitochondrial (EC 4.2.1.48)	GLUCM_HUMAN	SUBCELLULAR LOCATION: Mitochondrion matrix {ECO:0000250|UniProtKB:Q8BH86}.	mitochondrial matrix [GO:0005759]; D-glutamate cyclase activity [GO:0047820]; glutamate metabolic process [GO:0006536]	GO:0005759; GO:0006536; GO:0047820	DGLUCY C14orf159 UNQ2439/PRO5000	Q7Z3D6
-1.86306	16.4312	-4.65651	0.000505341	0.00469374	-0.112878	0.0569831	0.850231	Collagen alpha-1(IV) chain [Cleaved into: Arresten]	CO4A1_HUMAN	SUBCELLULAR LOCATION: Secreted, extracellular space, extracellular matrix, basement membrane {ECO:0000250|UniProtKB:P02463}.	basement membrane [GO:0005604]; collagen type IV trimer [GO:0005587]; endoplasmic reticulum lumen [GO:0005788]; extracellular matrix [GO:0031012]; extracellular region [GO:0005576]; extracellular space [GO:0005615]; extracellular matrix constituent conferring elasticity [GO:0030023]; extracellular matrix structural constituent [GO:0005201]; platelet-derived growth factor binding [GO:0048407]; bas…	GO:0001569; GO:0005201; GO:0005576; GO:0005587; GO:0005604; GO:0005615; GO:0005788; GO:0007420; GO:0007528; GO:0030023; GO:0030198; GO:0030574; GO:0030855; GO:0031012; GO:0038063; GO:0048407; GO:0048514; GO:0061304; GO:0061333; GO:0071230; GO:0071711	COL4A1	P02462
-1.8612	14.4623	-4.2067	0.0011294	0.00751949	-0.917913	0.0812692	0.890067	4-aminobutyrate aminotransferase, mitochondrial (EC 2.6.1.19) ((S)-3-amino-2-methylpropionate transaminase) (EC 2.6.1.22) (GABA aminotransferase) (GABA-AT) (Gamma-amino-N-butyrate transaminase) (GABA transaminase) (GABA-T) (L-AIBAT)	GABT_HUMAN	SUBCELLULAR LOCATION: Mitochondrion matrix.	4-aminobutyrate transaminase complex [GO:0032144]; extracellular exosome [GO:0070062]; mitochondrial matrix [GO:0005759]; mitochondrion [GO:0005739]; neuron projection [GO:0043005]; (S)-3-amino-2-methylpropionate transaminase activity [GO:0047298]; 4-aminobutyrate transaminase activity [GO:0003867]; 4-aminobutyrate:2-oxoglutarate transaminase activity [GO:0034386]; iron-sulfur cluster binding [GO…	GO:0001666; GO:0003867; GO:0005739; GO:0005759; GO:0007568; GO:0007620; GO:0007626; GO:0009449; GO:0009450; GO:0010039; GO:0014053; GO:0021549; GO:0030170; GO:0031652; GO:0032024; GO:0032144; GO:0032145; GO:0033602; GO:0034386; GO:0035094; GO:0035640; GO:0042135; GO:0042493; GO:0042803; GO:0043005; GO:0045471; GO:0045776; GO:0045964; GO:0046872; GO:0047298; GO:0048148; GO:0051536; GO:0070062; GO:…	ABAT GABAT	P80404
-1.85569	16.0039	-6.97835	1.22721e-05	0.000673154	3.60717	0.00633932	0.462101	Caveolin-2	CAV2_HUMAN	SUBCELLULAR LOCATION: Nucleus. Cytoplasm. Golgi apparatus membrane; Peripheral membrane protein. Cell membrane; Peripheral membrane protein. Membrane, caveola; Peripheral membrane protein. Note=Potential hairpin-like structure in the membrane. Membrane protein of caveolae. Tyr-19-phosphorylated form is enriched at sites of cell-cell contact and is translocated to the nucleus in complex with MAPK1…	acrosomal membrane [GO:0002080]; caveola [GO:0005901]; cytoplasmic vesicle [GO:0031410]; extrinsic component of cytoplasmic side of plasma membrane [GO:0031234]; focal adhesion [GO:0005925]; Golgi apparatus [GO:0005794]; Golgi membrane [GO:0000139]; integral component of plasma membrane [GO:0005887]; intracellular [GO:0005622]; membrane [GO:0016020]; membrane raft [GO:0045121]; nucleus [GO:000563…	GO:0000139; GO:0001937; GO:0001938; GO:0002080; GO:0005622; GO:0005634; GO:0005794; GO:0005886; GO:0005887; GO:0005901; GO:0005925; GO:0006906; GO:0007005; GO:0007029; GO:0007088; GO:0008286; GO:0016020; GO:0016050; GO:0019065; GO:0019901; GO:0030133; GO:0030512; GO:0030674; GO:0031234; GO:0031410; GO:0031748; GO:0032947; GO:0042803; GO:0043234; GO:0043410; GO:0043547; GO:0044791; GO:0044794; GO:…	CAV2	P51636
-1.85387	16.1922	-6.17801	4.06477e-05	0.00120471	2.41366	0.0144898	0.590759	Acyl-CoA synthetase short-chain family member 3, mitochondrial (EC 6.2.1.1) (Acyl-CoA synthetase short-chain family member 3)	ACSS3_HUMAN	SUBCELLULAR LOCATION: Mitochondrion {ECO:0000305}.	mitochondrial matrix [GO:0005759]; acetate-CoA ligase activity [GO:0003987]; ATP binding [GO:0005524]; ketone body biosynthetic process [GO:0046951]	GO:0003987; GO:0005524; GO:0005759; GO:0046951	ACSS3	Q9H6R3
-1.85161	12.9183	-5.94525	5.85348e-05	0.00145547	2.04882	0.018174	0.644201	NCK-interacting protein with SH3 domain (54 kDa VacA-interacting protein) (54 kDa vimentin-interacting protein) (VIP54) (90 kDa SH3 protein interacting with Nck) (AF3p21) (Dia-interacting protein 1) (DIP-1) (Diaphanous protein-interacting protein) (SH3 adapter protein SPIN90) (WASP-interacting SH3-domain protein) (WISH) (Wiskott-Aldrich syndrome protein-interacting protein)	SPN90_HUMAN	SUBCELLULAR LOCATION: Nucleus. Note=Colocalizes with DRF1 at membrane ruffles, and with Nck at Z-disks in mature cardiac myocytes.	cytosol [GO:0005829]; intermediate filament [GO:0005882]; nucleus [GO:0005634]; cytoskeletal protein binding [GO:0008092]; SH3 domain binding [GO:0017124]; cytoskeleton organization [GO:0007010]; Fc-gamma receptor signaling pathway involved in phagocytosis [GO:0038096]; NLS-bearing protein import into nucleus [GO:0006607]; positive regulation of neuron projection development [GO:0010976]; signal …	GO:0005634; GO:0005829; GO:0005882; GO:0006607; GO:0007010; GO:0007165; GO:0008092; GO:0010976; GO:0017124; GO:0038096	NCKIPSD AF3P21 SPIN90	Q9NZQ3
-1.84722	16.3006	-5.64699	9.44413e-05	0.00180555	1.56959	0.024076	0.705758	Laminin subunit alpha-5 (Laminin-10 subunit alpha) (Laminin-11 subunit alpha) (Laminin-15 subunit alpha)	LAMA5_HUMAN	SUBCELLULAR LOCATION: Secreted, extracellular space, extracellular matrix, basement membrane. Note=Major component.	basal lamina [GO:0005605]; basement membrane [GO:0005604]; extracellular exosome [GO:0070062]; extracellular matrix [GO:0031012]; extracellular region [GO:0005576]; extracellular space [GO:0005615]; laminin-10 complex [GO:0043259]; laminin-11 complex [GO:0043260]; laminin-5 complex [GO:0005610]; nucleus [GO:0005634]; synaptic cleft [GO:0043083]; integrin binding [GO:0005178]; structural molecule …	GO:0001525; GO:0001658; GO:0001738; GO:0001755; GO:0001942; GO:0005178; GO:0005198; GO:0005576; GO:0005604; GO:0005605; GO:0005610; GO:0005615; GO:0005634; GO:0007010; GO:0007229; GO:0007517; GO:0008037; GO:0008283; GO:0009790; GO:0016331; GO:0016477; GO:0030154; GO:0030155; GO:0030198; GO:0030324; GO:0030334; GO:0031012; GO:0034446; GO:0042127; GO:0042475; GO:0043083; GO:0043259; GO:0043260; GO:…	LAMA5 KIAA0533 KIAA1907	O15230
-1.84432	15.7839	-3.99261	0.00166954	0.00953713	-1.308	0.0954782	0.904871	Protein kinase C and casein kinase substrate in neurons protein 3 (SH3 domain-containing protein 6511)	PACN3_HUMAN	SUBCELLULAR LOCATION: Cytoplasm {ECO:0000269|PubMed:11179684}. Cell membrane {ECO:0000250}; Peripheral membrane protein {ECO:0000250}; Cytoplasmic side {ECO:0000250}. Note=Detected at the inner aspect of the plasma membrane in myotubes. {ECO:0000250}.	cytoplasm [GO:0005737]; cytosol [GO:0005829]; endosome [GO:0005768]; extracellular exosome [GO:0070062]; plasma membrane [GO:0005886]; calcium channel inhibitor activity [GO:0019855]; cytoskeletal protein binding [GO:0008092]; lipid binding [GO:0008289]; endocytosis [GO:0006897]; negative regulation of calcium ion transport [GO:0051926]; negative regulation of endocytosis [GO:0045806]; plasma mem…	GO:0005737; GO:0005768; GO:0005829; GO:0005886; GO:0006897; GO:0008092; GO:0008289; GO:0019855; GO:0030100; GO:0045806; GO:0051044; GO:0051926; GO:0070062; GO:0097320	PACSIN3	Q9UKS6
-1.83281	16.0228	-5.10169	0.000233864	0.00304275	0.659991	0.0392209	0.796225	Plasmalemma vesicle-associated protein (Fenestrated endothelial-linked structure protein) (Plasmalemma vesicle protein 1) (PV-1)	PLVAP_HUMAN	SUBCELLULAR LOCATION: Cell membrane {ECO:0000250|UniProtKB:Q9WV78}; Single-pass type II membrane protein {ECO:0000255}. Membrane, caveola {ECO:0000250|UniProtKB:Q9WV78}; Single-pass type II membrane protein {ECO:0000255}. Cytoplasm, perinuclear region {ECO:0000250|UniProtKB:Q9WV78}. Note=Membrane-associated protein of caveolae. Found in fenestral and stomatal diaphragms in fenestrated endothelia …	caveola [GO:0005901]; cell surface [GO:0009986]; extracellular exosome [GO:0070062]; integral component of membrane [GO:0016021]; perinuclear region of cytoplasm [GO:0048471]; protein homodimerization activity [GO:0042803]; MAPK cascade [GO:0000165]; positive regulation of cellular extravasation [GO:0002693]; tumor necrosis factor-mediated signaling pathway [GO:0033209]	GO:0000165; GO:0002693; GO:0005901; GO:0009986; GO:0016021; GO:0033209; GO:0042803; GO:0048471; GO:0070062	PLVAP FELS PV1	Q9BX97
-1.82935	13.4054	-3.14665	0.00810741	0.0283173	-2.87032	0.171896	0.944828	Iodotyrosine deiodinase 1 (IYD-1) (EC 1.21.1.1) (Iodotyrosine dehalogenase 1)	IYD1_HUMAN	SUBCELLULAR LOCATION: Cell membrane {ECO:0000269|PubMed:15289438}; Single-pass membrane protein {ECO:0000269|PubMed:15289438}. Cytoplasmic vesicle membrane {ECO:0000269|PubMed:15289438}.	cytoplasmic vesicle membrane [GO:0030659]; integral component of plasma membrane [GO:0005887]; nucleoplasm [GO:0005654]; plasma membrane [GO:0005886]; FMN binding [GO:0010181]; iodide peroxidase activity [GO:0004447]; oxidoreductase activity [GO:0016491]; oxidation-reduction process [GO:0055114]; thyroid hormone generation [GO:0006590]; thyroid hormone metabolic process [GO:0042403]; tyrosine met…	GO:0004447; GO:0005654; GO:0005886; GO:0005887; GO:0006570; GO:0006590; GO:0010181; GO:0016491; GO:0030659; GO:0042403; GO:0055114	IYD C6orf71 DEHAL1	Q6PHW0
-1.81744	15.724	-4.75324	0.000426488	0.00423592	0.0572168	0.05264	0.839853	Methyltransferase-like protein 7A (EC 2.1.1.-) (Protein AAM-B)	MET7A_HUMAN	SUBCELLULAR LOCATION: Lipid droplet {ECO:0000269|PubMed:18477614, ECO:0000269|PubMed:19773358}. Endoplasmic reticulum {ECO:0000269|PubMed:19773358}. Membrane {ECO:0000269|PubMed:18477614}.	endoplasmic reticulum [GO:0005783]; extracellular exosome [GO:0070062]; extracellular region [GO:0005576]; lipid droplet [GO:0005811]; membrane [GO:0016020]; tertiary granule lumen [GO:1904724]; methyltransferase activity [GO:0008168]; neutrophil degranulation [GO:0043312]	GO:0005576; GO:0005783; GO:0005811; GO:0008168; GO:0016020; GO:0043312; GO:0070062; GO:1904724	METTL7A PRO0066 UNQ1902/PRO4348	Q9H8H3
-1.81738	16.4068	-2.54478	0.0251358	0.0627355	-3.9628	0.24934	0.961301	Villin-1	VILI_HUMAN	SUBCELLULAR LOCATION: Cytoplasm, cytoskeleton. Cell projection, lamellipodium. Cell projection, ruffle. Cell projection, microvillus. Cell projection, filopodium tip {ECO:0000250}. Cell projection, filopodium {ECO:0000250}. Note=Relocalized in the tip of cellular protrusions and filipodial extensions upon infection with S.flexneri in primary intestinal epithelial cells (IEC) and in the tail-like …	actin filament bundle [GO:0032432]; brush border [GO:0005903]; cytoplasm [GO:0005737]; extracellular exosome [GO:0070062]; filopodium [GO:0030175]; filopodium tip [GO:0032433]; lamellipodium [GO:0030027]; microvillus [GO:0005902]; nucleoplasm [GO:0005654]; plasma membrane [GO:0005886]; ruffle [GO:0001726]; actin filament binding [GO:0051015]; calcium ion binding [GO:0005509]; cysteine-type endope…	GO:0001726; GO:0001951; GO:0005509; GO:0005546; GO:0005654; GO:0005737; GO:0005886; GO:0005902; GO:0005903; GO:0006461; GO:0007173; GO:0008360; GO:0009617; GO:0010634; GO:0030027; GO:0030041; GO:0030042; GO:0030175; GO:0030335; GO:0030836; GO:0030855; GO:0032233; GO:0032432; GO:0032433; GO:0032532; GO:0035727; GO:0035729; GO:0040018; GO:0042802; GO:0042803; GO:0043027; GO:0045010; GO:0051014; GO:…	VIL1 VIL	P09327
-1.81394	16.5556	-9.06418	7.84912e-07	0.000193018	6.30308	0.000516663	0.13923	Phospholipid phosphatase 1 (EC 3.1.3.4) (Lipid phosphate phosphohydrolase 1) (PAP2-alpha) (Phosphatidate phosphohydrolase type 2a) (Phosphatidic acid phosphatase 2a) (PAP-2a) (PAP2a)	PLPP1_HUMAN	SUBCELLULAR LOCATION: Cell membrane; Multi-pass membrane protein.	extracellular exosome [GO:0070062]; integral component of plasma membrane [GO:0005887]; membrane [GO:0016020]; plasma membrane [GO:0005886]; lipid phosphatase activity [GO:0042577]; phosphatidate phosphatase activity [GO:0008195]; sphingosine-1-phosphate phosphatase activity [GO:0042392]; androgen receptor signaling pathway [GO:0030521]; germ cell migration [GO:0008354]; intracellular steroid hor…	GO:0005886; GO:0005887; GO:0006470; GO:0006629; GO:0006644; GO:0007205; GO:0008195; GO:0008285; GO:0008354; GO:0016020; GO:0019216; GO:0030148; GO:0030518; GO:0030521; GO:0042392; GO:0042577; GO:0046839; GO:0070062	PLPP1 LPP1 PPAP2A	O14494
-1.81378	16.4112	-5.23163	0.000187712	0.00264937	0.880576	0.0350221	0.777237	Leiomodin-1 (64 kDa autoantigen 1D) (64 kDa autoantigen 1D3) (64 kDa autoantigen D1) (Leiomodin, muscle form) (Smooth muscle leiomodin) (SM-Lmod) (Thyroid-associated ophthalmopathy autoantigen)	LMOD1_HUMAN	SUBCELLULAR LOCATION: Cytoplasm, myofibril, sarcomere {ECO:0000269|PubMed:26370058}. Cytoplasm, cytoskeleton {ECO:0000250|UniProtKB:A0A0G2K0D3}. Note=Colocalizes with actin filaments in sarcomeres. {ECO:0000250|UniProtKB:A0A0G2K0D3}.	actin filament [GO:0005884]; cytosol [GO:0005829]; membrane [GO:0016020]; myofibril [GO:0030016]; sarcomere [GO:0030017]; striated muscle thin filament [GO:0005865]; actin binding [GO:0003779]; tropomyosin binding [GO:0005523]; actin nucleation [GO:0045010]; muscle contraction [GO:0006936]; myofibril assembly [GO:0030239]; pointed-end actin filament capping [GO:0051694]; positive regulation of ac…	GO:0003779; GO:0005523; GO:0005829; GO:0005865; GO:0005884; GO:0006936; GO:0016020; GO:0030016; GO:0030017; GO:0030239; GO:0030838; GO:0045010; GO:0051694	LMOD1	P29536
-1.80862	16.2543	-3.87218	0.00208429	0.0109476	-1.52897	0.104307	0.912216	Smoothelin	SMTN_HUMAN	SUBCELLULAR LOCATION: Cytoplasm, cytoskeleton. Note=Exhibits a filamentous organization.	actin cytoskeleton [GO:0015629]; cytoplasm [GO:0005737]; cytoskeleton [GO:0005856]; actin binding [GO:0003779]; structural constituent of muscle [GO:0008307]; muscle organ development [GO:0007517]; smooth muscle contraction [GO:0006939]	GO:0003779; GO:0005737; GO:0005856; GO:0006939; GO:0007517; GO:0008307; GO:0015629	SMTN SMSMO	P53814
-1.8033	15.8025	-6.28868	3.4267e-05	0.00109119	2.5843	0.0129818	0.56395	Dimethylaniline monooxygenase [N-oxide-forming] 5 (EC 1.14.13.8) (Dimethylaniline oxidase 5) (Hepatic flavin-containing monooxygenase 5) (FMO 5)	FMO5_HUMAN	SUBCELLULAR LOCATION: Microsome membrane. Endoplasmic reticulum membrane.	cytosol [GO:0005829]; endoplasmic reticulum [GO:0005783]; endoplasmic reticulum membrane [GO:0005789]; integral component of membrane [GO:0016021]; organelle membrane [GO:0031090]; flavin adenine dinucleotide binding [GO:0050660]; N,N-dimethylaniline monooxygenase activity [GO:0004499]; NADP binding [GO:0050661]	GO:0004499; GO:0005783; GO:0005789; GO:0005829; GO:0016021; GO:0031090; GO:0050660; GO:0050661	FMO5	P49326
-1.79807	14.6597	-5.85513	6.75487e-05	0.00153794	1.90541	0.019807	0.66367	Coronin-2A (IR10) (WD repeat-containing protein 2)	COR2A_HUMAN	NA	actin cytoskeleton [GO:0015629]; transcriptional repressor complex [GO:0017053]; actin filament binding [GO:0051015]; actin cytoskeleton organization [GO:0030036]; intracellular signal transduction [GO:0035556]	GO:0015629; GO:0017053; GO:0030036; GO:0035556; GO:0051015	CORO2A IR10 WDR2	Q92828
-1.7952	17.2386	-7.539	5.57399e-06	0.000517416	4.38844	0.00339824	0.369654	Cysteine and glycine-rich protein 1 (Cysteine-rich protein 1) (CRP) (CRP1) (Epididymis luminal protein 141) (HEL-141)	CSRP1_HUMAN	SUBCELLULAR LOCATION: Nucleus {ECO:0000269|PubMed:26924529}.	extracellular exosome [GO:0070062]; focal adhesion [GO:0005925]; nucleus [GO:0005634]; RNA binding [GO:0003723]; zinc ion binding [GO:0008270]; platelet aggregation [GO:0070527]	GO:0003723; GO:0005634; GO:0005925; GO:0008270; GO:0070062; GO:0070527	CSRP1 CSRP CYRP	P21291
-1.77781	15.8562	-3.9807	0.00170647	0.00967935	-1.32981	0.0963236	0.905627	Nephronectin (Preosteoblast EGF-like repeat protein with MAM domain) (Protein EGFL6-like)	NPNT_HUMAN	SUBCELLULAR LOCATION: Secreted, extracellular space, extracellular matrix {ECO:0000250}. Note=Trapped on the cell surface or in the extracellular matrix. {ECO:0000250}.	basement membrane [GO:0005604]; extracellular exosome [GO:0070062]; extracellular region [GO:0005576]; integrin alpha8-beta1 complex [GO:0034678]; proteinaceous extracellular matrix [GO:0005578]; smooth muscle contractile fiber [GO:0030485]; calcium ion binding [GO:0005509]; integrin binding [GO:0005178]; branching involved in ureteric bud morphogenesis [GO:0001658]; cell-cell adhesion mediated b…	GO:0001657; GO:0001658; GO:0005178; GO:0005509; GO:0005576; GO:0005578; GO:0005604; GO:0007160; GO:0010694; GO:0010811; GO:0030198; GO:0030485; GO:0030511; GO:0033631; GO:0034678; GO:0045184; GO:0045669; GO:0045987; GO:0070062; GO:0070374; GO:0071356; GO:0097195; GO:2000721	NPNT EGFL6L POEM UNQ295/PRO334	Q6UXI9
-1.77489	17.8266	-3.03207	0.0100644	0.0328026	-3.08133	0.185051	0.948548	Wiskott-Aldrich syndrome protein (WASp)	WASP_HUMAN	SUBCELLULAR LOCATION: Cytoplasm, cytoskeleton.	actin cytoskeleton [GO:0015629]; actin filament [GO:0005884]; cell-cell junction [GO:0005911]; cytosol [GO:0005829]; extracellular exosome [GO:0070062]; vesicle membrane [GO:0012506]; actin binding [GO:0003779]; GTPase regulator activity [GO:0030695]; identical protein binding [GO:0042802]; phospholipase binding [GO:0043274]; protein kinase binding [GO:0019901]; Rac GTPase binding [GO:0048365]; S…	GO:0002625; GO:0003779; GO:0005829; GO:0005884; GO:0005911; GO:0006461; GO:0006952; GO:0006955; GO:0007596; GO:0008064; GO:0008154; GO:0008544; GO:0010591; GO:0012506; GO:0015629; GO:0016197; GO:0017124; GO:0019901; GO:0030041; GO:0030048; GO:0030695; GO:0031267; GO:0032488; GO:0038096; GO:0042110; GO:0042802; GO:0043274; GO:0048365; GO:0050852; GO:0051492; GO:0051497; GO:0070062; GO:2000146; GO:…	WAS IMD2	P42768
-1.77288	14.837	-3.91403	0.00192931	0.0104727	-1.45206	0.101168	0.909738	Polypyrimidine tract-binding protein 2 (Neural polypyrimidine tract-binding protein) (Neurally-enriched homolog of PTB) (PTB-like protein)	PTBP2_HUMAN	SUBCELLULAR LOCATION: Nucleus {ECO:0000250}.	growth cone [GO:0030426]; neuronal cell body [GO:0043025]; spliceosomal complex [GO:0005681]; mRNA binding [GO:0003729]; pre-mRNA binding [GO:0036002]; RNA binding [GO:0003723]; cerebellum development [GO:0021549]; mRNA splice site selection [GO:0006376]; negative regulation of RNA splicing [GO:0033119]; regulation of neural precursor cell proliferation [GO:2000177]; spinal cord development [GO:0…	GO:0003723; GO:0003729; GO:0005681; GO:0006376; GO:0021510; GO:0021549; GO:0030426; GO:0033119; GO:0036002; GO:0043025; GO:2000177	PTBP2 NPTB PTB PTBLP	Q9UKA9
-1.76586	16.6156	-6.51041	2.44612e-05	0.000938102	2.92075	0.010372	0.52059	Ras GTPase-activating-like protein IQGAP2	IQGA2_HUMAN	NA	actin cytoskeleton [GO:0015629]; cell surface [GO:0009986]; cytoplasm [GO:0005737]; cytosol [GO:0005829]; extracellular exosome [GO:0070062]; filopodium [GO:0030175]; lamellipodium [GO:0030027]; microtubule [GO:0005874]; microvillus [GO:0005902]; plasma membrane [GO:0005886]; secretory granule membrane [GO:0030667]; actin binding [GO:0003779]; actin filament binding [GO:0051015]; Arp2/3 complex b…	GO:0003779; GO:0005095; GO:0005516; GO:0005547; GO:0005737; GO:0005829; GO:0005874; GO:0005886; GO:0005902; GO:0007165; GO:0009986; GO:0015629; GO:0017048; GO:0030027; GO:0030175; GO:0030667; GO:0034314; GO:0043312; GO:0048365; GO:0051015; GO:0070062; GO:0070493; GO:0071933	IQGAP2	Q13576
-1.76399	15.4576	-6.16521	4.14633e-05	0.00120568	2.3938	0.0146739	0.593808	Retinal dehydrogenase 1 (RALDH 1) (RalDH1) (EC 1.2.1.-) (EC 1.2.1.36) (ALDH-E1) (ALHDII) (Aldehyde dehydrogenase family 1 member A1) (Aldehyde dehydrogenase, cytosolic)	AL1A1_HUMAN	SUBCELLULAR LOCATION: Cytoplasm, cytosol {ECO:0000250|UniProtKB:P48644}.	cytoplasm [GO:0005737]; cytosol [GO:0005829]; extracellular exosome [GO:0070062]; aldehyde dehydrogenase (NAD) activity [GO:0004029]; androgen binding [GO:0005497]; benzaldehyde dehydrogenase (NAD+) activity [GO:0018479]; GTPase activator activity [GO:0005096]; NAD binding [GO:0051287]; retinal dehydrogenase activity [GO:0001758]; cellular aldehyde metabolic process [GO:0006081]; ethanol oxidatio…	GO:0001523; GO:0001758; GO:0004029; GO:0005096; GO:0005497; GO:0005737; GO:0005829; GO:0006069; GO:0006081; GO:0018479; GO:0042572; GO:0051287; GO:0055114; GO:0061624; GO:0070062	ALDH1A1 ALDC ALDH1 PUMB1	P00352
-1.75939	16.3461	-6.9354	1.30584e-05	0.000700366	3.54549	0.00663937	0.468216	Laminin subunit gamma-1 (Laminin B2 chain) (Laminin-1 subunit gamma) (Laminin-10 subunit gamma) (Laminin-11 subunit gamma) (Laminin-2 subunit gamma) (Laminin-3 subunit gamma) (Laminin-4 subunit gamma) (Laminin-6 subunit gamma) (Laminin-7 subunit gamma) (Laminin-8 subunit gamma) (Laminin-9 subunit gamma) (S-laminin subunit gamma) (S-LAM gamma)	LAMC1_HUMAN	SUBCELLULAR LOCATION: Secreted, extracellular space, extracellular matrix, basement membrane.	basement membrane [GO:0005604]; endoplasmic reticulum lumen [GO:0005788]; extracellular exosome [GO:0070062]; extracellular matrix [GO:0031012]; extracellular region [GO:0005576]; extracellular space [GO:0005615]; laminin-1 complex [GO:0005606]; laminin-10 complex [GO:0043259]; laminin-11 complex [GO:0043260]; extracellular matrix structural constituent [GO:0005201]; cell adhesion [GO:0007155]; c…	GO:0005201; GO:0005576; GO:0005604; GO:0005606; GO:0005615; GO:0005788; GO:0006461; GO:0007155; GO:0007492; GO:0016477; GO:0022617; GO:0030198; GO:0031012; GO:0031581; GO:0034446; GO:0043259; GO:0043260; GO:0043687; GO:0044267; GO:0050679; GO:0070062	LAMC1 LAMB2	P11047
-1.75796	16.8052	-5.24439	0.000183726	0.00263159	0.902111	0.0346313	0.775288	Membrane primary amine oxidase (EC 1.4.3.21) (Copper amine oxidase) (HPAO) (Semicarbazide-sensitive amine oxidase) (SSAO) (Vascular adhesion protein 1) (VAP-1)	AOC3_HUMAN	SUBCELLULAR LOCATION: Cell membrane {ECO:0000269|PubMed:9653080}; Single-pass type II membrane protein {ECO:0000269|PubMed:9653080}.	cell surface [GO:0009986]; cytoplasm [GO:0005737]; early endosome [GO:0005769]; endoplasmic reticulum [GO:0005783]; Golgi apparatus [GO:0005794]; integral component of membrane [GO:0016021]; microvillus [GO:0005902]; plasma membrane [GO:0005886]; aliphatic-amine oxidase activity [GO:0052595]; aminoacetone:oxygen oxidoreductase(deaminating) activity [GO:0052594]; calcium ion binding [GO:0005509]; …	GO:0005507; GO:0005509; GO:0005737; GO:0005769; GO:0005783; GO:0005794; GO:0005886; GO:0005902; GO:0006805; GO:0006954; GO:0007155; GO:0008131; GO:0009308; GO:0009986; GO:0016021; GO:0042803; GO:0046677; GO:0046982; GO:0048038; GO:0052593; GO:0052594; GO:0052595; GO:0052596; GO:1902283	AOC3 VAP1	Q16853
-1.75307	15.6669	-6.13302	4.3591e-05	0.00123245	2.34376	0.0151458	0.601419	Aminopeptidase N (AP-N) (hAPN) (EC 3.4.11.2) (Alanyl aminopeptidase) (Aminopeptidase M) (AP-M) (Microsomal aminopeptidase) (Myeloid plasma membrane glycoprotein CD13) (gp150) (CD antigen CD13)	AMPN_HUMAN	SUBCELLULAR LOCATION: Cell membrane {ECO:0000269|PubMed:2564851, ECO:0000269|PubMed:9056417}; Single-pass type II membrane protein {ECO:0000305|PubMed:1350662}. Note=Also found as a soluble form. {ECO:0000269|PubMed:7902291}.	endoplasmic reticulum-Golgi intermediate compartment [GO:0005793]; external side of plasma membrane [GO:0009897]; extracellular exosome [GO:0070062]; extracellular space [GO:0005615]; integral component of membrane [GO:0016021]; lysosomal membrane [GO:0005765]; nucleus [GO:0005634]; plasma membrane [GO:0005886]; secretory granule membrane [GO:0030667]; aminopeptidase activity [GO:0004177]; metall…	GO:0001525; GO:0001618; GO:0004177; GO:0004872; GO:0005615; GO:0005634; GO:0005765; GO:0005793; GO:0005886; GO:0007165; GO:0007267; GO:0008217; GO:0008237; GO:0008270; GO:0009897; GO:0016021; GO:0030154; GO:0030667; GO:0042277; GO:0043171; GO:0043312; GO:0070006; GO:0070062	ANPEP APN CD13 PEPN	P15144
-1.75138	14.4829	-5.96108	5.70872e-05	0.00144272	2.07389	0.0178996	0.640707	Guanine nucleotide-binding protein G(z) subunit alpha (G(x) alpha chain) (Gz-alpha)	GNAZ_HUMAN	SUBCELLULAR LOCATION: Membrane; Lipid-anchor.	cell body [GO:0044297]; cytosol [GO:0005829]; dendrite [GO:0030425]; endoplasmic reticulum [GO:0005783]; extracellular exosome [GO:0070062]; heterotrimeric G-protein complex [GO:0005834]; nuclear envelope [GO:0005635]; plasma membrane [GO:0005886]; G-protein beta/gamma-subunit complex binding [GO:0031683]; G-protein coupled receptor binding [GO:0001664]; G-protein coupled serotonin receptor bindi…	GO:0001664; GO:0003924; GO:0005057; GO:0005525; GO:0005635; GO:0005783; GO:0005829; GO:0005834; GO:0005886; GO:0006457; GO:0007186; GO:0007188; GO:0007193; GO:0030425; GO:0031683; GO:0031821; GO:0044297; GO:0046872; GO:0070062	GNAZ	P19086
-1.75135	13.4356	-6.70558	1.82811e-05	0.000873694	3.21092	0.00847274	0.498362	1-phosphatidylinositol 4,5-bisphosphate phosphodiesterase beta-1 (EC 3.1.4.11) (PLC-154) (Phosphoinositide phospholipase C-beta-1) (Phospholipase C-I) (PLC-I) (Phospholipase C-beta-1) (PLC-beta-1)	PLCB1_HUMAN	SUBCELLULAR LOCATION: Nucleus membrane {ECO:0000250}. Cytoplasm {ECO:0000250}. Note=Colocalizes with the adrenergic receptors, ADREN1A and ADREN1B, at the nuclear membrane of cardiac myocytes. {ECO:0000250}.	cytoplasm [GO:0005737]; cytosol [GO:0005829]; extracellular exosome [GO:0070062]; myelin sheath [GO:0043209]; nuclear chromatin [GO:0000790]; nuclear membrane [GO:0031965]; nuclear speck [GO:0016607]; nucleus [GO:0005634]; calcium ion binding [GO:0005509]; calmodulin binding [GO:0005516]; enzyme binding [GO:0019899]; GTPase activator activity [GO:0005096]; lamin binding [GO:0005521]; phosphatidyl…	GO:0000086; GO:0000790; GO:0004435; GO:0004629; GO:0004871; GO:0005096; GO:0005509; GO:0005516; GO:0005521; GO:0005546; GO:0005634; GO:0005737; GO:0005829; GO:0007165; GO:0007213; GO:0007215; GO:0007223; GO:0007613; GO:0008277; GO:0016042; GO:0016607; GO:0019899; GO:0021987; GO:0031965; GO:0032735; GO:0035556; GO:0035722; GO:0035723; GO:0040019; GO:0042803; GO:0043209; GO:0043647; GO:0045444; GO:…	PLCB1 KIAA0581	Q9NQ66
-1.74526	15.2307	-3.28195	0.00628147	0.0235592	-2.62024	0.157278	0.940008	Metalloproteinase inhibitor 3 (Protein MIG-5) (Tissue inhibitor of metalloproteinases 3) (TIMP-3)	TIMP3_HUMAN	SUBCELLULAR LOCATION: Secreted, extracellular space, extracellular matrix.	basement membrane [GO:0005604]; extracellular exosome [GO:0070062]; extracellular matrix [GO:0031012]; extracellular region [GO:0005576]; extracellular space [GO:0005615]; nucleus [GO:0005634]; platelet dense granule lumen [GO:0031089]; proteinaceous extracellular matrix [GO:0005578]; metal ion binding [GO:0046872]; metalloendopeptidase inhibitor activity [GO:0008191]; protease binding [GO:000202…	GO:0002020; GO:0002576; GO:0005576; GO:0005578; GO:0005604; GO:0005615; GO:0005634; GO:0007601; GO:0008191; GO:0010033; GO:0031012; GO:0031089; GO:0046872; GO:0051045; GO:0070062; GO:0070373; GO:0071310; GO:1903984; GO:1904684	TIMP3	P35625
-1.74151	13.5919	-7.84277	3.69383e-06	0.000396225	4.79366	0.00238699	0.315833	Band 4.1-like protein 5	E41L5_HUMAN	SUBCELLULAR LOCATION: Cytoplasm. Cell junction, adherens junction. Note=Associated with the plasma membrane. Colocalizes with CTNNB1, an adherens junction marker (By similarity). {ECO:0000250}.	cytoskeleton [GO:0005856]; cytosol [GO:0005829]; focal adhesion [GO:0005925]; plasma membrane [GO:0005886]; ruffle membrane [GO:0032587]; cytoskeletal protein binding [GO:0008092]; protein domain specific binding [GO:0019904]; structural constituent of cytoskeleton [GO:0005200]; actomyosin structure organization [GO:0031032]; apical constriction [GO:0003383]; axial mesoderm morphogenesis [GO:0048…	GO:0001701; GO:0001837; GO:0001839; GO:0003383; GO:0005200; GO:0005829; GO:0005856; GO:0005886; GO:0005925; GO:0006931; GO:0007398; GO:0007492; GO:0007509; GO:0008092; GO:0009826; GO:0010608; GO:0010634; GO:0010718; GO:0019904; GO:0022408; GO:0031032; GO:0032091; GO:0032092; GO:0032525; GO:0032587; GO:0048319; GO:0048339; GO:0048617; GO:0051894; GO:0070201; GO:0070986; GO:0071560	EPB41L5 KIAA1548	Q9HCM4
-1.74045	17.285	-7.01659	1.16141e-05	0.000673154	3.66188	0.00608242	0.456529	Estradiol 17-beta-dehydrogenase 11 (EC 1.1.1.62) (17-beta-hydroxysteroid dehydrogenase 11) (17-beta-HSD 11) (17bHSD11) (17betaHSD11) (17-beta-hydroxysteroid dehydrogenase XI) (17-beta-HSD XI) (17betaHSDXI) (Cutaneous T-cell lymphoma-associated antigen HD-CL-03) (CTCL-associated antigen HD-CL-03) (Dehydrogenase/reductase SDR family member 8) (Retinal short-chain dehydrogenase/reductase 2) (retSDR2…	DHB11_HUMAN	SUBCELLULAR LOCATION: Secreted {ECO:0000305}.	cytoplasm [GO:0005737]; cytosol [GO:0005829]; extracellular region [GO:0005576]; lipid droplet [GO:0005811]; estradiol 17-beta-dehydrogenase activity [GO:0004303]; steroid dehydrogenase activity [GO:0016229]; androgen catabolic process [GO:0006710]; estrogen biosynthetic process [GO:0006703]	GO:0004303; GO:0005576; GO:0005737; GO:0005811; GO:0005829; GO:0006703; GO:0006710; GO:0016229	HSD17B11 DHRS8 PAN1B SDR16C2 PSEC0029 UNQ207/PRO233	Q8NBQ5
-1.73958	14.6508	-4.96796	0.000293949	0.00343302	0.430548	0.0439811	0.814182	Annexin A9 (Annexin XXXI) (Annexin-31) (Annexin-9) (Pemphaxin)	ANXA9_HUMAN	NA	cell surface [GO:0009986]; cytosol [GO:0005829]; extracellular exosome [GO:0070062]; acetylcholine receptor activity [GO:0015464]; calcium ion binding [GO:0005509]; calcium-dependent phospholipid binding [GO:0005544]; phosphatidylserine binding [GO:0001786]; phospholipid binding [GO:0005543]; protein homodimerization activity [GO:0042803]; cell-cell adhesion [GO:0098609]	GO:0001786; GO:0005509; GO:0005543; GO:0005544; GO:0005829; GO:0009986; GO:0015464; GO:0042803; GO:0070062; GO:0098609	ANXA9 ANX31	O76027
-1.72719	16.981	-4.56505	0.000593922	0.00519359	-0.274749	0.0613598	0.859412	Collagen alpha-2(IV) chain [Cleaved into: Canstatin]	CO4A2_HUMAN	SUBCELLULAR LOCATION: Secreted, extracellular space, extracellular matrix, basement membrane.	collagen type IV trimer [GO:0005587]; endoplasmic reticulum lumen [GO:0005788]; extracellular exosome [GO:0070062]; extracellular matrix [GO:0031012]; extracellular region [GO:0005576]; extracellular matrix structural constituent [GO:0005201]; angiogenesis [GO:0001525]; cellular response to transforming growth factor beta stimulus [GO:0071560]; collagen catabolic process [GO:0030574]; collagen-ac…	GO:0001525; GO:0005201; GO:0005576; GO:0005587; GO:0005788; GO:0006351; GO:0016525; GO:0030198; GO:0030574; GO:0031012; GO:0035987; GO:0038063; GO:0070062; GO:0071560	COL4A2	P08572
-1.72698	13.4942	-5.81231	7.23349e-05	0.00156907	1.83683	0.020627	0.672663	POTE ankyrin domain family member I	POTEI_HUMAN	NA	extracellular exosome [GO:0070062]; extracellular space [GO:0005615]; retina homeostasis [GO:0001895]	GO:0001895; GO:0005615; GO:0070062	POTEI	P0CG38
-1.7257	15.8525	-5.59798	0.000102287	0.00184914	1.48959	0.0251903	0.715065	Sphingomyelin phosphodiesterase 3 (EC 3.1.4.12) (Neutral sphingomyelinase 2) (nSMase-2) (nSMase2) (Neutral sphingomyelinase II)	NSMA2_HUMAN	SUBCELLULAR LOCATION: Golgi apparatus membrane {ECO:0000269|PubMed:10823942}; Lipid-anchor {ECO:0000269|PubMed:10823942}. Cell membrane {ECO:0000269|PubMed:15051724}; Lipid-anchor {ECO:0000269|PubMed:15051724}. Note=May localize to detergent-resistant subdomains of Golgi membranes of hypothalamic neurosecretory neurons (PubMed:10823942). Localizes to plasma membrane in confluent contact-inhaibite…	Golgi cis cisterna [GO:0000137]; Golgi membrane [GO:0000139]; plasma membrane [GO:0005886]; metal ion binding [GO:0046872]; sphingomyelin phosphodiesterase activity [GO:0004767]; cell cycle [GO:0007049]; glycosphingolipid metabolic process [GO:0006687]; hematopoietic progenitor cell differentiation [GO:0002244]; peptide hormone secretion [GO:0030072]; positive regulation of ceramide biosynthetic …	GO:0000137; GO:0000139; GO:0002244; GO:0004767; GO:0005886; GO:0006685; GO:0006687; GO:0007049; GO:0030072; GO:0046872; GO:1903543; GO:2000304	SMPD3	Q9NY59
-1.72482	16.4412	-4.35848	0.000858669	0.00633077	-0.643871	0.0722753	0.878055	Amine oxidase [flavin-containing] A (EC 1.4.3.4) (Monoamine oxidase type A) (MAO-A)	AOFA_HUMAN	SUBCELLULAR LOCATION: Mitochondrion outer membrane; Single-pass type IV membrane protein; Cytoplasmic side.	integral component of membrane [GO:0016021]; mitochondrial outer membrane [GO:0005741]; mitochondrion [GO:0005739]; primary amine oxidase activity [GO:0008131]; cellular biogenic amine metabolic process [GO:0006576]; dopamine catabolic process [GO:0042420]; neurotransmitter catabolic process [GO:0042135]; neurotransmitter metabolic process [GO:0042133]	GO:0005739; GO:0005741; GO:0006576; GO:0008131; GO:0016021; GO:0042133; GO:0042135; GO:0042420	MAOA	P21397
-1.72146	15.0258	-4.81739	0.000381362	0.00395512	0.169376	0.0499152	0.832574	Aldo-keto reductase family 1 member C3 (EC 1.-.-.-) (17-beta-hydroxysteroid dehydrogenase type 5) (17-beta-HSD 5) (3-alpha-HSD type II, brain) (3-alpha-hydroxysteroid dehydrogenase type 2) (3-alpha-HSD type 2) (EC 1.1.1.357) (Chlordecone reductase homolog HAKRb) (Dihydrodiol dehydrogenase 3) (DD-3) (DD3) (Dihydrodiol dehydrogenase type I) (HA1753) (Indanol dehydrogenase) (EC 1.1.1.112) (Prostagla…	AK1C3_HUMAN	SUBCELLULAR LOCATION: Cytoplasm.	cytoplasm [GO:0005737]; cytosol [GO:0005829]; extracellular exosome [GO:0070062]; intracellular [GO:0005622]; nucleus [GO:0005634]; 15-hydroxyprostaglandin-D dehydrogenase (NADP+) activity [GO:0047020]; alditol:NADP+ 1-oxidoreductase activity [GO:0004032]; aldo-keto reductase (NADP) activity [GO:0004033]; androsterone dehydrogenase activity [GO:0047023]; delta4-3-oxosteroid 5beta-reductase activi…	GO:0000060; GO:0001523; GO:0001758; GO:0004032; GO:0004033; GO:0004745; GO:0005622; GO:0005634; GO:0005737; GO:0005829; GO:0006693; GO:0007186; GO:0007584; GO:0008202; GO:0008284; GO:0008584; GO:0009267; GO:0010942; GO:0016488; GO:0016655; GO:0018636; GO:0019371; GO:0030216; GO:0034614; GO:0035410; GO:0036130; GO:0036131; GO:0042448; GO:0042574; GO:0044259; GO:0044597; GO:0044598; GO:0045550; GO:…	AKR1C3 DDH1 HSD17B5 KIAA0119 PGFS	P42330
-1.71222	16.0951	-7.85324	3.64257e-06	0.000396225	4.80739	0.00235767	0.314303	Glycerol-3-phosphate dehydrogenase [NAD(+)], cytoplasmic (GPD-C) (GPDH-C) (EC 1.1.1.8)	GPDA_HUMAN	SUBCELLULAR LOCATION: Cytoplasm.	cytosol [GO:0005829]; extracellular exosome [GO:0070062]; glycerol-3-phosphate dehydrogenase complex [GO:0009331]; mitochondrion [GO:0005739]; glycerol-3-phosphate dehydrogenase [NAD+] activity [GO:0004367]; glycerol-3-phosphate dehydrogenase activity [GO:0004368]; NAD binding [GO:0051287]; protein homodimerization activity [GO:0042803]; cellular response to cAMP [GO:0071320]; cellular response t…	GO:0004367; GO:0004368; GO:0005739; GO:0005829; GO:0006094; GO:0006127; GO:0006654; GO:0009331; GO:0042803; GO:0045821; GO:0046168; GO:0051287; GO:0070062; GO:0071320; GO:0071356	GPD1	P21695
-1.70307	16.3921	-4.67931	0.000485483	0.00457475	-0.0726904	0.0559336	0.847848	Prostaglandin reductase 1 (PRG-1) (EC 1.3.1.-) (15-oxoprostaglandin 13-reductase) (EC 1.3.1.48) (NADP-dependent leukotriene B4 12-hydroxydehydrogenase) (EC 1.3.1.74)	PTGR1_HUMAN	SUBCELLULAR LOCATION: Cytoplasm.	cytoplasm [GO:0005737]; extracellular exosome [GO:0070062]; 13-prostaglandin reductase activity [GO:0036132]; 15-oxoprostaglandin 13-oxidase activity [GO:0047522]; 2-alkenal reductase [NAD(P)] activity [GO:0032440]; leukotriene metabolic process [GO:0006691]; response to antineoplastic agent [GO:0097327]	GO:0005737; GO:0006691; GO:0032440; GO:0036132; GO:0047522; GO:0070062; GO:0097327	PTGR1 LTB4DH	Q14914
-1.70007	15.9211	-6.53665	2.35149e-05	0.000934531	2.96009	0.0100964	0.517777	Phospholipid phosphatase 3 (EC 3.1.3.4) (Lipid phosphate phosphohydrolase 3) (PAP2-beta) (Phosphatidate phosphohydrolase type 2b) (Phosphatidic acid phosphatase 2b) (PAP-2b) (PAP2b) (Vascular endothelial growth factor and type I collagen-inducible protein) (VCIP)	PLPP3_HUMAN	SUBCELLULAR LOCATION: Golgi apparatus, trans-Golgi network membrane; Multi-pass membrane protein. Cell membrane; Multi-pass membrane protein.	adherens junction [GO:0005912]; extracellular exosome [GO:0070062]; Golgi apparatus [GO:0005794]; integral component of plasma membrane [GO:0005887]; membrane [GO:0016020]; plasma membrane [GO:0005886]; lipid phosphatase activity [GO:0042577]; phosphatidate phosphatase activity [GO:0008195]; phosphoprotein phosphatase activity [GO:0004721]; sphingosine-1-phosphate phosphatase activity [GO:0042392…	GO:0001933; GO:0004721; GO:0005794; GO:0005886; GO:0005887; GO:0005912; GO:0006629; GO:0006644; GO:0008195; GO:0008354; GO:0016020; GO:0030111; GO:0030148; GO:0034109; GO:0042392; GO:0042577; GO:0044328; GO:0044329; GO:0044330; GO:0046839; GO:0050821; GO:0051091; GO:0070062	PLPP3 LPP3 PPAP2B	O14495
-1.69158	16.5833	-6.74761	1.71814e-05	0.000846272	3.27267	0.00810697	0.493174	Cell surface glycoprotein MUC18 (Cell surface glycoprotein P1H12) (Melanoma cell adhesion molecule) (Melanoma-associated antigen A32) (Melanoma-associated antigen MUC18) (S-endo 1 endothelial-associated antigen) (CD antigen CD146)	MUC18_HUMAN	SUBCELLULAR LOCATION: Membrane; Single-pass type I membrane protein.	external side of plasma membrane [GO:0009897]; extracellular space [GO:0005615]; focal adhesion [GO:0005925]; integral component of membrane [GO:0016021]; nucleus [GO:0005634]; plasma membrane [GO:0005886]; anatomical structure morphogenesis [GO:0009653]; angiogenesis [GO:0001525]; cell adhesion [GO:0007155]; glomerular filtration [GO:0003094]; positive regulation of cell migration [GO:0030335]; …	GO:0001525; GO:0003094; GO:0005615; GO:0005634; GO:0005886; GO:0005925; GO:0007155; GO:0009653; GO:0009897; GO:0016021; GO:0030335; GO:0061042	MCAM MUC18	P43121
-1.67011	14.179	-2.63672	0.0211729	0.0553339	-3.79928	0.236148	0.959227	Stromal cell-derived factor 1 (SDF-1) (hSDF-1) (C-X-C motif chemokine 12) (Intercrine reduced in hepatomas) (IRH) (hIRH) (Pre-B cell growth-stimulating factor) (PBSF) [Cleaved into: SDF-1-beta(3-72); SDF-1-alpha(3-67)]	SDF1_HUMAN	SUBCELLULAR LOCATION: Secreted.	cytoplasm [GO:0005737]; external side of plasma membrane [GO:0009897]; extracellular exosome [GO:0070062]; extracellular region [GO:0005576]; chemoattractant activity [GO:0042056]; chemokine activity [GO:0008009]; chemokine receptor binding [GO:0042379]; CXCR chemokine receptor binding [GO:0045236]; growth factor activity [GO:0008083]; receptor binding [GO:0005102]; adult locomotory behavior [GO:…	GO:0001666; GO:0001764; GO:0001938; GO:0005102; GO:0005576; GO:0005737; GO:0006874; GO:0006935; GO:0006952; GO:0006955; GO:0007155; GO:0007165; GO:0007186; GO:0007411; GO:0008009; GO:0008015; GO:0008064; GO:0008083; GO:0008344; GO:0009314; GO:0009408; GO:0009615; GO:0009897; GO:0010818; GO:0022029; GO:0031100; GO:0031640; GO:0033603; GO:0042056; GO:0042379; GO:0043434; GO:0045236; GO:0045785; GO:…	CXCL12 SDF1 SDF1A SDF1B	P48061
-1.66985	15.7657	-6.99656	1.19539e-05	0.000673154	3.63325	0.00621576	0.459462	Transforming growth factor beta-1-induced transcript 1 protein (Androgen receptor coactivator 55 kDa protein) (Androgen receptor-associated protein of 55 kDa) (Hydrogen peroxide-inducible clone 5 protein) (Hic-5)	TGFI1_HUMAN	SUBCELLULAR LOCATION: Cell junction, focal adhesion. Nucleus matrix. Cytoplasm, cytoskeleton. Note=Associated with the actin cytoskeleton; colocalizes with stress fibers.	cytoplasm [GO:0005737]; cytoskeleton [GO:0005856]; focal adhesion [GO:0005925]; intracellular [GO:0005622]; nuclear matrix [GO:0016363]; androgen receptor binding [GO:0050681]; I-SMAD binding [GO:0070411]; metal ion binding [GO:0046872]; Roundabout binding [GO:0048495]; transcription coactivator activity [GO:0003713]; androgen receptor signaling pathway [GO:0030521]; cell adhesion [GO:0007155]; c…	GO:0003713; GO:0005622; GO:0005737; GO:0005856; GO:0005925; GO:0006366; GO:0007155; GO:0008285; GO:0009408; GO:0010718; GO:0016055; GO:0016331; GO:0016363; GO:0030511; GO:0030512; GO:0030521; GO:0030579; GO:0030855; GO:0045165; GO:0045599; GO:0045893; GO:0046872; GO:0048495; GO:0050681; GO:0070411	TGFB1I1 ARA55	O43294
-1.66571	15.7029	-4.69951	0.000468568	0.00447876	-0.0371353	0.0550173	0.845705	START domain-containing protein 10 (StARD10) (Antigen NY-CO-28) (PCTP-like protein) (PCTP-L) (Serologically defined colon cancer antigen 28) (StAR-related lipid transfer protein 10)	STA10_HUMAN	SUBCELLULAR LOCATION: Cell projection, cilium, flagellum {ECO:0000250}. Cytoplasm {ECO:0000269|PubMed:17561512}. Membrane {ECO:0000269|PubMed:17561512}. Note=In testis was predominantly detected at the flagella of elongated spermatids, with a strong signal also found at the tail of epididymal sperm (By similarity). Mainly cytosolic. {ECO:0000250}.	cytosol [GO:0005829]; intercellular canaliculus [GO:0046581]; membrane [GO:0016020]; microvillus [GO:0005902]; lipid binding [GO:0008289]; bile acid secretion [GO:0032782]; phosphatidylcholine biosynthetic process [GO:0006656]; positive regulation of peroxisome proliferator activated receptor signaling pathway [GO:0035360]	GO:0005829; GO:0005902; GO:0006656; GO:0008289; GO:0016020; GO:0032782; GO:0035360; GO:0046581	STARD10 SDCCAG28 CGI-52	Q9Y365
-1.66374	17.7077	-9.70409	3.70777e-07	0.00016623	7.0231	0.000215868	0.108636	Destrin (Actin-depolymerizing factor) (ADF)	DEST_HUMAN	NA	actin cytoskeleton [GO:0015629]; cortical actin cytoskeleton [GO:0030864]; extracellular exosome [GO:0070062]; actin filament binding [GO:0051015]; actin filament depolymerization [GO:0030042]; actin filament fragmentation [GO:0030043]; actin filament severing [GO:0051014]; actin polymerization or depolymerization [GO:0008154]; positive regulation of actin filament depolymerization [GO:0030836]	GO:0008154; GO:0015629; GO:0030042; GO:0030043; GO:0030836; GO:0030864; GO:0051014; GO:0051015; GO:0070062	DSTN ACTDP DSN	P60981
-1.66153	15.5528	-9.22414	6.48316e-07	0.000193018	6.48738	0.00041731	0.130528	CD81 antigen (26 kDa cell surface protein TAPA-1) (Target of the antiproliferative antibody 1) (Tetraspanin-28) (Tspan-28) (CD antigen CD81)	CD81_HUMAN	SUBCELLULAR LOCATION: Basolateral cell membrane {ECO:0000269|PubMed:20375010}; Multi-pass membrane protein {ECO:0000255}. Note=Associates with CLDN1 and the CLDN1-CD81 complex localizes to the basolateral cell membrane. {ECO:0000269|PubMed:20375010}.	basolateral plasma membrane [GO:0016323]; extracellular exosome [GO:0070062]; focal adhesion [GO:0005925]; immunological synapse [GO:0001772]; integral component of plasma membrane [GO:0005887]; membrane [GO:0016020]; plasma membrane [GO:0005886]; vesicle [GO:0031982]; MHC class II protein complex binding [GO:0023026]; transferrin receptor binding [GO:1990459]; virus receptor activity [GO:0001618…	GO:0000187; GO:0001618; GO:0001772; GO:0005886; GO:0005887; GO:0005925; GO:0007166; GO:0008104; GO:0008283; GO:0008284; GO:0016020; GO:0016323; GO:0023026; GO:0030449; GO:0030890; GO:0031623; GO:0031647; GO:0031982; GO:0043128; GO:0045944; GO:0046718; GO:0046813; GO:0050731; GO:0050776; GO:0061462; GO:0070062; GO:0071404; GO:1904352; GO:1990459; GO:2000145	CD81 TAPA1 TSPAN28	P60033
-1.6598	14.5929	-8.02833	2.88839e-06	0.000361234	5.03512	0.00191347	0.287937	Wolframin	WFS1_HUMAN	SUBCELLULAR LOCATION: Endoplasmic reticulum membrane; Multi-pass membrane protein.	dendrite [GO:0030425]; endoplasmic reticulum [GO:0005783]; endoplasmic reticulum lumen [GO:0005788]; endoplasmic reticulum membrane [GO:0005789]; integral component of endoplasmic reticulum membrane [GO:0030176]; proteasome complex [GO:0000502]; activating transcription factor binding [GO:0033613]; ATPase binding [GO:0051117]; calcium-dependent protein binding [GO:0048306]; calmodulin binding [GO…	GO:0000122; GO:0000502; GO:0001822; GO:0003091; GO:0005516; GO:0005783; GO:0005788; GO:0005789; GO:0006983; GO:0007601; GO:0007605; GO:0022417; GO:0030176; GO:0030425; GO:0030433; GO:0031016; GO:0031398; GO:0031625; GO:0032469; GO:0033613; GO:0034976; GO:0036498; GO:0042048; GO:0042593; GO:0043069; GO:0043433; GO:0043524; GO:0043687; GO:0044267; GO:0045762; GO:0045927; GO:0048306; GO:0050821; GO:…	WFS1	O76024
-1.65619	14.492	-5.98303	5.51428e-05	0.00141582	2.10858	0.0175253	0.635828	LIM and calponin homology domains-containing protein 1	LIMC1_HUMAN	NA	actin binding [GO:0003779]; metal ion binding [GO:0046872]; actomyosin structure organization [GO:0031032]	GO:0003779; GO:0031032; GO:0046872	LIMCH1 KIAA1102	Q9UPQ0
-1.6479	16.4296	-2.91023	0.0126649	0.0385457	-3.3046	0.199841	0.952174	Cytochrome c1, heme protein, mitochondrial (Complex III subunit 4) (Complex III subunit IV) (Cytochrome b-c1 complex subunit 4) (Ubiquinol-cytochrome-c reductase complex cytochrome c1 subunit) (Cytochrome c-1)	CY1_HUMAN	SUBCELLULAR LOCATION: Mitochondrion inner membrane; Single-pass membrane protein; Intermembrane side.	membrane [GO:0016020]; mitochondrial inner membrane [GO:0005743]; mitochondrial respiratory chain complex III [GO:0005750]; mitochondrion [GO:0005739]; nucleus [GO:0005634]; electron transporter, transferring electrons from CoQH2-cytochrome c reductase complex and cytochrome c oxidase complex activity [GO:0045155]; electron transporter, transferring electrons within CoQH2-cytochrome c reductase c…	GO:0005634; GO:0005739; GO:0005743; GO:0005750; GO:0006122; GO:0016020; GO:0020037; GO:0033762; GO:0042776; GO:0045153; GO:0045155; GO:0046872	CYC1	P08574
-1.63957	16.6722	-5.17093	0.000207952	0.00281789	0.777828	0.0369331	0.7863	Carbonic anhydrase 2 (EC 4.2.1.1) (Carbonate dehydratase II) (Carbonic anhydrase C) (CAC) (Carbonic anhydrase II) (CA-II)	CAH2_HUMAN	SUBCELLULAR LOCATION: Cytoplasm {ECO:0000269|PubMed:15990874}. Cell membrane {ECO:0000269|PubMed:15990874}. Note=Colocalized with SLC26A6 at the surface of the cell membrane in order to form a bicarbonate transport metabolon. Displaced from the cytosolic surface of the cell membrane by PKC in phorbol myristate acetate (PMA)-induced cells.	apical part of cell [GO:0045177]; axon [GO:0030424]; basolateral plasma membrane [GO:0016323]; cytoplasm [GO:0005737]; cytosol [GO:0005829]; extracellular exosome [GO:0070062]; microvillus [GO:0005902]; myelin sheath [GO:0043209]; plasma membrane [GO:0005886]; arylesterase activity [GO:0004064]; carbonate dehydratase activity [GO:0004089]; zinc ion binding [GO:0008270]; angiotensin-activated sign…	GO:0001822; GO:0002009; GO:0004064; GO:0004089; GO:0005737; GO:0005829; GO:0005886; GO:0005902; GO:0006730; GO:0008270; GO:0009268; GO:0010043; GO:0015670; GO:0015701; GO:0016323; GO:0030424; GO:0032230; GO:0032849; GO:0038166; GO:0042475; GO:0043209; GO:0043627; GO:0044070; GO:0045177; GO:0045672; GO:0045780; GO:0046903; GO:0048545; GO:0051453; GO:0070062; GO:0071498; GO:2001150; GO:2001225	CA2	P00918
-1.63934	16.6865	-7.11577	1.00765e-05	0.000673154	3.80276	0.0054594	0.441537	Selenium-binding protein 1 (56 kDa selenium-binding protein) (SBP56) (SP56)	SBP1_HUMAN	SUBCELLULAR LOCATION: Nucleus {ECO:0000269|PubMed:14991897}. Cytoplasm, cytosol {ECO:0000269|PubMed:14991897, ECO:0000269|PubMed:16223876}. Membrane {ECO:0000250|UniProtKB:Q8VIF7}; Peripheral membrane protein {ECO:0000250|UniProtKB:Q8VIF7}. Note=May associate with Golgi membrane (By similarity). May associate with the membrane of autophagosomes (By similarity). {ECO:0000250|UniProtKB:Q8VIF7}.	cytosol [GO:0005829]; extracellular exosome [GO:0070062]; extracellular space [GO:0005615]; fibrillar center [GO:0001650]; membrane [GO:0016020]; nucleolus [GO:0005730]; selenium binding [GO:0008430]; protein transport [GO:0015031]	GO:0001650; GO:0005615; GO:0005730; GO:0005829; GO:0008430; GO:0015031; GO:0016020; GO:0070062	SELENBP1 SBP	Q13228
-1.63793	16.7837	-5.80583	7.30894e-05	0.00156907	1.82644	0.0207535	0.674009	Filamin-A (FLN-A) (Actin-binding protein 280) (ABP-280) (Alpha-filamin) (Endothelial actin-binding protein) (Filamin-1) (Non-muscle filamin)	FLNA_HUMAN	SUBCELLULAR LOCATION: Cytoplasm, cell cortex. Cytoplasm, cytoskeleton.	actin cytoskeleton [GO:0015629]; actin filament [GO:0005884]; apical dendrite [GO:0097440]; cell-cell junction [GO:0005911]; cortical cytoskeleton [GO:0030863]; cytoplasm [GO:0005737]; cytosol [GO:0005829]; dendritic shaft [GO:0043198]; extracellular exosome [GO:0070062]; extracellular matrix [GO:0031012]; extracellular region [GO:0005576]; focal adhesion [GO:0005925]; membrane [GO:0016020]; Myb …	GO:0001664; GO:0002576; GO:0003723; GO:0004871; GO:0005576; GO:0005634; GO:0005730; GO:0005737; GO:0005829; GO:0005884; GO:0005886; GO:0005911; GO:0005925; GO:0007195; GO:0008134; GO:0015459; GO:0015629; GO:0016020; GO:0016479; GO:0017048; GO:0017160; GO:0019900; GO:0021943; GO:0021987; GO:0030018; GO:0030168; GO:0030334; GO:0030863; GO:0031012; GO:0031267; GO:0031523; GO:0031532; GO:0031852; GO:…	FLNA FLN FLN1	P21333
-1.63702	16.3359	-6.54254	2.33078e-05	0.000934531	2.96891	0.0100354	0.517138	Enoyl-CoA delta isomerase 2, mitochondrial (EC 5.3.3.8) (DRS-1) (Delta(3),delta(2)-enoyl-CoA isomerase) (D3,D2-enoyl-CoA isomerase) (Diazepam-binding inhibitor-related protein 1) (DBI-related protein 1) (Dodecenoyl-CoA isomerase) (Hepatocellular carcinoma-associated antigen 88) (Peroxisomal 3,2-trans-enoyl-CoA isomerase) (pECI) (Renal carcinoma antigen NY-REN-1)	ECI2_HUMAN	SUBCELLULAR LOCATION: Isoform 1: Mitochondrion {ECO:0000250}.; SUBCELLULAR LOCATION: Isoform 2: Peroxisome matrix.	intracellular membrane-bounded organelle [GO:0043231]; membrane [GO:0016020]; mitochondrion [GO:0005739]; nucleoplasm [GO:0005654]; peroxisomal matrix [GO:0005782]; peroxisome [GO:0005777]; dodecenoyl-CoA delta-isomerase activity [GO:0004165]; fatty-acyl-CoA binding [GO:0000062]; receptor binding [GO:0005102]; fatty acid beta-oxidation using acyl-CoA oxidase [GO:0033540]; fatty acid catabolic pro…	GO:0000062; GO:0004165; GO:0005102; GO:0005654; GO:0005739; GO:0005777; GO:0005782; GO:0009062; GO:0016020; GO:0033540; GO:0043231	ECI2 DRS1 HCA88 PECI	O75521
-1.62733	15.4615	-4.02859	0.00156288	0.00911114	-1.24218	0.0929601	0.902545	Heat shock protein beta-6 (HspB6) (Heat shock 20 kDa-like protein p20)	HSPB6_HUMAN	SUBCELLULAR LOCATION: Cytoplasm {ECO:0000269|PubMed:19464326}. Nucleus {ECO:0000269|PubMed:19464326}. Secreted {ECO:0000269|PubMed:22427880}. Note=Translocates to nuclear foci during heat shock. {ECO:0000269|PubMed:19464326}.	cytoplasm [GO:0005737]; extracellular region [GO:0005576]; nucleus [GO:0005634]; chaperone binding [GO:0051087]; protein homodimerization activity [GO:0042803]; structural constituent of eye lens [GO:0005212]; unfolded protein binding [GO:0051082]; chaperone-mediated protein folding [GO:0061077]; negative regulation of cardiac muscle cell apoptotic process [GO:0010667]; positive regulation of ang…	GO:0005212; GO:0005576; GO:0005634; GO:0005737; GO:0006937; GO:0010667; GO:0042803; GO:0045766; GO:0051082; GO:0051087; GO:0061077	HSPB6	O14558
-1.61707	16.7001	-3.81773	0.00230522	0.0117163	-1.62917	0.108505	0.915325	Amine oxidase [flavin-containing] B (EC 1.4.3.4) (Monoamine oxidase type B) (MAO-B)	AOFB_HUMAN	SUBCELLULAR LOCATION: Mitochondrion outer membrane; Single-pass type IV membrane protein; Cytoplasmic side.	extracellular exosome [GO:0070062]; integral component of membrane [GO:0016021]; mitochondrial envelope [GO:0005740]; mitochondrial inner membrane [GO:0005743]; mitochondrial outer membrane [GO:0005741]; mitochondrion [GO:0005739]; electron carrier activity [GO:0009055]; flavin adenine dinucleotide binding [GO:0050660]; primary amine oxidase activity [GO:0008131]; protein homodimerization activit…	GO:0005739; GO:0005740; GO:0005741; GO:0005743; GO:0008131; GO:0009055; GO:0009636; GO:0010044; GO:0010269; GO:0014063; GO:0016021; GO:0021762; GO:0032496; GO:0042135; GO:0042420; GO:0042493; GO:0042803; GO:0045471; GO:0045964; GO:0050660; GO:0050665; GO:0051412; GO:0070062	MAOB	P27338
-1.60963	15.7353	-5.43918	0.000132774	0.00212924	1.22797	0.0291124	0.743611	Spondin-1 (F-spondin) (Vascular smooth muscle cell growth-promoting factor)	SPON1_HUMAN	SUBCELLULAR LOCATION: Secreted, extracellular space, extracellular matrix {ECO:0000250}.	endoplasmic reticulum lumen [GO:0005788]; extracellular space [GO:0005615]; proteinaceous extracellular matrix [GO:0005578]; metal ion binding [GO:0046872]; cell adhesion [GO:0007155]; protein O-linked fucosylation [GO:0036066]	GO:0005578; GO:0005615; GO:0005788; GO:0007155; GO:0036066; GO:0046872	SPON1 KIAA0762 VSGP	Q9HCB6
-1.60941	16.2369	-4.1379	0.00127987	0.00803375	-1.04284	0.085635	0.895083	Adenylyl cyclase-associated protein 2 (CAP 2)	CAP2_HUMAN	SUBCELLULAR LOCATION: Cell membrane {ECO:0000250}; Peripheral membrane protein {ECO:0000250}.	cortical actin cytoskeleton [GO:0030864]; plasma membrane [GO:0005886]; postsynaptic density [GO:0014069]; actin binding [GO:0003779]; adenylate cyclase binding [GO:0008179]; identical protein binding [GO:0042802]; actin polymerization or depolymerization [GO:0008154]; activation of adenylate cyclase activity [GO:0007190]; cell morphogenesis [GO:0000902]; establishment or maintenance of cell pola…	GO:0000902; GO:0003779; GO:0005886; GO:0007163; GO:0007165; GO:0007190; GO:0008154; GO:0008179; GO:0014069; GO:0030864; GO:0042802	CAP2	P40123
-1.59949	15.4296	-5.47177	0.000125815	0.00205293	1.28197	0.028267	0.737952	Paralemmin-3	PALM3_HUMAN	SUBCELLULAR LOCATION: Cytoplasm {ECO:0000250}. Cell membrane {ECO:0000250}; Lipid-anchor {ECO:0000250}.	cytoplasm [GO:0005737]; plasma membrane [GO:0005886]; ATP binding [GO:0005524]; negative regulation of cytokine-mediated signaling pathway [GO:0001960]; response to lipopolysaccharide [GO:0032496]; Toll signaling pathway [GO:0008063]	GO:0001960; GO:0005524; GO:0005737; GO:0005886; GO:0008063; GO:0032496	PALM3	A6NDB9
-1.59378	14.2279	-5.89634	6.32575e-05	0.00151542	1.97114	0.019045	0.654858	Receptor-type tyrosine-protein phosphatase S (R-PTP-S) (EC 3.1.3.48) (Receptor-type tyrosine-protein phosphatase sigma) (R-PTP-sigma)	PTPRS_HUMAN	SUBCELLULAR LOCATION: Cell membrane {ECO:0000269|PubMed:26231120}; Single-pass type I membrane protein {ECO:0000305}. Cell projection, axon {ECO:0000250|UniProtKB:B0V2N1}. Perikaryon {ECO:0000250|UniProtKB:B0V2N1}. Cytoplasmic vesicle, secretory vesicle, synaptic vesicle membrane {ECO:0000250|UniProtKB:Q64605}. Cell junction, synapse, synaptosome {ECO:0000250|UniProtKB:Q64605}. Cell junction, syn…	axon [GO:0030424]; cell junction [GO:0030054]; extracellular exosome [GO:0070062]; integral component of plasma membrane [GO:0005887]; integral component of postsynaptic density membrane [GO:0099061]; integral component of synaptic vesicle membrane [GO:0030285]; perikaryon [GO:0043204]; plasma membrane [GO:0005886]; chondroitin sulfate binding [GO:0035374]; heparan sulfate proteoglycan binding [G…	GO:0004721; GO:0004725; GO:0005886; GO:0005887; GO:0006470; GO:0007155; GO:0008201; GO:0010977; GO:0021510; GO:0021549; GO:0021766; GO:0021987; GO:0022038; GO:0030054; GO:0030285; GO:0030424; GO:0030517; GO:0032687; GO:0032688; GO:0034164; GO:0035335; GO:0035374; GO:0043204; GO:0043395; GO:0048671; GO:0048681; GO:0061000; GO:0070062; GO:0090557; GO:0099061	PTPRS	Q13332
-1.59064	15.5016	-3.7153	0.00278809	0.0131813	-1.81806	0.116765	0.92084	Glutathione S-transferase Mu 3 (EC 2.5.1.18) (GST class-mu 3) (GSTM3-3) (hGSTM3-3)	GSTM3_HUMAN	SUBCELLULAR LOCATION: Cytoplasm.	cytoplasm [GO:0005737]; cytosol [GO:0005829]; extracellular exosome [GO:0070062]; nucleus [GO:0005634]; sperm fibrous sheath [GO:0035686]; enzyme binding [GO:0019899]; glutathione binding [GO:0043295]; glutathione transferase activity [GO:0004364]; identical protein binding [GO:0042802]; protein homodimerization activity [GO:0042803]; cellular detoxification of nitrogen compound [GO:0070458]; est…	GO:0004364; GO:0005634; GO:0005737; GO:0005829; GO:0006749; GO:0008065; GO:0018916; GO:0019899; GO:0035686; GO:0042178; GO:0042802; GO:0042803; GO:0043295; GO:0043627; GO:0070062; GO:0070458; GO:1901687	GSTM3 GST5	P21266
-1.58963	14.7342	-5.38875	0.000144347	0.00224762	1.14414	0.030463	0.752161	Atypical kinase COQ8A, mitochondrial (EC 2.7.-.-) (Chaperone activity of bc1 complex-like) (Chaperone-ABC1-like) (Coenzyme Q protein 8A) (aarF domain-containing protein kinase 3)	COQ8A_HUMAN	SUBCELLULAR LOCATION: Mitochondrion {ECO:0000269|PubMed:11888884, ECO:0000269|PubMed:25498144}. Membrane {ECO:0000255}; Single-pass membrane protein {ECO:0000255, ECO:0000305|PubMed:25216398}.	integral component of membrane [GO:0016021]; mitochondrion [GO:0005739]; ADP binding [GO:0043531]; ATP binding [GO:0005524]; kinase activity [GO:0016301]; phosphorylation [GO:0016310]; ubiquinone biosynthetic process [GO:0006744]	GO:0005524; GO:0005739; GO:0006744; GO:0016021; GO:0016301; GO:0016310; GO:0043531	COQ8A ADCK3 CABC1 PP265	Q8NI60
-1.5874	16.1283	-6.29733	3.3815e-05	0.00108817	2.59756	0.01287	0.561822	Basement membrane-specific heparan sulfate proteoglycan core protein (HSPG) (Perlecan) (PLC) [Cleaved into: Endorepellin; LG3 peptide]	PGBM_HUMAN	SUBCELLULAR LOCATION: Secreted, extracellular space, extracellular matrix, basement membrane.	basement membrane [GO:0005604]; extracellular exosome [GO:0070062]; extracellular matrix [GO:0031012]; extracellular region [GO:0005576]; extracellular space [GO:0005615]; focal adhesion [GO:0005925]; Golgi lumen [GO:0005796]; lysosomal lumen [GO:0043202]; plasma membrane [GO:0005886]; plasma membrane protein complex [GO:0098797]; calcium ion binding [GO:0005509]; integrin binding [GO:0005178]; l…	GO:0001523; GO:0001525; GO:0005178; GO:0005509; GO:0005576; GO:0005604; GO:0005615; GO:0005796; GO:0005886; GO:0005925; GO:0006024; GO:0006027; GO:0006629; GO:0006898; GO:0006954; GO:0007420; GO:0008022; GO:0016049; GO:0016525; GO:0022617; GO:0030154; GO:0030198; GO:0030203; GO:0031012; GO:0043202; GO:0044267; GO:0050750; GO:0060548; GO:0070062; GO:0072358; GO:0098797; GO:1905907	HSPG2	P98160
-1.57949	16.6106	-7.79063	3.96104e-06	0.000407898	4.72498	0.00253815	0.323373	Fermitin family homolog 2 (Kindlin-2) (Mitogen-inducible gene 2 protein) (MIG-2) (Pleckstrin homology domain-containing family C member 1) (PH domain-containing family C member 1)	FERM2_HUMAN	SUBCELLULAR LOCATION: Cytoplasm. Cytoplasm, cell cortex. Cytoplasm, cytoskeleton. Cell junction, focal adhesion. Membrane; Peripheral membrane protein; Cytoplasmic side. Cell projection, lamellipodium membrane; Peripheral membrane protein; Cytoplasmic side. Nucleus. Cytoplasm, myofibril, sarcomere, I band {ECO:0000250}. Cell surface {ECO:0000250}. Note=Colocalizes with actin stress fibers at cell…	cell cortex [GO:0005938]; cell surface [GO:0009986]; cytoplasm [GO:0005737]; cytosol [GO:0005829]; extrinsic component of cytoplasmic side of plasma membrane [GO:0031234]; filamentous actin [GO:0031941]; focal adhesion [GO:0005925]; I band [GO:0031674]; lamellipodium membrane [GO:0031258]; nucleoplasm [GO:0005654]; nucleus [GO:0005634]; stress fiber [GO:0001725]; phosphatidylinositol-3,4,5-trisph…	GO:0001725; GO:0005547; GO:0005634; GO:0005654; GO:0005737; GO:0005829; GO:0005925; GO:0005938; GO:0007160; GO:0007179; GO:0007229; GO:0008360; GO:0009986; GO:0016055; GO:0031234; GO:0031258; GO:0031674; GO:0031941; GO:0033622; GO:0034329; GO:0034446; GO:0048041; GO:0072657	FERMT2 KIND2 MIG2 PLEKHC1	Q96AC1
-1.57251	15.1304	-3.253	0.00663376	0.0243322	-2.67381	0.160324	0.94108	Fibulin-7 (FIBL-7)	FBLN7_HUMAN	SUBCELLULAR LOCATION: Secreted, extracellular space, extracellular matrix {ECO:0000250}.	extracellular exosome [GO:0070062]; focal adhesion [GO:0005925]; proteinaceous extracellular matrix [GO:0005578]; calcium ion binding [GO:0005509]; heparin binding [GO:0008201]; cell adhesion [GO:0007155]	GO:0005509; GO:0005578; GO:0005925; GO:0007155; GO:0008201; GO:0070062	FBLN7 TM14	Q53RD9
-1.56737	14.8186	-6.43292	2.74987e-05	0.000982333	2.80399	0.0112256	0.528587	Calcium/calmodulin-dependent protein kinase type II subunit gamma (CaM kinase II subunit gamma) (CaMK-II subunit gamma) (EC 2.7.11.17)	KCC2G_HUMAN	SUBCELLULAR LOCATION: Sarcoplasmic reticulum membrane {ECO:0000305}; Peripheral membrane protein {ECO:0000305}; Cytoplasmic side {ECO:0000305}.	cytoplasm [GO:0005737]; cytosol [GO:0005829]; endocytic vesicle membrane [GO:0030666]; membrane [GO:0016020]; neuron projection [GO:0043005]; nucleoplasm [GO:0005654]; plasma membrane [GO:0005886]; postsynaptic density [GO:0014069]; sarcoplasmic reticulum membrane [GO:0033017]; ATP binding [GO:0005524]; calcium-dependent protein serine/threonine phosphatase activity [GO:0004723]; calmodulin bindi…	GO:0000082; GO:0000165; GO:0004674; GO:0004683; GO:0004723; GO:0005088; GO:0005516; GO:0005524; GO:0005654; GO:0005737; GO:0005829; GO:0005886; GO:0006816; GO:0007399; GO:0014069; GO:0014733; GO:0016020; GO:0018105; GO:0018107; GO:0030073; GO:0030154; GO:0030666; GO:0033017; GO:0035556; GO:0042802; GO:0042803; GO:0043005; GO:0046777; GO:0051259; GO:0051924; GO:0060333; GO:1900034; GO:1901897	CAMK2G CAMK CAMK-II CAMKG	Q13555
-1.56133	15.3579	-4.96707	0.000294394	0.00343302	0.429029	0.044014	0.814295	Tensin-2 (EC 3.1.3.-) (C1 domain-containing phosphatase and tensin homolog) (C1-TEN) (Tensin-like C1 domain-containing phosphatase)	TNS2_HUMAN	SUBCELLULAR LOCATION: Cell junction, focal adhesion {ECO:0000269|PubMed:11792844, ECO:0000269|PubMed:22019427}. Cell membrane {ECO:0000269|PubMed:11792844}; Peripheral membrane protein {ECO:0000269|PubMed:11792844}; Cytoplasmic side {ECO:0000269|PubMed:11792844}. Note=Detected at the end of actin stress fibers. Detected in cytoplasmic punctate bodies (PubMed:22019427). {ECO:0000269|PubMed:2201942…	focal adhesion [GO:0005925]; intracellular [GO:0005622]; plasma membrane [GO:0005886]; kinase binding [GO:0019900]; metal ion binding [GO:0046872]; phosphoprotein phosphatase activity [GO:0004721]; cellular homeostasis [GO:0019725]; collagen metabolic process [GO:0032963]; intracellular signal transduction [GO:0035556]; kidney development [GO:0001822]; multicellular organism growth [GO:0035264]; …	GO:0001822; GO:0004721; GO:0005622; GO:0005886; GO:0005925; GO:0008285; GO:0014850; GO:0019725; GO:0019900; GO:0032963; GO:0035264; GO:0035556; GO:0046872; GO:0048871	TNS2 KIAA1075 TENC1	Q63HR2
-1.55278	16.3315	-3.90158	0.00197412	0.010632	-1.47492	0.102093	0.910483	Fatty acid-binding protein, adipocyte (Adipocyte lipid-binding protein) (ALBP) (Adipocyte-type fatty acid-binding protein) (A-FABP) (AFABP) (Fatty acid-binding protein 4)	FABP4_HUMAN	SUBCELLULAR LOCATION: Cytoplasm. Nucleus. Note=Depending on the nature of the ligand, a conformation change exposes a nuclear localization motif and the protein is transported into the nucleus. Subject to constitutive nuclear export (By similarity). {ECO:0000250}.	cytoplasm [GO:0005737]; cytosol [GO:0005829]; extracellular exosome [GO:0070062]; lipid droplet [GO:0005811]; nucleus [GO:0005634]; fatty acid binding [GO:0005504]; transporter activity [GO:0005215]; brown fat cell differentiation [GO:0050873]; cellular response to lithium ion [GO:0071285]; cellular response to tumor necrosis factor [GO:0071356]; cholesterol homeostasis [GO:0042632]; cytokine pro…	GO:0001816; GO:0005215; GO:0005504; GO:0005634; GO:0005737; GO:0005811; GO:0005829; GO:0006469; GO:0019433; GO:0042632; GO:0045892; GO:0050729; GO:0050872; GO:0050873; GO:0070062; GO:0071285; GO:0071356	FABP4	P15090
-1.55138	16.1226	-5.89706	6.31852e-05	0.00151542	1.97228	0.0190319	0.654703	Mitochondrial amidoxime reducing component 2 (mARC2) (EC 1.-.-.-) (Molybdenum cofactor sulfurase C-terminal domain-containing protein 2) (MOSC domain-containing protein 2) (Moco sulfurase C-terminal domain-containing protein 2)	MARC2_HUMAN	SUBCELLULAR LOCATION: Mitochondrion outer membrane; Peripheral membrane protein. Peroxisome {ECO:0000250}.	extracellular exosome [GO:0070062]; mitochondrial inner membrane [GO:0005743]; mitochondrial outer membrane [GO:0005741]; mitochondrion [GO:0005739]; peroxisome [GO:0005777]; molybdenum ion binding [GO:0030151]; molybdopterin cofactor binding [GO:0043546]; nitrate reductase activity [GO:0008940]; pyridoxal phosphate binding [GO:0030170]; detoxification of nitrogen compound [GO:0051410]; nitrate m…	GO:0005739; GO:0005741; GO:0005743; GO:0005777; GO:0006805; GO:0008940; GO:0030151; GO:0030170; GO:0042126; GO:0043546; GO:0051410; GO:0055114; GO:0070062	MARC2 MOSC2	Q969Z3
-1.55059	15.7647	-3.88354	0.00204099	0.0108143	-1.50807	0.103447	0.91155	Synaptic vesicle membrane protein VAT-1 homolog-like (EC 1.-.-.-)	VAT1L_HUMAN	NA	oxidoreductase activity [GO:0016491]; zinc ion binding [GO:0008270]	GO:0008270; GO:0016491	VAT1L KIAA1576	Q9HCJ6
-1.53339	15.0783	-3.8317	0.00224632	0.0115228	-1.60343	0.107415	0.914539	Mesoderm-specific transcript homolog protein (EC 3.-.-.-) (Paternally-expressed gene 1 protein)	MEST_HUMAN	SUBCELLULAR LOCATION: Endoplasmic reticulum membrane {ECO:0000250}; Multi-pass membrane protein {ECO:0000250}.	endoplasmic reticulum [GO:0005783]; endoplasmic reticulum membrane [GO:0005789]; extracellular exosome [GO:0070062]; integral component of membrane [GO:0016021]; hydrolase activity [GO:0016787]; mesoderm development [GO:0007498]	GO:0005783; GO:0005789; GO:0007498; GO:0016021; GO:0016787; GO:0070062	MEST PEG1	Q5EB52
-1.52571	14.7343	-5.48151	0.000123811	0.00204515	1.29807	0.0280185	0.736241	Acylpyruvase FAHD1, mitochondrial (EC 3.7.1.5) (Fumarylacetoacetate hydrolase domain-containing protein 1) (FAH domain-containing protein 1) (Oxaloacetate decarboxylase) (OAA decarboxylase) (EC 4.1.1.3) (YisK-like protein)	FAHD1_HUMAN	SUBCELLULAR LOCATION: Mitochondrion {ECO:0000269|PubMed:21878618}. Cytoplasm, cytosol {ECO:0000269|PubMed:21878618}.	cytosol [GO:0005829]; mitochondrial inner membrane [GO:0005743]; mitochondrion [GO:0005739]; nucleoplasm [GO:0005654]; acetylpyruvate hydrolase activity [GO:0018773]; acylpyruvate hydrolase activity [GO:0047621]; fumarylpyruvate hydrolase activity [GO:0034545]; metal ion binding [GO:0046872]; oxaloacetate decarboxylase activity [GO:0008948]; metabolic process [GO:0008152]	GO:0005654; GO:0005739; GO:0005743; GO:0005829; GO:0008152; GO:0008948; GO:0018773; GO:0034545; GO:0046872; GO:0047621	FAHD1 C16orf36 YISKL	Q6P587
-1.49686	16.5575	-6.41518	2.82484e-05	0.000995293	2.77715	0.0114295	0.532418	Mitochondrial pyruvate carrier 2 (Brain protein 44)	MPC2_HUMAN	SUBCELLULAR LOCATION: Mitochondrion inner membrane {ECO:0000269|PubMed:22628558}; Multi-pass membrane protein {ECO:0000269|PubMed:22628558}.	integral component of mitochondrial inner membrane [GO:0031305]; mitochondrion [GO:0005739]; nucleus [GO:0005634]; pyruvate transmembrane transporter activity [GO:0050833]; mitochondrial acetyl-CoA biosynthetic process from pyruvate [GO:0061732]; mitochondrial pyruvate transmembrane transport [GO:1902361]; positive regulation of insulin secretion involved in cellular response to glucose stimulus …	GO:0005634; GO:0005739; GO:0031305; GO:0035774; GO:0050833; GO:0061732; GO:1902361	MPC2 BRP44	O95563
-1.48826	15.7271	-3.42901	0.00476297	0.0192231	-2.34789	0.14248	0.934187	Unconventional myosin-Ia (Brush border myosin I) (BBM-I) (BBMI) (Myosin I heavy chain) (MIHC)	MYO1A_HUMAN	NA	apical plasma membrane [GO:0016324]; basal plasma membrane [GO:0009925]; basolateral plasma membrane [GO:0016323]; brush border [GO:0005903]; cortical actin cytoskeleton [GO:0030864]; cytoplasm [GO:0005737]; filamentous actin [GO:0031941]; lateral plasma membrane [GO:0016328]; microvillus [GO:0005902]; myosin complex [GO:0016459]; plasma membrane raft [GO:0044853]; actin filament binding [GO:0051…	GO:0003774; GO:0005516; GO:0005524; GO:0005737; GO:0005902; GO:0005903; GO:0007605; GO:0009925; GO:0016323; GO:0016324; GO:0016328; GO:0016459; GO:0030033; GO:0030864; GO:0031941; GO:0044853; GO:0051015; GO:0051648	MYO1A MYHL	Q9UBC5
-1.47091	16.7569	-5.03432	0.000262334	0.00323857	0.544718	0.041561	0.805467	Microtubule-associated protein 2 (MAP-2)	MTAP2_HUMAN	SUBCELLULAR LOCATION: Cytoplasm, cytoskeleton {ECO:0000305}. Cell projection, dendrite {ECO:0000250|UniProtKB:P20357}.	CA3 pyramidal cell dendrite [GO:0097442]; cytosol [GO:0005829]; dendrite [GO:0030425]; dendritic shaft [GO:0043198]; microtubule [GO:0005874]; microtubule associated complex [GO:0005875]; neuron projection [GO:0043005]; neuronal cell body [GO:0043025]; nuclear periphery [GO:0034399]; nucleolus [GO:0005730]; postsynaptic density [GO:0014069]; calmodulin binding [GO:0005516]; dystroglycan binding […	GO:0000226; GO:0001578; GO:0002162; GO:0005198; GO:0005516; GO:0005730; GO:0005829; GO:0005874; GO:0005875; GO:0007409; GO:0008017; GO:0014069; GO:0021954; GO:0030010; GO:0030425; GO:0031175; GO:0034399; GO:0043005; GO:0043025; GO:0043198; GO:0048813; GO:0050770; GO:0071310; GO:0097442	MAP2	P11137
-1.47075	17.0558	-4.36199	0.000853268	0.00632676	-0.637557	0.0720772	0.877761	NAD(P)H dehydrogenase [quinone] 1 (EC 1.6.5.2) (Azoreductase) (DT-diaphorase) (DTD) (Menadione reductase) (NAD(P)H:quinone oxidoreductase 1) (Phylloquinone reductase) (Quinone reductase 1) (QR1)	NQO1_HUMAN	SUBCELLULAR LOCATION: Cytoplasm.	cytoplasm [GO:0005737]; cytosol [GO:0005829]; extracellular exosome [GO:0070062]; neuronal cell body [GO:0043025]; cytochrome-b5 reductase activity, acting on NAD(P)H [GO:0004128]; identical protein binding [GO:0042802]; NAD(P)H dehydrogenase (quinone) activity [GO:0003955]; RNA binding [GO:0003723]; superoxide dismutase activity [GO:0004784]; aging [GO:0007568]; negative regulation of apoptotic …	GO:0003723; GO:0003955; GO:0004128; GO:0004784; GO:0005737; GO:0005829; GO:0006521; GO:0006805; GO:0006809; GO:0007271; GO:0007568; GO:0007584; GO:0009636; GO:0032355; GO:0042802; GO:0043025; GO:0043066; GO:0043086; GO:0043525; GO:0045471; GO:0070062	NQO1 DIA4 NMOR1	P15559
-1.46458	16.9284	-7.16521	9.39213e-06	0.000673154	3.87248	0.00517085	0.433776	Fatty aldehyde dehydrogenase (EC 1.2.1.3) (Aldehyde dehydrogenase 10) (Aldehyde dehydrogenase family 3 member A2) (Microsomal aldehyde dehydrogenase)	AL3A2_HUMAN	SUBCELLULAR LOCATION: Endoplasmic reticulum membrane {ECO:0000250|UniProtKB:P30839}; Single-pass membrane protein {ECO:0000255}; Cytoplasmic side {ECO:0000250|UniProtKB:P30839}.	endoplasmic reticulum membrane [GO:0005789]; extracellular exosome [GO:0070062]; integral component of membrane [GO:0016021]; intracellular membrane-bounded organelle [GO:0043231]; mitochondrial inner membrane [GO:0005743]; peroxisomal membrane [GO:0005778]; peroxisome [GO:0005777]; aldehyde dehydrogenase (NAD) activity [GO:0004029]; aldehyde dehydrogenase [NAD(P)+] activity [GO:0004030]; long-ch…	GO:0001561; GO:0004029; GO:0004030; GO:0005743; GO:0005777; GO:0005778; GO:0005789; GO:0006081; GO:0006714; GO:0007417; GO:0007422; GO:0008544; GO:0016021; GO:0030148; GO:0033306; GO:0043231; GO:0046577; GO:0050061; GO:0052814; GO:0055114; GO:0070062	ALDH3A2 ALDH10 FALDH	P51648
-1.4637	16.6401	-5.66985	9.1002e-05	0.00178564	1.60678	0.0235712	0.701339	Gamma-adducin (Adducin-like protein 70)	ADDG_HUMAN	SUBCELLULAR LOCATION: Cytoplasm, cytoskeleton. Cell membrane; Peripheral membrane protein; Cytoplasmic side.	brush border [GO:0005903]; cell cortex [GO:0005938]; cell-cell junction [GO:0005911]; condensed nuclear chromosome [GO:0000794]; cytoskeleton [GO:0005856]; cytosol [GO:0005829]; membrane [GO:0016020]; nucleoplasm [GO:0005654]; plasma membrane [GO:0005886]; postsynaptic density [GO:0014069]; actin binding [GO:0003779]; calmodulin binding [GO:0005516]; structural constituent of cytoskeleton [GO:000…	GO:0000794; GO:0003779; GO:0005200; GO:0005516; GO:0005654; GO:0005829; GO:0005856; GO:0005886; GO:0005903; GO:0005911; GO:0005938; GO:0014069; GO:0016020; GO:0055085	ADD3 ADDL	Q9UEY8
-1.46321	16.3103	-4.42719	0.000759143	0.00593903	-0.520573	0.0684804	0.872161	KN motif and ankyrin repeat domain-containing protein 2 (Ankyrin repeat domain-containing protein 25) (Matrix-remodeling-associated protein 3) (SRC-1-interacting protein) (SIP) (SRC-interacting protein) (SRC1-interacting protein)	KANK2_HUMAN	SUBCELLULAR LOCATION: Cytoplasm. Mitochondrion.	cytoplasm [GO:0005737]; mitochondrion [GO:0005739]; apoptotic process [GO:0006915]; negative regulation of cell proliferation [GO:0008285]; negative regulation of G1/S transition of mitotic cell cycle [GO:2000134]; negative regulation of intracellular estrogen receptor signaling pathway [GO:0033147]; negative regulation of programmed cell death [GO:0043069]; negative regulation of transcription f…	GO:0000122; GO:0005737; GO:0005739; GO:0006351; GO:0006915; GO:0008285; GO:0033147; GO:0043069; GO:0070563; GO:2000134	KANK2 ANKRD25 KIAA1518 MXRA3 SIP	Q63ZY3
-1.46086	15.55	-5.13868	0.000219625	0.00291244	0.723027	0.0379841	0.790977	Protein MRVI1 (Inositol 1,4,5-trisphosphate receptor-associated cGMP kinase substrate) (JAW1-related protein MRVI1)	MRVI1_HUMAN	SUBCELLULAR LOCATION: Cytoplasm, perinuclear region. Sarcoplasmic reticulum {ECO:0000250}. Membrane {ECO:0000305}; Single-pass membrane protein {ECO:0000305}.	endoplasmic reticulum membrane [GO:0005789]; integral component of membrane [GO:0016021]; perinuclear region of cytoplasm [GO:0048471]; platelet dense tubular network membrane [GO:0031095]; sarcoplasmic reticulum [GO:0016529]	GO:0005789; GO:0016021; GO:0016529; GO:0031095; GO:0048471	MRVI1 IRAG JAW1L	Q9Y6F6
-1.45131	15.7856	-8.03889	2.84858e-06	0.000361234	5.04873	0.00188931	0.286307	NADH dehydrogenase [ubiquinone] 1 alpha subcomplex subunit 8 (Complex I-19kD) (CI-19kD) (Complex I-PGIV) (CI-PGIV) (NADH-ubiquinone oxidoreductase 19 kDa subunit)	NDUA8_HUMAN	SUBCELLULAR LOCATION: Mitochondrion inner membrane {ECO:0000269|PubMed:21310150}; Peripheral membrane protein {ECO:0000269|PubMed:21310150}. Mitochondrion intermembrane space {ECO:0000269|PubMed:21310150}.	mitochondrial inner membrane [GO:0005743]; mitochondrial intermembrane space [GO:0005758]; mitochondrial respiratory chain complex I [GO:0005747]; mitochondrion [GO:0005739]; NADH dehydrogenase (ubiquinone) activity [GO:0008137]; protein complex binding [GO:0032403]; mitochondrial electron transport, NADH to ubiquinone [GO:0006120]; mitochondrial respiratory chain complex I assembly [GO:0032981]	GO:0005739; GO:0005743; GO:0005747; GO:0005758; GO:0006120; GO:0008137; GO:0032403; GO:0032981	NDUFA8	P51970
-1.44478	16.2091	-7.97694	3.09076e-06	0.000361234	4.96871	0.00203513	0.295811	Uncharacterized protein C1orf198	CA198_HUMAN	SUBCELLULAR LOCATION: Cytoplasm {ECO:0000269|PubMed:22361696}.	cytosol [GO:0005829]	GO:0005829	C1orf198	Q9H425
-1.43289	14.4889	-6.48755	2.53184e-05	0.00095478	2.8864	0.0106176	0.522997	Lambda-crystallin homolog (EC 1.1.1.45) (L-gulonate 3-dehydrogenase) (Gul3DH)	CRYL1_HUMAN	SUBCELLULAR LOCATION: Cytoplasm {ECO:0000250}.	cytosol [GO:0005829]; extracellular exosome [GO:0070062]; 3-hydroxyacyl-CoA dehydrogenase activity [GO:0003857]; L-gulonate 3-dehydrogenase activity [GO:0050104]; NAD+ binding [GO:0070403]; protein homodimerization activity [GO:0042803]; fatty acid metabolic process [GO:0006631]; glucuronate catabolic process to xylulose 5-phosphate [GO:0019640]	GO:0003857; GO:0005829; GO:0006631; GO:0019640; GO:0042803; GO:0050104; GO:0070062; GO:0070403	CRYL1 CRY	Q9Y2S2
-1.42933	16.1071	-5.8413	6.90573e-05	0.00154324	1.88328	0.0200687	0.666594	NADH dehydrogenase [ubiquinone] 1 alpha subcomplex subunit 5 (Complex I subunit B13) (Complex I-13kD-B) (CI-13kD-B) (NADH-ubiquinone oxidoreductase 13 kDa-B subunit)	NDUA5_HUMAN	SUBCELLULAR LOCATION: Mitochondrion inner membrane {ECO:0000305|PubMed:12611891}; Peripheral membrane protein {ECO:0000305}; Matrix side {ECO:0000305}.	mitochondrial inner membrane [GO:0005743]; mitochondrial respiratory chain complex I [GO:0005747]; NADH dehydrogenase (ubiquinone) activity [GO:0008137]; mitochondrial electron transport, NADH to ubiquinone [GO:0006120]; mitochondrial respiratory chain complex I assembly [GO:0032981]	GO:0005743; GO:0005747; GO:0006120; GO:0008137; GO:0032981	NDUFA5	Q16718
-1.42089	13.9025	-9.41589	5.17235e-07	0.000167922	6.70448	0.000321755	0.119265	Oxysterol-binding protein-related protein 1 (ORP-1) (OSBP-related protein 1)	OSBL1_HUMAN	SUBCELLULAR LOCATION: Late endosome {ECO:0000269|PubMed:16176980}. Note=Colocalizes with RAB7A, RAB9A and LAMP1 in late endosomes.	cytosol [GO:0005829]; extracellular exosome [GO:0070062]; intracellular [GO:0005622]; late endosome [GO:0005770]; cholesterol binding [GO:0015485]; phospholipid binding [GO:0005543]; sterol transporter activity [GO:0015248]; antigen processing and presentation of exogenous peptide antigen via MHC class II [GO:0019886]; bile acid biosynthetic process [GO:0006699]; cholesterol metabolic process [GO…	GO:0005543; GO:0005622; GO:0005770; GO:0005829; GO:0006699; GO:0008203; GO:0015248; GO:0015485; GO:0016192; GO:0019886; GO:0070062	OSBPL1A ORP1 OSBP8 OSBPL1 OSBPL1B	Q9BXW6
-1.41735	16.4074	-4.66689	0.000496198	0.00463278	-0.0945754	0.0565033	0.849151	Tubulin polymerization-promoting protein (TPPP) (25 kDa brain-specific protein) (TPPP/p25) (p24) (p25-alpha)	TPPP_HUMAN	SUBCELLULAR LOCATION: Cytoplasm. Cytoplasm, cytoskeleton. Nucleus. Note=Localizes to glial Lewy bodies in the brains of individuals with synucleinopathies.	cytoplasm [GO:0005737]; cytosol [GO:0005829]; microtubule [GO:0005874]; mitochondrion [GO:0005739]; myelin sheath [GO:0043209]; nucleus [GO:0005634]; perinuclear region of cytoplasm [GO:0048471]; microtubule binding [GO:0008017]; tubulin binding [GO:0015631]; microtubule bundle formation [GO:0001578]; microtubule polymerization [GO:0046785]; positive regulation of protein complex assembly [GO:003…	GO:0001578; GO:0005634; GO:0005737; GO:0005739; GO:0005829; GO:0005874; GO:0008017; GO:0015631; GO:0031334; GO:0032273; GO:0043209; GO:0046785; GO:0048471	TPPP TPPP1	O94811
-1.40596	15.3686	-4.82376	0.000377162	0.00392362	0.180485	0.0496512	0.831834	Multidrug resistance protein 1 (EC 3.6.3.44) (ATP-binding cassette sub-family B member 1) (P-glycoprotein 1) (CD antigen CD243)	MDR1_HUMAN	SUBCELLULAR LOCATION: Cell membrane {ECO:0000250}; Multi-pass membrane protein {ECO:0000255|PROSITE-ProRule:PRU00441}.	apical plasma membrane [GO:0016324]; cell surface [GO:0009986]; extracellular exosome [GO:0070062]; integral component of membrane [GO:0016021]; membrane [GO:0016020]; plasma membrane [GO:0005886]; ATP binding [GO:0005524]; ATPase activity, coupled to transmembrane movement of substances [GO:0042626]; ceramide-translocating ATPase activity [GO:0099038]; phosphatidylcholine-translocating ATPase ac…	GO:0000086; GO:0005215; GO:0005524; GO:0005886; GO:0006810; GO:0008559; GO:0009986; GO:0016020; GO:0016021; GO:0016324; GO:0042493; GO:0042626; GO:0045332; GO:0047484; GO:0055085; GO:0070062; GO:0072089; GO:0090554; GO:0090555; GO:0099038; GO:0099040; GO:1901529; GO:2001225	ABCB1 MDR1 PGY1	P08183
-1.40519	14.6501	-2.66299	0.0201571	0.0537263	-3.75226	0.23247	0.958609	Unconventional myosin-VIIb	MYO7B_HUMAN	SUBCELLULAR LOCATION: Cytoplasm, cytoskeleton {ECO:0000305}. Cell projection, microvillus {ECO:0000269|PubMed:24725409}. Note=Enriched in the microvilli of the intestinal brush border. {ECO:0000269|PubMed:24725409}.	apical cytoplasm [GO:0090651]; brush border [GO:0005903]; extracellular exosome [GO:0070062]; microvillus [GO:0005902]; myosin complex [GO:0016459]; actin binding [GO:0003779]; ATP binding [GO:0005524]; motor activity [GO:0003774]; brush border assembly [GO:1904970]; cell differentiation [GO:0030154]	GO:0003774; GO:0003779; GO:0005524; GO:0005902; GO:0005903; GO:0016459; GO:0030154; GO:0070062; GO:0090651; GO:1904970	MYO7B	Q6PIF6
-1.40465	14.3861	-4.24261	0.00105825	0.00722946	-0.852875	0.0790632	0.887345	Dopamine beta-hydroxylase (EC 1.14.17.1) (Dopamine beta-monooxygenase) [Cleaved into: Soluble dopamine beta-hydroxylase]	DOPO_HUMAN	SUBCELLULAR LOCATION: Soluble dopamine beta-hydroxylase: Cytoplasmic vesicle, secretory vesicle lumen {ECO:0000269|PubMed:7961964}. Cytoplasmic vesicle, secretory vesicle, chromaffin granule lumen {ECO:0000269|PubMed:7961964}. Secreted {ECO:0000269|PubMed:7961964, ECO:0000269|PubMed:8546710}.; SUBCELLULAR LOCATION: Cytoplasmic vesicle, secretory vesicle membrane {ECO:0000269|PubMed:7961964}; Sing…	chromaffin granule lumen [GO:0034466]; chromaffin granule membrane [GO:0042584]; cytoplasm [GO:0005737]; extracellular region [GO:0005576]; extracellular space [GO:0005615]; integral component of membrane [GO:0016021]; intracellular membrane-bounded organelle [GO:0043231]; membrane [GO:0016020]; secretory granule lumen [GO:0034774]; secretory granule membrane [GO:0030667]; transport vesicle membr…	GO:0001816; GO:0001974; GO:0001975; GO:0002443; GO:0003824; GO:0004500; GO:0005507; GO:0005576; GO:0005615; GO:0005737; GO:0006589; GO:0007268; GO:0007613; GO:0007626; GO:0008542; GO:0016020; GO:0016021; GO:0030658; GO:0030667; GO:0031418; GO:0034466; GO:0034774; GO:0042127; GO:0042309; GO:0042420; GO:0042421; GO:0042423; GO:0042584; GO:0042593; GO:0042596; GO:0042711; GO:0043231; GO:0045907; GO:…	DBH	P09172
-1.4035	16.2848	-5.74514	8.05751e-05	0.00163462	1.72874	0.0219725	0.686423	Adenosylhomocysteinase 3 (AdoHcyase 3) (EC 3.3.1.1) (IP(3)Rs binding protein released with IP(3) 2) (IRBIT2) (Long-IRBIT) (S-adenosyl-L-homocysteine hydrolase 3) (S-adenosylhomocysteine hydrolase-like protein 2)	SAHH3_HUMAN	SUBCELLULAR LOCATION: Cytoplasm {ECO:0000250|UniProtKB:A6QLP2, ECO:0000250|UniProtKB:Q68FL4}. Microsome {ECO:0000250|UniProtKB:Q68FL4}. Note=Associates with membranes when phosphorylated, probably through interaction with ITPR1. {ECO:0000250|UniProtKB:Q68FL4}.	cytosol [GO:0005829]; endoplasmic reticulum [GO:0005783]; neuron projection [GO:0043005]; hydrolase activity [GO:0016787]; one-carbon metabolic process [GO:0006730]; S-adenosylmethionine cycle [GO:0033353]	GO:0005783; GO:0005829; GO:0006730; GO:0016787; GO:0033353; GO:0043005	AHCYL2 KIAA0828	Q96HN2
-1.39909	16.3948	-5.60854	0.00010054	0.00184035	1.50685	0.0249465	0.71308	Methylcrotonoyl-CoA carboxylase subunit alpha, mitochondrial (MCCase subunit alpha) (EC 6.4.1.4) (3-methylcrotonyl-CoA carboxylase 1) (3-methylcrotonyl-CoA carboxylase biotin-containing subunit) (3-methylcrotonyl-CoA:carbon dioxide ligase subunit alpha)	MCCA_HUMAN	SUBCELLULAR LOCATION: Mitochondrion matrix {ECO:0000269|PubMed:16023992}.	3-methylcrotonyl-CoA carboxylase complex, mitochondrial [GO:0002169]; cytosol [GO:0005829]; methylcrotonoyl-CoA carboxylase complex [GO:1905202]; mitochondrial inner membrane [GO:0005743]; mitochondrial matrix [GO:0005759]; mitochondrion [GO:0005739]; ATP binding [GO:0005524]; biotin binding [GO:0009374]; biotin carboxylase activity [GO:0004075]; metal ion binding [GO:0046872]; methylcrotonoyl-Co…	GO:0002169; GO:0004075; GO:0004485; GO:0005524; GO:0005739; GO:0005743; GO:0005759; GO:0005829; GO:0006552; GO:0006768; GO:0009083; GO:0009374; GO:0046872; GO:0051291; GO:1905202	MCCC1 MCCA	Q96RQ3
-1.39341	15.586	-3.54573	0.00382647	0.0165802	-2.13169	0.131515	0.929089	UPF0598 protein C8orf82	CH082_HUMAN	NA	NA	NA	C8orf82	Q6P1X6
-1.38775	16.2076	-6.25163	3.62761e-05	0.00112971	2.52738	0.0134704	0.573013	Unconventional myosin-Ic (Myosin I beta) (MMI-beta) (MMIb)	MYO1C_HUMAN	SUBCELLULAR LOCATION: Isoform 1: Cytoplasm {ECO:0000269|PubMed:22736583}. Nucleus {ECO:0000269|PubMed:22736583}. Note=Colocalizes with RNA polymerase II. Absent from nucleoli and does not colocalize with RNA polymerase I. Translocates to nuclear speckles upon exposure to inhibitors of RNA polymerase II transcription.; SUBCELLULAR LOCATION: Isoform 2: Cytoplasm. Cell membrane {ECO:0000250}; Periph…	basal plasma membrane [GO:0009925]; brush border [GO:0005903]; cytoplasm [GO:0005737]; cytoplasmic vesicle [GO:0031410]; cytosol [GO:0005829]; extracellular exosome [GO:0070062]; filamentous actin [GO:0031941]; lateral plasma membrane [GO:0016328]; membrane [GO:0016020]; membrane raft [GO:0045121]; microvillus [GO:0005902]; myosin I complex [GO:0045160]; nuclear body [GO:0016604]; nuclear pore [G…	GO:0000146; GO:0005102; GO:0005516; GO:0005524; GO:0005643; GO:0005654; GO:0005730; GO:0005737; GO:0005829; GO:0005886; GO:0005902; GO:0005903; GO:0006605; GO:0006612; GO:0008022; GO:0009925; GO:0016020; GO:0016328; GO:0016461; GO:0016604; GO:0017160; GO:0030335; GO:0030838; GO:0030898; GO:0031410; GO:0031941; GO:0032587; GO:0038089; GO:0038096; GO:0045121; GO:0045160; GO:0045815; GO:0051015; GO:…	MYO1C	O00159
-1.38327	16.3909	-6.54622	2.31796e-05	0.000934531	2.97441	0.00999749	0.516738	ATP-dependent 6-phosphofructokinase, muscle type (ATP-PFK) (PFK-M) (EC 2.7.1.11) (6-phosphofructokinase type A) (Phosphofructo-1-kinase isozyme A) (PFK-A) (Phosphohexokinase)	PFKAM_HUMAN	SUBCELLULAR LOCATION: Cytoplasm {ECO:0000255|HAMAP-Rule:MF_03184}.	6-phosphofructokinase complex [GO:0005945]; apical plasma membrane [GO:0016324]; cytosol [GO:0005829]; extracellular exosome [GO:0070062]; sperm principal piece [GO:0097228]; 6-phosphofructokinase activity [GO:0003872]; ATP binding [GO:0005524]; fructose binding [GO:0070061]; identical protein binding [GO:0042802]; kinase binding [GO:0019900]; metal ion binding [GO:0046872]; protein C-terminus bi…	GO:0003872; GO:0005524; GO:0005829; GO:0005945; GO:0005980; GO:0006002; GO:0006096; GO:0008022; GO:0016324; GO:0019900; GO:0032024; GO:0042593; GO:0042802; GO:0042803; GO:0046716; GO:0046872; GO:0051259; GO:0061621; GO:0070061; GO:0070062; GO:0093001; GO:0097228	PFKM PFKX	P08237
-1.38036	13.1898	-3.71603	0.00278433	0.0131813	-1.81672	0.116704	0.920803	Uncharacterized protein KIAA1211	K1211_HUMAN	NA	NA	NA	KIAA1211	Q6ZU35
-1.37858	15.6848	-4.90626	0.000326919	0.00362767	0.323893	0.0463363	0.821945	Nuclear factor of activated T-cells, cytoplasmic 4 (NF-ATc4) (NFATc4) (T-cell transcription factor NFAT3) (NF-AT3)	NFAC4_HUMAN	SUBCELLULAR LOCATION: Cytoplasm {ECO:0000269|PubMed:18347059}. Nucleus {ECO:0000269|PubMed:18347059}. Note=Cytoplasmic for the phosphorylated form and nuclear after activation that is controlled by calcineurin-mediated dephosphorylation. Rapid nuclear exit of NFATC is thought to be one mechanism by which cells distinguish between sustained and transient calcium signals. The subcellular localizati…	cytosol [GO:0005829]; nuclear speck [GO:0016607]; nucleus [GO:0005634]; transcription factor complex [GO:0005667]; peroxisome proliferator activated receptor binding [GO:0042975]; RNA polymerase II core promoter proximal region sequence-specific DNA binding [GO:0000978]; transcription coactivator activity [GO:0003713]; transcription factor binding [GO:0008134]; transcriptional repressor activity,…	GO:0000978; GO:0001078; GO:0001227; GO:0001569; GO:0003713; GO:0005634; GO:0005667; GO:0005829; GO:0006366; GO:0006954; GO:0007507; GO:0008134; GO:0008630; GO:0016607; GO:0030178; GO:0032091; GO:0032760; GO:0033173; GO:0034644; GO:0035562; GO:0042975; GO:0045333; GO:0045944; GO:0048167; GO:0050774; GO:0051145; GO:0055001; GO:0071285; GO:1902894; GO:1904637; GO:2000297; GO:2001235	NFATC4 NFAT3	Q14934
-1.37609	14.9371	-7.43695	6.4163e-06	0.000573546	4.2495	0.0038171	0.388014	KN motif and ankyrin repeat domain-containing protein 1 (Ankyrin repeat domain-containing protein 15) (Kidney ankyrin repeat-containing protein)	KANK1_HUMAN	SUBCELLULAR LOCATION: Cell projection, ruffle membrane {ECO:0000269|PubMed:12133830, ECO:0000269|PubMed:16968744}. Note=Colocalizes with KIF21A in membrane ruffles.; SUBCELLULAR LOCATION: Isoform 1: Cytoplasm. Nucleus. Note=Shuttles between the cytoplasm and nucleus.; SUBCELLULAR LOCATION: Isoform 2: Cytoplasm. Nucleus. Cell projection, ruffle membrane. Note=Shuttles between the cytoplasm and nuc…	cytoplasm [GO:0005737]; nucleus [GO:0005634]; plasma membrane [GO:0005886]; ruffle membrane [GO:0032587]; beta-catenin binding [GO:0008013]; negative regulation of actin filament polymerization [GO:0030837]; negative regulation of cell migration [GO:0030336]; negative regulation of insulin receptor signaling pathway [GO:0046627]; negative regulation of lamellipodium morphogenesis [GO:2000393]; ne…	GO:0005634; GO:0005737; GO:0005886; GO:0006351; GO:0006355; GO:0008013; GO:0010977; GO:0030177; GO:0030336; GO:0030837; GO:0032587; GO:0035024; GO:0035413; GO:0046627; GO:0090303; GO:1900025; GO:1900028; GO:2000114; GO:2000393	KANK1 ANKRD15 KANK KIAA0172	Q14678
-1.37575	16.4305	-4.77532	0.000410356	0.00410952	0.0958838	0.0516883	0.837384	Inositol 1,4,5-trisphosphate receptor type 1 (IP3 receptor isoform 1) (IP3R 1) (InsP3R1) (Type 1 inositol 1,4,5-trisphosphate receptor) (Type 1 InsP3 receptor)	ITPR1_HUMAN	SUBCELLULAR LOCATION: Endoplasmic reticulum membrane {ECO:0000305|PubMed:27108798}; Multi-pass membrane protein {ECO:0000255}. Cytoplasmic vesicle, secretory vesicle membrane {ECO:0000250|UniProtKB:Q9TU34}; Multi-pass membrane protein {ECO:0000255}. Cytoplasm, perinuclear region {ECO:0000269|PubMed:27108798}. Note=Endoplasmic reticulum and secretory granules (By similarity). {ECO:0000250|UniProtK…	calcineurin complex [GO:0005955]; endoplasmic reticulum [GO:0005783]; endoplasmic reticulum membrane [GO:0005789]; integral component of membrane [GO:0016021]; membrane [GO:0016020]; nuclear inner membrane [GO:0005637]; nucleolus [GO:0005730]; perinuclear region of cytoplasm [GO:0048471]; plasma membrane [GO:0005886]; platelet dense granule membrane [GO:0031088]; platelet dense tubular network [G…	GO:0001666; GO:0005220; GO:0005509; GO:0005637; GO:0005730; GO:0005783; GO:0005789; GO:0005886; GO:0005955; GO:0006816; GO:0007165; GO:0009791; GO:0010506; GO:0014069; GO:0015085; GO:0015278; GO:0016020; GO:0016021; GO:0016529; GO:0019855; GO:0030168; GO:0030658; GO:0031088; GO:0031094; GO:0031095; GO:0032469; GO:0035091; GO:0042045; GO:0043234; GO:0048471; GO:0050796; GO:0050849; GO:0050882; GO:…	ITPR1 INSP3R1	Q14643
-1.36887	16.3723	-4.5893	0.000568965	0.00506715	-0.231733	0.060173	0.857035	GTP-binding protein RAD (RAD1) (Ras associated with diabetes)	RAD_HUMAN	SUBCELLULAR LOCATION: Cell membrane {ECO:0000250}.	intracellular [GO:0005622]; plasma membrane [GO:0005886]; calmodulin binding [GO:0005516]; GTP binding [GO:0005525]; GTPase activity [GO:0003924]; negative regulation of high voltage-gated calcium channel activity [GO:1901842]; small GTPase mediated signal transduction [GO:0007264]	GO:0003924; GO:0005516; GO:0005525; GO:0005622; GO:0005886; GO:0007264; GO:1901842	RRAD RAD	P55042
-1.36794	14.72	-4.22339	0.00109573	0.00738321	-0.887668	0.0802378	0.888811	Tubulointerstitial nephritis antigen-like (Glucocorticoid-inducible protein 5) (Oxidized LDL-responsive gene 2 protein) (OLRG-2) (Tubulointerstitial nephritis antigen-related protein) (TIN Ag-related protein) (TIN-Ag-RP)	TINAL_HUMAN	SUBCELLULAR LOCATION: Secreted {ECO:0000269|PubMed:10799322, ECO:0000269|PubMed:11170462}.	cytoplasm [GO:0005737]; extracellular exosome [GO:0070062]; extracellular matrix [GO:0031012]; extracellular region [GO:0005576]; extracellular space [GO:0005615]; cysteine-type peptidase activity [GO:0008234]; extracellular matrix structural constituent [GO:0005201]; laminin binding [GO:0043236]; polysaccharide binding [GO:0030247]; scavenger receptor activity [GO:0005044]; cell adhesion [GO:000…	GO:0005044; GO:0005201; GO:0005576; GO:0005615; GO:0005737; GO:0006955; GO:0007155; GO:0008234; GO:0016197; GO:0030247; GO:0031012; GO:0043236; GO:0070062	TINAGL1 GIS5 LCN7 OLRG2 TINAGL PP6614 PSEC0088 UNQ204/PRO230	Q9GZM7
-1.36591	15.7902	-5.0634	0.000249625	0.00315429	0.594549	0.0405368	0.801527	Laminin subunit alpha-2 (Laminin M chain) (Laminin-12 subunit alpha) (Laminin-2 subunit alpha) (Laminin-4 subunit alpha) (Merosin heavy chain)	LAMA2_HUMAN	SUBCELLULAR LOCATION: Secreted, extracellular space, extracellular matrix, basement membrane. Note=Major component.	basal lamina [GO:0005605]; basement membrane [GO:0005604]; dendritic spine [GO:0043197]; extracellular exosome [GO:0070062]; extracellular matrix [GO:0031012]; extracellular region [GO:0005576]; sarcolemma [GO:0042383]; receptor binding [GO:0005102]; structural molecule activity [GO:0005198]; axon guidance [GO:0007411]; cell adhesion [GO:0007155]; extracellular matrix organization [GO:0030198]; m…	GO:0005102; GO:0005198; GO:0005576; GO:0005604; GO:0005605; GO:0007155; GO:0007411; GO:0007517; GO:0014037; GO:0030155; GO:0030198; GO:0030334; GO:0031012; GO:0032224; GO:0042383; GO:0043197; GO:0045995; GO:0070062	LAMA2 LAMM	P24043
-1.36424	17.5671	-4.73771	0.000438225	0.00427624	0.029991	0.0533179	0.841566	Guanine nucleotide-binding protein G(I)/G(S)/G(T) subunit beta-2 (G protein subunit beta-2) (Transducin beta chain 2)	GBB2_HUMAN	SUBCELLULAR LOCATION: Cytoplasm, perinuclear region {ECO:0000269|PubMed:16498633}.	cell body [GO:0044297]; cytosol [GO:0005829]; extracellular exosome [GO:0070062]; extracellular space [GO:0005615]; focal adhesion [GO:0005925]; lysosomal membrane [GO:0005765]; membrane [GO:0016020]; myelin sheath [GO:0043209]; perinuclear region of cytoplasm [GO:0048471]; plasma membrane [GO:0005886]; protein complex [GO:0043234]; vesicle [GO:0031982]; calcium channel regulator activity [GO:000…	GO:0003924; GO:0004871; GO:0005246; GO:0005615; GO:0005765; GO:0005829; GO:0005886; GO:0005925; GO:0006457; GO:0007186; GO:0016020; GO:0031982; GO:0032403; GO:0043209; GO:0043234; GO:0044297; GO:0048471; GO:0051020; GO:0070062; GO:0071377	GNB2	P62879
-1.35973	16.2635	-4.55041	0.000609538	0.005254	-0.300753	0.0620857	0.860826	Peroxisomal trans-2-enoyl-CoA reductase (TERP) (EC 1.3.1.38) (2,4-dienoyl-CoA reductase-related protein) (DCR-RP) (HPDHase) (Short chain dehydrogenase/reductase family 29C member 1) (pVI-ARL)	PECR_HUMAN	SUBCELLULAR LOCATION: Peroxisome {ECO:0000269|PubMed:11669066}.	mitochondrion [GO:0005739]; peroxisomal membrane [GO:0005778]; peroxisome [GO:0005777]; receptor binding [GO:0005102]; trans-2-enoyl-CoA reductase (NADPH) activity [GO:0019166]; fatty acid alpha-oxidation [GO:0001561]; fatty acid biosynthetic process [GO:0006633]; oxidation-reduction process [GO:0055114]; phytol metabolic process [GO:0033306]	GO:0001561; GO:0005102; GO:0005739; GO:0005777; GO:0005778; GO:0006633; GO:0019166; GO:0033306; GO:0055114	PECR SDR29C1 PRO1004	Q9BY49
-1.35587	15.8786	-6.24478	3.66609e-05	0.00113437	2.51683	0.0135625	0.574679	Nidogen-1 (NID-1) (Entactin)	NID1_HUMAN	SUBCELLULAR LOCATION: Secreted, extracellular space, extracellular matrix, basement membrane.	basal lamina [GO:0005605]; basement membrane [GO:0005604]; cell periphery [GO:0071944]; extracellular exosome [GO:0070062]; extracellular matrix [GO:0031012]; extracellular region [GO:0005576]; calcium ion binding [GO:0005509]; collagen binding [GO:0005518]; laminin binding [GO:0043236]; laminin-1 binding [GO:0043237]; proteoglycan binding [GO:0043394]; basement membrane organization [GO:0071711]…	GO:0005509; GO:0005518; GO:0005576; GO:0005604; GO:0005605; GO:0007160; GO:0010811; GO:0022617; GO:0030198; GO:0031012; GO:0032836; GO:0043236; GO:0043237; GO:0043394; GO:0070062; GO:0071711; GO:0071944	NID1 NID	P14543
-1.34837	13.9576	-5.18764	0.000202163	0.00278063	0.806156	0.0363985	0.78384	1-phosphatidylinositol 4,5-bisphosphate phosphodiesterase beta-4 (EC 3.1.4.11) (Phosphoinositide phospholipase C-beta-4) (Phospholipase C-beta-4) (PLC-beta-4)	PLCB4_HUMAN	NA	cytosol [GO:0005829]; dendrite [GO:0030425]; nucleus [GO:0005634]; postsynaptic density [GO:0014069]; smooth endoplasmic reticulum [GO:0005790]; calcium ion binding [GO:0005509]; phosphatidylinositol phospholipase C activity [GO:0004435]; phospholipase C activity [GO:0004629]; signal transducer activity [GO:0004871]; inositol phosphate metabolic process [GO:0043647]; intracellular signal transduc…	GO:0004435; GO:0004629; GO:0004871; GO:0005509; GO:0005634; GO:0005790; GO:0005829; GO:0014069; GO:0016042; GO:0030425; GO:0035556; GO:0043647	PLCB4	Q15147
-1.34332	14.2467	-3.56688	0.00367794	0.0160085	-2.09253	0.1296	0.928116	UPF0450 protein C17orf58	CQ058_HUMAN	NA	NA	NA	C17orf58	Q2M2W7
-1.34312	16.8248	-6.56054	2.26873e-05	0.000934531	2.99581	0.00985113	0.51517	Ras-related protein R-Ras (p23)	RRAS_HUMAN	SUBCELLULAR LOCATION: Cell membrane {ECO:0000250}; Lipid-anchor {ECO:0000250}; Cytoplasmic side {ECO:0000250}. Note=Inner surface of plasma membrane possibly with attachment requiring acylation of the C-terminal cysteine (By similarity with RAS).	extracellular exosome [GO:0070062]; focal adhesion [GO:0005925]; intracellular [GO:0005622]; plasma membrane [GO:0005886]; GDP binding [GO:0019003]; GTP binding [GO:0005525]; GTPase activity [GO:0003924]; protein complex binding [GO:0032403]; face morphogenesis [GO:0060325]; leukocyte differentiation [GO:0002521]; negative regulation of cell migration [GO:0030336]; positive regulation of angiogen…	GO:0002521; GO:0003924; GO:0005525; GO:0005622; GO:0005886; GO:0005925; GO:0007265; GO:0019003; GO:0030336; GO:0032403; GO:0045766; GO:0051896; GO:0060325; GO:0070062; GO:0070372	RRAS	P10301
-1.33832	15.3478	-5.42237	0.00013652	0.0021677	1.20006	0.0295569	0.746489	Tropomodulin-2 (Neuronal tropomodulin) (N-Tmod)	TMOD2_HUMAN	SUBCELLULAR LOCATION: Cytoplasm, cytoskeleton {ECO:0000250}.	growth cone [GO:0030426]; striated muscle thin filament [GO:0005865]; actin binding [GO:0003779]; tropomyosin binding [GO:0005523]; actin filament organization [GO:0007015]; learning or memory [GO:0007611]; muscle contraction [GO:0006936]; myofibril assembly [GO:0030239]; nervous system development [GO:0007399]; neuron-neuron synaptic transmission [GO:0007270]; pointed-end actin filament capping …	GO:0003779; GO:0005523; GO:0005865; GO:0006936; GO:0007015; GO:0007270; GO:0007399; GO:0007611; GO:0030239; GO:0030426; GO:0045745; GO:0051694	TMOD2 NTMOD	Q9NZR1
-1.3366	14.2377	-5.47127	0.000125919	0.00205293	1.28114	0.0282798	0.73804	EH domain-containing protein 3 (PAST homolog 3)	EHD3_HUMAN	SUBCELLULAR LOCATION: Recycling endosome membrane {ECO:0000269|PubMed:17233914}; Peripheral membrane protein {ECO:0000305}; Cytoplasmic side {ECO:0000305}. Cell membrane {ECO:0000269|PubMed:17233914}; Peripheral membrane protein {ECO:0000305}; Cytoplasmic side {ECO:0000305}. Cell projection, cilium membrane {ECO:0000269|PubMed:25686250}; Peripheral membrane protein {ECO:0000305}; Cytoplasmic side…	ciliary pocket membrane [GO:0020018]; cytoplasm [GO:0005737]; cytosol [GO:0005829]; endocytic vesicle [GO:0030139]; endosome membrane [GO:0010008]; focal adhesion [GO:0005925]; myelin sheath [GO:0043209]; nucleus [GO:0005634]; perinuclear region of cytoplasm [GO:0048471]; recycling endosome membrane [GO:0055038]; ATP binding [GO:0005524]; calcium ion binding [GO:0005509]; GTP binding [GO:0005525]…	GO:0001881; GO:0003676; GO:0005509; GO:0005524; GO:0005525; GO:0005634; GO:0005737; GO:0005829; GO:0005925; GO:0007596; GO:0010008; GO:0015031; GO:0020018; GO:0030139; GO:0032456; GO:0034498; GO:0043209; GO:0048471; GO:0051260; GO:0055038; GO:0055117; GO:0060271; GO:0072659; GO:0086036; GO:0090160; GO:1901387; GO:1903358; GO:1903779	EHD3 EHD2 PAST3	Q9NZN3
-1.33597	15.7228	-3.50808	0.00410612	0.0172051	-2.20141	0.134978	0.930782	Band 3 anion transport protein (Anion exchange protein 1) (AE 1) (Anion exchanger 1) (Solute carrier family 4 member 1) (CD antigen CD233)	B3AT_HUMAN	SUBCELLULAR LOCATION: Cell membrane {ECO:0000269|PubMed:10926824, ECO:0000269|PubMed:24121512, ECO:0000269|PubMed:26542571, ECO:0000269|PubMed:7506871}; Multi-pass membrane protein {ECO:0000269|PubMed:26542571}. Basolateral cell membrane {ECO:0000269|PubMed:7506871}; Multi-pass membrane protein {ECO:0000269|PubMed:7506871}. Note=Detected in the erythrocyte cell membrane and on the basolateral mem…	basolateral plasma membrane [GO:0016323]; blood microparticle [GO:0072562]; cortical cytoskeleton [GO:0030863]; extracellular exosome [GO:0070062]; integral component of membrane [GO:0016021]; integral component of plasma membrane [GO:0005887]; plasma membrane [GO:0005886]; Z disc [GO:0030018]; anion transmembrane transporter activity [GO:0008509]; anion:anion antiporter activity [GO:0015301]; an…	GO:0005452; GO:0005886; GO:0005887; GO:0006820; GO:0006821; GO:0006873; GO:0008509; GO:0008510; GO:0015106; GO:0015108; GO:0015301; GO:0015701; GO:0016021; GO:0016323; GO:0030018; GO:0030506; GO:0030863; GO:0042803; GO:0043495; GO:0051453; GO:0070062; GO:0072562	SLC4A1 AE1 DI EPB3	P02730
-1.3344	16.7139	-3.364	0.00538227	0.0210848	-2.46832	0.148884	0.936839	Carbonic anhydrase 1 (EC 4.2.1.1) (Carbonate dehydratase I) (Carbonic anhydrase B) (CAB) (Carbonic anhydrase I) (CA-I)	CAH1_HUMAN	SUBCELLULAR LOCATION: Cytoplasm.	cytosol [GO:0005829]; extracellular exosome [GO:0070062]; arylesterase activity [GO:0004064]; carbonate dehydratase activity [GO:0004089]; hydro-lyase activity [GO:0016836]; zinc ion binding [GO:0008270]; bicarbonate transport [GO:0015701]; interleukin-12-mediated signaling pathway [GO:0035722]; one-carbon metabolic process [GO:0006730]	GO:0004064; GO:0004089; GO:0005829; GO:0006730; GO:0008270; GO:0015701; GO:0016836; GO:0035722; GO:0070062	CA1	P00915
-1.3298	14.0954	-2.1244	0.0543339	0.112177	-4.6841	0.316171	0.969229	Kalirin (EC 2.7.11.1) (Huntingtin-associated protein-interacting protein) (Protein Duo) (Serine/threonine-protein kinase with Dbl- and pleckstrin homology domain)	KALRN_HUMAN	SUBCELLULAR LOCATION: Cytoplasm {ECO:0000269|PubMed:10023074}. Cytoplasm, cytoskeleton {ECO:0000269|PubMed:10023074}. Note=Associated with the cytoskeleton.	actin cytoskeleton [GO:0015629]; cytosol [GO:0005829]; extracellular exosome [GO:0070062]; nucleoplasm [GO:0005654]; postsynaptic density [GO:0014069]; ATP binding [GO:0005524]; GTPase activator activity [GO:0005096]; guanyl-nucleotide exchange factor activity [GO:0005085]; metal ion binding [GO:0046872]; protein serine/threonine kinase activity [GO:0004674]; Rac guanyl-nucleotide exchange factor…	GO:0001662; GO:0004674; GO:0005085; GO:0005089; GO:0005096; GO:0005524; GO:0005654; GO:0005829; GO:0006468; GO:0007165; GO:0007266; GO:0007399; GO:0007528; GO:0007595; GO:0007613; GO:0008344; GO:0009612; GO:0014069; GO:0014909; GO:0015629; GO:0016192; GO:0030676; GO:0035023; GO:0035176; GO:0035556; GO:0042711; GO:0043065; GO:0046872; GO:0046959; GO:0048013; GO:0048148; GO:0048168; GO:0048659; GO:…	KALRN DUET DUO HAPIP TRAD	O60229
-1.32351	16.8691	-6.98881	1.20883e-05	0.000673154	3.62216	0.0062681	0.460589	Hydroxysteroid dehydrogenase-like protein 2 (EC 1.-.-.-) (Short chain dehydrogenase/reductase family 13C member 1)	HSDL2_HUMAN	SUBCELLULAR LOCATION: Peroxisome {ECO:0000269|PubMed:19703561}.	membrane [GO:0016020]; mitochondrion [GO:0005739]; peroxisome [GO:0005777]; oxidoreductase activity [GO:0016491]	GO:0005739; GO:0005777; GO:0016020; GO:0016491	HSDL2 C9orf99 SDR13C1	Q6YN16
-1.3229	16.5726	-3.5226	0.00399586	0.0169193	-2.17451	0.133634	0.930135	Neuronal growth regulator 1 (IgLON family member 4)	NEGR1_HUMAN	SUBCELLULAR LOCATION: Cell membrane {ECO:0000250}; Lipid-anchor, GPI-anchor {ECO:0000250}.	anchored component of membrane [GO:0031225]; extracellular exosome [GO:0070062]; extracellular region [GO:0005576]; plasma membrane [GO:0005886]; C-terminal protein lipidation [GO:0006501]; cell-cell adhesion [GO:0098609]; feeding behavior [GO:0007631]; locomotory behavior [GO:0007626]; positive regulation of neuron projection development [GO:0010976]	GO:0005576; GO:0005886; GO:0006501; GO:0007626; GO:0007631; GO:0010976; GO:0031225; GO:0070062; GO:0098609	NEGR1 IGLON4 UNQ2433/PRO4993	Q7Z3B1
-1.32165	16.9603	-5.38387	0.000145523	0.00225382	1.136	0.0305967	0.752976	Vinexin (SH3-containing adapter molecule 1) (SCAM-1) (Sorbin and SH3 domain-containing protein 3)	VINEX_HUMAN	SUBCELLULAR LOCATION: Isoform Alpha: Cell junction {ECO:0000250}. Cytoplasm, cytoskeleton {ECO:0000250}. Note=Localized at cell-extracellular matrix junctions (By similarity). Both isoforms were localized at focal adhesion and cell-cell adhesion sites. {ECO:0000250}.; SUBCELLULAR LOCATION: Isoform Beta: Cell junction {ECO:0000250}. Nucleus. Cytoplasm, cytoskeleton {ECO:0000250}. Note=Localized at…	cytoskeleton [GO:0005856]; cytosol [GO:0005829]; focal adhesion [GO:0005925]; nucleus [GO:0005634]; structural constituent of cytoskeleton [GO:0005200]; transcription factor binding [GO:0008134]; vinculin binding [GO:0017166]; actin filament organization [GO:0007015]; cell adhesion [GO:0007155]; cell-substrate adhesion [GO:0031589]; muscle contraction [GO:0006936]; negative regulation of transcri…	GO:0000122; GO:0005200; GO:0005634; GO:0005829; GO:0005856; GO:0005925; GO:0006936; GO:0007015; GO:0007155; GO:0008134; GO:0017166; GO:0031589; GO:0043410; GO:0051495; GO:0051496	SORBS3 SCAM1	O60504
-1.31064	17.3229	-7.71171	4.40539e-06	0.000433976	4.62035	0.00278365	0.33752	Coronin-1C (Coronin-3) (hCRNN4)	COR1C_HUMAN	SUBCELLULAR LOCATION: Cell membrane {ECO:0000269|PubMed:12377779}. Cell projection, lamellipodium {ECO:0000269|PubMed:12377779}. Cytoplasm, cytoskeleton {ECO:0000269|PubMed:12377779}. Note=All isoforms localize in a diffuse and punctate pattern in the cytosol and are highly enriched in F-actin-rich areas. Isoform 3 colocalizes with the thin filaments of the sarcomere and with the postsynaptic are…	actin cytoskeleton [GO:0015629]; cytoplasm [GO:0005737]; flotillin complex [GO:0016600]; focal adhesion [GO:0005925]; lamellipodium [GO:0030027]; lateral plasma membrane [GO:0016328]; actin filament binding [GO:0051015]; Rac GTPase binding [GO:0048365]; actin cytoskeleton organization [GO:0030036]; activation of GTPase activity [GO:0090630]; establishment of protein localization [GO:0045184]; neg…	GO:0001755; GO:0001932; GO:0001933; GO:0005737; GO:0005925; GO:0006909; GO:0007165; GO:0010632; GO:0010633; GO:0010762; GO:0015629; GO:0016328; GO:0016600; GO:0030027; GO:0030036; GO:0044387; GO:0045184; GO:0048365; GO:0051015; GO:0051893; GO:0051895; GO:0090630; GO:1900024; GO:1900025; GO:1900027; GO:2000394	CORO1C CRN2 CRNN4	Q9ULV4
-1.3084	17.0498	-6.10519	4.55236e-05	0.00126289	2.30038	0.0155645	0.607937	ATP synthase F(0) complex subunit B1, mitochondrial (ATP synthase proton-transporting mitochondrial F(0) complex subunit B1) (ATP synthase subunit b) (ATPase subunit b)	AT5F1_HUMAN	SUBCELLULAR LOCATION: Mitochondrion. Mitochondrion inner membrane.	extracellular exosome [GO:0070062]; membrane [GO:0016020]; mitochondrial inner membrane [GO:0005743]; mitochondrial matrix [GO:0005759]; mitochondrial proton-transporting ATP synthase complex [GO:0005753]; mitochondrial proton-transporting ATP synthase complex, coupling factor F(o) [GO:0000276]; mitochondrion [GO:0005739]; myelin sheath [GO:0043209]; nucleoplasm [GO:0005654]; nucleus [GO:0005634]…	GO:0000276; GO:0005634; GO:0005654; GO:0005739; GO:0005743; GO:0005753; GO:0005759; GO:0006754; GO:0015078; GO:0015986; GO:0016020; GO:0021762; GO:0022857; GO:0042407; GO:0042776; GO:0043209; GO:0070062; GO:0099132	ATP5F1	P24539
-1.30791	16.0635	-2.86885	0.013692	0.0409173	-3.38009	0.205056	0.953334	Dual oxidase 2 (EC 1.11.1.-) (EC 1.6.3.1) (Large NOX 2) (Long NOX 2) (NADH/NADPH thyroid oxidase p138-tox) (NADPH oxidase/peroxidase DUOX2) (NADPH thyroid oxidase 2) (Thyroid oxidase 2) (p138 thyroid oxidase)	DUOX2_HUMAN	SUBCELLULAR LOCATION: Apical cell membrane {ECO:0000269|PubMed:15591162, ECO:0000269|PubMed:26301257}; Multi-pass membrane protein {ECO:0000269|PubMed:15591162}. Cell junction {ECO:0000269|PubMed:26301257}. Note=Localizes to the apical membrane of epithelial cells. Localizes on internal membrane structures under resting conditions, translocates to the plasma membrane and cell-cell junctions upon …	apical plasma membrane [GO:0016324]; cell junction [GO:0030054]; extracellular exosome [GO:0070062]; integral component of membrane [GO:0016021]; plasma membrane [GO:0005886]; calcium ion binding [GO:0005509]; heme binding [GO:0020037]; NAD(P)H oxidase activity [GO:0016174]; peroxidase activity [GO:0004601]; adenohypophysis morphogenesis [GO:0048855]; bone mineralization [GO:0030282]; cuticle dev…	GO:0004601; GO:0005509; GO:0005886; GO:0006590; GO:0006979; GO:0009566; GO:0009615; GO:0016021; GO:0016174; GO:0016324; GO:0019221; GO:0020037; GO:0030054; GO:0030282; GO:0030878; GO:0035264; GO:0042335; GO:0042446; GO:0042744; GO:0048839; GO:0048855; GO:0050665; GO:0051591; GO:0055114; GO:0070062	DUOX2 LNOX2 THOX2	Q9NRD8
-1.30464	15.5381	-4.84873	0.000361158	0.00385688	0.223977	0.0486277	0.8289	Calcium/calmodulin-dependent protein kinase type 1 (EC 2.7.11.17) (CaM kinase I) (CaM-KI) (CaM kinase I alpha) (CaMKI-alpha)	KCC1A_HUMAN	SUBCELLULAR LOCATION: Cytoplasm {ECO:0000250}. Nucleus {ECO:0000250}. Note=Predominantly cytoplasmic. {ECO:0000250}.	cytoplasm [GO:0005737]; intracellular [GO:0005622]; nucleus [GO:0005634]; ATP binding [GO:0005524]; calmodulin binding [GO:0005516]; calmodulin-dependent protein kinase activity [GO:0004683]; cell cycle [GO:0007049]; intracellular signal transduction [GO:0035556]; negative regulation of protein binding [GO:0032091]; nucleocytoplasmic transport [GO:0006913]; peptidyl-threonine phosphorylation [GO:…	GO:0004683; GO:0005516; GO:0005524; GO:0005622; GO:0005634; GO:0005737; GO:0006468; GO:0006913; GO:0007049; GO:0007165; GO:0010976; GO:0018107; GO:0032091; GO:0032880; GO:0033138; GO:0035556; GO:0043393; GO:0045944; GO:0046827; GO:0051147; GO:0051149; GO:0051835; GO:0060143; GO:0060999; GO:0071902; GO:1901985	CAMK1	Q14012
-1.30425	15.7597	-6.14665	4.26765e-05	0.00121979	2.36496	0.0149444	0.598206	Transmembrane protein 192	TM192_HUMAN	SUBCELLULAR LOCATION: Lysosome membrane {ECO:0000269|PubMed:17897319, ECO:0000269|PubMed:20370317}; Multi-pass membrane protein {ECO:0000269|PubMed:17897319}. Late endosome {ECO:0000269|PubMed:20370317}.	endosome [GO:0005768]; extracellular exosome [GO:0070062]; integral component of membrane [GO:0016021]; late endosome [GO:0005770]; lysosomal membrane [GO:0005765]; lysosome [GO:0005764]; nucleoplasm [GO:0005654]; perinuclear region of cytoplasm [GO:0048471]; protein homodimerization activity [GO:0042803]	GO:0005654; GO:0005764; GO:0005765; GO:0005768; GO:0005770; GO:0016021; GO:0042803; GO:0048471; GO:0070062	TMEM192	Q8IY95
-1.29736	16.4098	-3.07476	0.00928535	0.0310391	-3.00281	0.180065	0.947199	Erythrocyte membrane protein band 4.2 (Erythrocyte protein 4.2) (P4.2)	EPB42_HUMAN	SUBCELLULAR LOCATION: Cell membrane; Lipid-anchor; Cytoplasmic side. Cytoplasm, cytoskeleton. Note=Cytoplasmic surface of erythrocyte membranes.	cortical cytoskeleton [GO:0030863]; cytoskeleton [GO:0005856]; plasma membrane [GO:0005886]; ATP binding [GO:0005524]; protein-glutamine gamma-glutamyltransferase activity [GO:0003810]; structural constituent of cytoskeleton [GO:0005200]; cell morphogenesis [GO:0000902]; erythrocyte maturation [GO:0043249]; hemoglobin metabolic process [GO:0020027]; iron ion homeostasis [GO:0055072]; peptide cros…	GO:0000902; GO:0003810; GO:0005200; GO:0005524; GO:0005856; GO:0005886; GO:0008360; GO:0018149; GO:0020027; GO:0030863; GO:0043249; GO:0048536; GO:0055072	EPB42 E42P	P16452
-1.29256	14.7841	-6.65013	1.98477e-05	0.00089527	3.12905	0.00897791	0.504988	Neural cell adhesion molecule 1 (N-CAM-1) (NCAM-1) (CD antigen CD56)	NCAM1_HUMAN	SUBCELLULAR LOCATION: Isoform 1: Cell membrane; Single-pass type I membrane protein.; SUBCELLULAR LOCATION: Isoform 2: Cell membrane; Single-pass type I membrane protein.; SUBCELLULAR LOCATION: Isoform 3: Cell membrane; Lipid-anchor, GPI-anchor.; SUBCELLULAR LOCATION: Isoform 4: Cell membrane {ECO:0000305}; Lipid-anchor, GPI-anchor {ECO:0000305}.; SUBCELLULAR LOCATION: Isoform 5: Secreted.; SUBCE…	anchored component of membrane [GO:0031225]; cell surface [GO:0009986]; cytosol [GO:0005829]; external side of plasma membrane [GO:0009897]; extracellular exosome [GO:0070062]; extracellular matrix [GO:0031012]; Golgi membrane [GO:0000139]; integral component of membrane [GO:0016021]; membrane [GO:0016020]; plasma membrane [GO:0005886]; identical protein binding [GO:0042802]; Ras guanyl-nucleotid…	GO:0000139; GO:0000165; GO:0001618; GO:0005088; GO:0005829; GO:0005886; GO:0007155; GO:0007411; GO:0009897; GO:0009986; GO:0016020; GO:0016021; GO:0031012; GO:0031225; GO:0042802; GO:0060333; GO:0070062	NCAM1 NCAM	P13591
-1.29207	15.8049	-2.42945	0.0311339	0.0739065	-4.16541	0.266606	0.963716	Mucin-5B (MUC-5B) (Cervical mucin) (High molecular weight salivary mucin MG1) (Mucin-5 subtype B, tracheobronchial) (Sublingual gland mucin)	MUC5B_HUMAN	SUBCELLULAR LOCATION: Secreted.	extracellular exosome [GO:0070062]; extracellular space [GO:0005615]; Golgi lumen [GO:0005796]; intracellular membrane-bounded organelle [GO:0043231]; plasma membrane [GO:0005886]; O-glycan processing [GO:0016266]; stimulatory C-type lectin receptor signaling pathway [GO:0002223]	GO:0002223; GO:0005615; GO:0005796; GO:0005886; GO:0016266; GO:0043231; GO:0070062	MUC5B MUC5	Q9HC84
-1.29083	14.5423	-4.45673	0.000720106	0.00580293	-0.467718	0.0668999	0.869535	Serine hydroxymethyltransferase, cytosolic (SHMT) (EC 2.1.2.1) (Glycine hydroxymethyltransferase) (Serine methylase)	GLYC_HUMAN	SUBCELLULAR LOCATION: Cytoplasm.	cytosol [GO:0005829]; extracellular exosome [GO:0070062]; mitochondrion [GO:0005739]; nucleus [GO:0005634]; glycine hydroxymethyltransferase activity [GO:0004372]; identical protein binding [GO:0042802]; L-allo-threonine aldolase activity [GO:0008732]; mRNA 5'-UTR binding [GO:0048027]; protein homodimerization activity [GO:0042803]; pyridoxal phosphate binding [GO:0030170]; serine binding [GO:007…	GO:0000900; GO:0004372; GO:0005634; GO:0005739; GO:0005829; GO:0006231; GO:0006544; GO:0006563; GO:0006565; GO:0008732; GO:0009113; GO:0017148; GO:0019264; GO:0030170; GO:0035999; GO:0042802; GO:0042803; GO:0045329; GO:0046653; GO:0046655; GO:0048027; GO:0051262; GO:0051289; GO:0070062; GO:0070905; GO:1904482; GO:1990830	SHMT1	P34896
-1.27649	15.8895	-4.91159	0.000323924	0.00361104	0.333127	0.0461287	0.821287	DNA mismatch repair protein Msh3 (hMSH3) (Divergent upstream protein) (DUP) (Mismatch repair protein 1) (MRP1)	MSH3_HUMAN	NA	membrane [GO:0016020]; MutSbeta complex [GO:0032302]; nucleoplasm [GO:0005654]; ATP binding [GO:0005524]; damaged DNA binding [GO:0003684]; DNA-dependent ATPase activity [GO:0008094]; double-strand/single-strand DNA junction binding [GO:0000406]; enzyme binding [GO:0019899]; heteroduplex DNA loop binding [GO:0000404]; Y-form DNA binding [GO:0000403]; DNA repair [GO:0006281]; maintenance of DNA re…	GO:0000403; GO:0000404; GO:0000406; GO:0003684; GO:0005524; GO:0005654; GO:0006281; GO:0006298; GO:0008094; GO:0016020; GO:0016447; GO:0019899; GO:0032302; GO:0043570; GO:0045910; GO:0051096	MSH3 DUC1 DUG	P20585
-1.27477	15.1128	-3.20274	0.00729333	0.0262331	-2.76674	0.165718	0.942889	Sushi repeat-containing protein SRPX	SRPX_HUMAN	SUBCELLULAR LOCATION: Cell surface {ECO:0000305}. Note=Possibly surface of photoreceptor cell.	autophagosome [GO:0005776]; cell surface [GO:0009986]; endoplasmic reticulum [GO:0005783]; membrane [GO:0016020]; autophagy [GO:0006914]; cell adhesion [GO:0007155]; negative regulation of cell proliferation involved in contact inhibition [GO:0060244]; phagolysosome assembly [GO:0001845]; positive regulation of extrinsic apoptotic signaling pathway in absence of ligand [GO:2001241]; response to e…	GO:0001845; GO:0005776; GO:0005783; GO:0006914; GO:0007155; GO:0009986; GO:0016020; GO:0034976; GO:0060244; GO:2001241	SRPX ETX1	P78539
-1.27396	15.2905	-3.15017	0.00805366	0.0281897	-2.86382	0.171503	0.944709	Hemoglobin subunit delta (Delta-globin) (Hemoglobin delta chain)	HBD_HUMAN	NA	blood microparticle [GO:0072562]; cytosol [GO:0005829]; hemoglobin complex [GO:0005833]; heme binding [GO:0020037]; iron ion binding [GO:0005506]; oxygen binding [GO:0019825]; oxygen transporter activity [GO:0005344]; blood coagulation [GO:0007596]	GO:0005344; GO:0005506; GO:0005829; GO:0005833; GO:0007596; GO:0019825; GO:0020037; GO:0072562	HBD	P02042
-1.26525	16.033	-2.94501	0.011861	0.0367242	-3.24101	0.195534	0.951172	Ankyrin repeat domain-containing protein SOWAHC (Ankyrin repeat domain-containing protein 57) (Protein sosondowah homolog C)	SWAHC_HUMAN	NA	NA	NA	SOWAHC ANKRD57 C2orf26	Q53LP3
-1.26173	16.7485	-5.41052	0.000139226	0.00219623	1.18037	0.0298735	0.7485	Citrate lyase subunit beta-like protein, mitochondrial (Citrate lyase beta-like) (Beta-methylmalate synthase) (EC 2.3.3.-) (Malate synthase) (EC 2.3.3.9)	CLYBL_HUMAN	SUBCELLULAR LOCATION: Mitochondrion {ECO:0000250|UniProtKB:Q8R4N0}.	mitochondrion [GO:0005739]; magnesium ion binding [GO:0000287]; malate synthase activity [GO:0004474]	GO:0000287; GO:0004474; GO:0005739	CLYBL CLB	Q8N0X4
-1.26001	14.3236	-5.2816	0.000172604	0.00254012	0.964771	0.0335129	0.769517	Calcium-dependent secretion activator 1 (Calcium-dependent activator protein for secretion 1) (CAPS-1)	CAPS1_HUMAN	SUBCELLULAR LOCATION: Cytoplasmic vesicle membrane {ECO:0000250}; Peripheral membrane protein {ECO:0000250}; Cytoplasmic side {ECO:0000250}. Cell junction, synapse {ECO:0000250}. Note=Membrane-associated to vesicles. Strongly enriched in synaptic fractions. Preferentially binds to DCVs but not to SVs. Binds phosphoinosides, with a strong selectivity for PtdIns(4,5)P2 over PtdIns(3,4,5)P3. Probabl…	cell junction [GO:0030054]; cytoplasmic vesicle membrane [GO:0030659]; cytosol [GO:0005829]; presynapse [GO:0098793]; lipid binding [GO:0008289]; metal ion binding [GO:0046872]; protein kinase binding [GO:0019901]; catecholamine secretion [GO:0050432]; exocytosis [GO:0006887]; presynaptic dense core vesicle exocytosis [GO:0099525]; protein transport [GO:0015031]; synaptic vesicle priming [GO:0016…	GO:0005829; GO:0006887; GO:0008289; GO:0015031; GO:0016050; GO:0016082; GO:0019901; GO:0030054; GO:0030659; GO:0046872; GO:0050432; GO:0098793; GO:0099525	CADPS CAPS CAPS1 KIAA1121	Q9ULU8
-1.25986	15.1701	-6.17394	4.09055e-05	0.00120471	2.40734	0.0145482	0.591731	Solute carrier family 25 member 46	S2546_HUMAN	SUBCELLULAR LOCATION: Mitochondrion outer membrane {ECO:0000269|PubMed:26168012}; Multi-pass membrane protein {ECO:0000255}.	integral component of membrane [GO:0016021]; mitochondrial outer membrane [GO:0005741]; mitochondrion [GO:0005739]; mitochondrial membrane fission [GO:0090149]; transport [GO:0006810]	GO:0005739; GO:0005741; GO:0006810; GO:0016021; GO:0090149	SLC25A46 TB1	Q96AG3
-1.25903	16.6285	-4.87458	0.000345332	0.00372912	0.268926	0.0475866	0.825808	Protein phosphatase Slingshot homolog 3 (EC 3.1.3.16) (EC 3.1.3.48) (SSH-like protein 3) (SSH-3L) (hSSH-3L)	SSH3_HUMAN	SUBCELLULAR LOCATION: Cytoplasm, cytoskeleton {ECO:0000250}. Nucleus {ECO:0000250}.	cytoplasm [GO:0005737]; cytoskeleton [GO:0005856]; nucleus [GO:0005634]; actin binding [GO:0003779]; protein tyrosine phosphatase activity [GO:0004725]; protein tyrosine/serine/threonine phosphatase activity [GO:0008138]; regulation of actin polymerization or depolymerization [GO:0008064]; regulation of axonogenesis [GO:0050770]; regulation of lamellipodium assembly [GO:0010591]	GO:0003779; GO:0004725; GO:0005634; GO:0005737; GO:0005856; GO:0008064; GO:0008138; GO:0010591; GO:0050770	SSH3 SSH3L	Q8TE77
-1.25793	16.2133	-4.2219	0.0010987	0.00738639	-0.890371	0.0803295	0.888924	Lipoma-preferred partner (LIM domain-containing preferred translocation partner in lipoma)	LPP_HUMAN	SUBCELLULAR LOCATION: Nucleus. Cytoplasm. Cell junction. Cell membrane. Note=Found in the nucleus, in the cytoplasm and at cell adhesion sites. Shuttles between the cytoplasm and the nucleus. It has been found in sites of cell adhesion such as cell-to-cell contact and focal adhesion which are membrane attachment sites of cells to the extracellular matrix. Mainly nuclear when fused with HMGA2/HMGI…	cytosol [GO:0005829]; focal adhesion [GO:0005925]; nucleus [GO:0005634]; plasma membrane [GO:0005886]; metal ion binding [GO:0046872]; cell adhesion [GO:0007155]	GO:0005634; GO:0005829; GO:0005886; GO:0005925; GO:0007155; GO:0046872	LPP	Q93052
-1.25139	14.978	-3.32147	0.00583088	0.0223024	-2.54709	0.153192	0.938506	Hemoglobin subunit beta (Beta-globin) (Hemoglobin beta chain) [Cleaved into: LVV-hemorphin-7; Spinorphin]	HBB_HUMAN	NA	blood microparticle [GO:0072562]; cytosol [GO:0005829]; endocytic vesicle lumen [GO:0071682]; extracellular exosome [GO:0070062]; extracellular region [GO:0005576]; extracellular space [GO:0005615]; ficolin-1-rich granule lumen [GO:1904813]; haptoglobin-hemoglobin complex [GO:0031838]; hemoglobin complex [GO:0005833]; tertiary granule lumen [GO:1904724]; heme binding [GO:0020037]; hemoglobin bind…	GO:0005344; GO:0005506; GO:0005576; GO:0005615; GO:0005829; GO:0005833; GO:0006898; GO:0007596; GO:0008217; GO:0010942; GO:0015671; GO:0015701; GO:0019825; GO:0020037; GO:0030185; GO:0030492; GO:0031838; GO:0042542; GO:0042744; GO:0043312; GO:0045429; GO:0050880; GO:0051291; GO:0070062; GO:0070293; GO:0070527; GO:0071682; GO:0072562; GO:0098869; GO:1904724; GO:1904813	HBB	P68871
-1.24599	16.307	-6.46511	2.6191e-05	0.000972494	2.8526	0.0108637	0.525321	Voltage-dependent anion-selective channel protein 3 (VDAC-3) (hVDAC3) (Outer mitochondrial membrane protein porin 3)	VDAC3_HUMAN	SUBCELLULAR LOCATION: Mitochondrion outer membrane.	extracellular exosome [GO:0070062]; mitochondrial inner membrane [GO:0005743]; mitochondrial outer membrane [GO:0005741]; mitochondrion [GO:0005739]; nucleus [GO:0005634]; pore complex [GO:0046930]; nucleotide binding [GO:0000166]; porin activity [GO:0015288]; voltage-gated anion channel activity [GO:0008308]; adenine transport [GO:0015853]; behavioral fear response [GO:0001662]; learning [GO:000…	GO:0000166; GO:0001662; GO:0005634; GO:0005739; GO:0005741; GO:0005743; GO:0007270; GO:0007612; GO:0008308; GO:0015288; GO:0015853; GO:0046930; GO:0070062; GO:1902017	VDAC3	Q9Y277
-1.24587	15.7399	-3.54097	0.00386074	0.0166689	-2.14051	0.131949	0.929306	Dematin (Dematin actin-binding protein) (Erythrocyte membrane protein band 4.9)	DEMA_HUMAN	SUBCELLULAR LOCATION: Cytoplasm. Cytoplasm, cytosol. Cytoplasm, perinuclear region {ECO:0000250}. Cytoplasm, cytoskeleton. Cell membrane. Membrane {ECO:0000250}. Endomembrane system. Cell projection {ECO:0000250}. Note=Localized at the spectrin-actin junction of erythrocyte plasma membrane. Localized to intracellular membranes and the cytoskeletal network. Localized at intracellular membrane-boun…	actin cytoskeleton [GO:0015629]; actin filament [GO:0005884]; cell projection membrane [GO:0031253]; cortical cytoskeleton [GO:0030863]; cytoplasmic vesicle [GO:0031410]; cytosol [GO:0005829]; endomembrane system [GO:0012505]; perinuclear region of cytoplasm [GO:0048471]; plasma membrane [GO:0005886]; platelet dense tubular network membrane [GO:0031095]; postsynaptic density [GO:0014069]; spectri…	GO:0003779; GO:0005102; GO:0005829; GO:0005884; GO:0005886; GO:0006461; GO:0007010; GO:0008360; GO:0010591; GO:0010763; GO:0010801; GO:0010812; GO:0012505; GO:0014069; GO:0014731; GO:0015629; GO:0030036; GO:0030194; GO:0030507; GO:0030863; GO:0031095; GO:0031253; GO:0031410; GO:0032956; GO:0033137; GO:0035584; GO:0035585; GO:0043621; GO:0048471; GO:0048821; GO:0050732; GO:0051017; GO:0051489; GO:…	DMTN DMT EPB49	Q08495
-1.24402	16.7358	-3.3435	0.00559395	0.0215838	-2.50629	0.150949	0.937649	Soluble scavenger receptor cysteine-rich domain-containing protein SSC5D (Soluble scavenger protein with 5 SRCR domains) (SSc5D)	SRCRL_HUMAN	SUBCELLULAR LOCATION: Secreted {ECO:0000250}. Cytoplasm {ECO:0000250}.	cytoplasm [GO:0005737]; extracellular matrix [GO:0031012]; extracellular space [GO:0005615]; intracellular [GO:0005622]; membrane [GO:0016020]; extracellular matrix binding [GO:0050840]; fibronectin binding [GO:0001968]; laminin binding [GO:0043236]; scavenger receptor activity [GO:0005044]; defense response to Gram-negative bacterium [GO:0050829]; defense response to Gram-positive bacterium [GO:…	GO:0001968; GO:0005044; GO:0005615; GO:0005622; GO:0005737; GO:0007275; GO:0016020; GO:0031012; GO:0042494; GO:0043236; GO:0045087; GO:0050829; GO:0050830; GO:0050840; GO:2000483	SSC5D	A1L4H1
-1.24149	16.5481	-4.63239	0.000527284	0.00486654	-0.155486	0.0581117	0.852711	Tensin-1	TENS1_HUMAN	SUBCELLULAR LOCATION: Cell surface {ECO:0000269|PubMed:21768292}. Cell junction, focal adhesion {ECO:0000269|PubMed:21768292}. Cytoplasm, cytoskeleton {ECO:0000269|PubMed:21768292}. Note=Localized at cell periphery preferentially to fibrillar adhesions than focal adhesions. Translocates from the cell edge to cell center in an ITGB1BP1-dependent manner.	cell surface [GO:0009986]; cytoplasm [GO:0005737]; cytoskeleton [GO:0005856]; focal adhesion [GO:0005925]; actin binding [GO:0003779]; RNA binding [GO:0003723]; cell-substrate junction assembly [GO:0007044]; fibroblast migration [GO:0010761]	GO:0003723; GO:0003779; GO:0005737; GO:0005856; GO:0005925; GO:0007044; GO:0009986; GO:0010761	TNS1 TNS	Q9HBL0
-1.24123	16.7323	-2.82596	0.0148437	0.0434246	-3.45812	0.210565	0.954499	Serine/arginine-rich splicing factor 3 (Pre-mRNA-splicing factor SRP20) (Splicing factor, arginine/serine-rich 3)	SRSF3_HUMAN	SUBCELLULAR LOCATION: Nucleus {ECO:0000269|PubMed:11336712}. Nucleus speckle {ECO:0000269|PubMed:26876937}. Cytoplasm {ECO:0000269|PubMed:11336712}. Note=Recruited to nuclear speckles following interaction with YTHDC1. {ECO:0000269|PubMed:26876937}.	cytoplasm [GO:0005737]; nuclear speck [GO:0016607]; nucleoplasm [GO:0005654]; RNA binding [GO:0003723]; sequence-specific mRNA binding [GO:1990825]; mRNA 3'-end processing [GO:0031124]; mRNA export from nucleus [GO:0006406]; mRNA splicing, via spliceosome [GO:0000398]; regulation of mRNA splicing, via spliceosome [GO:0048024]; RNA export from nucleus [GO:0006405]; termination of RNA polymerase II…	GO:0000398; GO:0003723; GO:0005654; GO:0005737; GO:0006369; GO:0006405; GO:0006406; GO:0016607; GO:0031124; GO:0048024; GO:1990825	SRSF3 SFRS3 SRP20	P84103
-1.24065	13.8887	-5.85299	6.77795e-05	0.00153794	1.90199	0.0198473	0.664123	Tissue-type plasminogen activator (t-PA) (t-plasminogen activator) (tPA) (EC 3.4.21.68) (Alteplase) (Reteplase) [Cleaved into: Tissue-type plasminogen activator chain A; Tissue-type plasminogen activator chain B]	TPA_HUMAN	SUBCELLULAR LOCATION: Secreted, extracellular space.	apical part of cell [GO:0045177]; cell surface [GO:0009986]; cytoplasm [GO:0005737]; extracellular exosome [GO:0070062]; extracellular region [GO:0005576]; secretory granule [GO:0030141]; phosphoprotein binding [GO:0051219]; receptor binding [GO:0005102]; serine-type endopeptidase activity [GO:0004252]; blood coagulation [GO:0007596]; cellular protein modification process [GO:0006464]; fibrinolys…	GO:0001666; GO:0004252; GO:0005102; GO:0005576; GO:0005737; GO:0006464; GO:0006508; GO:0007596; GO:0009986; GO:0014909; GO:0030141; GO:0031639; GO:0042730; GO:0045177; GO:0045861; GO:0048008; GO:0051219; GO:0070062	PLAT	P00750
-1.23895	16.3839	-4.67649	0.00048789	0.00457796	-0.0776483	0.0560623	0.848144	Protein Niban (Cell growth-inhibiting gene 39 protein) (Protein FAM129A)	NIBAN_HUMAN	SUBCELLULAR LOCATION: Cytoplasm {ECO:0000269|PubMed:16949643}. Membrane {ECO:0000305}; Lipid-anchor {ECO:0000305}.	cytoplasm [GO:0005737]; cytosol [GO:0005829]; extracellular exosome [GO:0070062]; membrane [GO:0016020]; plasma membrane [GO:0005886]; negative regulation of protein phosphorylation [GO:0001933]; positive regulation of protein phosphorylation [GO:0001934]; positive regulation of translation [GO:0045727]; response to endoplasmic reticulum stress [GO:0034976]	GO:0001933; GO:0001934; GO:0005737; GO:0005829; GO:0005886; GO:0016020; GO:0034976; GO:0045727; GO:0070062	FAM129A C1orf24 NIBAN GIG39	Q9BZQ8
-1.23772	15.4175	-3.53396	0.00391173	0.016762	-2.15348	0.13259	0.929623	Olfactomedin-like protein 3 (HNOEL-iso) (hOLF44)	OLFL3_HUMAN	SUBCELLULAR LOCATION: Secreted {ECO:0000269|PubMed:15280020}.	extracellular vesicle [GO:1903561]; multicellular organism development [GO:0007275]	GO:0007275; GO:1903561	OLFML3 PSEC0035 PSEC0173 PSEC0244 UNQ663/PRO1294	Q9NRN5
-1.23632	16.473	-3.01564	0.0103815	0.0334076	-3.11153	0.186997	0.949056	Transgelin (22 kDa actin-binding protein) (Protein WS3-10) (Smooth muscle protein 22-alpha) (SM22-alpha)	TAGL_HUMAN	SUBCELLULAR LOCATION: Cytoplasm {ECO:0000305}.	cytoplasm [GO:0005737]; actin filament binding [GO:0051015]; epithelial cell differentiation [GO:0030855]; muscle organ development [GO:0007517]	GO:0005737; GO:0007517; GO:0030855; GO:0051015	TAGLN SM22 WS3-10	Q01995
-1.23584	15.2712	-6.57632	2.21575e-05	0.000934531	3.01936	0.00969205	0.513423	TOM1-like protein 2 (Target of Myb-like protein 2)	TM1L2_HUMAN	NA	extracellular exosome [GO:0070062]; intracellular [GO:0005622]; clathrin binding [GO:0030276]; protein kinase binding [GO:0019901]; intracellular protein transport [GO:0006886]; negative regulation of mitotic nuclear division [GO:0045839]; signal transduction [GO:0007165]	GO:0005622; GO:0006886; GO:0007165; GO:0019901; GO:0030276; GO:0045839; GO:0070062	TOM1L2	Q6ZVM7
-1.23547	15.6881	-4.26684	0.00101286	0.00701446	-0.809056	0.0776023	0.885467	Peroxisomal membrane protein 2 (22 kDa peroxisomal membrane protein)	PXMP2_HUMAN	SUBCELLULAR LOCATION: Peroxisome membrane; Multi-pass membrane protein.	cytoplasm [GO:0005737]; integral component of peroxisomal membrane [GO:0005779]; membrane [GO:0016020]; peroxisomal membrane [GO:0005778]; protein complex [GO:0043234]	GO:0005737; GO:0005778; GO:0005779; GO:0016020; GO:0043234	PXMP2 PMP22	Q9NR77
-1.23473	15.6063	-4.73618	0.000439406	0.00427624	0.0272926	0.0533855	0.841735	MAM domain-containing protein 2 (MAM domain-containing proteoglycan) (Mamcan)	MAMC2_HUMAN	SUBCELLULAR LOCATION: Secreted, extracellular space, extracellular matrix {ECO:0000250}.	endoplasmic reticulum [GO:0005783]; membrane [GO:0016020]; proteinaceous extracellular matrix [GO:0005578]	GO:0005578; GO:0005783; GO:0016020	MAMDC2	Q7Z304
-1.22993	13.9127	-4.73998	0.000436493	0.00427624	0.0339619	0.0532186	0.841318	Protein furry homolog	FRY_HUMAN	SUBCELLULAR LOCATION: Cytoplasm {ECO:0000269|PubMed:22753416}. Cytoplasm, cytoskeleton, microtubule organizing center, centrosome {ECO:0000269|PubMed:22753416}. Cytoplasm, cytoskeleton, spindle pole {ECO:0000269|PubMed:22753416}. Note=Distributed diffusely throughout the cytoplasm in interphase. Localizes to the separating centrosomes in prophase, to the spindle poles and spindle microtubules in …	cell cortex [GO:0005938]; microtubule organizing center [GO:0005815]; site of polarized growth [GO:0030427]; spindle pole [GO:0000922]; enzyme inhibitor activity [GO:0004857]; actin filament reorganization [GO:0090527]; cell morphogenesis [GO:0000902]; negative regulation of tubulin deacetylation [GO:1904428]; neuron projection development [GO:0031175]	GO:0000902; GO:0000922; GO:0004857; GO:0005815; GO:0005938; GO:0030427; GO:0031175; GO:0090527; GO:1904428	FRY C13orf14	Q5TBA9
-1.22662	15.7633	-3.06542	0.00945059	0.0314607	-3.02001	0.181148	0.947498	Collagen alpha-3(V) chain	CO5A3_HUMAN	SUBCELLULAR LOCATION: Secreted, extracellular space, extracellular matrix {ECO:0000255|PROSITE-ProRule:PRU00793}.	collagen type V trimer [GO:0005588]; endoplasmic reticulum lumen [GO:0005788]; extracellular exosome [GO:0070062]; extracellular matrix [GO:0031012]; extracellular region [GO:0005576]; collagen binding [GO:0005518]; extracellular matrix structural constituent [GO:0005201]; heparin binding [GO:0008201]; proteoglycan binding [GO:0043394]; cell-matrix adhesion [GO:0007160]; collagen catabolic proces…	GO:0005201; GO:0005518; GO:0005576; GO:0005588; GO:0005788; GO:0007160; GO:0008201; GO:0030198; GO:0030199; GO:0030574; GO:0031012; GO:0043394; GO:0043588; GO:0070062	COL5A3	P25940
-1.22491	14.8975	-6.21849	3.8179e-05	0.00115204	2.47628	0.0139212	0.581046	Arf-GAP domain and FG repeat-containing protein 2 (HIV-1 Rev-binding protein-like protein) (Rev/Rex activation domain-binding protein related) (RAB-R)	AGFG2_HUMAN	NA	membrane [GO:0016020]; GTPase activator activity [GO:0005096]; metal ion binding [GO:0046872]	GO:0005096; GO:0016020; GO:0046872	AGFG2 HRBL RABR	O95081
-1.22377	15.6054	-3.70304	0.00285249	0.0133462	-1.84072	0.117786	0.921473	Plasma membrane calcium-transporting ATPase 4 (PMCA4) (EC 3.6.3.8) (Matrix-remodeling-associated protein 1) (Plasma membrane calcium ATPase isoform 4) (Plasma membrane calcium pump isoform 4)	AT2B4_HUMAN	SUBCELLULAR LOCATION: Cell membrane {ECO:0000269|PubMed:2137451}; Multi-pass membrane protein {ECO:0000255}. Cell projection, cilium, flagellum membrane {ECO:0000250|UniProtKB:Q6Q477}; Multi-pass membrane protein {ECO:0000255}.	basolateral plasma membrane [GO:0016323]; caveola [GO:0005901]; integral component of plasma membrane [GO:0005887]; intracellular membrane-bounded organelle [GO:0043231]; membrane [GO:0016020]; neuron projection [GO:0043005]; plasma membrane [GO:0005886]; protein complex [GO:0043234]; sperm flagellum [GO:0036126]; sperm principal piece [GO:0097228]; T-tubule [GO:0030315]; Z disc [GO:0030018]; ATP…	GO:0003407; GO:0005388; GO:0005516; GO:0005524; GO:0005886; GO:0005887; GO:0005901; GO:0006357; GO:0006874; GO:0007283; GO:0010751; GO:0016020; GO:0016323; GO:0019901; GO:0021766; GO:0030018; GO:0030165; GO:0030315; GO:0030317; GO:0030346; GO:0033138; GO:0034220; GO:0036126; GO:0036487; GO:0043005; GO:0043231; GO:0043234; GO:0045019; GO:0046872; GO:0050998; GO:0051001; GO:0051599; GO:0070588; GO:…	ATP2B4 ATP2B2 MXRA1	P23634
-1.22253	15.2234	-7.03778	1.12658e-05	0.000673154	3.69209	0.00594418	0.453392	Canalicular multispecific organic anion transporter 2 (ATP-binding cassette sub-family C member 3) (Multi-specific organic anion transporter D) (MOAT-D) (Multidrug resistance-associated protein 3)	MRP3_HUMAN	SUBCELLULAR LOCATION: Membrane; Multi-pass membrane protein.	basolateral plasma membrane [GO:0016323]; integral component of plasma membrane [GO:0005887]; membrane [GO:0016020]; plasma membrane [GO:0005886]; ATP binding [GO:0005524]; ATPase activity, coupled to transmembrane movement of substances [GO:0042626]; ATPase-coupled anion transmembrane transporter activity [GO:0043225]; bile acid-exporting ATPase activity [GO:0015432]; organic anion transmembrane…	GO:0005524; GO:0005886; GO:0005887; GO:0006810; GO:0006855; GO:0008514; GO:0008559; GO:0015432; GO:0015721; GO:0015722; GO:0016020; GO:0016323; GO:0042626; GO:0042908; GO:0043225; GO:0055085	ABCC3 CMOAT2 MLP2 MRP3	O15438
-1.22173	16.5734	-4.83304	0.000371126	0.00389087	0.196665	0.0492685	0.830749	PDZ and LIM domain protein 7 (LIM mineralization protein) (LMP) (Protein enigma)	PDLI7_HUMAN	SUBCELLULAR LOCATION: Cytoplasm {ECO:0000250}. Cytoplasm, cytoskeleton {ECO:0000250}. Note=Colocalizes with RET to the cell periphery and in some cytoskeletal components. Colocalizes with TPM2 near the Z line in muscle. Colocalizes with TBX4 and TBX5 to actin filaments (By similarity). {ECO:0000250}.	actin cytoskeleton [GO:0015629]; cell-cell adherens junction [GO:0005913]; cytosol [GO:0005829]; focal adhesion [GO:0005925]; nucleus [GO:0005634]; ruffle [GO:0001726]; stress fiber [GO:0001725]; metal ion binding [GO:0046872]; actin cytoskeleton organization [GO:0030036]; axon guidance [GO:0007411]; ossification [GO:0001503]; positive regulation of osteoblast differentiation [GO:0045669]; recept…	GO:0001503; GO:0001725; GO:0001726; GO:0005634; GO:0005829; GO:0005913; GO:0005925; GO:0006898; GO:0007411; GO:0015629; GO:0030036; GO:0045669; GO:0046872	PDLIM7 ENIGMA	Q9NR12
-1.21591	17.726	-5.44878	0.000130683	0.00210973	1.24389	0.0288612	0.741955	Nexilin (F-actin-binding protein) (Nelin)	NEXN_HUMAN	SUBCELLULAR LOCATION: Cytoplasm, cytoskeleton {ECO:0000250|UniProtKB:Q9Z2J4}. Cell junction, adherens junction {ECO:0000250|UniProtKB:Q9Z2J4}. Cytoplasm, myofibril, sarcomere, Z line {ECO:0000250|UniProtKB:Q9Z2J4}. Note=Localizes to the cell-matrix AJ. Not found at the cell-cell AJ. {ECO:0000250|UniProtKB:Q9Z2J4}.	cytoskeleton [GO:0005856]; focal adhesion [GO:0005925]; Z disc [GO:0030018]; actin filament binding [GO:0051015]; structural constituent of muscle [GO:0008307]; cardiac muscle fiber development [GO:0048739]; regulation of cell migration [GO:0030334]; regulation of cytoskeleton organization [GO:0051493]	GO:0005856; GO:0005925; GO:0008307; GO:0030018; GO:0030334; GO:0048739; GO:0051015; GO:0051493	NEXN	Q0ZGT2
-1.21207	14.7262	-3.15748	0.00794342	0.0279467	-2.85033	0.17069	0.94446	2-methoxy-6-polyprenyl-1,4-benzoquinol methylase, mitochondrial (EC 2.1.1.201) (Ubiquinone biosynthesis methyltransferase COQ5)	COQ5_HUMAN	SUBCELLULAR LOCATION: Mitochondrion inner membrane {ECO:0000255|HAMAP-Rule:MF_03191, ECO:0000269|PubMed:25152161}; Peripheral membrane protein {ECO:0000255|HAMAP-Rule:MF_03191, ECO:0000269|PubMed:25152161}; Matrix side {ECO:0000255|HAMAP-Rule:MF_03191, ECO:0000269|PubMed:25152161}.	mitochondrial inner membrane [GO:0005743]; mitochondrial matrix [GO:0005759]; protein complex [GO:0043234]; 2-octaprenyl-6-methoxy-1,4-benzoquinone methylase activity [GO:0102005]; methylation [GO:0032259]; ubiquinone biosynthetic process [GO:0006744]	GO:0005743; GO:0005759; GO:0006744; GO:0032259; GO:0043234; GO:0102005	COQ5	Q5HYK3
-1.20269	16.8937	-2.20573	0.0469112	0.099855	-4.54862	0.302401	0.967873	Elastin (Tropoelastin)	ELN_HUMAN	SUBCELLULAR LOCATION: Secreted, extracellular space, extracellular matrix {ECO:0000269|PubMed:17035250}. Note=Extracellular matrix of elastic fibers. {ECO:0000269|PubMed:17035250}.	elastic fiber [GO:0071953]; extracellular matrix [GO:0031012]; extracellular region [GO:0005576]; proteinaceous extracellular matrix [GO:0005578]; extracellular matrix structural constituent [GO:0005201]; animal organ morphogenesis [GO:0009887]; blood circulation [GO:0008015]; cell proliferation [GO:0008283]; extracellular matrix disassembly [GO:0022617]; extracellular matrix organization [GO:003…	GO:0005201; GO:0005576; GO:0005578; GO:0007585; GO:0008015; GO:0008283; GO:0009887; GO:0022617; GO:0030198; GO:0031012; GO:0071953	ELN	P15502
-1.20237	14.2679	-7.05319	1.10196e-05	0.000673154	3.71402	0.00584545	0.451088	LIM domain kinase 1 (LIMK-1) (EC 2.7.11.1)	LIMK1_HUMAN	SUBCELLULAR LOCATION: Cytoplasm. Nucleus. Cell projection, lamellipodium {ECO:0000250|UniProtKB:P53668}. Note=Predominantly found in the cytoplasm. Localizes in the lamellipodium in a CDC42BPA, CDC42BPB and FAM89B/LRAP25-dependent manner. {ECO:0000250|UniProtKB:P53668}.	cytoplasm [GO:0005737]; cytosol [GO:0005829]; focal adhesion [GO:0005925]; Golgi apparatus [GO:0005794]; lamellipodium [GO:0030027]; membrane [GO:0016020]; neuron projection [GO:0043005]; nuclear speck [GO:0016607]; nucleus [GO:0005634]; ATP binding [GO:0005524]; heat shock protein binding [GO:0031072]; metal ion binding [GO:0046872]; protein heterodimerization activity [GO:0046982]; protein kina…	GO:0004672; GO:0004674; GO:0004871; GO:0005524; GO:0005634; GO:0005737; GO:0005794; GO:0005829; GO:0005925; GO:0006468; GO:0007165; GO:0007266; GO:0007399; GO:0016020; GO:0016607; GO:0030027; GO:0030036; GO:0031072; GO:0032233; GO:0038096; GO:0043005; GO:0045773; GO:0046872; GO:0046982; GO:0051444; GO:0051496	LIMK1 LIMK	P53667
-1.19832	13.8533	-4.30037	0.000953364	0.00675336	-0.74852	0.0756173	0.882813	Pentraxin-related protein PTX3 (Pentaxin-related protein PTX3) (Tumor necrosis factor alpha-induced protein 5) (TNF alpha-induced protein 5) (Tumor necrosis factor-inducible gene 14 protein) (TSG-14)	PTX3_HUMAN	SUBCELLULAR LOCATION: Secreted.	extracellular region [GO:0005576]; extracellular space [GO:0005615]; specific granule lumen [GO:0035580]; tertiary granule lumen [GO:1904724]; (1->3)-beta-D-glucan binding [GO:0001872]; complement component C1q binding [GO:0001849]; identical protein binding [GO:0042802]; virion binding [GO:0046790]; inflammatory response [GO:0006954]; innate immune response [GO:0045087]; negative regulation by h…	GO:0001849; GO:0001872; GO:0001878; GO:0005576; GO:0005615; GO:0006954; GO:0008228; GO:0035580; GO:0042802; GO:0043312; GO:0044869; GO:0044871; GO:0045087; GO:0045429; GO:0046597; GO:0046790; GO:0050766; GO:1903016; GO:1903019; GO:1904724	PTX3 TNFAIP5 TSG14	P26022
-1.19734	15.8929	-4.84743	0.000361969	0.003857	0.221727	0.0486802	0.829053	RNA-binding protein with multiple splicing (RBP-MS) (Heart and RRM expressed sequence) (Hermes)	RBPMS_HUMAN	SUBCELLULAR LOCATION: Nucleus {ECO:0000269|PubMed:17099224}. Cytoplasm {ECO:0000269|PubMed:17099224}. Cytoplasm, P-body {ECO:0000269|PubMed:26347403}. Note=Translocates into cytoplasmic stress granules that probably correspond to P-bodies in response to oxidative stress. {ECO:0000269|PubMed:26347403}.	cytoplasmic stress granule [GO:0010494]; cytosol [GO:0005829]; nucleoplasm [GO:0005654]; P-body [GO:0000932]; U1 snRNP [GO:0005685]; poly(A) binding [GO:0008143]; protein homodimerization activity [GO:0042803]; RNA binding [GO:0003723]; snRNA stem-loop binding [GO:0035614]; transcription coactivator activity [GO:0003713]; U1 snRNA binding [GO:0030619]; mRNA splicing, via spliceosome [GO:0000398];…	GO:0000398; GO:0000932; GO:0003713; GO:0003723; GO:0005654; GO:0005685; GO:0005829; GO:0006351; GO:0006355; GO:0006396; GO:0006979; GO:0008143; GO:0010494; GO:0010862; GO:0030619; GO:0035614; GO:0042803; GO:0060391	RBPMS HERMES	Q93062
-1.18837	14.7125	-3.2707	0.00641608	0.0238601	-2.64106	0.158456	0.940427	Carbohydrate sulfotransferase 14 (EC 2.8.2.35) (Dermatan 4-sulfotransferase 1) (D4ST-1) (hD4ST1)	CHSTE_HUMAN	SUBCELLULAR LOCATION: Golgi apparatus membrane {ECO:0000250}; Single-pass type II membrane protein {ECO:0000250}.	extracellular exosome [GO:0070062]; Golgi membrane [GO:0000139]; integral component of membrane [GO:0016021]; N-acetylgalactosamine 4-O-sulfotransferase activity [GO:0001537]; phosphate ion binding [GO:0042301]; carbohydrate biosynthetic process [GO:0016051]; dermatan sulfate biosynthetic process [GO:0030208]; dermatan sulfate proteoglycan metabolic process [GO:0050655]	GO:0000139; GO:0001537; GO:0016021; GO:0016051; GO:0030208; GO:0042301; GO:0050655; GO:0070062	CHST14 D4ST1 UNQ1925/PRO4400	Q8NCH0
-1.18627	15.4837	-5.5398	0.000112499	0.00196152	1.39417	0.0265706	0.725809	Rho guanine nucleotide exchange factor 37	ARH37_HUMAN	NA	cytoplasm [GO:0005737]; Rho guanyl-nucleotide exchange factor activity [GO:0005089]; positive regulation of GTPase activity [GO:0043547]; regulation of Rho protein signal transduction [GO:0035023]; small GTPase mediated signal transduction [GO:0007264]	GO:0005089; GO:0005737; GO:0007264; GO:0035023; GO:0043547	ARHGEF37	A1IGU5
-1.17654	15.5579	-4.85011	0.000360293	0.00385618	0.22638	0.0485716	0.828736	Cytoplasmic protein NCK2 (Growth factor receptor-bound protein 4) (NCK adaptor protein 2) (Nck-2) (SH2/SH3 adaptor protein NCK-beta)	NCK2_HUMAN	SUBCELLULAR LOCATION: Cytoplasm {ECO:0000269|PubMed:16835242}. Endoplasmic reticulum {ECO:0000269|PubMed:16835242}.	cytoplasm [GO:0005737]; cytosol [GO:0005829]; endoplasmic reticulum [GO:0005783]; postsynaptic density [GO:0014069]; vesicle membrane [GO:0012506]; cytoskeletal adaptor activity [GO:0008093]; phosphotyrosine residue binding [GO:0001784]; protein complex binding [GO:0032403]; receptor signaling complex scaffold activity [GO:0030159]; scaffold protein binding [GO:0097110]; SH3/SH2 adaptor activity …	GO:0001771; GO:0001784; GO:0005070; GO:0005737; GO:0005783; GO:0005829; GO:0007015; GO:0007165; GO:0007172; GO:0007173; GO:0007176; GO:0008093; GO:0008285; GO:0012506; GO:0014069; GO:0016477; GO:0030032; GO:0030159; GO:0030838; GO:0032403; GO:0033137; GO:0036493; GO:0042102; GO:0042110; GO:0045944; GO:0048010; GO:0048013; GO:0060996; GO:0097110; GO:1902237; GO:1903898; GO:1903912; GO:1990441	NCK2 GRB4	O43639
-1.17502	15.3452	-3.66438	0.00306552	0.0139993	-1.91215	0.121051	0.923428	Metalloreductase STEAP4 (EC 1.16.1.-) (Six-transmembrane epithelial antigen of prostate 4) (SixTransMembrane protein of prostate 2) (Tumor necrosis factor, alpha-induced protein 9)	STEA4_HUMAN	SUBCELLULAR LOCATION: Cell membrane {ECO:0000269|PubMed:15897894, ECO:0000269|PubMed:18430367}; Multi-pass membrane protein {ECO:0000255}. Golgi apparatus membrane {ECO:0000269|PubMed:15897894}; Multi-pass membrane protein {ECO:0000255}. Early endosome membrane {ECO:0000269|PubMed:15897894}; Multi-pass membrane protein {ECO:0000255}.	early endosome membrane [GO:0031901]; endosome [GO:0005768]; extracellular exosome [GO:0070062]; Golgi apparatus [GO:0005794]; Golgi membrane [GO:0000139]; integral component of plasma membrane [GO:0005887]; plasma membrane [GO:0005886]; cupric reductase activity [GO:0008823]; ferric-chelate reductase (NADPH) activity [GO:0052851]; metal ion binding [GO:0046872]; copper ion import [GO:0015677]; f…	GO:0000139; GO:0005768; GO:0005794; GO:0005886; GO:0005887; GO:0008823; GO:0015677; GO:0031901; GO:0045444; GO:0046872; GO:0052851; GO:0055072; GO:0070062; GO:0098706	STEAP4 STAMP2 TNFAIP9	Q687X5
-1.17136	15.5677	-5.18189	0.000204135	0.00278577	0.796417	0.0365817	0.784689	Ras suppressor protein 1 (RSP-1) (Rsu-1)	RSU1_HUMAN	NA	cytosol [GO:0005829]; extracellular exosome [GO:0070062]; focal adhesion [GO:0005925]; positive regulation of cell-substrate adhesion [GO:0010811]; positive regulation of GTPase activity [GO:0043547]; signal transduction [GO:0007165]	GO:0005829; GO:0005925; GO:0007165; GO:0010811; GO:0043547; GO:0070062	RSU1 RSP1	Q15404
-1.17042	14.7617	-5.86742	6.62373e-05	0.00153715	1.92504	0.019577	0.661058	Nesprin-1 (Enaptin) (KASH domain-containing protein 1) (KASH1) (Myocyte nuclear envelope protein 1) (Myne-1) (Nuclear envelope spectrin repeat protein 1) (Synaptic nuclear envelope protein 1) (Syne-1)	SYNE1_HUMAN	SUBCELLULAR LOCATION: Nucleus outer membrane {ECO:0000305}; Single-pass type IV membrane protein {ECO:0000305}; Cytoplasmic side {ECO:0000305}. Nucleus. Nucleus envelope. Cytoplasm, cytoskeleton. Cytoplasm, myofibril, sarcomere. Note=The largest part of the protein is cytoplasmic, while its C-terminal part is associated with the nuclear envelope, most probably the outer nuclear membrane. In skele…	cytoplasm [GO:0005737]; cytoskeleton [GO:0005856]; Golgi apparatus [GO:0005794]; integral component of membrane [GO:0016021]; LINC complex [GO:0034993]; nuclear envelope [GO:0005635]; nuclear membrane [GO:0031965]; nuclear outer membrane [GO:0005640]; nucleolus [GO:0005730]; nucleoplasm [GO:0005654]; nucleus [GO:0005634]; P-body [GO:0000932]; postsynaptic membrane [GO:0045211]; sarcomere [GO:0030…	GO:0000932; GO:0003723; GO:0003779; GO:0005521; GO:0005634; GO:0005635; GO:0005640; GO:0005654; GO:0005730; GO:0005737; GO:0005794; GO:0005856; GO:0006997; GO:0007030; GO:0007283; GO:0016021; GO:0019899; GO:0030017; GO:0031965; GO:0034993; GO:0042692; GO:0042802; GO:0042803; GO:0045211; GO:0051015; GO:0090286; GO:0090292	SYNE1 C6orf98 KIAA0796 KIAA1262 KIAA1756 MYNE1	Q8NF91
-1.16808	16.0847	-5.80264	7.34636e-05	0.00156907	1.82132	0.020816	0.674669	Hydroxymethylglutaryl-CoA lyase, mitochondrial (HL) (HMG-CoA lyase) (EC 4.1.3.4) (3-hydroxy-3-methylglutarate-CoA lyase)	HMGCL_HUMAN	SUBCELLULAR LOCATION: Mitochondrion matrix. Peroxisome. Note=Unprocessed form is peroxisomal.	mitochondrial inner membrane [GO:0005743]; mitochondrial matrix [GO:0005759]; mitochondrion [GO:0005739]; peroxisome [GO:0005777]; carboxylic acid binding [GO:0031406]; fatty-acyl-CoA binding [GO:0000062]; hydroxymethylglutaryl-CoA lyase activity [GO:0004419]; magnesium ion binding [GO:0000287]; manganese ion binding [GO:0030145]; metal ion binding [GO:0046872]; protein homodimerization activity …	GO:0000062; GO:0000287; GO:0001889; GO:0004419; GO:0005102; GO:0005739; GO:0005743; GO:0005759; GO:0005777; GO:0006552; GO:0006629; GO:0006637; GO:0007005; GO:0007584; GO:0030145; GO:0031406; GO:0042594; GO:0042803; GO:0046872; GO:0046951; GO:0051262; GO:0070542	HMGCL	P35914
-1.16523	18.1225	-3.10654	0.00874481	0.0297471	-2.94428	0.176419	0.946166	CD59 glycoprotein (1F5 antigen) (20 kDa homologous restriction factor) (HRF-20) (HRF20) (MAC-inhibitory protein) (MAC-IP) (MEM43 antigen) (Membrane attack complex inhibition factor) (MACIF) (Membrane inhibitor of reactive lysis) (MIRL) (Protectin) (CD antigen CD59)	CD59_HUMAN	SUBCELLULAR LOCATION: Cell membrane; Lipid-anchor, GPI-anchor. Secreted. Note=Soluble form found in a number of tissues.	anchored component of external side of plasma membrane [GO:0031362]; cell surface [GO:0009986]; compact myelin [GO:0043218]; endoplasmic reticulum membrane [GO:0005789]; endoplasmic reticulum-Golgi intermediate compartment membrane [GO:0033116]; ER to Golgi transport vesicle membrane [GO:0012507]; extracellular exosome [GO:0070062]; extracellular space [GO:0005615]; focal adhesion [GO:0005925]; G…	GO:0000139; GO:0001775; GO:0001848; GO:0001971; GO:0005615; GO:0005789; GO:0005886; GO:0005925; GO:0006888; GO:0007166; GO:0007596; GO:0009986; GO:0012507; GO:0016020; GO:0030133; GO:0030449; GO:0031362; GO:0031982; GO:0033116; GO:0035579; GO:0042102; GO:0042383; GO:0043066; GO:0043218; GO:0043312; GO:0048208; GO:0070062; GO:0070821	CD59 MIC11 MIN1 MIN2 MIN3 MSK21	P13987
-1.1639	14.1266	-2.89699	0.0129849	0.0393483	-3.32877	0.201499	0.952549	Centromere protein V (CENP-V) (Nuclear protein p30) (Proline-rich protein 6)	CENPV_HUMAN	SUBCELLULAR LOCATION: Chromosome, centromere, kinetochore {ECO:0000269|PubMed:18772885}. Nucleus {ECO:0000269|PubMed:12196509}. Cytoplasm, cytoskeleton, spindle {ECO:0000269|PubMed:18772885}. Note=Enriched at the nuclear periphery and around the nucleolus (PubMed:12196509). In mitotic cells, localizes to kinetochores from prometaphase to metaphase (PubMed:18772885). At anaphase onset, transfers t…	condensed chromosome kinetochore [GO:0000777]; cytosol [GO:0005829]; kinetochore [GO:0000776]; microtubule cytoskeleton [GO:0015630]; nucleoplasm [GO:0005654]; nucleus [GO:0005634]; spindle midzone [GO:0051233]; carbon-sulfur lyase activity [GO:0016846]; ameboidal-type cell migration [GO:0001667]; cell cycle [GO:0007049]; cell division [GO:0051301]; centromere complex assembly [GO:0034508]; metab…	GO:0000776; GO:0000777; GO:0001667; GO:0005634; GO:0005654; GO:0005829; GO:0007049; GO:0008152; GO:0015630; GO:0016846; GO:0031508; GO:0032467; GO:0033044; GO:0034508; GO:0051233; GO:0051301	CENPV PRR6	Q7Z7K6
-1.16238	17.1331	-5.74237	8.09351e-05	0.00163462	1.72427	0.0220296	0.686981	Cytochrome c oxidase subunit NDUFA4 (Complex I-MLRQ) (CI-MLRQ) (NADH-ubiquinone oxidoreductase MLRQ subunit)	NDUA4_HUMAN	SUBCELLULAR LOCATION: Mitochondrion inner membrane {ECO:0000269|PubMed:23746447}; Peripheral membrane protein {ECO:0000269|PubMed:23746447}; Matrix side {ECO:0000269|PubMed:23746447}.	extracellular exosome [GO:0070062]; mitochondrial inner membrane [GO:0005743]; mitochondrial respiratory chain complex I [GO:0005747]; mitochondrial respiratory chain complex IV [GO:0005751]; mitochondrion [GO:0005739]; NADH dehydrogenase (ubiquinone) activity [GO:0008137]; protein complex binding [GO:0032403]; hydrogen ion transmembrane transport [GO:1902600]; mitochondrial electron transport, c…	GO:0005739; GO:0005743; GO:0005747; GO:0005751; GO:0006120; GO:0006123; GO:0008137; GO:0032403; GO:0070062; GO:1902600	NDUFA4	O00483
-1.16235	15.9017	-5.69191	8.78066e-05	0.00172997	1.64261	0.0230925	0.697024	Spermatogenesis-associated protein 20 (Sperm-specific protein 411) (Ssp411)	SPT20_HUMAN	SUBCELLULAR LOCATION: Secreted {ECO:0000305}.	extracellular region [GO:0005576]; catalytic activity [GO:0003824]; cell differentiation [GO:0030154]; multicellular organism development [GO:0007275]; spermatogenesis [GO:0007283]	GO:0003824; GO:0005576; GO:0007275; GO:0007283; GO:0030154	SPATA20	Q8TB22
-1.16008	14.7638	-4.39927	0.000798052	0.00613074	-0.570607	0.070002	0.874591	Stromal interaction molecule 1	STIM1_HUMAN	SUBCELLULAR LOCATION: Cell membrane; Single-pass type I membrane protein {ECO:0000269|PubMed:11004585, ECO:0000269|PubMed:16005298, ECO:0000269|PubMed:16208375, ECO:0000269|PubMed:18854159, ECO:0000269|PubMed:19249086, ECO:0000269|PubMed:28219928}. Endoplasmic reticulum membrane; Single-pass type I membrane protein {ECO:0000269|PubMed:16005298, ECO:0000269|PubMed:16208375, ECO:0000269|PubMed:1885…	cortical endoplasmic reticulum [GO:0032541]; endoplasmic reticulum [GO:0005783]; endoplasmic reticulum membrane [GO:0005789]; integral component of endoplasmic reticulum membrane [GO:0030176]; integral component of plasma membrane [GO:0005887]; microtubule [GO:0005874]; sarcoplasmic reticulum membrane [GO:0033017]; calcium channel regulator activity [GO:0005246]; calcium ion binding [GO:0005509];…	GO:0002020; GO:0002115; GO:0005246; GO:0005509; GO:0005513; GO:0005783; GO:0005789; GO:0005874; GO:0005887; GO:0006874; GO:0030176; GO:0032237; GO:0032541; GO:0033017; GO:0042802; GO:0051010; GO:0051924; GO:0070166; GO:1903779; GO:2001256	STIM1 GOK	Q13586
-1.1593	16.9231	-3.20402	0.00727573	0.0262089	-2.76438	0.165579	0.942843	BAG family molecular chaperone regulator 2 (BAG-2) (Bcl-2-associated athanogene 2)	BAG2_HUMAN	NA	cytosol [GO:0005829]; adenyl-nucleotide exchange factor activity [GO:0000774]; chaperone binding [GO:0051087]; identical protein binding [GO:0042802]; protein folding [GO:0006457]; protein metabolic process [GO:0019538]; regulation of cellular response to heat [GO:1900034]	GO:0000774; GO:0005829; GO:0006457; GO:0019538; GO:0042802; GO:0051087; GO:1900034	BAG2	O95816
-1.15893	16.4877	-4.43496	0.000748673	0.00592434	-0.50667	0.068062	0.871476	N(G),N(G)-dimethylarginine dimethylaminohydrolase 1 (DDAH-1) (Dimethylarginine dimethylaminohydrolase 1) (EC 3.5.3.18) (DDAHI) (Dimethylargininase-1)	DDAH1_HUMAN	NA	cytosol [GO:0005829]; extracellular exosome [GO:0070062]; mitochondrion [GO:0005739]; amino acid binding [GO:0016597]; catalytic activity [GO:0003824]; dimethylargininase activity [GO:0016403]; metal ion binding [GO:0046872]; arginine catabolic process [GO:0006527]; citrulline metabolic process [GO:0000052]; negative regulation of cell proliferation [GO:0008285]; negative regulation of cellular r…	GO:0000052; GO:0003073; GO:0003824; GO:0005739; GO:0005829; GO:0006527; GO:0007263; GO:0008285; GO:0016403; GO:0016597; GO:0043116; GO:0045429; GO:0045766; GO:0046872; GO:0050999; GO:0070062; GO:1900038	DDAH1 DDAH	O94760
-1.15515	14.3543	-5.3752	0.000147635	0.00227679	1.12154	0.0308351	0.754417	Inactive phospholipase C-like protein 1 (PLC-L1) (Phospholipase C-deleted in lung carcinoma) (Phospholipase C-related but catalytically inactive protein) (PRIP)	PLCL1_HUMAN	SUBCELLULAR LOCATION: Cytoplasm {ECO:0000250}.	cytoplasm [GO:0005737]; plasma membrane [GO:0005886]; GABA receptor binding [GO:0050811]; inositol 1,4,5 trisphosphate binding [GO:0070679]; phosphatidylinositol phospholipase C activity [GO:0004435]; phospholipase C activity [GO:0004629]; signal transducer activity [GO:0004871]; gamma-aminobutyric acid signaling pathway [GO:0007214]; intracellular signal transduction [GO:0035556]; lipid metaboli…	GO:0004435; GO:0004629; GO:0004871; GO:0005737; GO:0005886; GO:0006629; GO:0007214; GO:0032228; GO:0033135; GO:0035556; GO:0050811; GO:0070679; GO:1900122	PLCL1	Q15111
-1.14133	15.3398	-3.06926	0.00938224	0.0313195	-3.01294	0.180702	0.947375	Nuclear receptor-interacting protein 2	NRIP2_HUMAN	SUBCELLULAR LOCATION: Nucleus {ECO:0000250}.	cytoplasm [GO:0005737]; nucleus [GO:0005634]; aspartic-type endopeptidase activity [GO:0004190]; regulation of transcription, DNA-templated [GO:0006355]; transcription, DNA-templated [GO:0006351]	GO:0004190; GO:0005634; GO:0005737; GO:0006351; GO:0006355	NRIP2	Q9BQI9
-1.14032	16.6913	-5.16963	0.000208409	0.00281789	0.775627	0.0369749	0.78649	1-phosphatidylinositol 4,5-bisphosphate phosphodiesterase delta-1 (EC 3.1.4.11) (Phosphoinositide phospholipase C-delta-1) (Phospholipase C-III) (PLC-III) (Phospholipase C-delta-1) (PLC-delta-1)	PLCD1_HUMAN	NA	cytoplasm [GO:0005737]; cytosol [GO:0005829]; extracellular exosome [GO:0070062]; plasma membrane [GO:0005886]; calcium ion binding [GO:0005509]; GTPase activating protein binding [GO:0032794]; phosphatidic acid binding [GO:0070300]; phosphatidylinositol phospholipase C activity [GO:0004435]; phosphatidylinositol-4,5-bisphosphate binding [GO:0005546]; phosphatidylserine binding [GO:0001786]; sign…	GO:0001525; GO:0001786; GO:0004435; GO:0004871; GO:0005509; GO:0005546; GO:0005737; GO:0005829; GO:0005886; GO:0006644; GO:0016042; GO:0032794; GO:0035556; GO:0042127; GO:0043647; GO:0060716; GO:0070062; GO:0070300	PLCD1	P51178
-1.13827	15.1242	-6.00822	5.29967e-05	0.0013979	2.14831	0.0171042	0.630177	Secretogranin-2 (Chromogranin-C) (Secretogranin II) (SgII) [Cleaved into: Secretoneurin (SN); Manserin]	SCG2_HUMAN	SUBCELLULAR LOCATION: Secreted. Note=Neuroendocrine and endocrine secretory granules.	endoplasmic reticulum lumen [GO:0005788]; extracellular space [GO:0005615]; neuronal dense core vesicle [GO:0098992]; chemoattractant activity [GO:0042056]; cytokine activity [GO:0005125]; angiogenesis [GO:0001525]; cellular protein metabolic process [GO:0044267]; endothelial cell migration [GO:0043542]; eosinophil chemotaxis [GO:0048245]; induction of positive chemotaxis [GO:0050930]; inflammato…	GO:0000165; GO:0001525; GO:0001937; GO:0001938; GO:0005125; GO:0005615; GO:0005788; GO:0006954; GO:0009306; GO:0035556; GO:0042056; GO:0043542; GO:0043687; GO:0044267; GO:0048245; GO:0050918; GO:0050930; GO:0098992; GO:2000352; GO:2001237	SCG2 CHGC	P13521
-1.13408	16.2098	-4.40416	0.00079109	0.00609999	-0.561837	0.0697335	0.874169	Protein NDRG2 (N-myc downstream-regulated gene 2 protein) (Protein Syld709613) [Cleaved into: Protein NDRG2, N-terminally processed]	NDRG2_HUMAN	SUBCELLULAR LOCATION: Cytoplasm. Cytoplasm, perinuclear region. Cell projection, growth cone {ECO:0000250}. Note=In neurons, seems to concentrate at axonal growth cone. Perinuclear in neurons (By similarity). {ECO:0000250}.	cytoplasm [GO:0005737]; cytosol [GO:0005829]; extracellular exosome [GO:0070062]; Golgi apparatus [GO:0005794]; growth cone [GO:0030426]; nucleus [GO:0005634]; perinuclear region of cytoplasm [GO:0048471]; cell differentiation [GO:0030154]; negative regulation of cytokine production [GO:0001818]; negative regulation of ERK1 and ERK2 cascade [GO:0070373]; negative regulation of smooth muscle cell …	GO:0001818; GO:0005634; GO:0005737; GO:0005794; GO:0005829; GO:0007165; GO:0010574; GO:0016055; GO:0021762; GO:0030154; GO:0030426; GO:0048471; GO:0048662; GO:0070062; GO:0070373; GO:0090361	NDRG2 KIAA1248 SYLD	Q9UN36
-1.13183	16.4959	-3.82043	0.0022937	0.0117037	-1.62419	0.108294	0.915173	FYVE and coiled-coil domain-containing protein 1 (Zinc finger FYVE domain-containing protein 7)	FYCO1_HUMAN	SUBCELLULAR LOCATION: Cytoplasmic vesicle, autophagosome. Endosome. Lysosome. Note=Localizes to the external but not to the internal membrane of autophagosomes, and upon autophagosome/late endosome/lysosome fusion, it stays on the external surface of autolysosomes.	autophagosome [GO:0005776]; Golgi apparatus [GO:0005794]; integral component of membrane [GO:0016021]; intracellular membrane-bounded organelle [GO:0043231]; late endosome [GO:0005770]; lysosome [GO:0005764]; membrane [GO:0016020]; ATP binding [GO:0005524]; metal ion binding [GO:0046872]; protein binding involved in protein folding [GO:0044183]; unfolded protein binding [GO:0051082]; 'de novo' pr…	GO:0005524; GO:0005764; GO:0005770; GO:0005776; GO:0005794; GO:0006458; GO:0016020; GO:0016021; GO:0043231; GO:0044183; GO:0046872; GO:0051082; GO:0061077; GO:0072383; GO:1901098	FYCO1 ZFYVE7	Q9BQS8
-1.13066	14.6269	-3.6703	0.00303187	0.0139114	-1.90121	0.120546	0.923133	Tubulin alpha chain-like 3	TBAL3_HUMAN	SUBCELLULAR LOCATION: Cytoplasm, cytoskeleton {ECO:0000250}.	cytoplasm [GO:0005737]; microtubule [GO:0005874]; GTP binding [GO:0005525]; GTPase activity [GO:0003924]; structural constituent of cytoskeleton [GO:0005200]; microtubule-based process [GO:0007017]	GO:0003924; GO:0005200; GO:0005525; GO:0005737; GO:0005874; GO:0007017	TUBAL3	A6NHL2
-1.12959	14.6625	-4.5899	0.000568364	0.00506715	-0.230674	0.060144	0.856976	Alpha-aminoadipic semialdehyde synthase, mitochondrial (LKR/SDH) [Includes: Lysine ketoglutarate reductase (LKR) (LOR) (EC 1.5.1.8); Saccharopine dehydrogenase (SDH) (EC 1.5.1.9)]	AASS_HUMAN	SUBCELLULAR LOCATION: Mitochondrion {ECO:0000250}.	intracellular membrane-bounded organelle [GO:0043231]; mitochondrial matrix [GO:0005759]; mitochondrion [GO:0005739]; saccharopine dehydrogenase (NAD+, L-glutamate-forming) activity [GO:0047131]; saccharopine dehydrogenase (NADP+, L-lysine-forming) activity [GO:0047130]; saccharopine dehydrogenase activity [GO:0004753]; generation of precursor metabolites and energy [GO:0006091]; L-lysine catabol…	GO:0004753; GO:0005739; GO:0005759; GO:0006091; GO:0006554; GO:0019878; GO:0033512; GO:0043231; GO:0047130; GO:0047131; GO:0051262	AASS	Q9UDR5
-1.12892	14.309	-5.78266	7.58564e-05	0.00160445	1.78921	0.0212117	0.678788	Cytochrome c oxidase subunit 7A2, mitochondrial (Cytochrome c oxidase subunit VIIa-liver/heart) (Cytochrome c oxidase subunit VIIa-L) (Cytochrome c oxidase subunit VIIaL)	CX7A2_HUMAN	SUBCELLULAR LOCATION: Mitochondrion inner membrane.	extracellular exosome [GO:0070062]; mitochondrial respiratory chain [GO:0005746]; cytochrome-c oxidase activity [GO:0004129]	GO:0004129; GO:0005746; GO:0070062	COX7A2 COX7AL	P14406
-1.12757	16.1055	-5.62633	9.76682e-05	0.00183947	1.53591	0.0245404	0.70971	cGMP-dependent protein kinase 1 (cGK 1) (cGK1) (EC 2.7.11.12) (cGMP-dependent protein kinase I) (cGKI)	KGP1_HUMAN	SUBCELLULAR LOCATION: Cytoplasm {ECO:0000250}. Note=Colocalized with TRPC7 in the plasma membrane. {ECO:0000250}.	cytoplasm [GO:0005737]; cytosol [GO:0005829]; Golgi apparatus [GO:0005794]; plasma membrane [GO:0005886]; ATP binding [GO:0005524]; calcium channel regulator activity [GO:0005246]; cGMP binding [GO:0030553]; cGMP-dependent protein kinase activity [GO:0004692]; identical protein binding [GO:0042802]; protein serine/threonine kinase activity [GO:0004674]; actin cytoskeleton organization [GO:0030036…	GO:0001764; GO:0004674; GO:0004692; GO:0005246; GO:0005524; GO:0005737; GO:0005794; GO:0005829; GO:0005886; GO:0006468; GO:0007165; GO:0016358; GO:0019934; GO:0030036; GO:0030553; GO:0030900; GO:0042802; GO:0043087; GO:0060087; GO:0090331	PRKG1 PRKG1B PRKGR1A PRKGR1B	Q13976
-1.12755	17.0814	-3.04829	0.00976104	0.0321824	-3.05152	0.183145	0.948041	Delta-sarcoglycan (Delta-SG) (35 kDa dystrophin-associated glycoprotein) (35DAG)	SGCD_HUMAN	SUBCELLULAR LOCATION: Cell membrane, sarcolemma; Single-pass type II membrane protein. Cytoplasm, cytoskeleton.	cytoplasm [GO:0005737]; cytoskeleton [GO:0005856]; dystrophin-associated glycoprotein complex [GO:0016010]; integral component of membrane [GO:0016021]; plasma membrane [GO:0005886]; sarcoglycan complex [GO:0016012]; sarcolemma [GO:0042383]; cardiac muscle tissue development [GO:0048738]; heart contraction [GO:0060047]; membrane organization [GO:0061024]; muscle cell development [GO:0055001]; mus…	GO:0005737; GO:0005856; GO:0005886; GO:0007517; GO:0016010; GO:0016012; GO:0016021; GO:0042383; GO:0048738; GO:0055001; GO:0060047; GO:0061024	SGCD	Q92629
-1.12515	15.776	-4.61929	0.000539603	0.00493307	-0.178631	0.0587318	0.854039	Thyroid receptor-interacting protein 6 (TR-interacting protein 6) (TRIP-6) (Opa-interacting protein 1) (OIP-1) (Zyxin-related protein 1) (ZRP-1)	TRIP6_HUMAN	SUBCELLULAR LOCATION: Cytoplasm, cytoskeleton {ECO:0000269|PubMed:16624523}. Cell junction, focal adhesion {ECO:0000269|PubMed:16624523}. Nucleus {ECO:0000269|PubMed:16624523}. Cytoplasm {ECO:0000269|PubMed:16624523}. Note=Shuttles between nucleus and cytoplasm.	cytoskeleton [GO:0005856]; cytosol [GO:0005829]; focal adhesion [GO:0005925]; nucleus [GO:0005634]; plasma membrane [GO:0005886]; interleukin-1 receptor binding [GO:0005149]; kinase binding [GO:0019900]; metal ion binding [GO:0046872]; RNA binding [GO:0003723]; thyroid hormone receptor binding [GO:0046966]; focal adhesion assembly [GO:0048041]; positive regulation of cell migration [GO:0030335]; …	GO:0003723; GO:0005149; GO:0005634; GO:0005829; GO:0005856; GO:0005886; GO:0005925; GO:0006351; GO:0006355; GO:0008588; GO:0019900; GO:0030335; GO:0046872; GO:0046966; GO:0048041	TRIP6 OIP1	Q15654
-1.12293	16.1098	-3.36251	0.00539733	0.0210848	-2.47108	0.149033	0.936898	Villin-like protein	VILL_HUMAN	NA	actin cytoskeleton [GO:0015629]; actin filament binding [GO:0051015]; structural constituent of cytoskeleton [GO:0005200]; actin filament capping [GO:0051693]	GO:0005200; GO:0015629; GO:0051015; GO:0051693	VILL	O15195
-1.12121	16.1476	-2.74406	0.0173144	0.0481641	-3.60644	0.221379	0.956625	Spectrin alpha chain, erythrocytic 1 (Erythroid alpha-spectrin)	SPTA1_HUMAN	SUBCELLULAR LOCATION: Cytoplasm, cytoskeleton. Cytoplasm, cell cortex.	actin cytoskeleton [GO:0015629]; axon [GO:0030424]; cuticular plate [GO:0032437]; cytosol [GO:0005829]; intrinsic component of the cytoplasmic side of the plasma membrane [GO:0031235]; spectrin [GO:0008091]; spectrin-associated cytoskeleton [GO:0014731]; actin filament binding [GO:0051015]; calcium ion binding [GO:0005509]; protein heterodimerization activity [GO:0046982]; Ras guanyl-nucleotide e…	GO:0000165; GO:0002260; GO:0005088; GO:0005200; GO:0005509; GO:0005829; GO:0006779; GO:0006888; GO:0007009; GO:0007015; GO:0007411; GO:0008091; GO:0008360; GO:0014731; GO:0015629; GO:0030097; GO:0030424; GO:0031235; GO:0032092; GO:0032437; GO:0042102; GO:0046982; GO:0051015; GO:0051693	SPTA1 SPTA	P02549
-1.121	14.7263	-2.89186	0.0131112	0.0396293	-3.33815	0.202145	0.952693	Protein Wnt-4	WNT4_HUMAN	SUBCELLULAR LOCATION: Secreted, extracellular space, extracellular matrix.	cell surface [GO:0009986]; cytoplasm [GO:0005737]; endocytic vesicle membrane [GO:0030666]; endoplasmic reticulum lumen [GO:0005788]; extracellular exosome [GO:0070062]; extracellular region [GO:0005576]; extracellular space [GO:0005615]; Golgi lumen [GO:0005796]; plasma membrane [GO:0005886]; proteinaceous extracellular matrix [GO:0005578]; frizzled binding [GO:0005109]; receptor agonist activit…	GO:0001658; GO:0001822; GO:0001837; GO:0001838; GO:0001889; GO:0003714; GO:0005109; GO:0005576; GO:0005578; GO:0005615; GO:0005737; GO:0005788; GO:0005796; GO:0005886; GO:0006702; GO:0008584; GO:0008585; GO:0009267; GO:0009986; GO:0010629; GO:0010894; GO:0016055; GO:0022407; GO:0030182; GO:0030237; GO:0030325; GO:0030336; GO:0030501; GO:0030666; GO:0032349; GO:0032967; GO:0033080; GO:0038030; GO:…	WNT4 UNQ426/PRO864	P56705
-1.11816	17.5183	-4.5595	0.000599796	0.0052166	-0.284609	0.0616343	0.85995	Alpha-parvin (Actopaxin) (CH-ILKBP) (Calponin-like integrin-linked kinase-binding protein) (Matrix-remodeling-associated protein 2)	PARVA_HUMAN	SUBCELLULAR LOCATION: Cell junction, focal adhesion. Cell membrane; Peripheral membrane protein; Cytoplasmic side. Cytoplasm, cytoskeleton. Cytoplasm, myofibril, sarcomere, Z line {ECO:0000250}. Note=Constituent of focal adhesions. Associates with the actin cytoskeleton.	cytoskeleton [GO:0005856]; cytosol [GO:0005829]; focal adhesion [GO:0005925]; plasma membrane [GO:0005886]; Z disc [GO:0030018]; actin binding [GO:0003779]; cadherin binding [GO:0045296]; actin cytoskeleton reorganization [GO:0031532]; actin-mediated cell contraction [GO:0070252]; cilium assembly [GO:0060271]; establishment or maintenance of cell polarity [GO:0007163]; heterotypic cell-cell adhes…	GO:0002040; GO:0003148; GO:0003779; GO:0005829; GO:0005856; GO:0005886; GO:0005925; GO:0007163; GO:0008360; GO:0030018; GO:0031532; GO:0034113; GO:0034446; GO:0045296; GO:0060271; GO:0070252; GO:0071670	PARVA MXRA2	Q9NVD7
-1.11614	15.5514	-3.53921	0.00387345	0.0167067	-2.14376	0.13211	0.929385	Cadherin-6 (Kidney cadherin) (K-cadherin)	CADH6_HUMAN	SUBCELLULAR LOCATION: Cell membrane; Single-pass type I membrane protein.	extracellular exosome [GO:0070062]; integral component of membrane [GO:0016021]; plasma membrane [GO:0005886]; calcium ion binding [GO:0005509]; adherens junction organization [GO:0034332]; cell adhesion [GO:0007155]; homophilic cell adhesion via plasma membrane adhesion molecules [GO:0007156]; Notch signaling pathway [GO:0007219]	GO:0005509; GO:0005886; GO:0007155; GO:0007156; GO:0007219; GO:0016021; GO:0034332; GO:0070062	CDH6	P55285
-1.11506	13.4824	-4.2598	0.00102583	0.00706377	-0.821779	0.0780244	0.886016	HEAT repeat-containing protein 5B	HTR5B_HUMAN	NA	extracellular exosome [GO:0070062]; membrane [GO:0016020]	GO:0016020; GO:0070062	HEATR5B KIAA1414	Q9P2D3
-1.11493	14.9322	-6.5201	2.41073e-05	0.000938102	2.93528	0.0102695	0.519558	Probable E3 ubiquitin-protein ligase HERC4 (EC 2.3.2.26) (HECT domain and RCC1-like domain-containing protein 4) (HECT-type E3 ubiquitin transferase HERC4)	HERC4_HUMAN	SUBCELLULAR LOCATION: Cytoplasm, cytosol {ECO:0000269|PubMed:15676274}. Note=shows a punctate cytoplasmic distribution.	cytoplasm [GO:0005737]; cytosol [GO:0005829]; fibrillar center [GO:0001650]; ubiquitin protein ligase activity [GO:0061630]; cell differentiation [GO:0030154]; spermatogenesis [GO:0007283]	GO:0001650; GO:0005737; GO:0005829; GO:0007283; GO:0030154; GO:0061630	HERC4 KIAA1593	Q5GLZ8
-1.11467	16.6394	-3.54902	0.00380294	0.0164931	-2.12559	0.131215	0.928939	Deoxycytidylate deaminase (EC 3.5.4.12) (dCMP deaminase)	DCTD_HUMAN	NA	cytoplasm [GO:0005737]; cytosol [GO:0005829]; extracellular exosome [GO:0070062]; dCMP deaminase activity [GO:0004132]; identical protein binding [GO:0042802]; zinc ion binding [GO:0008270]; dTMP biosynthetic process [GO:0006231]; dUMP biosynthetic process [GO:0006226]; nucleobase-containing small molecule interconversion [GO:0015949]; pyrimidine nucleotide metabolic process [GO:0006220]	GO:0004132; GO:0005737; GO:0005829; GO:0006220; GO:0006226; GO:0006231; GO:0008270; GO:0015949; GO:0042802; GO:0070062	DCTD	P32321
-1.11156	15.6046	-4.77784	0.00040856	0.00410004	0.100284	0.0515808	0.8371	Trimethyllysine dioxygenase, mitochondrial (EC 1.14.11.8) (Epsilon-trimethyllysine 2-oxoglutarate dioxygenase) (Epsilon-trimethyllysine hydroxylase) (TML hydroxylase) (TML-alpha-ketoglutarate dioxygenase) (TML dioxygenase) (TMLD)	TMLH_HUMAN	SUBCELLULAR LOCATION: Mitochondrion matrix {ECO:0000269|PubMed:15754339}.	mitochondrial matrix [GO:0005759]; mitochondrion [GO:0005739]; iron ion binding [GO:0005506]; oxidoreductase activity, acting on single donors with incorporation of molecular oxygen, incorporation of two atoms of oxygen [GO:0016702]; trimethyllysine dioxygenase activity [GO:0050353]; carnitine biosynthetic process [GO:0045329]; negative regulation of oxidoreductase activity [GO:0051354]	GO:0005506; GO:0005739; GO:0005759; GO:0016702; GO:0045329; GO:0050353; GO:0051354	TMLHE TMLH	Q9NVH6
-1.10892	16.1233	-2.96859	0.0113451	0.0356065	-3.19783	0.192653	0.950478	Spectrin beta chain, erythrocytic (Beta-I spectrin)	SPTB1_HUMAN	SUBCELLULAR LOCATION: Cytoplasm, cytoskeleton. Cytoplasm, cell cortex.	actin cytoskeleton [GO:0015629]; cell surface [GO:0009986]; cytosol [GO:0005829]; Golgi apparatus [GO:0005794]; intrinsic component of the cytoplasmic side of the plasma membrane [GO:0031235]; protein complex [GO:0043234]; spectrin [GO:0008091]; spectrin-associated cytoskeleton [GO:0014731]; actin binding [GO:0003779]; actin filament binding [GO:0051015]; ankyrin binding [GO:0030506]; Ras guanyl-…	GO:0000165; GO:0003779; GO:0005088; GO:0005200; GO:0005794; GO:0005829; GO:0006888; GO:0007411; GO:0008091; GO:0009986; GO:0014731; GO:0015629; GO:0030506; GO:0031235; GO:0043234; GO:0051015; GO:0051693	SPTB SPTB1	P11277
-1.10709	16.6054	-3.53554	0.00390015	0.016762	-2.15055	0.132445	0.929552	Band 4.1-like protein 1 (Neuronal protein 4.1) (4.1N)	E41L1_HUMAN	SUBCELLULAR LOCATION: Cytoplasm, cytoskeleton.	cytoskeleton [GO:0005856]; cytosol [GO:0005829]; plasma membrane [GO:0005886]; actin binding [GO:0003779]; cadherin binding [GO:0045296]; structural constituent of cytoskeleton [GO:0005200]; actomyosin structure organization [GO:0031032]; cortical actin cytoskeleton organization [GO:0030866]	GO:0003779; GO:0005200; GO:0005829; GO:0005856; GO:0005886; GO:0030866; GO:0031032; GO:0045296	EPB41L1 KIAA0338	Q9H4G0
-1.10406	16.3292	-4.85851	0.000355079	0.00380881	0.241005	0.0482313	0.827736	Integrin-linked protein kinase (EC 2.7.11.1) (59 kDa serine/threonine-protein kinase) (ILK-1) (ILK-2) (p59ILK)	ILK_HUMAN	SUBCELLULAR LOCATION: Cell junction, focal adhesion {ECO:0000269|PubMed:11402068, ECO:0000269|PubMed:12167643}. Cell membrane; Peripheral membrane protein; Cytoplasmic side {ECO:0000269|PubMed:11402068}. Cell projection, lamellipodium {ECO:0000250|UniProtKB:O55222}. Cytoplasm, myofibril, sarcomere {ECO:0000269|PubMed:11402068}.	cell junction [GO:0030054]; cell-cell junction [GO:0005911]; costamere [GO:0043034]; cytoplasm [GO:0005737]; cytosol [GO:0005829]; dendritic shaft [GO:0043198]; focal adhesion [GO:0005925]; lamellipodium [GO:0030027]; membrane [GO:0016020]; neuronal cell body [GO:0043025]; nucleoplasm [GO:0005654]; plasma membrane [GO:0005886]; protein complex [GO:0043234]; sarcomere [GO:0030017]; stress fiber [G…	GO:0000165; GO:0001658; GO:0001725; GO:0001954; GO:0003151; GO:0004674; GO:0004871; GO:0005178; GO:0005524; GO:0005654; GO:0005737; GO:0005829; GO:0005886; GO:0005911; GO:0005925; GO:0006468; GO:0006469; GO:0007050; GO:0007160; GO:0007229; GO:0007275; GO:0007569; GO:0008283; GO:0008284; GO:0010667; GO:0010761; GO:0014912; GO:0016020; GO:0017124; GO:0018105; GO:0019901; GO:0021675; GO:0022011; GO:…	ILK ILK1 ILK2	Q13418
-1.10137	14.2603	-4.5001	0.000666541	0.00550923	-0.390308	0.0646345	0.865577	Testis-expressed protein 2 (Transmembrane protein 96)	TEX2_HUMAN	SUBCELLULAR LOCATION: Membrane {ECO:0000305}; Multi-pass membrane protein {ECO:0000305}.	endoplasmic reticulum [GO:0005783]; integral component of membrane [GO:0016021]; lipid binding [GO:0008289]; signal transduction [GO:0007165]; sphingolipid metabolic process [GO:0006665]	GO:0005783; GO:0006665; GO:0007165; GO:0008289; GO:0016021	TEX2 KIAA1738 TMEM96	Q8IWB9
-1.10006	17.0885	-4.8908	0.000335776	0.00367779	0.297076	0.0469432	0.823842	Glycerol-3-phosphate dehydrogenase 1-like protein (GPD1-L) (EC 1.1.1.8)	GPD1L_HUMAN	SUBCELLULAR LOCATION: Cytoplasm {ECO:0000269|PubMed:17967977}. Note=Localized to the region of the plasma membrane.	cytosol [GO:0005829]; extracellular exosome [GO:0070062]; glycerol-3-phosphate dehydrogenase complex [GO:0009331]; plasma membrane [GO:0005886]; glycerol-3-phosphate dehydrogenase [NAD+] activity [GO:0004367]; ion channel binding [GO:0044325]; NAD binding [GO:0051287]; protein homodimerization activity [GO:0042803]; sodium channel regulator activity [GO:0017080]; carbohydrate metabolic process [G…	GO:0002027; GO:0004367; GO:0005829; GO:0005886; GO:0005975; GO:0006654; GO:0006734; GO:0009331; GO:0010765; GO:0017080; GO:0019674; GO:0033137; GO:0042803; GO:0044325; GO:0046168; GO:0051287; GO:0060373; GO:0070062; GO:0086005; GO:0090038; GO:2000010; GO:2000649	GPD1L KIAA0089	Q8N335
-1.09971	15.2995	-2.18696	0.0485344	0.102483	-4.58009	0.305543	0.968193	Tumor protein D53 (hD53) (Tumor protein D52-like 1)	TPD53_HUMAN	NA	cytoplasm [GO:0005737]; perinuclear region of cytoplasm [GO:0048471]; identical protein binding [GO:0042802]; protein heterodimerization activity [GO:0046982]; protein homodimerization activity [GO:0042803]; G2/M transition of mitotic cell cycle [GO:0000086]; positive regulation of apoptotic signaling pathway [GO:2001235]; positive regulation of JNK cascade [GO:0046330]; positive regulation of MA…	GO:0000086; GO:0005737; GO:0042802; GO:0042803; GO:0043406; GO:0046330; GO:0046982; GO:0048471; GO:2001235	TPD52L1	Q16890
-1.09876	16.3823	-4.37372	0.00083548	0.00627195	-0.616477	0.0714189	0.876773	Myosin light polypeptide 6 (17 kDa myosin light chain) (LC17) (Myosin light chain 3) (MLC-3) (Myosin light chain alkali 3) (Myosin light chain A3) (Smooth muscle and nonmuscle myosin light chain alkali 6)	MYL6_HUMAN	NA	brush border [GO:0005903]; cytosol [GO:0005829]; extracellular exosome [GO:0070062]; extracellular matrix [GO:0031012]; membrane [GO:0016020]; myosin complex [GO:0016459]; unconventional myosin complex [GO:0016461]; vesicle [GO:0031982]; actin-dependent ATPase activity [GO:0030898]; calcium ion binding [GO:0005509]; motor activity [GO:0003774]; structural constituent of muscle [GO:0008307]; muscl…	GO:0003774; GO:0005509; GO:0005829; GO:0005903; GO:0006936; GO:0007519; GO:0008307; GO:0016020; GO:0016459; GO:0016461; GO:0030049; GO:0030898; GO:0031012; GO:0031982; GO:0070062	MYL6	P60660
-1.09829	15.7468	-4.67993	0.000484957	0.00457475	-0.0716035	0.0559054	0.847783	Coagulation factor IX (EC 3.4.21.22) (Christmas factor) (Plasma thromboplastin component) (PTC) [Cleaved into: Coagulation factor IXa light chain; Coagulation factor IXa heavy chain]	FA9_HUMAN	SUBCELLULAR LOCATION: Secreted {ECO:0000269|PubMed:19846852, ECO:0000269|PubMed:2592373, ECO:0000269|PubMed:3857619, ECO:0000269|PubMed:8295821, ECO:0000269|PubMed:9169594}.	endoplasmic reticulum lumen [GO:0005788]; extracellular exosome [GO:0070062]; extracellular region [GO:0005576]; extracellular space [GO:0005615]; Golgi lumen [GO:0005796]; plasma membrane [GO:0005886]; calcium ion binding [GO:0005509]; endopeptidase activity [GO:0004175]; serine-type endopeptidase activity [GO:0004252]; blood coagulation [GO:0007596]; blood coagulation, extrinsic pathway [GO:000…	GO:0004175; GO:0004252; GO:0005509; GO:0005576; GO:0005615; GO:0005788; GO:0005796; GO:0005886; GO:0006465; GO:0006508; GO:0006888; GO:0007596; GO:0007597; GO:0007598; GO:0017187; GO:0031638; GO:0070062	F9	P00740
-1.09752	14.7636	-3.61247	0.00337739	0.0151371	-2.00815	0.125546	0.925967	SPARC-like protein 1 (High endothelial venule protein) (Hevin) (MAST 9)	SPRL1_HUMAN	SUBCELLULAR LOCATION: Secreted, extracellular space, extracellular matrix {ECO:0000250}.	endoplasmic reticulum lumen [GO:0005788]; extracellular exosome [GO:0070062]; extracellular space [GO:0005615]; proteinaceous extracellular matrix [GO:0005578]; calcium ion binding [GO:0005509]; collagen binding [GO:0005518]; extracellular matrix binding [GO:0050840]; anatomical structure development [GO:0048856]; cellular protein metabolic process [GO:0044267]; post-translational protein modific…	GO:0005509; GO:0005518; GO:0005578; GO:0005615; GO:0005788; GO:0007165; GO:0043687; GO:0044267; GO:0048856; GO:0050840; GO:0070062	SPARCL1	Q14515
-1.09522	17.6549	-4.04366	0.00152032	0.00891685	-1.21465	0.0919213	0.901552	Cytochrome c oxidase subunit 6B1 (Cytochrome c oxidase subunit VIb isoform 1) (COX VIb-1)	CX6B1_HUMAN	SUBCELLULAR LOCATION: Mitochondrion intermembrane space {ECO:0000250}.	mitochondrial inner membrane [GO:0005743]; mitochondrial intermembrane space [GO:0005758]; cytochrome-c oxidase activity [GO:0004129]; mitochondrial electron transport, cytochrome c to oxygen [GO:0006123]; substantia nigra development [GO:0021762]	GO:0004129; GO:0005743; GO:0005758; GO:0006123; GO:0021762	COX6B1 COX6B	P14854
-1.09361	16.7496	-4.05811	0.00148062	0.00876925	-1.18825	0.0909339	0.900589	Aldo-keto reductase family 1 member C4 (EC 1.1.1.-) (3-alpha-HSD1) (3-alpha-hydroxysteroid dehydrogenase type I) (EC 1.1.1.357) (Chlordecone reductase) (CDR) (EC 1.1.1.225) (Dihydrodiol dehydrogenase 4) (DD-4) (DD4) (HAKRA)	AK1C4_HUMAN	SUBCELLULAR LOCATION: Cytoplasm.	cytoplasm [GO:0005737]; cytosol [GO:0005829]; extracellular exosome [GO:0070062]; aldo-keto reductase (NADP) activity [GO:0004033]; androsterone dehydrogenase activity [GO:0047023]; bile acid transmembrane transporter activity [GO:0015125]; chlordecone reductase activity [GO:0047743]; electron carrier activity [GO:0009055]; oxidoreductase activity, acting on NAD(P)H, quinone or similar compound a…	GO:0001523; GO:0001758; GO:0004033; GO:0005737; GO:0005829; GO:0006699; GO:0008202; GO:0008209; GO:0009055; GO:0015125; GO:0015721; GO:0016655; GO:0044597; GO:0044598; GO:0047023; GO:0047743; GO:0070062; GO:0071395	AKR1C4 CHDR	P17516
-1.09315	14.613	-4.0713	0.00144531	0.00865574	-1.16418	0.0900401	0.899702	WASH complex subunit 4 (Strumpellin and WASH-interacting protein) (SWIP) (WASH complex subunit SWIP)	WASC4_HUMAN	SUBCELLULAR LOCATION: Early endosome {ECO:0000269|PubMed:23676666}.	early endosome [GO:0005769]; endosome [GO:0005768]; WASH complex [GO:0071203]; endosomal transport [GO:0016197]; endosome organization [GO:0007032]; protein transport [GO:0015031]	GO:0005768; GO:0005769; GO:0007032; GO:0015031; GO:0016197; GO:0071203	WASHC4 KIAA1033	Q2M389
-1.09059	14.7896	-4.89877	0.000331177	0.00366415	0.310911	0.0466294	0.822866	Chloride intracellular channel protein 2 (XAP121)	CLIC2_HUMAN	SUBCELLULAR LOCATION: Cytoplasm {ECO:0000269|PubMed:15916532}. Membrane {ECO:0000305|PubMed:15916532}; Single-pass membrane protein {ECO:0000305|PubMed:15916532}. Note=Exists both as soluble cytoplasmic protein and as membrane protein with probably a single transmembrane domain.	chloride channel complex [GO:0034707]; cytoplasm [GO:0005737]; intracellular [GO:0005622]; nucleus [GO:0005634]; chloride channel activity [GO:0005254]; glutathione peroxidase activity [GO:0004602]; voltage-gated ion channel activity [GO:0005244]; chloride transmembrane transport [GO:1902476]; negative regulation of ryanodine-sensitive calcium-release channel activity [GO:0060315]; positive regul…	GO:0004602; GO:0005244; GO:0005254; GO:0005622; GO:0005634; GO:0005737; GO:0006810; GO:0007165; GO:0010880; GO:0010881; GO:0034707; GO:0051099; GO:0060315; GO:1902476	CLIC2	O15247
-1.08553	18.5505	-3.88878	0.00202133	0.0107574	-1.49844	0.103052	0.911242	Thioredoxin domain-containing protein 17 (14 kDa thioredoxin-related protein) (TRP14) (Protein 42-9-9) (Thioredoxin-like protein 5)	TXD17_HUMAN	SUBCELLULAR LOCATION: Cytoplasm {ECO:0000269|PubMed:14607844}.	cytosol [GO:0005829]; extracellular exosome [GO:0070062]; peroxidase activity [GO:0004601]; protein-disulfide reductase activity [GO:0047134]; tumor necrosis factor-mediated signaling pathway [GO:0033209]	GO:0004601; GO:0005829; GO:0033209; GO:0047134; GO:0070062	TXNDC17 TXNL5	Q9BRA2
-1.08446	16.0902	-4.80959	0.000386571	0.00398713	0.15577	0.0502399	0.833476	NADH dehydrogenase [ubiquinone] iron-sulfur protein 8, mitochondrial (EC 1.6.5.3) (EC 1.6.99.3) (Complex I-23kD) (CI-23kD) (NADH-ubiquinone oxidoreductase 23 kDa subunit) (TYKY subunit)	NDUS8_HUMAN	SUBCELLULAR LOCATION: Mitochondrion {ECO:0000305}.	mitochondrial matrix [GO:0005759]; mitochondrial respiratory chain complex I [GO:0005747]; mitochondrion [GO:0005739]; 4 iron, 4 sulfur cluster binding [GO:0051539]; metal ion binding [GO:0046872]; NADH dehydrogenase (ubiquinone) activity [GO:0008137]; mitochondrial electron transport, NADH to ubiquinone [GO:0006120]; mitochondrial respiratory chain complex I assembly [GO:0032981]; response to ox…	GO:0005739; GO:0005747; GO:0005759; GO:0006120; GO:0006979; GO:0008137; GO:0032981; GO:0046872; GO:0051539	NDUFS8	O00217
-1.08301	15.4254	-5.89041	6.38566e-05	0.00151542	1.9617	0.019153	0.656135	Threonine synthase-like 1 (TSH1)	THNS1_HUMAN	NA	NA	NA	THNSL1	Q8IYQ7
-1.08238	15.8769	-3.7183	0.00277259	0.0131596	-1.81253	0.116516	0.920685	Retinol-binding protein 4 (Plasma retinol-binding protein) (PRBP) (RBP) [Cleaved into: Plasma retinol-binding protein(1-182); Plasma retinol-binding protein(1-181); Plasma retinol-binding protein(1-179); Plasma retinol-binding protein(1-176)]	RET4_HUMAN	SUBCELLULAR LOCATION: Secreted {ECO:0000269|PubMed:12237133}.	cytosol [GO:0005829]; extracellular exosome [GO:0070062]; extracellular region [GO:0005576]; extracellular space [GO:0005615]; protein complex [GO:0043234]; protein heterodimerization activity [GO:0046982]; retinal binding [GO:0016918]; retinol binding [GO:0019841]; retinol transporter activity [GO:0034632]; cardiac muscle tissue development [GO:0048738]; embryonic organ morphogenesis [GO:0048562…	GO:0001523; GO:0001654; GO:0005576; GO:0005615; GO:0005829; GO:0006094; GO:0007507; GO:0007601; GO:0016918; GO:0019841; GO:0030277; GO:0030324; GO:0032024; GO:0032526; GO:0034632; GO:0034633; GO:0042572; GO:0042593; GO:0043234; GO:0045471; GO:0046982; GO:0048562; GO:0048706; GO:0048738; GO:0048807; GO:0051024; GO:0060044; GO:0060059; GO:0060065; GO:0060068; GO:0060157; GO:0060347; GO:0070062	RBP4 PRO2222	P02753
-1.08036	15.889	-5.16489	0.000210088	0.00283266	0.767574	0.0371281	0.787183	Selenocysteine lyase (hSCL) (EC 4.4.1.16)	SCLY_HUMAN	SUBCELLULAR LOCATION: Cytoplasm, cytosol {ECO:0000250}.	cytosol [GO:0005829]; selenocysteine lyase activity [GO:0009000]; transferase activity [GO:0016740]; cellular amino acid metabolic process [GO:0006520]; selenium compound metabolic process [GO:0001887]	GO:0001887; GO:0005829; GO:0006520; GO:0009000; GO:0016740	SCLY SCL	Q96I15
-1.08029	16.0589	-3.05467	0.00964431	0.0319294	-3.0398	0.182399	0.947839	Basal cell adhesion molecule (Auberger B antigen) (B-CAM cell surface glycoprotein) (F8/G253 antigen) (Lutheran antigen) (Lutheran blood group glycoprotein) (CD antigen CD239)	BCAM_HUMAN	SUBCELLULAR LOCATION: Membrane; Single-pass type I membrane protein.	external side of plasma membrane [GO:0009897]; extracellular exosome [GO:0070062]; extracellular matrix [GO:0031012]; integral component of plasma membrane [GO:0005887]; plasma membrane [GO:0005886]; laminin binding [GO:0043236]; laminin receptor activity [GO:0005055]; protein C-terminus binding [GO:0008022]; transmembrane signaling receptor activity [GO:0004888]; cell adhesion [GO:0007155]; cell…	GO:0004888; GO:0005055; GO:0005886; GO:0005887; GO:0007155; GO:0007160; GO:0007165; GO:0008022; GO:0009897; GO:0031012; GO:0043236; GO:0070062	BCAM LU MSK19	P50895
-1.07839	15.7762	-3.53433	0.00390903	0.016762	-2.1528	0.132556	0.929607	DnaJ homolog subfamily B member 4 (Heat shock 40 kDa protein 1 homolog) (HSP40 homolog) (Heat shock protein 40 homolog) (Human liver DnaJ-like protein)	DNJB4_HUMAN	SUBCELLULAR LOCATION: Cytoplasm {ECO:0000269|PubMed:18837411}. Cell membrane {ECO:0000269|PubMed:16542645}. Note=Cytoplasmic according to PubMed:18837411 and membrane-associated according to PubMed:16542645.	cytosol [GO:0005829]; extracellular exosome [GO:0070062]; plasma membrane [GO:0005886]; ATPase activator activity [GO:0001671]; chaperone binding [GO:0051087]; unfolded protein binding [GO:0051082]; protein folding [GO:0006457]; response to heat [GO:0009408]; response to unfolded protein [GO:0006986]	GO:0001671; GO:0005829; GO:0005886; GO:0006457; GO:0006986; GO:0009408; GO:0051082; GO:0051087; GO:0070062	DNAJB4 DNAJW HLJ1	Q9UDY4
-1.07689	15.6831	-4.10997	0.00134674	0.00832359	-1.09369	0.0874608	0.897048	Estradiol 17-beta-dehydrogenase 8 (EC 1.1.1.62) (17-beta-hydroxysteroid dehydrogenase 8) (17-beta-HSD 8) (3-ketoacyl-[acyl-carrier-protein] reductase alpha subunit) (KAR alpha subunit) (3-oxoacyl-[acyl-carrier-protein] reductase) (EC 1.1.1.-) (Protein Ke6) (Ke-6) (Really interesting new gene 2 protein) (Short chain dehydrogenase/reductase family 30C member 1) (Testosterone 17-beta-dehydrogenase 8…	DHB8_HUMAN	SUBCELLULAR LOCATION: Mitochondrion matrix {ECO:0000269|PubMed:19571038}.	mitochondrial envelope [GO:0005740]; mitochondrial matrix [GO:0005759]; plasma membrane [GO:0005886]; 3-hydroxyacyl-CoA dehydrogenase activity [GO:0003857]; 3-oxoacyl-[acyl-carrier-protein] reductase (NADH) activity [GO:0047025]; estradiol 17-beta-dehydrogenase activity [GO:0004303]; NADH binding [GO:0070404]; testosterone dehydrogenase (NAD+) activity [GO:0047035]; androgen metabolic process [GO…	GO:0003857; GO:0004303; GO:0005740; GO:0005759; GO:0005886; GO:0006633; GO:0006703; GO:0008209; GO:0046949; GO:0047025; GO:0047035; GO:0051290; GO:0055114; GO:0070404	HSD17B8 FABGL HKE6 RING2 SDR30C1	Q92506
-1.07358	16.7844	-3.93872	0.0018435	0.0101235	-1.40676	0.0993518	0.908239	Collagen alpha-1(XV) chain [Cleaved into: Restin (Endostatin-XV) (Related to endostatin) (Restin-I); Restin-2 (Restin-II); Restin-3 (Restin-III); Restin-4 (Restin-IV)]	COFA1_HUMAN	SUBCELLULAR LOCATION: Secreted, extracellular space, extracellular matrix {ECO:0000250}.	collagen type XV trimer [GO:0005582]; endoplasmic reticulum lumen [GO:0005788]; extracellular exosome [GO:0070062]; extracellular matrix [GO:0031012]; extracellular region [GO:0005576]; extracellular space [GO:0005615]; integral component of membrane [GO:0016021]; extracellular matrix structural constituent [GO:0005201]; angiogenesis [GO:0001525]; cell adhesion [GO:0007155]; cell differentiation …	GO:0001525; GO:0005201; GO:0005576; GO:0005582; GO:0005615; GO:0005788; GO:0007155; GO:0007165; GO:0016021; GO:0030154; GO:0030574; GO:0031012; GO:0070062	COL15A1	P39059
-1.07347	15.931	-2.78584	0.0160072	0.0455584	-3.53089	0.215814	0.955556	Periplakin (190 kDa paraneoplastic pemphigus antigen) (195 kDa cornified envelope precursor protein)	PEPL_HUMAN	SUBCELLULAR LOCATION: Cell junction, desmosome {ECO:0000269|PubMed:9412476}. Cytoplasm, cytoskeleton {ECO:0000269|PubMed:9412476}. Cell membrane {ECO:0000250}. Nucleus {ECO:0000250}. Mitochondrion {ECO:0000250}. Note=Associated with desmosomes and intermediate filaments.	cornified envelope [GO:0001533]; cytoskeleton [GO:0005856]; cytosol [GO:0005829]; desmosome [GO:0030057]; extracellular exosome [GO:0070062]; mitochondrion [GO:0005739]; nucleus [GO:0005634]; cadherin binding [GO:0045296]; structural constituent of cytoskeleton [GO:0005200]; cornification [GO:0070268]	GO:0001533; GO:0005200; GO:0005634; GO:0005739; GO:0005829; GO:0005856; GO:0030057; GO:0045296; GO:0070062; GO:0070268	PPL KIAA0568	O60437
-1.06901	15.7221	-2.84846	0.0142279	0.0420564	-3.4172	0.207661	0.953892	Myelin expression factor 2 (MEF-2) (MyEF-2) (MST156)	MYEF2_HUMAN	SUBCELLULAR LOCATION: Nucleus.	nucleus [GO:0005634]; RNA binding [GO:0003723]; RNA polymerase II transcription factor activity, sequence-specific DNA binding [GO:0000981]; single-stranded DNA binding [GO:0003697]; myotube differentiation [GO:0014902]; neuron differentiation [GO:0030182]; transcription, DNA-templated [GO:0006351]	GO:0000981; GO:0003697; GO:0003723; GO:0005634; GO:0006351; GO:0014902; GO:0030182	MYEF2 KIAA1341	Q9P2K5
-1.0683	15.0858	-4.1694	0.00120858	0.00773714	-0.985602	0.0836135	0.892819	Reticulon-1 (Neuroendocrine-specific protein)	RTN1_HUMAN	SUBCELLULAR LOCATION: Endoplasmic reticulum membrane; Multi-pass membrane protein.	endoplasmic reticulum [GO:0005783]; endoplasmic reticulum membrane [GO:0005789]; integral component of endoplasmic reticulum membrane [GO:0030176]; neuron differentiation [GO:0030182]	GO:0005783; GO:0005789; GO:0030176; GO:0030182	RTN1 NSP	Q16799
-1.06799	14.7249	-2.40233	0.0327335	0.0768504	-4.2126	0.270784	0.964256	Beta-sarcoglycan (Beta-SG) (43 kDa dystrophin-associated glycoprotein) (43DAG) (A3b)	SGCB_HUMAN	SUBCELLULAR LOCATION: Cell membrane, sarcolemma {ECO:0000250}; Single-pass type II membrane protein {ECO:0000250}. Cytoplasm, cytoskeleton {ECO:0000250}.	cytoplasm [GO:0005737]; cytoskeleton [GO:0005856]; dystrophin-associated glycoprotein complex [GO:0016010]; integral component of plasma membrane [GO:0005887]; sarcoglycan complex [GO:0016012]; sarcolemma [GO:0042383]; cardiac muscle cell development [GO:0055013]; membrane organization [GO:0061024]; muscle fiber development [GO:0048747]; muscle organ development [GO:0007517]; vascular smooth musc…	GO:0005737; GO:0005856; GO:0005887; GO:0007517; GO:0016010; GO:0016012; GO:0042383; GO:0048747; GO:0055013; GO:0061024; GO:0097084	SGCB	Q16585
-1.06677	16.6504	-4.08353	0.00141336	0.00857074	-1.14187	0.089218	0.898871	Sodium/potassium-transporting ATPase subunit alpha-1 (Na(+)/K(+) ATPase alpha-1 subunit) (EC 3.6.3.9) (Sodium pump subunit alpha-1)	AT1A1_HUMAN	SUBCELLULAR LOCATION: Cell membrane, sarcolemma {ECO:0000269|PubMed:7711835}; Multi-pass membrane protein {ECO:0000255}. Melanosome {ECO:0000269|PubMed:17081065}. Note=Identified by mass spectrometry in melanosome fractions from stage I to stage IV. {ECO:0000269|PubMed:17081065}.	apical plasma membrane [GO:0016324]; basolateral plasma membrane [GO:0016323]; caveola [GO:0005901]; endoplasmic reticulum [GO:0005783]; endosome [GO:0005768]; extracellular exosome [GO:0070062]; extracellular vesicle [GO:1903561]; Golgi apparatus [GO:0005794]; integral component of membrane [GO:0016021]; intercalated disc [GO:0014704]; melanosome [GO:0042470]; membrane [GO:0016020]; myelin sheat…	GO:0002026; GO:0002028; GO:0005391; GO:0005524; GO:0005768; GO:0005783; GO:0005794; GO:0005886; GO:0005890; GO:0005901; GO:0006883; GO:0008217; GO:0010107; GO:0014069; GO:0014704; GO:0016020; GO:0016021; GO:0016323; GO:0016324; GO:0016791; GO:0019901; GO:0019904; GO:0030007; GO:0030315; GO:0030506; GO:0030955; GO:0031402; GO:0031947; GO:0034220; GO:0036376; GO:0042383; GO:0042470; GO:0042493; GO:…	ATP1A1	P05023
-1.06581	14.815	-3.97592	0.00172152	0.00973735	-1.33856	0.0966644	0.905928	ATP synthase subunit s, mitochondrial (ATP synthase-coupling factor B) (FB) (Mitochondrial ATP synthase regulatory component factor B)	ATP5S_HUMAN	SUBCELLULAR LOCATION: Mitochondrion {ECO:0000250}. Mitochondrion inner membrane {ECO:0000250}.	mitochondrial inner membrane [GO:0005743]; proton-transporting ATP synthase complex, coupling factor F(o) [GO:0045263]; hydrogen ion transmembrane transporter activity [GO:0015078]; metal ion binding [GO:0046872]; ATP biosynthetic process [GO:0006754]; cristae formation [GO:0042407]; mitochondrial ATP synthesis coupled proton transport [GO:0042776]; proton transport [GO:0015992]	GO:0005743; GO:0006754; GO:0015078; GO:0015992; GO:0042407; GO:0042776; GO:0045263; GO:0046872	ATP5S ATPW	Q99766
-1.06336	16.5191	-4.42009	0.000768842	0.00598581	-0.533283	0.0688645	0.872784	cAMP-dependent protein kinase type II-beta regulatory subunit	KAP3_HUMAN	SUBCELLULAR LOCATION: Cytoplasm {ECO:0000269|PubMed:21423175}. Cell membrane {ECO:0000269|PubMed:21423175}. Note=Colocalizes with PJA2 in the cytoplasm and at the cell membrane.	cAMP-dependent protein kinase complex [GO:0005952]; centrosome [GO:0005813]; ciliary base [GO:0097546]; cytoplasm [GO:0005737]; cytosol [GO:0005829]; dendritic shaft [GO:0043198]; dendritic spine [GO:0043197]; extracellular exosome [GO:0070062]; membrane raft [GO:0045121]; mitochondrial inner membrane [GO:0005743]; neuronal cell body [GO:0043025]; perinuclear region of cytoplasm [GO:0048471]; pla…	GO:0000086; GO:0003091; GO:0004862; GO:0005737; GO:0005743; GO:0005813; GO:0005829; GO:0005886; GO:0005952; GO:0006631; GO:0007596; GO:0007612; GO:0008603; GO:0010389; GO:0019904; GO:0030552; GO:0031625; GO:0034199; GO:0034236; GO:0035556; GO:0043025; GO:0043197; GO:0043198; GO:0045121; GO:0048471; GO:0070062; GO:0071377; GO:0097332; GO:0097338; GO:0097546; GO:0097711; GO:2000480	PRKAR2B	P31323
-1.06329	16.3614	-5.03733	0.000260988	0.00323857	0.549879	0.041454	0.805063	Talin-1	TLN1_HUMAN	SUBCELLULAR LOCATION: Cell projection, ruffle membrane {ECO:0000250}; Peripheral membrane protein {ECO:0000250}; Cytoplasmic side {ECO:0000250}. Cytoplasm, cytoskeleton {ECO:0000250}. Cell surface {ECO:0000250|UniProtKB:P26039}. Cell junction, focal adhesion {ECO:0000250|UniProtKB:P26039}. Note=Colocalizes with LAYN at the membrane ruffles. Localized preferentially in focal adhesions than fibrill…	cell surface [GO:0009986]; cell-cell junction [GO:0005911]; cytoskeleton [GO:0005856]; cytosol [GO:0005829]; extracellular exosome [GO:0070062]; extracellular region [GO:0005576]; focal adhesion [GO:0005925]; ruffle [GO:0001726]; ruffle membrane [GO:0032587]; actin filament binding [GO:0051015]; cadherin binding [GO:0045296]; integrin binding [GO:0005178]; LIM domain binding [GO:0030274]; phospha…	GO:0001726; GO:0001786; GO:0002576; GO:0005178; GO:0005200; GO:0005576; GO:0005829; GO:0005856; GO:0005911; GO:0005925; GO:0006928; GO:0006936; GO:0007016; GO:0007043; GO:0007044; GO:0007229; GO:0009986; GO:0016032; GO:0017166; GO:0030274; GO:0030866; GO:0032587; GO:0033622; GO:0035091; GO:0036498; GO:0045296; GO:0051015; GO:0070062; GO:0070527	TLN1 KIAA1027 TLN	Q9Y490
-1.06112	14.0957	-3.41283	0.00491	0.0196339	-2.37786	0.144053	0.934859	Heat shock 70 kDa protein 4L (Heat shock 70-related protein APG-1) (Osmotic stress protein 94)	HS74L_HUMAN	SUBCELLULAR LOCATION: Cytoplasm {ECO:0000250}. Nucleus {ECO:0000250}. Note=May translocate to the nucleus after heat shock. {ECO:0000250}.	cytoplasm [GO:0005737]; cytosol [GO:0005829]; nucleus [GO:0005634]; ATP binding [GO:0005524]; protein folding [GO:0006457]; response to unfolded protein [GO:0006986]	GO:0005524; GO:0005634; GO:0005737; GO:0005829; GO:0006457; GO:0006986	HSPA4L APG1 OSP94	O95757
-1.06104	16.6401	-5.5237	0.00011551	0.00198423	1.36767	0.0269639	0.728724	Alpha-actinin-1 (Alpha-actinin cytoskeletal isoform) (F-actin cross-linking protein) (Non-muscle alpha-actinin-1)	ACTN1_HUMAN	SUBCELLULAR LOCATION: Cytoplasm, cytoskeleton {ECO:0000269|PubMed:24069336, ECO:0000269|PubMed:7750553}. Cytoplasm, myofibril, sarcomere, Z line {ECO:0000269|PubMed:7750553}. Cell membrane {ECO:0000250}. Cell junction {ECO:0000250}. Cell projection, ruffle {ECO:0000250}. Note=Colocalizes with MYOZ2 and PPP3CA at the Z-line of heart and skeletal muscle. Colocalizes with PSD in membrane ruffles and…	brush border [GO:0005903]; cell projection [GO:0042995]; cell-cell junction [GO:0005911]; cytoplasm [GO:0005737]; cytosol [GO:0005829]; extracellular exosome [GO:0070062]; extracellular region [GO:0005576]; extracellular space [GO:0005615]; fascia adherens [GO:0005916]; focal adhesion [GO:0005925]; intracellular [GO:0005622]; plasma membrane [GO:0005886]; platelet alpha granule lumen [GO:0031093]…	GO:0001725; GO:0001726; GO:0002576; GO:0003725; GO:0005178; GO:0005509; GO:0005576; GO:0005615; GO:0005622; GO:0005737; GO:0005829; GO:0005886; GO:0005903; GO:0005911; GO:0005916; GO:0005925; GO:0007015; GO:0017166; GO:0030018; GO:0030220; GO:0030374; GO:0031093; GO:0031143; GO:0036344; GO:0042803; GO:0042981; GO:0042995; GO:0044325; GO:0048041; GO:0051015; GO:0051017; GO:0051271; GO:0051639; GO:…	ACTN1	P12814
-1.05973	13.5055	-3.92549	0.00188898	0.0103029	-1.43103	0.100322	0.909046	Dedicator of cytokinesis protein 5	DOCK5_HUMAN	SUBCELLULAR LOCATION: Cytoplasm {ECO:0000269|PubMed:19004829}. Cell membrane {ECO:0000269|PubMed:19004829}. Note=Associated with the edge of the plasma membrane in Caco-2 intestinal epithelial cells spreading on type IV collagen. {ECO:0000269|PubMed:19004829}.	cytoplasm [GO:0005737]; cytosol [GO:0005829]; plasma membrane [GO:0005886]; guanyl-nucleotide exchange factor activity [GO:0005085]; negative regulation of vascular smooth muscle contraction [GO:1904694]; positive regulation of epithelial cell migration [GO:0010634]; positive regulation of substrate adhesion-dependent cell spreading [GO:1900026]; positive regulation of vascular associated smooth …	GO:0005085; GO:0005737; GO:0005829; GO:0005886; GO:0007264; GO:0010634; GO:1900026; GO:1904694; GO:1904754	DOCK5	Q9H7D0
-1.05708	16.3083	-2.65132	0.0206024	0.0544919	-3.77317	0.234099	0.958885	Ankyrin-1 (ANK-1) (Ankyrin-R) (Erythrocyte ankyrin)	ANK1_HUMAN	SUBCELLULAR LOCATION: Isoform Er1: Cytoplasm, cytoskeleton. Note=Probably the other erythrocyte (Er) isoforms, are located near the surface of erythrocytic plasma membrane.; SUBCELLULAR LOCATION: Isoform Mu17: Membrane. Cytoplasm, myofibril, sarcomere, M line. Note=Colocalizes with OBSCN isoform 3/obscurin at the M line in differentiated skeletal muscle cells.; SUBCELLULAR LOCATION: Isoform Mu18:…	axolemma [GO:0030673]; basolateral plasma membrane [GO:0016323]; cytoskeleton [GO:0005856]; cytosol [GO:0005829]; M band [GO:0031430]; nucleus [GO:0005634]; plasma membrane [GO:0005886]; postsynaptic membrane [GO:0045211]; sarcolemma [GO:0042383]; sarcoplasmic reticulum [GO:0016529]; spectrin-associated cytoskeleton [GO:0014731]; Z disc [GO:0030018]; ATPase binding [GO:0051117]; cytoskeletal adap…	GO:0005198; GO:0005200; GO:0005634; GO:0005829; GO:0005856; GO:0005886; GO:0006887; GO:0006888; GO:0007010; GO:0007165; GO:0008093; GO:0010638; GO:0014731; GO:0016323; GO:0016529; GO:0019899; GO:0030018; GO:0030507; GO:0030673; GO:0031430; GO:0042383; GO:0045199; GO:0045211; GO:0051117; GO:0072659	ANK1 ANK	P16157
-1.0565	16.0157	-4.95358	0.000301307	0.00346659	0.405742	0.0445206	0.81602	Unconventional myosin-VI (Unconventional myosin-6)	MYO6_HUMAN	SUBCELLULAR LOCATION: Golgi apparatus, trans-Golgi network membrane; Peripheral membrane protein. Golgi apparatus {ECO:0000250}. Nucleus. Cytoplasm, perinuclear region. Membrane, clathrin-coated pit. Cell projection, ruffle membrane; Peripheral membrane protein. Note=Also present in endocyctic vesicles, and membrane ruffles. Translocates from membrane ruffles, endocytic vesicles and cytoplasm to …	apical part of cell [GO:0045177]; cell cortex [GO:0005938]; clathrin-coated pit [GO:0005905]; clathrin-coated vesicle membrane [GO:0030665]; cytoplasm [GO:0005737]; cytoplasmic vesicle [GO:0031410]; cytosol [GO:0005829]; DNA-directed RNA polymerase II, holoenzyme [GO:0016591]; endocytic vesicle [GO:0030139]; extracellular exosome [GO:0070062]; filamentous actin [GO:0031941]; Golgi apparatus [GO:0…	GO:0001726; GO:0003774; GO:0003779; GO:0005516; GO:0005524; GO:0005634; GO:0005654; GO:0005737; GO:0005765; GO:0005794; GO:0005829; GO:0005886; GO:0005902; GO:0005905; GO:0005938; GO:0006886; GO:0006897; GO:0007605; GO:0016020; GO:0016461; GO:0016591; GO:0030048; GO:0030139; GO:0030330; GO:0030665; GO:0031410; GO:0031941; GO:0031965; GO:0032587; GO:0042493; GO:0042802; GO:0043531; GO:0045177; GO:…	MYO6 KIAA0389	Q9UM54
-1.05587	16.7379	-4.30747	0.000941225	0.00671092	-0.735705	0.075202	0.882242	Vinculin (Metavinculin) (MV)	VINC_HUMAN	SUBCELLULAR LOCATION: Cell membrane {ECO:0000250|UniProtKB:P12003}; Peripheral membrane protein {ECO:0000250|UniProtKB:P12003}; Cytoplasmic side {ECO:0000250|UniProtKB:P12003}. Cell junction, adherens junction {ECO:0000250|UniProtKB:P12003}. Cell junction, focal adhesion {ECO:0000250|UniProtKB:P12003}. Cytoplasm, cytoskeleton {ECO:0000250|UniProtKB:P85972}. Cell membrane, sarcolemma {ECO:0000250|…	adherens junction [GO:0005912]; brush border [GO:0005903]; cell [GO:0005623]; cell-cell adherens junction [GO:0005913]; cell-cell junction [GO:0005911]; cell-substrate junction [GO:0030055]; costamere [GO:0043034]; cytoskeleton [GO:0005856]; cytosol [GO:0005829]; extracellular exosome [GO:0070062]; extracellular region [GO:0005576]; extracellular vesicle [GO:1903561]; fascia adherens [GO:0005916]…	GO:0002009; GO:0002102; GO:0002162; GO:0002576; GO:0003779; GO:0005198; GO:0005576; GO:0005623; GO:0005829; GO:0005856; GO:0005886; GO:0005903; GO:0005911; GO:0005912; GO:0005913; GO:0005915; GO:0005916; GO:0005925; GO:0006928; GO:0006936; GO:0007155; GO:0007160; GO:0008013; GO:0030032; GO:0030055; GO:0030336; GO:0031625; GO:0034333; GO:0034394; GO:0034774; GO:0035580; GO:0042383; GO:0043034; GO:…	VCL	P18206
-1.05495	15.2731	-5.96968	5.6317e-05	0.00143075	2.08749	0.0177522	0.638801	Bridging integrator 3	BIN3_HUMAN	SUBCELLULAR LOCATION: Cytoplasm, cytoskeleton.	actin filament [GO:0005884]; cytoplasm [GO:0005737]; cytoskeletal adaptor activity [GO:0008093]; actin filament organization [GO:0007015]; barrier septum assembly [GO:0000917]; cytokinesis [GO:0000910]; myoblast migration involved in skeletal muscle regeneration [GO:0014839]; protein localization [GO:0008104]; regulation of lamellipodium assembly [GO:0010591]; skeletal muscle fiber development [G…	GO:0000910; GO:0000917; GO:0005737; GO:0005884; GO:0007015; GO:0008093; GO:0008104; GO:0009826; GO:0010591; GO:0014839; GO:0048741	BIN3	Q9NQY0
-1.05436	15.1671	-1.24692	0.235414	0.345498	-5.95034	0.490135	0.979932	ATP-dependent RNA helicase DDX3Y (EC 3.6.4.13) (DEAD box protein 3, Y-chromosomal)	DDX3Y_HUMAN	SUBCELLULAR LOCATION: Cytoplasm {ECO:0000269|PubMed:15383328}. Nucleus {ECO:0000269|PubMed:15383328}. Note=Shuttles between the nucleus and the cytoplasm in an XPO1-dependent manner.	cytoplasmic ribonucleoprotein granule [GO:0036464]; cytosol [GO:0005829]; membrane [GO:0016020]; nucleolus [GO:0005730]; nucleus [GO:0005634]; ATP binding [GO:0005524]; ATP-dependent RNA helicase activity [GO:0004004]; DNA binding [GO:0003677]; RNA binding [GO:0003723]; chromosome segregation [GO:0007059]; regulation of gene expression [GO:0010468]; RNA secondary structure unwinding [GO:0010501];…	GO:0003677; GO:0003723; GO:0004004; GO:0005524; GO:0005634; GO:0005730; GO:0005829; GO:0006413; GO:0007059; GO:0010468; GO:0010501; GO:0016020; GO:0036464	DDX3Y DBY	O15523
-1.05119	15.9554	-3.51431	0.00405848	0.0171094	-2.18988	0.1344	0.930506	Ras-related protein R-Ras2 (Ras-like protein TC21) (Teratocarcinoma oncogene)	RRAS2_HUMAN	SUBCELLULAR LOCATION: Cell membrane {ECO:0000250}; Lipid-anchor {ECO:0000250}; Cytoplasmic side {ECO:0000250}. Note=Inner surface of plasma membrane possibly with attachment requiring acylation of the C-terminal cysteine (By similarity with RAS).	endoplasmic reticulum [GO:0005783]; extracellular exosome [GO:0070062]; focal adhesion [GO:0005925]; membrane [GO:0016020]; plasma membrane [GO:0005886]; GTP binding [GO:0005525]; GTPase activity [GO:0003924]; osteoblast differentiation [GO:0001649]; positive regulation of cell migration [GO:0030335]; Ras protein signal transduction [GO:0007265]; regulation of neuron death [GO:1901214]	GO:0001649; GO:0003924; GO:0005525; GO:0005783; GO:0005886; GO:0005925; GO:0007265; GO:0016020; GO:0030335; GO:0070062; GO:1901214	RRAS2 TC21	P62070
-1.05096	16.2034	-5.29896	0.000167657	0.00249647	0.993947	0.0330016	0.766779	ATP-binding cassette sub-family D member 3 (70 kDa peroxisomal membrane protein) (PMP70)	ABCD3_HUMAN	SUBCELLULAR LOCATION: Peroxisome membrane {ECO:0000269|PubMed:10704444}; Multi-pass membrane protein {ECO:0000255|PROSITE-ProRule:PRU00441, ECO:0000269|PubMed:10704444}.	cytosol [GO:0005829]; integral component of membrane [GO:0016021]; intracellular membrane-bounded organelle [GO:0043231]; membrane [GO:0016020]; mitochondrial inner membrane [GO:0005743]; peroxisomal matrix [GO:0005782]; peroxisomal membrane [GO:0005778]; peroxisome [GO:0005777]; ATP binding [GO:0005524]; ATPase activity [GO:0016887]; ATPase activity, coupled to transmembrane movement of substanc…	GO:0005324; GO:0005524; GO:0005743; GO:0005777; GO:0005778; GO:0005782; GO:0005829; GO:0006633; GO:0006635; GO:0007031; GO:0014070; GO:0015910; GO:0016020; GO:0016021; GO:0016887; GO:0042493; GO:0042626; GO:0042760; GO:0042803; GO:0043231; GO:0043621; GO:0055085	ABCD3 PMP70 PXMP1	P28288
-1.0505	15.847	-4.27756	0.000993439	0.00693776	-0.789696	0.0769633	0.884626	Delta-aminolevulinic acid dehydratase (ALADH) (EC 4.2.1.24) (Porphobilinogen synthase)	HEM2_HUMAN	NA	cytosol [GO:0005829]; extracellular exosome [GO:0070062]; extracellular region [GO:0005576]; ficolin-1-rich granule lumen [GO:1904813]; nucleus [GO:0005634]; proteasome core complex [GO:0005839]; secretory granule lumen [GO:0034774]; catalytic activity [GO:0003824]; identical protein binding [GO:0042802]; porphobilinogen synthase activity [GO:0004655]; proteasome core complex binding [GO:1904854]…	GO:0001666; GO:0003824; GO:0004655; GO:0005576; GO:0005634; GO:0005829; GO:0005839; GO:0006782; GO:0006783; GO:0006979; GO:0008270; GO:0009635; GO:0010039; GO:0010043; GO:0010044; GO:0010212; GO:0010266; GO:0010269; GO:0014823; GO:0032025; GO:0032496; GO:0033197; GO:0034774; GO:0042493; GO:0042802; GO:0043200; GO:0043312; GO:0045471; GO:0046685; GO:0046686; GO:0046689; GO:0051260; GO:0051384; GO:…	ALAD	P13716
-1.04988	15.5532	-3.27473	0.00636756	0.0237177	-2.6336	0.158034	0.940277	LIM domain-binding protein 3 (Protein cypher) (Z-band alternatively spliced PDZ-motif protein)	LDB3_HUMAN	SUBCELLULAR LOCATION: Cytoplasm, perinuclear region {ECO:0000269|PubMed:10427098}. Cell projection, pseudopodium {ECO:0000269|PubMed:10427098}. Cytoplasm, cytoskeleton {ECO:0000269|PubMed:10427098}. Cytoplasm, myofibril, sarcomere, Z line {ECO:0000269|PubMed:10427098}. Note=Localized to the cytoplasm around nuclei and pseudopodia of undifferentiated cells and detected throughout the myotubes of d…	cytoskeleton [GO:0005856]; perinuclear region of cytoplasm [GO:0048471]; pseudopodium [GO:0031143]; Z disc [GO:0030018]; cytoskeletal protein binding [GO:0008092]; metal ion binding [GO:0046872]; muscle alpha-actinin binding [GO:0051371]; protein kinase C binding [GO:0005080]; sarcomere organization [GO:0045214]	GO:0005080; GO:0005856; GO:0008092; GO:0030018; GO:0031143; GO:0045214; GO:0046872; GO:0048471; GO:0051371	LDB3 KIAA0613 ZASP	O75112
-1.04848	15.5884	-3.51735	0.00403537	0.0170418	-2.18424	0.134119	0.93037	Choline transporter-like protein 2 (Solute carrier family 44 member 2)	CTL2_HUMAN	SUBCELLULAR LOCATION: Membrane {ECO:0000250}; Multi-pass membrane protein {ECO:0000250}.	extracellular exosome [GO:0070062]; integral component of membrane [GO:0016021]; lysosomal membrane [GO:0005765]; plasma membrane [GO:0005886]; specific granule membrane [GO:0035579]; choline transmembrane transporter activity [GO:0015220]; signal transducer activity [GO:0004871]; choline transport [GO:0015871]; neutrophil degranulation [GO:0043312]; phosphatidylcholine biosynthetic process [GO:0…	GO:0004871; GO:0005765; GO:0005886; GO:0006656; GO:0015220; GO:0015871; GO:0016021; GO:0035579; GO:0043123; GO:0043312; GO:0055085; GO:0070062	SLC44A2 CTL2 PSEC0210	Q8IWA5
-1.04798	16.4622	-3.79686	0.0023961	0.0119979	-1.6676	0.110149	0.916483	Heat shock protein beta-8 (HspB8) (Alpha-crystallin C chain) (E2-induced gene 1 protein) (Protein kinase H11) (Small stress protein-like protein HSP22)	HSPB8_HUMAN	SUBCELLULAR LOCATION: Cytoplasm {ECO:0000269|PubMed:19464326, ECO:0000269|PubMed:28144995}. Nucleus {ECO:0000269|PubMed:19464326}. Note=Translocates to nuclear foci during heat shock.	cytoplasm [GO:0005737]; cytosol [GO:0005829]; intracellular [GO:0005622]; nucleoplasm [GO:0005654]; nucleus [GO:0005634]; identical protein binding [GO:0042802]; regulation of cellular response to heat [GO:1900034]	GO:0005622; GO:0005634; GO:0005654; GO:0005737; GO:0005829; GO:0042802; GO:1900034	HSPB8 CRYAC E2IG1 HSP22 PP1629	Q9UJY1
-1.0477	16.2005	-3.28564	0.00623798	0.0234332	-2.61341	0.156893	0.939869	Kelch repeat and BTB domain-containing protein 11 (Chronic myelogenous leukemia-associated protein) (Kelch domain-containing protein 7B)	KBTBB_HUMAN	NA	Cul3-RING ubiquitin ligase complex [GO:0031463]; protein ubiquitination [GO:0016567]	GO:0016567; GO:0031463	KBTBD11 CMLAP KIAA0711 KLHDC7C	O94819
-1.04735	16.8661	-3.76124	0.00255989	0.0124437	-1.73329	0.113002	0.918419	Adenylate kinase isoenzyme 1 (AK 1) (EC 2.7.4.3) (EC 2.7.4.6) (ATP-AMP transphosphorylase 1) (ATP:AMP phosphotransferase) (Adenylate monophosphate kinase) (Myokinase)	KAD1_HUMAN	SUBCELLULAR LOCATION: Cytoplasm.	cytosol [GO:0005829]; extracellular exosome [GO:0070062]; adenylate kinase activity [GO:0004017]; ATP binding [GO:0005524]; nucleoside diphosphate kinase activity [GO:0004550]; ATP metabolic process [GO:0046034]; nucleobase-containing small molecule interconversion [GO:0015949]; nucleoside diphosphate phosphorylation [GO:0006165]; nucleoside triphosphate biosynthetic process [GO:0009142]	GO:0004017; GO:0004550; GO:0005524; GO:0005829; GO:0006165; GO:0009142; GO:0015949; GO:0046034; GO:0070062	AK1	P00568
-1.04134	13.5443	-4.32848	0.000906276	0.00658825	-0.697857	0.0739853	0.880537	Protein kinase C alpha type (PKC-A) (PKC-alpha) (EC 2.7.11.13)	KPCA_HUMAN	SUBCELLULAR LOCATION: Cytoplasm {ECO:0000269|PubMed:23990668}. Cell membrane {ECO:0000269|PubMed:23990668}; Peripheral membrane protein {ECO:0000305|PubMed:23990668}. Mitochondrion membrane {ECO:0000269|PubMed:9738012}; Peripheral membrane protein {ECO:0000305|PubMed:9738012}. Nucleus {ECO:0000250|UniProtKB:P20444}.	cytoplasm [GO:0005737]; cytosol [GO:0005829]; endoplasmic reticulum [GO:0005783]; extracellular exosome [GO:0070062]; mitochondrial membrane [GO:0031966]; mitochondrion [GO:0005739]; nucleoplasm [GO:0005654]; perinuclear region of cytoplasm [GO:0048471]; plasma membrane [GO:0005886]; ATP binding [GO:0005524]; calcium-dependent protein kinase C activity [GO:0004698]; enzyme binding [GO:0019899]; h…	GO:0001525; GO:0001938; GO:0002159; GO:0004672; GO:0004674; GO:0004697; GO:0004698; GO:0005524; GO:0005654; GO:0005737; GO:0005739; GO:0005783; GO:0005829; GO:0005886; GO:0006468; GO:0007077; GO:0007155; GO:0007190; GO:0007194; GO:0007411; GO:0008270; GO:0010595; GO:0010613; GO:0018105; GO:0019899; GO:0030168; GO:0030335; GO:0031666; GO:0031966; GO:0034351; GO:0035403; GO:0035408; GO:0035556; GO:…	PRKCA PKCA PRKACA	P17252
-1.04025	16.452	-6.43438	2.74376e-05	0.000982333	2.80621	0.0112089	0.52844	LanC-like protein 1 (40 kDa erythrocyte membrane protein) (p40)	LANC1_HUMAN	SUBCELLULAR LOCATION: Cytoplasm {ECO:0000269|PubMed:15811525}. Cell membrane {ECO:0000269|PubMed:10944443, ECO:0000269|PubMed:16979580}; Peripheral membrane protein {ECO:0000269|PubMed:10944443}.	cytoplasm [GO:0005737]; extracellular exosome [GO:0070062]; integral component of plasma membrane [GO:0005887]; plasma membrane [GO:0005886]; G-protein coupled receptor activity [GO:0004930]; glutathione binding [GO:0043295]; low-density lipoprotein particle receptor binding [GO:0050750]; SH3 domain binding [GO:0017124]; zinc ion binding [GO:0008270]; G-protein coupled receptor signaling pathway …	GO:0004930; GO:0005737; GO:0005886; GO:0005887; GO:0007186; GO:0008270; GO:0017124; GO:0043295; GO:0050750; GO:0070062	LANCL1 GPR69A	O43813
-1.03547	16.0272	-3.00122	0.0106677	0.0340563	-3.13799	0.188717	0.949497	Bifunctional epoxide hydrolase 2 [Includes: Cytosolic epoxide hydrolase 2 (CEH) (EC 3.3.2.10) (Epoxide hydratase) (Soluble epoxide hydrolase) (SEH); Lipid-phosphate phosphatase (EC 3.1.3.76)]	HYES_HUMAN	SUBCELLULAR LOCATION: Cytoplasm. Peroxisome.	cytosol [GO:0005829]; extracellular exosome [GO:0070062]; peroxisome [GO:0005777]; 10-hydroxy-9-(phosphonooxy)octadecanoate phosphatase activity [GO:0033885]; epoxide hydrolase activity [GO:0004301]; lipid phosphatase activity [GO:0042577]; magnesium ion binding [GO:0000287]; phosphatase activity [GO:0016791]; protein homodimerization activity [GO:0042803]; receptor binding [GO:0005102]; toxic su…	GO:0000287; GO:0004301; GO:0005102; GO:0005777; GO:0005829; GO:0006805; GO:0006874; GO:0006954; GO:0008217; GO:0009636; GO:0010628; GO:0015643; GO:0016311; GO:0016791; GO:0017144; GO:0019373; GO:0033885; GO:0042577; GO:0042632; GO:0042803; GO:0046272; GO:0046839; GO:0070062; GO:0072593; GO:0090181; GO:0097176; GO:0097755	EPHX2	P34913
-1.03506	15.6916	-4.15268	0.00124589	0.00787159	-1.01597	0.0846814	0.894027	Propionyl-CoA carboxylase alpha chain, mitochondrial (PCCase subunit alpha) (EC 6.4.1.3) (Propanoyl-CoA:carbon dioxide ligase subunit alpha)	PCCA_HUMAN	SUBCELLULAR LOCATION: Mitochondrion matrix {ECO:0000269|PubMed:16023992}.	cytosol [GO:0005829]; mitochondrial matrix [GO:0005759]; ATP binding [GO:0005524]; biotin binding [GO:0009374]; biotin carboxylase activity [GO:0004075]; enzyme binding [GO:0019899]; metal ion binding [GO:0046872]; propionyl-CoA carboxylase activity [GO:0004658]; biotin metabolic process [GO:0006768]; short-chain fatty acid catabolic process [GO:0019626]	GO:0004075; GO:0004658; GO:0005524; GO:0005759; GO:0005829; GO:0006768; GO:0009374; GO:0019626; GO:0019899; GO:0046872	PCCA	P05165
-1.03093	14.0322	-4.22658	0.00108942	0.00736502	-0.881892	0.0800419	0.888569	Ankyrin repeat and SAM domain-containing protein 1A (Odin)	ANS1A_HUMAN	SUBCELLULAR LOCATION: Cytoplasm. Cell projection {ECO:0000250}. Note=Cytoplasmic before and after growth factor treatment.	cytosol [GO:0005829]; neuron projection [GO:0043005]; nucleoplasm [GO:0005654]; ephrin receptor binding [GO:0046875]; ephrin receptor signaling pathway [GO:0048013]; neuron remodeling [GO:0016322]; regulation of ephrin receptor signaling pathway [GO:1901187]; substrate-dependent cell migration [GO:0006929]	GO:0005654; GO:0005829; GO:0006929; GO:0016322; GO:0043005; GO:0046875; GO:0048013; GO:1901187	ANKS1A ANKS1 KIAA0229 ODIN	Q92625
-1.02682	16.2802	-3.25103	0.00665845	0.0243566	-2.67745	0.160533	0.941152	Guanine nucleotide-binding protein G(o) subunit alpha	GNAO_HUMAN	SUBCELLULAR LOCATION: Cell membrane {ECO:0000250|UniProtKB:P18872}. Membrane {ECO:0000305}; Lipid-anchor {ECO:0000305}.	cell body [GO:0044297]; dendrite [GO:0030425]; heterotrimeric G-protein complex [GO:0005834]; myelin sheath [GO:0043209]; plasma membrane [GO:0005886]; corticotropin-releasing hormone receptor 1 binding [GO:0051430]; G-protein beta/gamma-subunit complex binding [GO:0031683]; G-protein coupled serotonin receptor binding [GO:0031821]; GTP binding [GO:0005525]; GTPase activating protein binding [GO:…	GO:0003924; GO:0004871; GO:0005525; GO:0005834; GO:0005886; GO:0006457; GO:0006936; GO:0007188; GO:0007212; GO:0007223; GO:0007568; GO:0007626; GO:0008016; GO:0030425; GO:0030900; GO:0031175; GO:0031683; GO:0031821; GO:0031852; GO:0032794; GO:0034097; GO:0042493; GO:0042542; GO:0043209; GO:0043278; GO:0043547; GO:0044297; GO:0046872; GO:0051430; GO:0051926	GNAO1	P09471
-1.02625	16.0134	-3.83614	0.00222796	0.0114774	-1.59527	0.107071	0.914288	Peptidyl-prolyl cis-trans isomerase NIMA-interacting 1 (EC 5.2.1.8) (Peptidyl-prolyl cis-trans isomerase Pin1) (PPIase Pin1) (Rotamase Pin1)	PIN1_HUMAN	SUBCELLULAR LOCATION: Nucleus {ECO:0000269|PubMed:16476580, ECO:0000269|PubMed:23623683}. Nucleus speckle {ECO:0000269|PubMed:21497122}. Cytoplasm {ECO:0000269|PubMed:21497122}. Note=Colocalizes with NEK6 in the nucleus (PubMed:16476580). Mainly localized in the nucleus but phosphorylation at Ser-71 by DAPK1 results in inhibition of its nuclear localization (PubMed:21497122). {ECO:0000269|PubMed:…	cytosol [GO:0005829]; midbody [GO:0030496]; mitochondrion [GO:0005739]; neuron projection [GO:0043005]; nuclear speck [GO:0016607]; nucleoplasm [GO:0005654]; nucleus [GO:0005634]; beta-catenin binding [GO:0008013]; GTPase activating protein binding [GO:0032794]; mitogen-activated protein kinase kinase binding [GO:0031434]; motor activity [GO:0003774]; peptidyl-prolyl cis-trans isomerase activity …	GO:0000413; GO:0001934; GO:0003755; GO:0003774; GO:0005634; GO:0005654; GO:0005739; GO:0005829; GO:0007049; GO:0007088; GO:0008013; GO:0016607; GO:0030182; GO:0030496; GO:0030512; GO:0031434; GO:0032091; GO:0032465; GO:0032480; GO:0032794; GO:0035307; GO:0042177; GO:0043005; GO:0043524; GO:0043525; GO:0043547; GO:0045944; GO:0050808; GO:0050815; GO:0050816; GO:0050821; GO:0051443; GO:0060393; GO:…	PIN1	Q13526
-1.0255	14.4199	-4.10325	0.00136336	0.00839403	-1.10592	0.0879046	0.897515	Rootletin (Ciliary rootlet coiled-coil protein)	CROCC_HUMAN	SUBCELLULAR LOCATION: Cytoplasm, cytoskeleton, microtubule organizing center, centrosome, centriole {ECO:0000269|PubMed:14654843}. Cytoplasm, cytoskeleton, cilium basal body {ECO:0000269|PubMed:27623382}. Cytoplasm, cytoskeleton, microtubule organizing center, centrosome {ECO:0000269|PubMed:27623382}. Note=In ciliated cells, associated with ciliary rootlets. In non-ciliated cells, localized betwe…	actin cytoskeleton [GO:0015629]; centriole [GO:0005814]; centrosome [GO:0005813]; ciliary rootlet [GO:0035253]; cytosol [GO:0005829]; extracellular exosome [GO:0070062]; photoreceptor inner segment [GO:0001917]; plasma membrane [GO:0005886]; actin binding [GO:0003779]; kinesin binding [GO:0019894]; structural molecule activity [GO:0005198]; centriole-centriole cohesion [GO:0010457]; centrosome cy…	GO:0001917; GO:0003779; GO:0005198; GO:0005813; GO:0005814; GO:0005829; GO:0005886; GO:0007098; GO:0008104; GO:0010457; GO:0010669; GO:0015629; GO:0019894; GO:0032053; GO:0033365; GO:0035253; GO:0045494; GO:0045724; GO:0051656; GO:0070062; GO:1903566	CROCC KIAA0445	Q5TZA2
-1.02353	16.0686	-5.51739	0.000116714	0.00199779	1.35728	0.0271195	0.729859	Carbonyl reductase family member 4 (EC 1.-.-.-) (3-ketoacyl-[acyl-carrier-protein] reductase beta subunit) (KAR beta subunit) (3-oxoacyl-[acyl-carrier-protein] reductase) (EC 1.1.1.-) (Quinone reductase CBR4) (Short chain dehydrogenase/reductase family 45C member 1)	CBR4_HUMAN	SUBCELLULAR LOCATION: Mitochondrion matrix {ECO:0000269|PubMed:19000905, ECO:0000269|PubMed:19571038}.	mitochondrial matrix [GO:0005759]; oxidoreductase complex [GO:1990204]; 3-oxoacyl-[acyl-carrier-protein] reductase (NADH) activity [GO:0047025]; NAD(P)H dehydrogenase (quinone) activity [GO:0003955]; NADPH binding [GO:0070402]; NADPH dehydrogenase (quinone) activity [GO:0008753]; quinone binding [GO:0048038]; daunorubicin metabolic process [GO:0044597]; doxorubicin metabolic process [GO:0044598];…	GO:0003955; GO:0005759; GO:0006633; GO:0008753; GO:0044597; GO:0044598; GO:0046949; GO:0047025; GO:0048038; GO:0051289; GO:0051290; GO:0055114; GO:0070402; GO:1990204	CBR4 SDR45C1	Q8N4T8
-1.01951	16.1118	-4.29827	0.000956971	0.00675336	-0.752298	0.0757401	0.882981	Dehydrogenase/reductase SDR family member 7B (EC 1.1.-.-) (Short-chain dehydrogenase/reductase family 32C member 1)	DRS7B_HUMAN	SUBCELLULAR LOCATION: Endoplasmic reticulum membrane {ECO:0000250}; Single-pass type II membrane protein {ECO:0000250}.	endoplasmic reticulum membrane [GO:0005789]; integral component of membrane [GO:0016021]; membrane [GO:0016020]; oxidoreductase activity [GO:0016491]	GO:0005789; GO:0016020; GO:0016021; GO:0016491	DHRS7B SDR32C1 CGI-93 UNQ212/PRO238	Q6IAN0
-1.01921	13.3151	-4.07839	0.00142669	0.00861909	-1.15124	0.0895626	0.899221	ATP synthase subunit f, mitochondrial	ATPK_HUMAN	SUBCELLULAR LOCATION: Mitochondrion. Mitochondrion inner membrane {ECO:0000305}; Single-pass membrane protein {ECO:0000305}.	extracellular exosome [GO:0070062]; integral component of membrane [GO:0016021]; mitochondrial inner membrane [GO:0005743]; mitochondrial proton-transporting ATP synthase complex [GO:0005753]; mitochondrial proton-transporting ATP synthase complex, coupling factor F(o) [GO:0000276]; mitochondrion [GO:0005739]; nucleoplasm [GO:0005654]; nucleus [GO:0005634]; transmembrane transporter activity [GO:…	GO:0000276; GO:0005634; GO:0005654; GO:0005739; GO:0005743; GO:0005753; GO:0006754; GO:0015992; GO:0016021; GO:0022857; GO:0042407; GO:0042776; GO:0070062	ATP5J2 ATP5JL	P56134
-1.01802	16.47	-4.37465	0.00083408	0.00627195	-0.614798	0.0713667	0.876694	Folate receptor beta (FR-beta) (Folate receptor 2) (Folate receptor, fetal/placental) (Placental folate-binding protein) (FBP)	FOLR2_HUMAN	SUBCELLULAR LOCATION: Cell membrane; Lipid-anchor, GPI-anchor. Secreted {ECO:0000305}.	anchored component of external side of plasma membrane [GO:0031362]; cell surface [GO:0009986]; extracellular region [GO:0005576]; membrane [GO:0016020]; plasma membrane [GO:0005886]; drug binding [GO:0008144]; folic acid binding [GO:0005542]; folic acid receptor activity [GO:0061714]; folic acid transporter activity [GO:0008517]; methotrexate binding [GO:0051870]; C-terminal protein lipidation […	GO:0005542; GO:0005576; GO:0005886; GO:0006501; GO:0006898; GO:0006954; GO:0008144; GO:0008284; GO:0008517; GO:0009986; GO:0015884; GO:0016020; GO:0031362; GO:0046655; GO:0050758; GO:0051870; GO:0061714	FOLR2	P14207
-1.01507	15.453	-4.59395	0.000564306	0.00506184	-0.223494	0.0599477	0.856575	Phospholipase D1 (PLD 1) (hPLD1) (EC 3.1.4.4) (Choline phosphatase 1) (Phosphatidylcholine-hydrolyzing phospholipase D1)	PLD1_HUMAN	SUBCELLULAR LOCATION: Cytoplasm, perinuclear region {ECO:0000250}. Endoplasmic reticulum membrane {ECO:0000250}; Lipid-anchor {ECO:0000250}; Cytoplasmic side {ECO:0000250}. Golgi apparatus membrane {ECO:0000250}; Lipid-anchor {ECO:0000250}; Cytoplasmic side {ECO:0000250}. Late endosome membrane {ECO:0000250}; Lipid-anchor {ECO:0000250}; Cytoplasmic side {ECO:0000250}.	apical plasma membrane [GO:0016324]; endocytic vesicle [GO:0030139]; endoplasmic reticulum membrane [GO:0005789]; endosome [GO:0005768]; Golgi apparatus [GO:0005794]; Golgi membrane [GO:0000139]; late endosome membrane [GO:0031902]; lysosomal membrane [GO:0005765]; membrane [GO:0016020]; perinuclear region of cytoplasm [GO:0048471]; plasma membrane [GO:0005886]; specific granule membrane [GO:0035…	GO:0000139; GO:0004630; GO:0005765; GO:0005768; GO:0005789; GO:0005794; GO:0005886; GO:0006654; GO:0006935; GO:0007264; GO:0007265; GO:0016020; GO:0016042; GO:0016324; GO:0030139; GO:0031902; GO:0032534; GO:0035091; GO:0035579; GO:0043312; GO:0048017; GO:0048471; GO:0048870; GO:0070290; GO:0070821	PLD1	Q13393
-1.01145	15.5798	-3.29769	0.00609799	0.0230141	-2.59111	0.155641	0.939415	Diphosphoinositol polyphosphate phosphohydrolase 2 (DIPP-2) (EC 3.6.1.52) (Diadenosine 5',5'''-P1,P6-hexaphosphate hydrolase 2) (EC 3.6.1.-) (Nucleoside diphosphate-linked moiety X motif 4) (Nudix motif 4)	NUDT4_HUMAN	SUBCELLULAR LOCATION: Cytoplasm {ECO:0000269|PubMed:12121577}.	cytoplasm [GO:0005737]; cytosol [GO:0005829]; intracellular [GO:0005622]; nucleus [GO:0005634]; bis(5'-adenosyl)-hexaphosphatase activity [GO:0034431]; bis(5'-adenosyl)-pentaphosphatase activity [GO:0034432]; diphosphoinositol-polyphosphate diphosphatase activity [GO:0008486]; endopolyphosphatase activity [GO:0000298]; inositol bisdiphosphate tetrakisphosphate diphosphatase activity [GO:0052841];…	GO:0000298; GO:0005622; GO:0005634; GO:0005737; GO:0005829; GO:0008486; GO:0009187; GO:0019722; GO:0019935; GO:0030515; GO:0034431; GO:0034432; GO:0035556; GO:0043647; GO:0046831; GO:0046872; GO:0046907; GO:0050072; GO:0052840; GO:0052841; GO:0052842; GO:0052843; GO:0052844; GO:0052845; GO:0052846; GO:0052847; GO:0052848; GO:0071543; GO:1901907; GO:1901909; GO:1901911	NUDT4 DIPP2 KIAA0487 HDCMB47P	Q9NZJ9
-1.00673	16.9342	-3.87532	0.00207222	0.010908	-1.52319	0.104068	0.912032	Isovaleryl-CoA dehydrogenase, mitochondrial (IVD) (EC 1.3.8.4)	IVD_HUMAN	SUBCELLULAR LOCATION: Mitochondrion matrix.	mitochondrial matrix [GO:0005759]; flavin adenine dinucleotide binding [GO:0050660]; isovaleryl-CoA dehydrogenase activity [GO:0008470]; branched-chain amino acid catabolic process [GO:0009083]; fatty acid beta-oxidation using acyl-CoA dehydrogenase [GO:0033539]; leucine catabolic process [GO:0006552]	GO:0005759; GO:0006552; GO:0008470; GO:0009083; GO:0033539; GO:0050660	IVD	P26440
-1.00475	17.4363	-4.78581	0.000402918	0.0040688	0.114229	0.0512414	0.836198	Cytochrome c oxidase subunit 7C, mitochondrial (Cytochrome c oxidase polypeptide VIIc)	COX7C_HUMAN	SUBCELLULAR LOCATION: Mitochondrion inner membrane {ECO:0000250}.	integral component of membrane [GO:0016021]; mitochondrial inner membrane [GO:0005743]; mitochondrial respiratory chain complex IV [GO:0005751]; mitochondrion [GO:0005739]; cytochrome-c oxidase activity [GO:0004129]; generation of precursor metabolites and energy [GO:0006091]; mitochondrial electron transport, cytochrome c to oxygen [GO:0006123]	GO:0004129; GO:0005739; GO:0005743; GO:0005751; GO:0006091; GO:0006123; GO:0016021	COX7C	P15954
-1.00454	17.7037	-3.99943	0.00164876	0.00946576	-1.29552	0.0949967	0.904435	Microsomal glutathione S-transferase 3 (Microsomal GST-3) (EC 2.5.1.18) (Microsomal GST-III)	MGST3_HUMAN	SUBCELLULAR LOCATION: Endoplasmic reticulum membrane {ECO:0000305}; Multi-pass membrane protein {ECO:0000305}. Microsome membrane {ECO:0000305}; Multi-pass membrane protein {ECO:0000305}. Microsome membrane {ECO:0000305}; Lipid-anchor {ECO:0000305}.	endoplasmic reticulum [GO:0005783]; endoplasmic reticulum membrane [GO:0005789]; extracellular exosome [GO:0070062]; integral component of membrane [GO:0016021]; intracellular membrane-bounded organelle [GO:0043231]; membrane [GO:0016020]; nuclear envelope [GO:0005635]; organelle membrane [GO:0031090]; glutathione peroxidase activity [GO:0004602]; glutathione transferase activity [GO:0004364]; le…	GO:0004364; GO:0004464; GO:0004602; GO:0005635; GO:0005783; GO:0005789; GO:0006629; GO:0006805; GO:0010243; GO:0016020; GO:0016021; GO:0019370; GO:0031090; GO:0043231; GO:0070062; GO:1901687	MGST3	O14880
-1.00247	16.895	-3.19692	0.00737378	0.0264437	-2.77749	0.166351	0.943093	Target of Nesh-SH3 (Tarsh) (ABI gene family member 3-binding protein) (Nesh-binding protein) (NeshBP)	TARSH_HUMAN	SUBCELLULAR LOCATION: Secreted {ECO:0000305}.	extracellular matrix [GO:0031012]; extracellular space [GO:0005615]; interstitial matrix [GO:0005614]; collagen binding [GO:0005518]; heparin binding [GO:0008201]; extracellular matrix organization [GO:0030198]; positive regulation of cell-substrate adhesion [GO:0010811]	GO:0005518; GO:0005614; GO:0005615; GO:0008201; GO:0010811; GO:0030198; GO:0031012	ABI3BP NESHBP TARSH	Q7Z7G0
-1.00159	15.4914	-4.15624	0.00123784	0.00783102	-1.0095	0.084453	0.893771	2-oxoisovalerate dehydrogenase subunit beta, mitochondrial (EC 1.2.4.4) (Branched-chain alpha-keto acid dehydrogenase E1 component beta chain) (BCKDE1B) (BCKDH E1-beta)	ODBB_HUMAN	SUBCELLULAR LOCATION: Mitochondrion matrix.	mitochondrial alpha-ketoglutarate dehydrogenase complex [GO:0005947]; mitochondrial matrix [GO:0005759]; mitochondrion [GO:0005739]; 3-methyl-2-oxobutanoate dehydrogenase (2-methylpropanoyl-transferring) activity [GO:0003863]; alpha-ketoacid dehydrogenase activity [GO:0003826]; carboxy-lyase activity [GO:0016831]; branched-chain amino acid catabolic process [GO:0009083]; cellular nitrogen compoun…	GO:0003826; GO:0003863; GO:0005739; GO:0005759; GO:0005947; GO:0009083; GO:0016831; GO:0034641	BCKDHB	P21953
-1.00044	16.2245	-3.72267	0.00275015	0.0131196	-1.80446	0.116155	0.920458	Sodium/hydrogen exchanger 1 (APNH) (Na(+)/H(+) antiporter, amiloride-sensitive) (Na(+)/H(+) exchanger 1) (NHE-1) (Solute carrier family 9 member 1)	SL9A1_HUMAN	SUBCELLULAR LOCATION: Membrane; Multi-pass membrane protein. Endoplasmic reticulum membrane {ECO:0000250}; Multi-pass membrane protein {ECO:0000250}. Cell membrane; Multi-pass membrane protein. Note=Colocalizes with CHP1 at the reticulum endoplasmic (By similarity). Colocalizes with CHP1 and CHP2 at the plasma membrane. {ECO:0000250}.	apical plasma membrane [GO:0016324]; basolateral plasma membrane [GO:0016323]; cation-transporting ATPase complex [GO:0090533]; cell surface [GO:0009986]; cytoplasm [GO:0005737]; endoplasmic reticulum [GO:0005783]; endoplasmic reticulum membrane [GO:0005789]; extracellular exosome [GO:0070062]; focal adhesion [GO:0005925]; integral component of membrane [GO:0016021]; integral component of plasma …	GO:0005516; GO:0005546; GO:0005654; GO:0005737; GO:0005739; GO:0005783; GO:0005789; GO:0005886; GO:0005887; GO:0005925; GO:0006811; GO:0006883; GO:0006885; GO:0009986; GO:0010447; GO:0010613; GO:0010882; GO:0014704; GO:0015299; GO:0015385; GO:0015386; GO:0016021; GO:0016049; GO:0016323; GO:0016324; GO:0016477; GO:0030011; GO:0030027; GO:0030214; GO:0030307; GO:0030315; GO:0030346; GO:0030674; GO:…	SLC9A1 APNH1 NHE1	P19634
-0.998238	15.4707	-5.06576	0.00024862	0.00315281	0.598594	0.0404545	0.801204	Leucine-rich repeat flightless-interacting protein 2 (LRR FLII-interacting protein 2)	LRRF2_HUMAN	NA	LRR domain binding [GO:0030275]; regulation of transcription, DNA-templated [GO:0006355]; Wnt signaling pathway [GO:0016055]	GO:0006355; GO:0016055; GO:0030275	LRRFIP2	Q9Y608
-0.997316	15.5509	-4.10155	0.00136759	0.00839869	-1.10902	0.0880171	0.897632	Translational activator of cytochrome c oxidase 1 (Coiled-coil domain-containing protein 44) (Translational activator of mitochondrially-encoded cytochrome c oxidase I)	TACO1_HUMAN	SUBCELLULAR LOCATION: Mitochondrion {ECO:0000269|PubMed:19503089}.	mitochondrion [GO:0005739]; nucleus [GO:0005634]; regulation of translation [GO:0006417]	GO:0005634; GO:0005739; GO:0006417	TACO1 CCDC44 PRO0477	Q9BSH4
-0.99697	15.6736	-2.67301	0.0197825	0.0529325	-3.7343	0.231079	0.95837	Neurocalcin-delta	NCALD_HUMAN	NA	clathrin coat of trans-Golgi network vesicle [GO:0030130]; cytosol [GO:0005829]; extracellular exosome [GO:0070062]; intracellular [GO:0005622]; actin binding [GO:0003779]; alpha-tubulin binding [GO:0043014]; calcium ion binding [GO:0005509]; clathrin binding [GO:0030276]; ligand-gated ion channel activity [GO:0015276]; tubulin binding [GO:0015631]; calcium-mediated signaling [GO:0019722]; regula…	GO:0003073; GO:0003779; GO:0005509; GO:0005622; GO:0005829; GO:0015276; GO:0015631; GO:0016192; GO:0019722; GO:0030130; GO:0030276; GO:0043014; GO:0070062	NCALD	P61601
-0.994699	15.1875	-3.15748	0.00794333	0.0279467	-2.85032	0.17069	0.94446	Latent-transforming growth factor beta-binding protein 4 (LTBP-4)	LTBP4_HUMAN	SUBCELLULAR LOCATION: Secreted, extracellular space, extracellular matrix {ECO:0000269|PubMed:16157329, ECO:0000269|PubMed:9660815}.	extracellular exosome [GO:0070062]; extracellular matrix [GO:0031012]; extracellular region [GO:0005576]; extracellular space [GO:0005615]; proteinaceous extracellular matrix [GO:0005578]; calcium ion binding [GO:0005509]; glycosaminoglycan binding [GO:0005539]; integrin binding [GO:0005178]; transforming growth factor beta binding [GO:0050431]; transforming growth factor beta-activated receptor …	GO:0001558; GO:0005024; GO:0005178; GO:0005509; GO:0005539; GO:0005576; GO:0005578; GO:0005615; GO:0006457; GO:0007179; GO:0007275; GO:0017015; GO:0030162; GO:0030252; GO:0031012; GO:0045595; GO:0050431; GO:0070062	LTBP4	Q8N2S1
-0.993965	14.6532	-4.43099	0.000754004	0.00593903	-0.513773	0.0682755	0.871827	Acetolactate synthase-like protein (EC 2.2.1.-) (IlvB-like protein)	ILVBL_HUMAN	SUBCELLULAR LOCATION: Membrane; Single-pass membrane protein.	integral component of membrane [GO:0016021]; membrane [GO:0016020]; magnesium ion binding [GO:0000287]; thiamine pyrophosphate binding [GO:0030976]; transferase activity [GO:0016740]	GO:0000287; GO:0016020; GO:0016021; GO:0016740; GO:0030976	ILVBL AHAS	A1L0T0
-0.991865	16.5833	-5.79746	7.40769e-05	0.00157519	1.81299	0.0209181	0.675742	Leucine-rich repeat and calponin homology domain-containing protein 3	LRCH3_HUMAN	SUBCELLULAR LOCATION: Secreted {ECO:0000305}.	cytosol [GO:0005829]; extracellular region [GO:0005576]; plasma membrane [GO:0005886]; signal transduction [GO:0007165]	GO:0005576; GO:0005829; GO:0005886; GO:0007165	LRCH3	Q96II8
-0.990887	16.2673	-2.6719	0.0198236	0.0529543	-3.73629	0.231232	0.958397	Choline dehydrogenase, mitochondrial (CDH) (CHD) (EC 1.1.99.1)	CHDH_HUMAN	SUBCELLULAR LOCATION: Mitochondrion inner membrane {ECO:0000250}.	mitochondrial inner membrane [GO:0005743]; choline dehydrogenase activity [GO:0008812]; flavin adenine dinucleotide binding [GO:0050660]; choline catabolic process [GO:0042426]; glycine betaine biosynthetic process from choline [GO:0019285]	GO:0005743; GO:0008812; GO:0019285; GO:0042426; GO:0050660	CHDH	Q8NE62
-0.990644	15.6764	-2.97801	0.0111453	0.0351506	-3.18057	0.19151	0.950197	Selenocysteine-specific elongation factor (Elongation factor sec) (Eukaryotic elongation factor, selenocysteine-tRNA-specific)	SELB_HUMAN	SUBCELLULAR LOCATION: Cytoplasm {ECO:0000305}. Nucleus {ECO:0000305}.	intracellular ribonucleoprotein complex [GO:0030529]; mitochondrion [GO:0005739]; nucleus [GO:0005634]; GTP binding [GO:0005525]; GTPase activity [GO:0003924]; ribonucleoprotein complex binding [GO:0043021]; selenocysteine insertion sequence binding [GO:0035368]; translation elongation factor activity [GO:0003746]; tRNA binding [GO:0000049]; selenocysteine incorporation [GO:0001514]	GO:0000049; GO:0001514; GO:0003746; GO:0003924; GO:0005525; GO:0005634; GO:0005739; GO:0030529; GO:0035368; GO:0043021	EEFSEC SELB	P57772
-0.990251	15.7847	-5.82237	7.11792e-05	0.00156907	1.85297	0.0204317	0.670566	Nucleoporin GLE1 (hGLE1) (GLE1-like protein)	GLE1_HUMAN	SUBCELLULAR LOCATION: Nucleus {ECO:0000269|PubMed:12668658}. Cytoplasm {ECO:0000269|PubMed:12668658}. Note=Shuttles between the nucleus and the cytoplasm (PubMed:12668658). Shuttling is essential for its mRNA export function (PubMed:12668658). {ECO:0000269|PubMed:12668658}.; SUBCELLULAR LOCATION: Isoform 1: Cytoplasm {ECO:0000269|PubMed:12668658}. Nucleus, nuclear pore complex {ECO:0000269|PubMed…	cytoplasm [GO:0005737]; cytosol [GO:0005829]; extracellular space [GO:0005615]; membrane [GO:0016020]; nuclear membrane [GO:0031965]; nuclear pore [GO:0005643]; nuclear pore cytoplasmic filaments [GO:0044614]; nucleolus [GO:0005730]; identical protein binding [GO:0042802]; inositol hexakisphosphate binding [GO:0000822]; phospholipid binding [GO:0005543]; translation initiation factor binding [GO:…	GO:0000822; GO:0005543; GO:0005615; GO:0005643; GO:0005730; GO:0005737; GO:0005829; GO:0006406; GO:0006446; GO:0006449; GO:0016020; GO:0016973; GO:0031369; GO:0031965; GO:0042802; GO:0044614	GLE1 GLE1L	Q53GS7
-0.988642	13.5869	-3.83528	0.00223147	0.0114833	-1.59684	0.107137	0.914336	TBC1 domain family member 1	TBCD1_HUMAN	SUBCELLULAR LOCATION: Nucleus {ECO:0000250}.	cytosol [GO:0005829]; endomembrane system [GO:0012505]; intracellular [GO:0005622]; nucleus [GO:0005634]; GTPase activator activity [GO:0005096]; Rab GTPase binding [GO:0017137]; activation of GTPase activity [GO:0090630]; intracellular protein transport [GO:0006886]; membrane organization [GO:0061024]; regulation of protein localization [GO:0032880]; regulation of vesicle fusion [GO:0031338]	GO:0005096; GO:0005622; GO:0005634; GO:0005829; GO:0006886; GO:0012505; GO:0017137; GO:0031338; GO:0032880; GO:0061024; GO:0090630	TBC1D1 KIAA1108	Q86TI0
-0.988639	16.8937	-4.26779	0.00101113	0.0070125	-0.807341	0.0775456	0.885393	2-iminobutanoate/2-iminopropanoate deaminase (EC 3.5.99.10) (14.5 kDa translational inhibitor protein) (hp14.5) (p14.5) (Heat-responsive protein 12) (Reactive intermediate imine deaminase A homolog) (Translation inhibitor L-PSP ribonuclease) (EC 3.1.-.-) (UK114 antigen homolog)	RIDA_HUMAN	SUBCELLULAR LOCATION: Cytoplasm {ECO:0000269|PubMed:8973653}. Nucleus {ECO:0000269|PubMed:8973653}. Peroxisome {ECO:0000250|UniProtKB:P52759}. Mitochondrion {ECO:0000250|UniProtKB:P52759}. Note=Mostly cytoplasmic but, in less differentiated cells occasionally nuclear. {ECO:0000269|PubMed:8973653}.	cytoplasm [GO:0005737]; cytosol [GO:0005829]; extracellular exosome [GO:0070062]; mitochondrial matrix [GO:0005759]; nucleus [GO:0005634]; peroxisome [GO:0005777]; deaminase activity [GO:0019239]; endoribonuclease activity, producing 3'-phosphomonoesters [GO:0016892]; long-chain fatty acid binding [GO:0036041]; platinum binding [GO:1904012]; protein homodimerization activity [GO:0042803]; RNA bin…	GO:0001822; GO:0003723; GO:0005634; GO:0005737; GO:0005759; GO:0005777; GO:0005829; GO:0007420; GO:0016892; GO:0017148; GO:0019239; GO:0030324; GO:0033993; GO:0036041; GO:0042803; GO:0046914; GO:0050680; GO:0070062; GO:0070314; GO:1901565; GO:1902074; GO:1904012; GO:1904013	RIDA HRSP12	P52758
-0.987175	17.1256	-3.50094	0.00416143	0.0174086	-2.21463	0.135642	0.931098	Sorbitol dehydrogenase (EC 1.1.1.14) (L-iditol 2-dehydrogenase)	DHSO_HUMAN	SUBCELLULAR LOCATION: Mitochondrion membrane {ECO:0000250|UniProtKB:Q64442}; Peripheral membrane protein {ECO:0000250|UniProtKB:Q64442}. Cell projection, cilium, flagellum {ECO:0000250|UniProtKB:Q64442}. Note=Associated with mitochondria of the midpiece and near the plasma membrane in the principal piece of the flagellum. Also found in the epididymosome, secreted by the epididymal epithelium and …	cytosol [GO:0005829]; extracellular exosome [GO:0070062]; extracellular space [GO:0005615]; membrane [GO:0016020]; mitochondrial membrane [GO:0031966]; motile cilium [GO:0031514]; carbohydrate binding [GO:0030246]; D-xylulose reductase activity [GO:0046526]; identical protein binding [GO:0042802]; L-iditol 2-dehydrogenase activity [GO:0003939]; NAD binding [GO:0051287]; zinc ion binding [GO:00082…	GO:0003939; GO:0005615; GO:0005829; GO:0006006; GO:0006062; GO:0006970; GO:0008270; GO:0009725; GO:0016020; GO:0019640; GO:0030246; GO:0030317; GO:0031514; GO:0031667; GO:0031966; GO:0042493; GO:0042802; GO:0046370; GO:0046526; GO:0046686; GO:0046688; GO:0051160; GO:0051164; GO:0051287; GO:0070062	SORD	Q00796
-0.986173	16.2584	-4.50412	0.000661782	0.0054887	-0.383132	0.0644274	0.865203	Unconventional myosin-XVIIIa (Molecule associated with JAK3 N-terminus) (MAJN) (Myosin containing a PDZ domain) (Surfactant protein receptor SP-R210) (SP-R210)	MY18A_HUMAN	SUBCELLULAR LOCATION: Isoform 1: Endoplasmic reticulum-Golgi intermediate compartment {ECO:0000250}. Cytoplasm, cytoskeleton. Note=Colocalizes with actin.; SUBCELLULAR LOCATION: Isoform 2: Cytoplasm. Note=Lacks the PDZ domain. Diffusely localized in the cytoplasm.; SUBCELLULAR LOCATION: Golgi apparatus. Golgi apparatus, trans-Golgi network. Note=Recruited to the Golgi apparatus by GOLPH3.; SUBCEL…	actomyosin [GO:0042641]; cell surface [GO:0009986]; endoplasmic reticulum-Golgi intermediate compartment [GO:0005793]; Golgi membrane [GO:0000139]; membrane [GO:0016020]; myosin complex [GO:0016459]; trans-Golgi network [GO:0005802]; actin filament binding [GO:0051015]; ADP binding [GO:0043531]; ATP binding [GO:0005524]; DNA binding [GO:0003677]; RNA binding [GO:0003723]; actomyosin structure org…	GO:0000139; GO:0003677; GO:0003723; GO:0005524; GO:0005793; GO:0005802; GO:0006259; GO:0007030; GO:0009986; GO:0016020; GO:0016459; GO:0016477; GO:0031032; GO:0042641; GO:0043030; GO:0043066; GO:0043531; GO:0048194; GO:0050714; GO:0051015; GO:0090161; GO:0090164; GO:1903028	MYO18A CD245 KIAA0216 MYSPDZ	Q92614
-0.984328	15.6514	-4.45161	0.00072672	0.00582704	-0.476873	0.0671717	0.869994	Laminin subunit alpha-4 (Laminin-14 subunit alpha) (Laminin-8 subunit alpha) (Laminin-9 subunit alpha)	LAMA4_HUMAN	SUBCELLULAR LOCATION: Secreted, extracellular space, extracellular matrix, basement membrane. Note=Major component.	basal lamina [GO:0005605]; basement membrane [GO:0005604]; extracellular exosome [GO:0070062]; extracellular matrix [GO:0031012]; extracellular region [GO:0005576]; extracellular matrix structural constituent [GO:0005201]; receptor binding [GO:0005102]; cell adhesion [GO:0007155]; extracellular matrix organization [GO:0030198]; regulation of cell adhesion [GO:0030155]; regulation of cell migratio…	GO:0005102; GO:0005201; GO:0005576; GO:0005604; GO:0005605; GO:0007155; GO:0030155; GO:0030198; GO:0030334; GO:0031012; GO:0045995; GO:0070062	LAMA4	Q16363
-0.981526	17.4626	-4.49692	0.000670314	0.00552151	-0.395963	0.064798	0.865871	Epoxide hydrolase 1 (EC 3.3.2.9) (Epoxide hydratase) (Microsomal epoxide hydrolase) (mEH)	HYEP_HUMAN	SUBCELLULAR LOCATION: Microsome membrane {ECO:0000250|UniProtKB:P07687}; Single-pass type III membrane protein {ECO:0000250|UniProtKB:P07687}. Endoplasmic reticulum membrane {ECO:0000250|UniProtKB:P07687}; Single-pass type III membrane protein {ECO:0000250|UniProtKB:P07687}.	endoplasmic reticulum membrane [GO:0005789]; integral component of membrane [GO:0016021]; organelle membrane [GO:0031090]; plasma membrane [GO:0005886]; cis-stilbene-oxide hydrolase activity [GO:0033961]; enzyme binding [GO:0019899]; epoxide hydrolase activity [GO:0004301]; aromatic compound catabolic process [GO:0019439]; cellular response to glucocorticoid stimulus [GO:0071385]; diol biosynthet…	GO:0001889; GO:0004301; GO:0005789; GO:0005886; GO:0006805; GO:0009636; GO:0016021; GO:0019439; GO:0019899; GO:0031090; GO:0033961; GO:0034312; GO:0071385; GO:0097176	EPHX1 EPHX EPOX	P07099
-0.981418	16.5938	-4.61636	0.000542408	0.00494	-0.183828	0.0588717	0.854335	Lipoamide acyltransferase component of branched-chain alpha-keto acid dehydrogenase complex, mitochondrial (EC 2.3.1.168) (52 kDa mitochondrial autoantigen of primary biliary cirrhosis) (Branched chain 2-oxo-acid dehydrogenase complex component E2) (BCOADC-E2) (Branched-chain alpha-keto acid dehydrogenase complex component E2) (BCKAD-E2) (BCKADE2) (Dihydrolipoamide acetyltransferase component of …	ODB2_HUMAN	SUBCELLULAR LOCATION: Mitochondrion matrix.	mitochondrial alpha-ketoglutarate dehydrogenase complex [GO:0005947]; mitochondrial matrix [GO:0005759]; mitochondrial nucleoid [GO:0042645]; mitochondrion [GO:0005739]; dihydrolipoyllysine-residue (2-methylpropanoyl)transferase activity [GO:0043754]; ubiquitin protein ligase binding [GO:0031625]; branched-chain amino acid catabolic process [GO:0009083]; cellular nitrogen compound metabolic proce…	GO:0005739; GO:0005759; GO:0005947; GO:0009083; GO:0031625; GO:0034641; GO:0042645; GO:0043754	DBT BCATE2	P11182
-0.980179	15.158	-5.80931	7.26831e-05	0.00156907	1.83202	0.0206855	0.673287	Mitochondrial Rho GTPase 1 (MIRO-1) (hMiro-1) (EC 3.6.5.-) (Rac-GTP-binding protein-like protein) (Ras homolog gene family member T1)	MIRO1_HUMAN	SUBCELLULAR LOCATION: Mitochondrion outer membrane {ECO:0000269|PubMed:12482879, ECO:0000269|PubMed:19528298}; Single-pass type IV membrane protein {ECO:0000269|PubMed:12482879, ECO:0000269|PubMed:19528298}. Note=Colocalizes with MGARP and RHOT2 at the mitochondria.	cytosol [GO:0005829]; integral component of mitochondrial outer membrane [GO:0031307]; membrane [GO:0016020]; mitochondrial outer membrane [GO:0005741]; mitochondrion [GO:0005739]; plasma membrane [GO:0005886]; calcium ion binding [GO:0005509]; GTP binding [GO:0005525]; GTPase activity [GO:0003924]; cellular homeostasis [GO:0019725]; establishment of mitochondrion localization by microtubule atta…	GO:0003924; GO:0005509; GO:0005525; GO:0005739; GO:0005741; GO:0005829; GO:0005886; GO:0016020; GO:0016579; GO:0019725; GO:0031307; GO:0034640; GO:0046928; GO:0047497; GO:0051056; GO:0097345; GO:1902513	RHOT1 ARHT1	Q8IXI2
-0.974915	14.8071	-3.85931	0.00213444	0.0111383	-1.55262	0.105287	0.912962	Receptor-type tyrosine-protein phosphatase F (EC 3.1.3.48) (Leukocyte common antigen related) (LAR)	PTPRF_HUMAN	SUBCELLULAR LOCATION: Membrane; Single-pass type I membrane protein.	extracellular exosome [GO:0070062]; integral component of plasma membrane [GO:0005887]; neuron projection [GO:0043005]; neuronal cell body [GO:0043025]; plasma membrane [GO:0005886]; chondroitin sulfate proteoglycan binding [GO:0035373]; heparin binding [GO:0008201]; protein complex binding [GO:0032403]; protein tyrosine phosphatase activity [GO:0004725]; transmembrane receptor protein tyrosine p…	GO:0004725; GO:0005001; GO:0005886; GO:0005887; GO:0007155; GO:0007185; GO:0008201; GO:0016477; GO:0031102; GO:0032403; GO:0035335; GO:0035373; GO:0043005; GO:0043025; GO:0048679; GO:0070062; GO:1900121	PTPRF LAR	P10586
-0.974413	16.8899	-3.01275	0.0104382	0.0335229	-3.11683	0.187341	0.949145	Delta-1-pyrroline-5-carboxylate dehydrogenase, mitochondrial (P5C dehydrogenase) (EC 1.2.1.88) (Aldehyde dehydrogenase family 4 member A1) (L-glutamate gamma-semialdehyde dehydrogenase)	AL4A1_HUMAN	SUBCELLULAR LOCATION: Mitochondrion matrix.	mitochondrial matrix [GO:0005759]; 1-pyrroline-5-carboxylate dehydrogenase activity [GO:0003842]; aldehyde dehydrogenase (NAD) activity [GO:0004029]; electron carrier activity [GO:0009055]; identical protein binding [GO:0042802]; 4-hydroxyproline catabolic process [GO:0019470]; glyoxylate metabolic process [GO:0046487]; proline catabolic process [GO:0006562]; proline catabolic process to glutamat…	GO:0003842; GO:0004029; GO:0005759; GO:0006560; GO:0006562; GO:0009055; GO:0010133; GO:0019470; GO:0042802; GO:0046487	ALDH4A1 ALDH4 P5CDH	P30038
-0.971846	16.3061	-3.76323	0.00255044	0.0124353	-1.72962	0.112841	0.918312	Mitogen-activated protein kinase kinase kinase 20 (EC 2.7.11.25) (Human cervical cancer suppressor gene 4 protein) (HCCS-4) (Leucine zipper- and sterile alpha motif-containing kinase) (MLK-like mitogen-activated protein triple kinase) (Mitogen-activated protein kinase kinase kinase MLT) (Mixed lineage kinase-related kinase) (MLK-related kinase) (MRK) (Sterile alpha motif- and leucine zipper-conta…	M3K20_HUMAN	SUBCELLULAR LOCATION: Cytoplasm {ECO:0000269|PubMed:15684425}. Nucleus {ECO:0000269|PubMed:15684425}. Note=Translocates to the nucleus upon ultraviolet B irradiation. {ECO:0000269|PubMed:15684425}.	cytoplasm [GO:0005737]; cytosol [GO:0005829]; nucleus [GO:0005634]; ATP binding [GO:0005524]; magnesium ion binding [GO:0000287]; MAP kinase kinase kinase activity [GO:0004709]; protein serine/threonine kinase activity [GO:0004674]; RNA binding [GO:0003723]; activation of JUN kinase activity [GO:0007257]; activation of MAPKK activity [GO:0000186]; cell cycle arrest [GO:0007050]; cell cycle checkp…	GO:0000075; GO:0000077; GO:0000186; GO:0000287; GO:0003723; GO:0004674; GO:0004709; GO:0005524; GO:0005634; GO:0005737; GO:0005829; GO:0006468; GO:0006950; GO:0007010; GO:0007050; GO:0007257; GO:0008219; GO:0008283; GO:0009314; GO:0030154; GO:0035556; GO:0042733; GO:0043065; GO:0060173	MAP3K20 MLTK ZAK HCCS4	Q9NYL2
-0.970175	16.0011	-5.06997	0.000246845	0.00315281	0.605786	0.0403085	0.800627	Annexin A6 (67 kDa calelectrin) (Annexin VI) (Annexin-6) (Calphobindin-II) (CPB-II) (Chromobindin-20) (Lipocortin VI) (Protein III) (p68) (p70)	ANXA6_HUMAN	SUBCELLULAR LOCATION: Cytoplasm {ECO:0000250}. Melanosome {ECO:0000269|PubMed:17081065}. Note=Identified by mass spectrometry in melanosome fractions from stage I to stage IV.	extracellular exosome [GO:0070062]; focal adhesion [GO:0005925]; late endosome membrane [GO:0031902]; lysosomal membrane [GO:0005765]; melanosome [GO:0042470]; membrane [GO:0016020]; mitochondrion [GO:0005739]; perinuclear region of cytoplasm [GO:0048471]; calcium ion binding [GO:0005509]; calcium-dependent phospholipid binding [GO:0005544]; calcium-dependent protein binding [GO:0048306]; cholest…	GO:0005509; GO:0005525; GO:0005544; GO:0005739; GO:0005765; GO:0005925; GO:0006816; GO:0006937; GO:0008289; GO:0015276; GO:0015485; GO:0016020; GO:0031902; GO:0034220; GO:0042470; GO:0042803; GO:0048306; GO:0048471; GO:0051260; GO:0051560; GO:0070062; GO:0097190	ANXA6 ANX6	P08133
-0.969697	17.3695	-3.27565	0.00635652	0.0237177	-2.6319	0.157937	0.940243	Catalase (EC 1.11.1.6)	CATA_HUMAN	SUBCELLULAR LOCATION: Peroxisome.	cytosol [GO:0005829]; endoplasmic reticulum [GO:0005783]; extracellular exosome [GO:0070062]; extracellular region [GO:0005576]; ficolin-1-rich granule lumen [GO:1904813]; focal adhesion [GO:0005925]; Golgi apparatus [GO:0005794]; intracellular membrane-bounded organelle [GO:0043231]; lysosome [GO:0005764]; membrane [GO:0016020]; mitochondrial intermembrane space [GO:0005758]; mitochondrion [GO:0…	GO:0000302; GO:0001649; GO:0001657; GO:0001666; GO:0004046; GO:0004096; GO:0005102; GO:0005576; GO:0005739; GO:0005758; GO:0005764; GO:0005777; GO:0005778; GO:0005782; GO:0005783; GO:0005794; GO:0005829; GO:0005886; GO:0005925; GO:0006641; GO:0007568; GO:0008203; GO:0009060; GO:0009642; GO:0009650; GO:0010193; GO:0010288; GO:0014068; GO:0014823; GO:0014854; GO:0016020; GO:0016209; GO:0016684; GO:…	CAT	P04040
-0.96911	15.9142	-3.72821	0.00272196	0.0130476	-1.79424	0.115698	0.920168	Filamin A-interacting protein 1-like (130 kDa GPBP-interacting protein) (90 kDa GPBP-interacting protein) (Protein down-regulated in ovarian cancer 1) (DOC-1)	FIL1L_HUMAN	SUBCELLULAR LOCATION: Cytoplasm {ECO:0000269|PubMed:18794120}. Membrane {ECO:0000269|PubMed:18794120}. Nucleus {ECO:0000269|PubMed:18794120}.	cytoplasm [GO:0005737]; membrane [GO:0016020]; nucleus [GO:0005634]	GO:0005634; GO:0005737; GO:0016020	FILIP1L COL4A3BPIP DOC1 GIP90	Q4L180
-0.969094	16.545	-3.70502	0.00284197	0.0133226	-1.83705	0.11762	0.921371	Ribose-phosphate pyrophosphokinase 1 (EC 2.7.6.1) (PPRibP) (Phosphoribosyl pyrophosphate synthase I) (PRS-I)	PRPS1_HUMAN	NA	cytosol [GO:0005829]; protein complex [GO:0043234]; ribose phosphate diphosphokinase complex [GO:0002189]; ADP binding [GO:0043531]; AMP binding [GO:0016208]; ATP binding [GO:0005524]; carbohydrate binding [GO:0030246]; GDP binding [GO:0019003]; identical protein binding [GO:0042802]; kinase activity [GO:0016301]; magnesium ion binding [GO:0000287]; protein homodimerization activity [GO:0042803];…	GO:0000287; GO:0002189; GO:0004749; GO:0005524; GO:0005829; GO:0006015; GO:0006144; GO:0006164; GO:0006167; GO:0006221; GO:0007399; GO:0009116; GO:0016208; GO:0016301; GO:0019003; GO:0030246; GO:0031100; GO:0034418; GO:0042802; GO:0042803; GO:0043234; GO:0043531; GO:0046101	PRPS1	P60891
-0.968861	16.8742	-3.89996	0.00198004	0.0106388	-1.4779	0.102214	0.910579	3-hydroxyisobutyryl-CoA hydrolase, mitochondrial (EC 3.1.2.4) (3-hydroxyisobutyryl-coenzyme A hydrolase) (HIB-CoA hydrolase) (HIBYL-CoA-H)	HIBCH_HUMAN	SUBCELLULAR LOCATION: Mitochondrion {ECO:0000250}.	extracellular exosome [GO:0070062]; mitochondrial matrix [GO:0005759]; 3-hydroxyisobutyryl-CoA hydrolase activity [GO:0003860]; branched-chain amino acid catabolic process [GO:0009083]; valine catabolic process [GO:0006574]	GO:0003860; GO:0005759; GO:0006574; GO:0009083; GO:0070062	HIBCH	Q6NVY1
-0.968741	17.1455	-3.36878	0.00533408	0.0209671	-2.45947	0.148406	0.936648	Succinyl-CoA:3-ketoacid coenzyme A transferase 1, mitochondrial (EC 2.8.3.5) (3-oxoacid CoA-transferase 1) (Somatic-type succinyl-CoA:3-oxoacid CoA-transferase) (SCOT-s)	SCOT1_HUMAN	SUBCELLULAR LOCATION: Mitochondrion matrix.	mitochondrial matrix [GO:0005759]; mitochondrion [GO:0005739]; nucleoplasm [GO:0005654]; 3-oxoacid CoA-transferase activity [GO:0008260]; protein homodimerization activity [GO:0042803]; adipose tissue development [GO:0060612]; brain development [GO:0007420]; cellular ketone body metabolic process [GO:0046950]; heart development [GO:0007507]; ketone body catabolic process [GO:0046952]; ketone cata…	GO:0005654; GO:0005739; GO:0005759; GO:0007420; GO:0007507; GO:0007584; GO:0008260; GO:0009725; GO:0014823; GO:0035774; GO:0042182; GO:0042493; GO:0042594; GO:0042803; GO:0045471; GO:0046950; GO:0046952; GO:0060612	OXCT1 OXCT SCOT	P55809
-0.968252	15.8742	-3.5302	0.00393938	0.0168278	-2.16044	0.132935	0.929793	Supervillin (Archvillin) (p205/p250)	SVIL_HUMAN	SUBCELLULAR LOCATION: Cell membrane; Peripheral membrane protein; Cytoplasmic side. Cytoplasm, cytoskeleton. Cell projection, invadopodium. Cell projection, podosome. Midbody {ECO:0000250|UniProtKB:O46385}. Cleavage furrow {ECO:0000250|UniProtKB:O46385}. Note=Tightly associated with both actin filaments and plasma membranes.	actin cytoskeleton [GO:0015629]; cleavage furrow [GO:0032154]; costamere [GO:0043034]; cytoplasm [GO:0005737]; cytosol [GO:0005829]; focal adhesion [GO:0005925]; invadopodium [GO:0071437]; microtubule minus-end [GO:0036449]; midbody [GO:0030496]; nucleus [GO:0005634]; plasma membrane [GO:0005886]; podosome [GO:0002102]; actin filament binding [GO:0051015]; cytoskeleton organization [GO:0007010]; …	GO:0002102; GO:0005634; GO:0005737; GO:0005829; GO:0005886; GO:0005925; GO:0007010; GO:0007519; GO:0015629; GO:0030496; GO:0032154; GO:0032467; GO:0036449; GO:0043034; GO:0051015; GO:0071437	SVIL	O95425
-0.967341	15.9415	-4.03968	0.00153144	0.00896034	-1.22192	0.0921948	0.901815	Cordon-bleu protein-like 1	COBL1_HUMAN	NA	extracellular exosome [GO:0070062]; actin monomer binding [GO:0003785]; cadherin binding [GO:0045296]; actin filament network formation [GO:0051639]; actin filament polymerization [GO:0030041]	GO:0003785; GO:0030041; GO:0045296; GO:0051639; GO:0070062	COBLL1 KIAA0977	Q53SF7
-0.966672	15.1587	-2.66908	0.0199286	0.0532055	-3.74135	0.231624	0.958464	Ubiquitin-40S ribosomal protein S27a (Ubiquitin carboxyl extension protein 80) [Cleaved into: Ubiquitin; 40S ribosomal protein S27a (Small ribosomal subunit protein eS31)]	RS27A_HUMAN	SUBCELLULAR LOCATION: Ubiquitin: Cytoplasm {ECO:0000250}. Nucleus {ECO:0000250}.	cytoplasm [GO:0005737]; cytosol [GO:0005829]; cytosolic small ribosomal subunit [GO:0022627]; endocytic vesicle membrane [GO:0030666]; endoplasmic reticulum membrane [GO:0005789]; endoplasmic reticulum quality control compartment [GO:0044322]; endosome membrane [GO:0010008]; extracellular exosome [GO:0070062]; extracellular space [GO:0005615]; host cell [GO:0043657]; membrane [GO:0016020]; mitoch…	GO:0000086; GO:0000122; GO:0000165; GO:0000184; GO:0000187; GO:0000209; GO:0000715; GO:0000717; GO:0002223; GO:0002755; GO:0002756; GO:0003723; GO:0003735; GO:0005615; GO:0005634; GO:0005654; GO:0005730; GO:0005737; GO:0005741; GO:0005789; GO:0005829; GO:0005886; GO:0005978; GO:0006283; GO:0006294; GO:0006296; GO:0006297; GO:0006364; GO:0006412; GO:0006413; GO:0006457; GO:0006614; GO:0006879; GO:…	RPS27A UBA80 UBCEP1	P62979
-0.961662	15.2205	-2.65275	0.0205472	0.0544057	-3.7706	0.233899	0.958851	LIM domain-containing protein 1	LIMD1_HUMAN	SUBCELLULAR LOCATION: Cytoplasm. Nucleus. Cytoplasm, P-body. Cell junction, adherens junction. Cell junction, focal adhesion. Note=Shuttles between cytoplasm and nucleus but is localized predominantly to the cytoplasm. Found in the nucleus but not nucleoli. Colocalizes with VCL in the focal adhesions. Down-regulation and/or elimination of its expression from the nucleus of neoplastic cells correl…	adherens junction [GO:0005912]; cell-cell junction [GO:0005911]; cytoplasm [GO:0005737]; cytosol [GO:0005829]; focal adhesion [GO:0005925]; nucleus [GO:0005634]; P-body [GO:0000932]; plasma membrane [GO:0005886]; RISC complex [GO:0016442]; transcription factor complex [GO:0005667]; transcription corepressor activity [GO:0003714]; zinc ion binding [GO:0008270]; cell migration [GO:0016477]; cytopla…	GO:0000932; GO:0001666; GO:0002076; GO:0003714; GO:0005634; GO:0005667; GO:0005737; GO:0005829; GO:0005886; GO:0005911; GO:0005912; GO:0005925; GO:0006351; GO:0006355; GO:0007010; GO:0007165; GO:0007275; GO:0008270; GO:0008360; GO:0016310; GO:0016442; GO:0016477; GO:0033962; GO:0035195; GO:0035331; GO:0045668; GO:0045892; GO:0061418; GO:0090090; GO:2000637	LIMD1	Q9UGP4
-0.961574	14.5092	-3.6007	0.00345251	0.0153456	-2.02993	0.126583	0.926529	F-box only protein 7	FBX7_HUMAN	SUBCELLULAR LOCATION: Cytoplasm. Nucleus. Mitochondrion. Cytoplasm, cytosol. Note=Predominantly cytoplasmic. A minor proportion is detected in the nucleus. Relocates from the cytosol to depolarized mitochondria.	classical Lewy body [GO:0097414]; cytoplasm [GO:0005737]; cytosol [GO:0005829]; glial cytoplasmic inclusion [GO:0097409]; Lewy body core [GO:1990037]; Lewy body corona [GO:1990038]; Lewy neurite [GO:0097462]; mitochondrion [GO:0005739]; nucleus [GO:0005634]; protein complex [GO:0043234]; SCF ubiquitin ligase complex [GO:0019005]; ubiquitin ligase complex [GO:0000151]; protein heterodimerization a…	GO:0000151; GO:0000209; GO:0000422; GO:0004842; GO:0005634; GO:0005737; GO:0005739; GO:0005829; GO:0006511; GO:0006626; GO:0010975; GO:0016567; GO:0019005; GO:0019901; GO:0031625; GO:0031647; GO:0040012; GO:0042787; GO:0043130; GO:0043234; GO:0043687; GO:0045620; GO:0045736; GO:0046982; GO:0097409; GO:0097414; GO:0097462; GO:1903204; GO:1903208; GO:1903599; GO:1990037; GO:1990038; GO:2000134	FBXO7 FBX7	Q9Y3I1
-0.961144	17.351	-3.01282	0.0104368	0.0335229	-3.11671	0.187333	0.949143	Carboxymethylenebutenolidase homolog (EC 3.1.-.-)	CMBL_HUMAN	SUBCELLULAR LOCATION: Cytoplasm, cytosol {ECO:0000269|PubMed:20177059}.	cytosol [GO:0005829]; extracellular exosome [GO:0070062]; hydrolase activity [GO:0016787]; xenobiotic metabolic process [GO:0006805]	GO:0005829; GO:0006805; GO:0016787; GO:0070062	CMBL	Q96DG6
-0.959939	16.1298	-1.40975	0.183143	0.283162	-5.74904	0.454436	0.978389	Calcyphosin (Calcyphosine)	CAYP1_HUMAN	SUBCELLULAR LOCATION: Cytoplasm.	cytoplasm [GO:0005737]; extracellular exosome [GO:0070062]; vesicle [GO:0031982]; calcium ion binding [GO:0005509]; intracellular signal transduction [GO:0035556]	GO:0005509; GO:0005737; GO:0031982; GO:0035556; GO:0070062	CAPS	Q13938
-0.959696	14.2607	-4.54066	0.00062018	0.0052978	-0.318092	0.0625732	0.861761	Transmembrane protein 245 (Protein CG-2)	TM245_HUMAN	SUBCELLULAR LOCATION: Membrane {ECO:0000305}; Multi-pass membrane protein {ECO:0000305}.	integral component of membrane [GO:0016021]	GO:0016021	TMEM245 C9orf5	Q9H330
-0.95779	16.0865	-4.32146	0.000917801	0.00664202	-0.710498	0.07439	0.881109	Aspartate aminotransferase, cytoplasmic (cAspAT) (EC 2.6.1.1) (EC 2.6.1.3) (Cysteine aminotransferase, cytoplasmic) (Cysteine transaminase, cytoplasmic) (cCAT) (Glutamate oxaloacetate transaminase 1) (Transaminase A)	AATC_HUMAN	SUBCELLULAR LOCATION: Cytoplasm {ECO:0000269|PubMed:1974457}.	axon terminus [GO:0043679]; cytoplasm [GO:0005737]; cytosol [GO:0005829]; extracellular exosome [GO:0070062]; lysosome [GO:0005764]; nucleoplasm [GO:0005654]; nucleus [GO:0005634]; carboxylic acid binding [GO:0031406]; L-aspartate:2-oxoglutarate aminotransferase activity [GO:0004069]; L-cysteine:2-oxoglutarate aminotransferase activity [GO:0047801]; L-phenylalanine:2-oxoglutarate aminotransferase…	GO:0004069; GO:0004609; GO:0005634; GO:0005654; GO:0005737; GO:0005764; GO:0005829; GO:0006094; GO:0006103; GO:0006107; GO:0006114; GO:0006531; GO:0006532; GO:0006533; GO:0006536; GO:0007219; GO:0008652; GO:0019550; GO:0019551; GO:0030170; GO:0031406; GO:0032869; GO:0043679; GO:0047801; GO:0051384; GO:0055089; GO:0070062; GO:0080130	GOT1	P17174
-0.956406	15.6728	-4.69712	0.000470534	0.00448867	-0.0413343	0.0551249	0.84596	Ras-related protein Rab-34 (Ras-related protein Rab-39) (Ras-related protein Rah)	RAB34_HUMAN	SUBCELLULAR LOCATION: Cytoplasm {ECO:0000250}. Golgi apparatus {ECO:0000250}. Cytoplasmic vesicle, phagosome {ECO:0000269|PubMed:21255211}. Cytoplasmic vesicle, phagosome membrane {ECO:0000250}; Lipid-anchor {ECO:0000250}; Cytoplasmic side {ECO:0000250}. Note=Recruited to phagosomes containing S.aureus or M.tuberculosis.	extracellular exosome [GO:0070062]; Golgi apparatus [GO:0005794]; Golgi cisterna [GO:0031985]; Golgi stack [GO:0005795]; perinuclear region of cytoplasm [GO:0048471]; phagocytic vesicle [GO:0045335]; phagocytic vesicle membrane [GO:0030670]; vesicle [GO:0031982]; GTP binding [GO:0005525]; GTP-dependent protein binding [GO:0030742]; GTPase activity [GO:0003924]; Ral GTPase binding [GO:0017160]; an…	GO:0003924; GO:0005525; GO:0005794; GO:0005795; GO:0017160; GO:0019882; GO:0030670; GO:0030742; GO:0031982; GO:0031985; GO:0032418; GO:0043001; GO:0045335; GO:0048471; GO:0070062; GO:0072659; GO:0090382; GO:0090385	RAB34 RAB39 RAH	Q9BZG1
-0.955221	13.3488	-4.43797	0.000744653	0.00592434	-0.50128	0.0679003	0.87121	Methylated-DNA--protein-cysteine methyltransferase (EC 2.1.1.63) (6-O-methylguanine-DNA methyltransferase) (MGMT) (O-6-methylguanine-DNA-alkyltransferase)	MGMT_HUMAN	SUBCELLULAR LOCATION: Nucleus.	membrane [GO:0016020]; nucleoplasm [GO:0005654]; nucleus [GO:0005634]; calcium ion binding [GO:0005509]; DNA binding [GO:0003677]; DNA-methyltransferase activity [GO:0009008]; methylated-DNA-[protein]-cysteine S-methyltransferase activity [GO:0003908]; methyltransferase activity [GO:0008168]; cellular response to ionizing radiation [GO:0071479]; cellular response to organic cyclic compound [GO:00…	GO:0003677; GO:0003908; GO:0005509; GO:0005634; GO:0005654; GO:0006266; GO:0006307; GO:0008168; GO:0009008; GO:0009636; GO:0016020; GO:0034599; GO:0042493; GO:0043066; GO:0043281; GO:0045471; GO:0051593; GO:0060644; GO:0071407; GO:0071479; GO:2000781	MGMT	P16455
-0.954746	16.1873	-3.76918	0.00252242	0.0123486	-1.71864	0.112361	0.917992	Protein phosphatase 1 regulatory subunit 12A (Myosin phosphatase-targeting subunit 1) (Myosin phosphatase target subunit 1) (Protein phosphatase myosin-binding subunit)	MYPT1_HUMAN	SUBCELLULAR LOCATION: Cytoplasm {ECO:0000269|PubMed:12923170, ECO:0000269|PubMed:18477460}. Note=Along actomyosin filaments and stress fibers.	A band [GO:0031672]; actin cytoskeleton [GO:0015629]; centrosome [GO:0005813]; contractile fiber [GO:0043292]; cytosol [GO:0005829]; focal adhesion [GO:0005925]; kinetochore [GO:0000776]; nucleoplasm [GO:0005654]; PTW/PP1 phosphatase complex [GO:0072357]; Z disc [GO:0030018]; 14-3-3 protein binding [GO:0071889]; enzyme inhibitor activity [GO:0004857]; phosphatase regulator activity [GO:0019208]; …	GO:0000086; GO:0000278; GO:0000776; GO:0004857; GO:0004871; GO:0005654; GO:0005813; GO:0005829; GO:0005925; GO:0006470; GO:0007098; GO:0015629; GO:0019208; GO:0019901; GO:0030018; GO:0030155; GO:0031672; GO:0035507; GO:0035508; GO:0035690; GO:0043086; GO:0043292; GO:0045944; GO:0046822; GO:0071889; GO:0072357	PPP1R12A MBS MYPT1	O14974
-0.954719	15.7625	-3.80416	0.0023639	0.0118984	-1.65415	0.109572	0.91608	Epsilon-sarcoglycan (Epsilon-SG)	SGCE_HUMAN	SUBCELLULAR LOCATION: Cell membrane, sarcolemma {ECO:0000250}; Single-pass membrane protein {ECO:0000250}. Cytoplasm, cytoskeleton {ECO:0000250}. Cell projection, dendrite {ECO:0000250}. Golgi apparatus {ECO:0000250}.	cytoskeleton [GO:0005856]; dendrite membrane [GO:0032590]; dystrophin-associated glycoprotein complex [GO:0016010]; Golgi apparatus [GO:0005794]; integral component of plasma membrane [GO:0005887]; plasma membrane [GO:0005886]; sarcoglycan complex [GO:0016012]; sarcolemma [GO:0042383]; cell-matrix adhesion [GO:0007160]; membrane organization [GO:0061024]; muscle organ development [GO:0007517]; mu…	GO:0003012; GO:0005794; GO:0005856; GO:0005886; GO:0005887; GO:0007160; GO:0007517; GO:0016010; GO:0016012; GO:0032590; GO:0042383; GO:0061024	SGCE ESG UNQ433/PRO840	O43556
-0.954373	17.0183	-4.68242	0.000482832	0.00456987	-0.0672019	0.0557914	0.847519	Radixin	RADI_HUMAN	SUBCELLULAR LOCATION: Cell membrane; Peripheral membrane protein; Cytoplasmic side. Cytoplasm, cytoskeleton. Cleavage furrow. Note=Highly concentrated in the undercoat of the cell-to-cell adherens junction and the cleavage furrow in the interphase and mitotic phase, respectively.	apical plasma membrane [GO:0016324]; cell periphery [GO:0071944]; cell tip [GO:0051286]; cell-cell adherens junction [GO:0005913]; cleavage furrow [GO:0032154]; cortical actin cytoskeleton [GO:0030864]; extracellular exosome [GO:0070062]; extracellular space [GO:0005615]; filopodium [GO:0030175]; focal adhesion [GO:0005925]; lamellipodium [GO:0030027]; microvillus [GO:0005902]; midbody [GO:003049…	GO:0001726; GO:0003723; GO:0003779; GO:0005615; GO:0005886; GO:0005902; GO:0005913; GO:0005925; GO:0008360; GO:0008361; GO:0010628; GO:0010737; GO:0016324; GO:0019904; GO:0030027; GO:0030033; GO:0030175; GO:0030315; GO:0030335; GO:0030496; GO:0030864; GO:0032154; GO:0032231; GO:0032420; GO:0032487; GO:0034111; GO:0034260; GO:0036120; GO:0042803; GO:0043087; GO:0043209; GO:0045176; GO:0045184; GO:…	RDX	P35241
-0.954273	14.6071	-4.35119	0.000869992	0.00638214	-0.656979	0.0726877	0.878663	TBC domain-containing protein kinase-like protein	TBCK_HUMAN	SUBCELLULAR LOCATION: Cytoplasm {ECO:0000269|PubMed:23977024, ECO:0000269|PubMed:24576458}. Cytoplasm, cytoskeleton, spindle {ECO:0000269|PubMed:24576458}. Midbody {ECO:0000269|PubMed:24576458}. Note=Mainly localized in the cytoplasm during interphase. During metaphase, TBCK accumulates at the mitotic spindle. At the end of mitosis, it is detected at the midbody. {ECO:0000269|PubMed:24576458}.	cytoplasm [GO:0005737]; endomembrane system [GO:0012505]; midbody [GO:0030496]; mitotic spindle [GO:0072686]; ATP binding [GO:0005524]; GTPase activator activity [GO:0005096]; protein kinase activity [GO:0004672]; Rab GTPase binding [GO:0017137]; actin cytoskeleton organization [GO:0030036]; activation of GTPase activity [GO:0090630]; cell growth [GO:0016049]; cell proliferation [GO:0008283]; int…	GO:0004672; GO:0005096; GO:0005524; GO:0005737; GO:0006886; GO:0008283; GO:0012505; GO:0016049; GO:0017137; GO:0030036; GO:0030496; GO:0031338; GO:0032006; GO:0072686; GO:0090630	TBCK TBCKL HSPC302	Q8TEA7
-0.953126	14.4915	-1.73054	0.108265	0.189318	-5.30312	0.38858	0.974819	Uncharacterized protein MISP3 (MISP family member 3)	MISP3_HUMAN	NA	NA	NA	MISP3	Q96FF7
-0.950254	16.9853	-2.70191	0.0187396	0.0508686	-3.68239	0.227098	0.957671	LIM and senescent cell antigen-like-containing domain protein 1 (Particularly interesting new Cys-His protein 1) (PINCH-1) (Renal carcinoma antigen NY-REN-48)	LIMS1_HUMAN	SUBCELLULAR LOCATION: Cell junction, focal adhesion. Cell membrane; Peripheral membrane protein; Cytoplasmic side.	cell-cell junction [GO:0005911]; cytosol [GO:0005829]; focal adhesion [GO:0005925]; perinuclear region of cytoplasm [GO:0048471]; plasma membrane [GO:0005886]; protein complex [GO:0043234]; protein kinase binding [GO:0019901]; zinc ion binding [GO:0008270]; cell aging [GO:0007569]; cell junction assembly [GO:0034329]; cellular response to transforming growth factor beta stimulus [GO:0071560]; est…	GO:0005829; GO:0005886; GO:0005911; GO:0005925; GO:0007569; GO:0008270; GO:0010628; GO:0010811; GO:0019901; GO:0033209; GO:0034329; GO:0043234; GO:0043547; GO:0045184; GO:0045892; GO:0048471; GO:0051291; GO:0051894; GO:0071560; GO:1900026; GO:1901224	LIMS1 PINCH PINCH1	P48059
-0.949031	14.1303	-3.6684	0.00304265	0.0139361	-1.90472	0.120708	0.923228	Chloride intracellular channel protein 6 (Parchorin)	CLIC6_HUMAN	SUBCELLULAR LOCATION: Cytoplasm {ECO:0000250}. Cell membrane {ECO:0000250}; Single-pass membrane protein {ECO:0000250}. Note=Predominantly cytoplasmic. Upon chloride ion efflux from the cell, it is translocated to the plasma membrane (By similarity). {ECO:0000250}.	chloride channel complex [GO:0034707]; cytoplasm [GO:0005737]; extracellular exosome [GO:0070062]; nucleus [GO:0005634]; plasma membrane [GO:0005886]; chloride channel activity [GO:0005254]; voltage-gated ion channel activity [GO:0005244]; chloride transmembrane transport [GO:1902476]	GO:0005244; GO:0005254; GO:0005634; GO:0005737; GO:0005886; GO:0034707; GO:0070062; GO:1902476	CLIC6 CLIC1L	Q96NY7
-0.945532	16.25	-5.65284	9.35481e-05	0.00180555	1.57912	0.0239459	0.704632	NADH dehydrogenase [ubiquinone] 1 alpha subcomplex subunit 10, mitochondrial (Complex I-42kD) (CI-42kD) (NADH-ubiquinone oxidoreductase 42 kDa subunit)	NDUAA_HUMAN	SUBCELLULAR LOCATION: Mitochondrion matrix {ECO:0000305|PubMed:12611891}.	mitochondrial inner membrane [GO:0005743]; mitochondrial matrix [GO:0005759]; mitochondrial respiratory chain complex I [GO:0005747]; mitochondrion [GO:0005739]; myelin sheath [GO:0043209]; NADH dehydrogenase (ubiquinone) activity [GO:0008137]; mitochondrial electron transport, NADH to ubiquinone [GO:0006120]; mitochondrial respiratory chain complex I assembly [GO:0032981]	GO:0005739; GO:0005743; GO:0005747; GO:0005759; GO:0006120; GO:0008137; GO:0032981; GO:0043209	NDUFA10	O95299
-0.942372	16.1185	-4.27099	0.00100529	0.00699512	-0.801549	0.0773541	0.885142	15-hydroxyprostaglandin dehydrogenase [NAD(+)] (15-PGDH) (EC 1.1.1.141) (Prostaglandin dehydrogenase 1) (Short chain dehydrogenase/reductase family 36C member 1)	PGDH_HUMAN	SUBCELLULAR LOCATION: Cytoplasm.	basolateral plasma membrane [GO:0016323]; cytosol [GO:0005829]; extracellular exosome [GO:0070062]; nucleoplasm [GO:0005654]; 15-hydroxyprostaglandin dehydrogenase (NAD+) activity [GO:0016404]; catalytic activity [GO:0003824]; NAD binding [GO:0051287]; NAD+ binding [GO:0070403]; prostaglandin E receptor activity [GO:0004957]; protein homodimerization activity [GO:0042803]; ductus arteriosus closu…	GO:0001822; GO:0003824; GO:0004957; GO:0005654; GO:0005829; GO:0006693; GO:0007179; GO:0007565; GO:0007567; GO:0016323; GO:0016404; GO:0019372; GO:0030728; GO:0032355; GO:0032496; GO:0042803; GO:0043065; GO:0045471; GO:0045786; GO:0051287; GO:0070062; GO:0070403; GO:0070493; GO:0097070; GO:1904707; GO:2001300	HPGD PGDH1 SDR36C1	P15428
-0.94226	15.857	-5.04737	0.000256551	0.00320625	0.567085	0.0410989	0.803709	Methylmalonyl-CoA mutase, mitochondrial (MCM) (EC 5.4.99.2) (Methylmalonyl-CoA isomerase)	MUTA_HUMAN	SUBCELLULAR LOCATION: Mitochondrion matrix.	mitochondrial matrix [GO:0005759]; mitochondrion [GO:0005739]; cobalamin binding [GO:0031419]; metal ion binding [GO:0046872]; methylmalonyl-CoA mutase activity [GO:0004494]; modified amino acid binding [GO:0072341]; cobalamin metabolic process [GO:0009235]; homocysteine metabolic process [GO:0050667]; post-embryonic development [GO:0009791]; short-chain fatty acid catabolic process [GO:0019626]	GO:0004494; GO:0005739; GO:0005759; GO:0009235; GO:0009791; GO:0019626; GO:0031419; GO:0046872; GO:0050667; GO:0072341	MUT	P22033
-0.940472	14.9616	-2.9532	0.0116793	0.0363716	-3.22602	0.19453	0.950932	Kinesin-like protein KIF21A (Kinesin-like protein KIF2) (Renal carcinoma antigen NY-REN-62)	KI21A_HUMAN	SUBCELLULAR LOCATION: Cytoplasm, cytoskeleton {ECO:0000305}.	cytoplasm [GO:0005737]; kinesin complex [GO:0005871]; microtubule [GO:0005874]; ATP binding [GO:0005524]; ATPase activity [GO:0016887]; microtubule binding [GO:0008017]; microtubule motor activity [GO:0003777]; microtubule-based movement [GO:0007018]	GO:0003777; GO:0005524; GO:0005737; GO:0005871; GO:0005874; GO:0007018; GO:0008017; GO:0016887	KIF21A KIAA1708 KIF2	Q7Z4S6
-0.939932	15.3204	-3.94508	0.00182204	0.0100884	-1.39509	0.0988882	0.907849	1-phosphatidylinositol 4,5-bisphosphate phosphodiesterase gamma-2 (EC 3.1.4.11) (Phosphoinositide phospholipase C-gamma-2) (Phospholipase C-IV) (PLC-IV) (Phospholipase C-gamma-2) (PLC-gamma-2)	PLCG2_HUMAN	NA	cytosol [GO:0005829]; extracellular exosome [GO:0070062]; plasma membrane [GO:0005886]; phosphatidylinositol phospholipase C activity [GO:0004435]; phospholipase C activity [GO:0004629]; phosphotyrosine residue binding [GO:0001784]; signal transducer activity [GO:0004871]; activation of store-operated calcium channel activity [GO:0032237]; B cell differentiation [GO:0030183]; B cell receptor sign…	GO:0001784; GO:0002092; GO:0002223; GO:0002316; GO:0004435; GO:0004629; GO:0004871; GO:0005829; GO:0005886; GO:0006661; GO:0009395; GO:0010468; GO:0016055; GO:0019722; GO:0030168; GO:0030183; GO:0032237; GO:0032481; GO:0032496; GO:0032959; GO:0038095; GO:0038096; GO:0043069; GO:0043647; GO:0050852; GO:0050853; GO:0051209; GO:0070062	PLCG2	P16885
-0.938387	14.4229	-4.16968	0.00120796	0.00773714	-0.985089	0.0835956	0.892798	Tryptophan--tRNA ligase, mitochondrial (EC 6.1.1.2) ((Mt)TrpRS) (Tryptophanyl-tRNA synthetase) (TrpRS)	SYWM_HUMAN	SUBCELLULAR LOCATION: Mitochondrion matrix {ECO:0000269|PubMed:28236339}.	mitochondrial matrix [GO:0005759]; mitochondrion [GO:0005739]; plasma membrane [GO:0005886]; ATP binding [GO:0005524]; tryptophan-tRNA ligase activity [GO:0004830]; tRNA aminoacylation for protein translation [GO:0006418]; tryptophanyl-tRNA aminoacylation [GO:0006436]; vasculogenesis [GO:0001570]	GO:0001570; GO:0004830; GO:0005524; GO:0005739; GO:0005759; GO:0005886; GO:0006418; GO:0006436	WARS2	Q9UGM6
-0.937083	13.7099	-3.46851	0.00442254	0.0182302	-2.27472	0.138694	0.932512	Beta-centractin (Actin-related protein 1B) (ARP1B)	ACTY_HUMAN	SUBCELLULAR LOCATION: Cytoplasm, cytoskeleton. Cytoplasm, cytoskeleton, microtubule organizing center, centrosome.	centrosome [GO:0005813]; cytoplasm [GO:0005737]; cytosol [GO:0005829]; dynactin complex [GO:0005869]; extracellular exosome [GO:0070062]; extracellular region [GO:0005576]; ficolin-1-rich granule lumen [GO:1904813]; membrane [GO:0016020]; microtubule cytoskeleton [GO:0015630]; secretory granule lumen [GO:0034774]; ATP binding [GO:0005524]; antigen processing and presentation of exogenous peptide …	GO:0005524; GO:0005576; GO:0005737; GO:0005813; GO:0005829; GO:0005869; GO:0015630; GO:0016020; GO:0019886; GO:0034774; GO:0043312; GO:0070062; GO:1904813	ACTR1B CTRN2	P42025
-0.935321	16.5289	-3.43826	0.00468093	0.0189878	-2.33075	0.141586	0.933799	3-ketoacyl-CoA thiolase, mitochondrial (EC 2.3.1.16) (Acetyl-CoA acyltransferase) (Beta-ketothiolase) (Mitochondrial 3-oxoacyl-CoA thiolase) (T1)	THIM_HUMAN	SUBCELLULAR LOCATION: Mitochondrion {ECO:0000269|PubMed:18371312}. Note=Colocalizes with BNIP3 in the mitochondria.	extracellular exosome [GO:0070062]; mitochondrial inner membrane [GO:0005743]; mitochondrial matrix [GO:0005759]; mitochondrion [GO:0005739]; acetyl-CoA C-acyltransferase activity [GO:0003988]; RNA binding [GO:0003723]; cellular response to hypoxia [GO:0071456]; cholesterol biosynthetic process [GO:0006695]; fatty acid beta-oxidation [GO:0006635]; negative regulation of mitochondrial membrane per…	GO:0003723; GO:0003988; GO:0005739; GO:0005743; GO:0005759; GO:0006635; GO:0006695; GO:0070062; GO:0071456; GO:1901029; GO:1902109	ACAA2	P42765
-0.934555	13.2355	-5.15474	0.000213728	0.00285779	0.750338	0.0374576	0.78866	Vacuolar protein sorting-associated protein 13D	VP13D_HUMAN	NA	extracellular exosome [GO:0070062]	GO:0070062	VPS13D KIAA0453	Q5THJ4
-0.930419	14.3164	-4.81236	0.000384713	0.00397646	0.160602	0.0501244	0.833156	E3 ubiquitin-protein ligase Midline-1 (EC 2.3.2.27) (Midin) (Putative transcription factor XPRF) (RING finger protein 59) (RING finger protein Midline-1) (RING-type E3 ubiquitin transferase Midline-1) (Tripartite motif-containing protein 18)	TRI18_HUMAN	SUBCELLULAR LOCATION: Cytoplasm {ECO:0000269|PubMed:10077590}. Cytoplasm, cytoskeleton {ECO:0000269|PubMed:10077590}. Cytoplasm, cytoskeleton, spindle {ECO:0000269|PubMed:10077590}. Note=Microtubule-associated. It is associated with microtubules throughout the cell cycle, co-localizing with cytoplasmic fibers in interphase and with the mitotic spindle and midbodies during mitosis and cytokinesis.	cytosol [GO:0005829]; microtubule [GO:0005874]; microtubule associated complex [GO:0005875]; spindle [GO:0005819]; identical protein binding [GO:0042802]; microtubule binding [GO:0008017]; phosphoprotein binding [GO:0051219]; protein heterodimerization activity [GO:0046982]; protein homodimerization activity [GO:0042803]; transferase activity [GO:0016740]; ubiquitin protein ligase binding [GO:003…	GO:0000226; GO:0005819; GO:0005829; GO:0005874; GO:0005875; GO:0007026; GO:0007389; GO:0008017; GO:0008270; GO:0016740; GO:0031625; GO:0032874; GO:0035372; GO:0042802; GO:0042803; GO:0046982; GO:0051219; GO:0060333	MID1 FXY RNF59 TRIM18 XPRF	O15344
-0.929577	14.9612	-2.79153	0.0158369	0.0453094	-3.52058	0.215063	0.955408	Synaptopodin	SYNPO_HUMAN	SUBCELLULAR LOCATION: Cytoplasm, cytoskeleton {ECO:0000250|UniProtKB:Q8CC35}. Cell junction, tight junction {ECO:0000250|UniProtKB:Q8CC35}. Perikaryon {ECO:0000250|UniProtKB:Q8CC35}. Cell projection, dendritic spine {ECO:0000250|UniProtKB:Q8CC35}. Cell junction, synapse, postsynaptic cell membrane, postsynaptic density {ECO:0000250|UniProtKB:Q8CC35}. Cell junction, synapse {ECO:0000250|UniProtKB:…	actin cytoskeleton [GO:0015629]; bicellular tight junction [GO:0005923]; dendritic spine [GO:0043197]; nucleus [GO:0005634]; perikaryon [GO:0043204]; postsynaptic density [GO:0014069]; postsynaptic membrane [GO:0045211]; spine apparatus [GO:0097444]; Z disc [GO:0030018]; actin binding [GO:0003779]; modification of dendritic spine [GO:0098886]; positive regulation of actin filament bundle assembly…	GO:0003779; GO:0005634; GO:0005923; GO:0008542; GO:0014069; GO:0015629; GO:0030018; GO:0032233; GO:0043197; GO:0043204; GO:0045211; GO:0048169; GO:0051492; GO:0097444; GO:0098886; GO:1905355	SYNPO KIAA1029	Q8N3V7
-0.92788	17.0565	-3.12639	0.00842327	0.0289801	-2.90768	0.174169	0.945509	Protein enabled homolog	ENAH_HUMAN	SUBCELLULAR LOCATION: Cytoplasm. Cytoplasm, cytoskeleton {ECO:0000250}. Cell projection, lamellipodium {ECO:0000250}. Cell projection, filopodium {ECO:0000250}. Cell junction, synapse {ECO:0000250}. Cell junction, focal adhesion. Note=Targeted to the leading edge of lamellipodia and filopodia by MRL family members. Colocalizes at filopodial tips with a number of other proteins including vinculin …	cell junction [GO:0030054]; cytoskeleton [GO:0005856]; cytosol [GO:0005829]; filopodium [GO:0030175]; focal adhesion [GO:0005925]; lamellipodium [GO:0030027]; plasma membrane [GO:0005886]; synapse [GO:0045202]; actin binding [GO:0003779]; SH3 domain binding [GO:0017124]; WW domain binding [GO:0050699]; axon guidance [GO:0007411]	GO:0003779; GO:0005829; GO:0005856; GO:0005886; GO:0005925; GO:0007411; GO:0017124; GO:0030027; GO:0030054; GO:0030175; GO:0045202; GO:0050699	ENAH MENA	Q8N8S7
-0.926494	15.9403	-5.61281	9.98426e-05	0.00183947	1.51384	0.0248484	0.712273	Methylglutaconyl-CoA hydratase, mitochondrial (EC 4.2.1.18) (AU-specific RNA-binding enoyl-CoA hydratase) (AU-binding protein/enoyl-CoA hydratase)	AUHM_HUMAN	SUBCELLULAR LOCATION: Mitochondrion {ECO:0000250}.	mitochondrial matrix [GO:0005759]; mitochondrion [GO:0005739]; enoyl-CoA hydratase activity [GO:0004300]; methylglutaconyl-CoA hydratase activity [GO:0004490]; mRNA 3'-UTR binding [GO:0003730]; branched-chain amino acid catabolic process [GO:0009083]; fatty acid beta-oxidation [GO:0006635]; leucine catabolic process [GO:0006552]	GO:0003730; GO:0004300; GO:0004490; GO:0005739; GO:0005759; GO:0006552; GO:0006635; GO:0009083	AUH	Q13825
-0.926423	15.2725	-4.05033	0.00150186	0.00885159	-1.20246	0.0914645	0.901109	Kinesin light chain 4 (KLC 4) (Kinesin-like protein 8)	KLC4_HUMAN	SUBCELLULAR LOCATION: Cytoplasm, cytoskeleton {ECO:0000305}.	cytoplasm [GO:0005737]; kinesin complex [GO:0005871]; microtubule [GO:0005874]; microtubule motor activity [GO:0003777]	GO:0003777; GO:0005737; GO:0005871; GO:0005874	KLC4 KNSL8	Q9NSK0
-0.925851	16.4824	-2.57867	0.0235978	0.0597563	-3.90273	0.244419	0.960553	Podocan	PODN_HUMAN	SUBCELLULAR LOCATION: Isoform 1: Secreted, extracellular space, extracellular matrix.; SUBCELLULAR LOCATION: Isoform 2: Cytoplasm {ECO:0000305}.; SUBCELLULAR LOCATION: Isoform 3: Cytoplasm {ECO:0000305}.; SUBCELLULAR LOCATION: Isoform 4: Cytoplasm {ECO:0000305}.	cytoplasm [GO:0005737]; extracellular space [GO:0005615]; proteinaceous extracellular matrix [GO:0005578]; collagen binding [GO:0005518]; protein kinase inhibitor activity [GO:0004860]; cytokine-mediated signaling pathway [GO:0019221]; negative regulation of cell migration [GO:0030336]; negative regulation of cell proliferation [GO:0008285]; negative regulation of JAK-STAT cascade [GO:0046426]; n…	GO:0004860; GO:0005518; GO:0005578; GO:0005615; GO:0005737; GO:0006469; GO:0008285; GO:0019221; GO:0030336; GO:0046426	PODN SLRR5A UNQ293/PRO332	Q7Z5L7
-0.92338	15.9793	-3.96689	0.00175035	0.00982518	-1.35511	0.0973115	0.906495	Cytochrome P450 3A5 (EC 1.14.14.1) (CYPIIIA5) (Cytochrome P450 HLp2) (Cytochrome P450-PCN3)	CP3A5_HUMAN	SUBCELLULAR LOCATION: Endoplasmic reticulum membrane; Peripheral membrane protein. Microsome membrane; Peripheral membrane protein.	endoplasmic reticulum membrane [GO:0005789]; intracellular membrane-bounded organelle [GO:0043231]; organelle membrane [GO:0031090]; aromatase activity [GO:0070330]; estrogen 16-alpha-hydroxylase activity [GO:0101020]; heme binding [GO:0020037]; iron ion binding [GO:0005506]; monooxygenase activity [GO:0004497]; oxidoreductase activity [GO:0016491]; oxygen binding [GO:0019825]; alkaloid catabolic…	GO:0002933; GO:0004497; GO:0005506; GO:0005789; GO:0006805; GO:0008202; GO:0009822; GO:0016491; GO:0019825; GO:0020037; GO:0031090; GO:0042737; GO:0043231; GO:0070330; GO:0070989; GO:0101020	CYP3A5	P20815
-0.920698	16.4669	-4.15759	0.00123482	0.00783102	-1.00706	0.0843669	0.893674	Receptor-type tyrosine-protein phosphatase kappa (Protein-tyrosine phosphatase kappa) (R-PTP-kappa) (EC 3.1.3.48)	PTPRK_HUMAN	SUBCELLULAR LOCATION: Cell junction, adherens junction. Cell membrane; Single-pass type I membrane protein.	adherens junction [GO:0005912]; axon [GO:0030424]; cell junction [GO:0030054]; cell surface [GO:0009986]; cell-cell junction [GO:0005911]; dendrite [GO:0030425]; integral component of membrane [GO:0016021]; integral component of plasma membrane [GO:0005887]; intracellular membrane-bounded organelle [GO:0043231]; leading edge membrane [GO:0031256]; neuronal cell body [GO:0043025]; photoreceptor ou…	GO:0001750; GO:0004725; GO:0005001; GO:0005886; GO:0005887; GO:0005911; GO:0005912; GO:0006470; GO:0007155; GO:0007165; GO:0007179; GO:0008013; GO:0008285; GO:0009986; GO:0010839; GO:0016021; GO:0016477; GO:0019901; GO:0030054; GO:0030336; GO:0030424; GO:0030425; GO:0031175; GO:0031256; GO:0034394; GO:0034614; GO:0034644; GO:0043025; GO:0043231; GO:0045295; GO:0045786; GO:0045892; GO:0048041	PTPRK PTPK	Q15262
-0.915609	16.188	-6.16962	4.11802e-05	0.00120471	2.40064	0.0146102	0.592758	2-oxoglutarate dehydrogenase, mitochondrial (EC 1.2.4.2) (2-oxoglutarate dehydrogenase complex component E1) (OGDC-E1) (Alpha-ketoglutarate dehydrogenase)	ODO1_HUMAN	SUBCELLULAR LOCATION: Mitochondrion matrix.	mitochondrial matrix [GO:0005759]; mitochondrial membrane [GO:0031966]; mitochondrion [GO:0005739]; oxoglutarate dehydrogenase complex [GO:0045252]; chaperone binding [GO:0051087]; heat shock protein binding [GO:0031072]; metal ion binding [GO:0046872]; oxoglutarate dehydrogenase (NAD+) activity [GO:0034602]; oxoglutarate dehydrogenase (succinyl-transferring) activity [GO:0004591]; thiamine pyrop…	GO:0004591; GO:0005739; GO:0005759; GO:0006091; GO:0006096; GO:0006099; GO:0006103; GO:0006104; GO:0006554; GO:0006734; GO:0021695; GO:0021756; GO:0021766; GO:0021794; GO:0021860; GO:0022028; GO:0030976; GO:0031072; GO:0031966; GO:0034602; GO:0034641; GO:0045252; GO:0046872; GO:0051087; GO:0061034	OGDH	Q02218
-0.915349	15.0733	-4.50032	0.000666279	0.00550923	-0.389915	0.0646232	0.865557	Peflin (PEF protein with a long N-terminal hydrophobic domain) (Penta-EF hand domain-containing protein 1)	PEF1_HUMAN	SUBCELLULAR LOCATION: Cytoplasm {ECO:0000269|PubMed:11278427}. Endoplasmic reticulum {ECO:0000250|UniProtKB:Q641Z8}. Membrane {ECO:0000269|PubMed:11278427}; Peripheral membrane protein {ECO:0000269|PubMed:11278427}. Cytoplasmic vesicle, COPII-coated vesicle membrane {ECO:0000269|PubMed:27716508}; Peripheral membrane protein {ECO:0000305}. Note=Membrane-associated in the presence of Ca(2+) (PubMed…	COPII vesicle coat [GO:0030127]; cytoplasm [GO:0005737]; endoplasmic reticulum [GO:0005783]; extracellular exosome [GO:0070062]; Golgi membrane [GO:0000139]; binding, bridging [GO:0060090]; calcium ion binding [GO:0005509]; calcium-dependent cysteine-type endopeptidase activity [GO:0004198]; calcium-dependent protein binding [GO:0048306]; protein dimerization activity [GO:0046983]; protein hetero…	GO:0000139; GO:0003723; GO:0004198; GO:0005509; GO:0005737; GO:0005783; GO:0006508; GO:0006888; GO:0014029; GO:0014032; GO:0030127; GO:0046982; GO:0046983; GO:0048208; GO:0048306; GO:0051592; GO:0060090; GO:0070062; GO:1902527	PEF1 ABP32 UNQ1845/PRO3573	Q9UBV8
-0.914947	16.2997	-5.52669	0.000114944	0.00198423	1.37261	0.0268904	0.728183	Active breakpoint cluster region-related protein	ABR_HUMAN	NA	cytosol [GO:0005829]; membrane [GO:0016020]; plasma membrane [GO:0005886]; GTPase activator activity [GO:0005096]; guanyl-nucleotide exchange factor activity [GO:0005085]; Rho guanyl-nucleotide exchange factor activity [GO:0005089]; actin cytoskeleton organization [GO:0030036]; brain development [GO:0007420]; inner ear morphogenesis [GO:0042472]; negative regulation of blood vessel remodeling [GO…	GO:0002692; GO:0005085; GO:0005089; GO:0005096; GO:0005829; GO:0005886; GO:0007264; GO:0007420; GO:0016020; GO:0030036; GO:0032496; GO:0035023; GO:0042472; GO:0043065; GO:0043114; GO:0043314; GO:0043547; GO:0050728; GO:0050766; GO:0050885; GO:0051056; GO:0060313	ABR	Q12979
-0.913993	17.268	-2.85483	0.0140585	0.0416445	-3.40563	0.206845	0.953719	Alpha-synuclein (Non-A beta component of AD amyloid) (Non-A4 component of amyloid precursor) (NACP)	SYUA_HUMAN	SUBCELLULAR LOCATION: Cytoplasm, cytosol {ECO:0000269|PubMed:24936070, ECO:0000269|PubMed:25561023}. Membrane {ECO:0000269|PubMed:24936070}. Nucleus {ECO:0000269|PubMed:12859192, ECO:0000269|PubMed:24936070}. Cell junction, synapse {ECO:0000269|PubMed:15282274}. Secreted {ECO:0000269|PubMed:24936070}. Note=Membrane-bound in dopaminergic neurons. {ECO:0000269|PubMed:15282274}.	actin cytoskeleton [GO:0015629]; axon [GO:0030424]; cell cortex [GO:0005938]; cell junction [GO:0030054]; cytoplasm [GO:0005737]; cytoplasmic vesicle membrane [GO:0030659]; cytosol [GO:0005829]; extracellular region [GO:0005576]; extracellular space [GO:0005615]; Golgi apparatus [GO:0005794]; growth cone [GO:0030426]; inclusion body [GO:0016234]; lysosome [GO:0005764]; membrane [GO:0016020]; mito…	GO:0000122; GO:0000287; GO:0001774; GO:0001921; GO:0001933; GO:0001956; GO:0005507; GO:0005509; GO:0005543; GO:0005576; GO:0005615; GO:0005634; GO:0005640; GO:0005737; GO:0005739; GO:0005764; GO:0005791; GO:0005794; GO:0005829; GO:0005840; GO:0005886; GO:0005938; GO:0006631; GO:0006638; GO:0006644; GO:0006919; GO:0007006; GO:0007568; GO:0008017; GO:0008021; GO:0008198; GO:0008270; GO:0008344; GO:…	SNCA NACP PARK1	P37840
-0.911204	16.0921	-2.78142	0.0161409	0.0458036	-3.5389	0.216398	0.955671	Tenascin-X (TN-X) (Hexabrachion-like protein)	TENX_HUMAN	SUBCELLULAR LOCATION: Secreted, extracellular space, extracellular matrix.	extracellular exosome [GO:0070062]; extracellular matrix [GO:0031012]; extracellular space [GO:0005615]; intracellular [GO:0005622]; proteinaceous extracellular matrix [GO:0005578]; heparin binding [GO:0008201]; integrin binding [GO:0005178]; actin cytoskeleton organization [GO:0030036]; cell adhesion [GO:0007155]; collagen fibril organization [GO:0030199]; collagen metabolic process [GO:0032963]…	GO:0005178; GO:0005578; GO:0005615; GO:0005622; GO:0007155; GO:0008201; GO:0030036; GO:0030199; GO:0031012; GO:0032963; GO:0048251; GO:0070062	TNXB HXBL TNX TNXB1 TNXB2 XB	P22105
-0.909994	15.3943	-4.6287	0.000530726	0.00487037	-0.162007	0.0582859	0.853087	NLR family member X1 (Caterpiller protein 11.3) (CLR11.3) (Nucleotide-binding oligomerization domain protein 26) (Nucleotide-binding oligomerization domain protein 5) (Nucleotide-binding oligomerization domain protein 9)	NLRX1_HUMAN	SUBCELLULAR LOCATION: Mitochondrion outer membrane {ECO:0000269|PubMed:18200010, ECO:0000269|PubMed:18219313}.	cell junction [GO:0030054]; mitochondrial outer membrane [GO:0005741]; mitochondrion [GO:0005739]; plasma membrane [GO:0005886]; ATP binding [GO:0005524]; innate immune response [GO:0045087]; negative regulation of I-kappaB kinase/NF-kappaB signaling [GO:0043124]; negative regulation of inflammatory response [GO:0050728]; negative regulation of innate immune response [GO:0045824]; negative regula…	GO:0005524; GO:0005739; GO:0005741; GO:0005886; GO:0016032; GO:0030054; GO:0032480; GO:0032688; GO:0032715; GO:0039536; GO:0043124; GO:0045087; GO:0045824; GO:0050728	NLRX1 NOD26 NOD5 NOD9	Q86UT6
-0.909825	16.1427	-3.57496	0.00362278	0.0158542	-2.07758	0.128875	0.927741	Angiopoietin-related protein 2 (Angiopoietin-like protein 2)	ANGL2_HUMAN	SUBCELLULAR LOCATION: Secreted.	extracellular exosome [GO:0070062]; extracellular space [GO:0005615]; receptor binding [GO:0005102]; multicellular organism development [GO:0007275]	GO:0005102; GO:0005615; GO:0007275; GO:0070062	ANGPTL2 ARP2 UNQ170/PRO196	Q9UKU9
-0.908091	15.6772	-2.37991	0.0341147	0.0791311	-4.25146	0.27427	0.964694	Hyaluronan-binding protein 2 (EC 3.4.21.-) (Factor VII-activating protease) (Factor seven-activating protease) (FSAP) (Hepatocyte growth factor activator-like protein) (Plasma hyaluronan-binding protein) [Cleaved into: Hyaluronan-binding protein 2 50 kDa heavy chain; Hyaluronan-binding protein 2 50 kDa heavy chain alternate form; Hyaluronan-binding protein 2 27 kDa light chain; Hyaluronan-binding…	HABP2_HUMAN	SUBCELLULAR LOCATION: Secreted {ECO:0000269|PubMed:8827452}. Note=Secreted as an inactive single-chain precursor and is then activated to a heterodimeric form.	extracellular region [GO:0005576]; extracellular space [GO:0005615]; calcium ion binding [GO:0005509]; glycosaminoglycan binding [GO:0005539]; serine-type endopeptidase activity [GO:0004252]; cell adhesion [GO:0007155]	GO:0004252; GO:0005509; GO:0005539; GO:0005576; GO:0005615; GO:0007155	HABP2 HGFAL PHBP	Q14520
-0.907848	16.0067	-3.79457	0.00240631	0.0119994	-1.67182	0.110331	0.916609	Flotillin-2 (Epidermal surface antigen) (ESA) (Membrane component chromosome 17 surface marker 1)	FLOT2_HUMAN	SUBCELLULAR LOCATION: Cell membrane {ECO:0000269|PubMed:20682791}; Peripheral membrane protein {ECO:0000269|PubMed:20682791}. Membrane, caveola {ECO:0000269|PubMed:20682791}; Peripheral membrane protein {ECO:0000269|PubMed:20682791}. Endosome {ECO:0000269|PubMed:20682791}. Membrane {ECO:0000305}; Lipid-anchor {ECO:0000305}. Note=Membrane-associated protein of caveolae.	acrosomal membrane [GO:0002080]; basolateral plasma membrane [GO:0016323]; caveola [GO:0005901]; cell-cell adherens junction [GO:0005913]; cell-cell contact zone [GO:0044291]; cytoplasmic vesicle [GO:0031410]; endocytic vesicle [GO:0030139]; endosome [GO:0005768]; extracellular exosome [GO:0070062]; flotillin complex [GO:0016600]; focal adhesion [GO:0005925]; lamellipodium [GO:0030027]; membrane …	GO:0001765; GO:0001931; GO:0002020; GO:0002080; GO:0005768; GO:0005886; GO:0005901; GO:0005913; GO:0005925; GO:0007155; GO:0008544; GO:0010629; GO:0016020; GO:0016323; GO:0016600; GO:0030027; GO:0030139; GO:0031410; GO:0031982; GO:0035255; GO:0044291; GO:0044860; GO:0045661; GO:0046982; GO:0048471; GO:0050821; GO:0070062; GO:0072659; GO:1902992; GO:1903905	FLOT2 ESA1 M17S1	Q14254
-0.907559	15.6923	-4.60538	0.000553022	0.00498961	-0.203252	0.0593968	0.855437	TRIO and F-actin-binding protein (Protein Tara) (Trio-associated repeat on actin)	TARA_HUMAN	SUBCELLULAR LOCATION: Nucleus {ECO:0000269|PubMed:9853615}. Cytoplasm, cytoskeleton {ECO:0000269|PubMed:9853615}. Note=Localized to F-actin in a periodic pattern.; SUBCELLULAR LOCATION: Isoform 1: Nucleus {ECO:0000269|PubMed:22820163}. Cytoplasm, cytoskeleton, microtubule organizing center, centrosome {ECO:0000269|PubMed:22820163}. Midbody {ECO:0000269|PubMed:22820163}. Note=Centrosomal localizat…	actin cytoskeleton [GO:0015629]; cytoplasm [GO:0005737]; focal adhesion [GO:0005925]; microtubule organizing center [GO:0005815]; midbody [GO:0030496]; nucleus [GO:0005634]; actin filament binding [GO:0051015]; GTP-Rho binding [GO:0017049]; myosin II binding [GO:0045159]; ubiquitin protein ligase binding [GO:0031625]; actin modification [GO:0030047]; barbed-end actin filament capping [GO:0051016]…	GO:0005634; GO:0005737; GO:0005815; GO:0005925; GO:0007049; GO:0015629; GO:0017049; GO:0030047; GO:0030496; GO:0031625; GO:0045159; GO:0051015; GO:0051016; GO:0051301; GO:1900026	TRIOBP KIAA1662 TARA HRIHFB2122	Q9H2D6
-0.906235	13.6479	-6.23111	3.74422e-05	0.00114388	2.49576	0.013748	0.577996	Maspardin (Acid cluster protein 33) (Spastic paraplegia 21 autosomal recessive Mast syndrome protein) (Spastic paraplegia 21 protein)	SPG21_HUMAN	SUBCELLULAR LOCATION: Cytoplasm, cytosol {ECO:0000269|PubMed:11113139}. Membrane {ECO:0000269|PubMed:11113139}; Peripheral membrane protein {ECO:0000269|PubMed:11113139}. Endosome membrane {ECO:0000269|PubMed:11113139}; Peripheral membrane protein {ECO:0000269|PubMed:11113139}. Golgi apparatus, trans-Golgi network membrane {ECO:0000269|PubMed:11113139}; Peripheral membrane protein {ECO:0000269|Pu…	cytosol [GO:0005829]; endosome membrane [GO:0010008]; intracellular membrane-bounded organelle [GO:0043231]; trans-Golgi network transport vesicle [GO:0030140]; CD4 receptor binding [GO:0042609]; antigen receptor-mediated signaling pathway [GO:0050851]	GO:0005829; GO:0010008; GO:0030140; GO:0042609; GO:0043231; GO:0050851	SPG21 ACP33 BM-019 GL010	Q9NZD8
-0.906194	16.4316	-2.81249	0.0152246	0.0442706	-3.48257	0.212316	0.954857	Carboxypeptidase Q (EC 3.4.17.-) (Lysosomal dipeptidase) (Plasma glutamate carboxypeptidase)	CBPQ_HUMAN	SUBCELLULAR LOCATION: Endoplasmic reticulum {ECO:0000269|PubMed:10206990}. Golgi apparatus {ECO:0000269|PubMed:10206990}. Lysosome {ECO:0000250}. Secreted {ECO:0000269|PubMed:10206990}. Note=Secretion is stimulated by TSH/thyroid-stimulating hormone, INS/insulin and SST/somatostatin. {ECO:0000250}.	cytoplasm [GO:0005737]; endoplasmic reticulum [GO:0005783]; extracellular exosome [GO:0070062]; extracellular space [GO:0005615]; Golgi apparatus [GO:0005794]; lysosome [GO:0005764]; carboxypeptidase activity [GO:0004180]; metal ion binding [GO:0046872]; metallodipeptidase activity [GO:0070573]; protein homodimerization activity [GO:0042803]; peptide catabolic process [GO:0043171]; proteolysis [G…	GO:0004180; GO:0005615; GO:0005737; GO:0005764; GO:0005783; GO:0005794; GO:0006508; GO:0006590; GO:0042246; GO:0042803; GO:0043171; GO:0046872; GO:0070062; GO:0070573	CPQ LCH1 PGCP	Q9Y646
-0.905915	14.2825	-4.28184	0.000985785	0.00690182	-0.781963	0.0767092	0.884288	Protein FAM234A (Protein ITFG3)	F234A_HUMAN	SUBCELLULAR LOCATION: Membrane {ECO:0000305}; Single-pass type II membrane protein {ECO:0000305}.	cell surface [GO:0009986]; extracellular exosome [GO:0070062]; integral component of membrane [GO:0016021]	GO:0009986; GO:0016021; GO:0070062	FAM234A C16orf9 ITFG3	Q9H0X4
-0.905899	16.6602	-4.10733	0.00135324	0.0083424	-1.09849	0.0876348	0.897232	Heat shock 70 kDa protein 1B (Heat shock 70 kDa protein 2) (HSP70-2) (HSP70.2)	HS71B_HUMAN	SUBCELLULAR LOCATION: Cytoplasm {ECO:0000269|PubMed:17289661}. Cytoplasm, cytoskeleton, microtubule organizing center, centrosome {ECO:0000269|PubMed:27137183}. Note=Localized in cytoplasmic mRNP granules containing untranslated mRNAs.	aggresome [GO:0016235]; blood microparticle [GO:0072562]; centriole [GO:0005814]; centrosome [GO:0005813]; cytoplasm [GO:0005737]; cytosol [GO:0005829]; endoplasmic reticulum [GO:0005783]; extracellular exosome [GO:0070062]; extracellular region [GO:0005576]; ficolin-1-rich granule lumen [GO:1904813]; focal adhesion [GO:0005925]; inclusion body [GO:0016234]; intracellular ribonucleoprotein comple…	GO:0001618; GO:0001664; GO:0003723; GO:0005102; GO:0005524; GO:0005576; GO:0005634; GO:0005654; GO:0005737; GO:0005739; GO:0005783; GO:0005813; GO:0005814; GO:0005829; GO:0005925; GO:0006402; GO:0008285; GO:0010628; GO:0016234; GO:0016235; GO:0016607; GO:0016887; GO:0019899; GO:0030308; GO:0030529; GO:0031072; GO:0031396; GO:0031397; GO:0031625; GO:0031982; GO:0032757; GO:0034599; GO:0034605; GO:…	HSPA1B HSP72	P0DMV9
-0.903198	15.6304	-2.89892	0.0129379	0.0392528	-3.32526	0.201257	0.952495	Retinol dehydrogenase 11 (EC 1.1.1.300) (Androgen-regulated short-chain dehydrogenase/reductase 1) (HCV core-binding protein HCBP12) (Prostate short-chain dehydrogenase/reductase 1) (Retinal reductase 1) (RalR1) (Short chain dehydrogenase/reductase family 7C member 1)	RDH11_HUMAN	SUBCELLULAR LOCATION: Endoplasmic reticulum membrane {ECO:0000269|PubMed:12036956}; Single-pass type II membrane protein {ECO:0000269|PubMed:12036956}.	endoplasmic reticulum membrane [GO:0005789]; integral component of membrane [GO:0016021]; intracellular [GO:0005622]; NADP-retinol dehydrogenase activity [GO:0052650]; oxidoreductase activity, acting on the CH-OH group of donors, NAD or NADP as acceptor [GO:0016616]; retinol dehydrogenase activity [GO:0004745]; retinal metabolic process [GO:0042574]; retinoid metabolic process [GO:0001523]; retin…	GO:0001523; GO:0004745; GO:0005622; GO:0005789; GO:0016021; GO:0016616; GO:0042572; GO:0042574; GO:0052650	RDH11 ARSDR1 PSDR1 SDR7C1 CGI-82	Q8TC12
-0.902424	15.4028	-3.39511	0.00507636	0.0201179	-2.4107	0.145793	0.935586	DnaJ homolog subfamily B member 5 (Heat shock protein Hsp40-2) (Heat shock protein Hsp40-3) (Heat shock protein cognate 40) (Hsc40)	DNJB5_HUMAN	NA	cytosol [GO:0005829]; nucleus [GO:0005634]; chaperone binding [GO:0051087]; unfolded protein binding [GO:0051082]; negative regulation of transcription from RNA polymerase II promoter [GO:0000122]; protein folding [GO:0006457]; response to unfolded protein [GO:0006986]	GO:0000122; GO:0005634; GO:0005829; GO:0006457; GO:0006986; GO:0051082; GO:0051087	DNAJB5 HSC40	O75953
-0.900438	15.8263	-3.53579	0.00389837	0.016762	-2.15009	0.132423	0.929541	Aldehyde dehydrogenase, mitochondrial (EC 1.2.1.3) (ALDH class 2) (ALDH-E2) (ALDHI)	ALDH2_HUMAN	SUBCELLULAR LOCATION: Mitochondrion matrix.	extracellular exosome [GO:0070062]; mitochondrial matrix [GO:0005759]; aldehyde dehydrogenase (NAD) activity [GO:0004029]; aldehyde dehydrogenase [NAD(P)+] activity [GO:0004030]; electron carrier activity [GO:0009055]; NAD binding [GO:0051287]; alcohol metabolic process [GO:0006066]; carbohydrate metabolic process [GO:0005975]; ethanol catabolic process [GO:0006068]; ethanol oxidation [GO:0006069]	GO:0004029; GO:0004030; GO:0005759; GO:0005975; GO:0006066; GO:0006068; GO:0006069; GO:0009055; GO:0051287; GO:0070062	ALDH2 ALDM	P05091
-0.897995	15.2989	-3.95414	0.00179191	0.00998741	-1.37848	0.098231	0.907289	Malonyl-CoA-acyl carrier protein transacylase, mitochondrial (MCT) (EC 2.3.1.39) (Mitochondrial malonyl CoA:ACP acyltransferase) (Mitochondrial malonyltransferase) ([Acyl-carrier-protein] malonyltransferase)	FABD_HUMAN	SUBCELLULAR LOCATION: Mitochondrion {ECO:0000269|PubMed:12882974}.	mitochondrial matrix [GO:0005759]; mitochondrion [GO:0005739]; [acyl-carrier-protein] S-malonyltransferase activity [GO:0004314]; RNA binding [GO:0003723]; transferase activity [GO:0016740]; fatty acid beta-oxidation [GO:0006635]; fatty acid biosynthetic process [GO:0006633]; metabolic process [GO:0008152]	GO:0003723; GO:0004314; GO:0005739; GO:0005759; GO:0006633; GO:0006635; GO:0008152; GO:0016740	MCAT MT	Q8IVS2
-0.894387	16.5955	-2.70112	0.0187672	0.0508929	-3.68381	0.227205	0.95769	Latent-transforming growth factor beta-binding protein 1 (LTBP-1) (Transforming growth factor beta-1-binding protein 1) (TGF-beta1-BP-1)	LTBP1_HUMAN	SUBCELLULAR LOCATION: Secreted.	endoplasmic reticulum lumen [GO:0005788]; extracellular matrix [GO:0031012]; extracellular region [GO:0005576]; extracellular space [GO:0005615]; microfibril [GO:0001527]; protein complex [GO:0043234]; proteinaceous extracellular matrix [GO:0005578]; calcium ion binding [GO:0005509]; microfibril binding [GO:0050436]; transforming growth factor beta binding [GO:0050431]; transforming growth factor…	GO:0001527; GO:0003281; GO:0005024; GO:0005509; GO:0005576; GO:0005578; GO:0005615; GO:0005788; GO:0031012; GO:0035583; GO:0035904; GO:0043234; GO:0043687; GO:0044267; GO:0050431; GO:0050436; GO:0060976	LTBP1	Q14766
-0.892953	16.9752	-2.75009	0.0171194	0.0478214	-3.59555	0.220569	0.956473	Mimecan (Osteoglycin) (Osteoinductive factor) (OIF)	MIME_HUMAN	SUBCELLULAR LOCATION: Secreted, extracellular space, extracellular matrix {ECO:0000250}.	extracellular exosome [GO:0070062]; extracellular matrix [GO:0031012]; extracellular region [GO:0005576]; extracellular space [GO:0005615]; extracellular vesicle [GO:1903561]; Golgi lumen [GO:0005796]; lysosomal lumen [GO:0043202]; proteinaceous extracellular matrix [GO:0005578]; growth factor activity [GO:0008083]; axonogenesis [GO:0007409]; keratan sulfate biosynthetic process [GO:0018146]; ker…	GO:0005576; GO:0005578; GO:0005615; GO:0005796; GO:0007409; GO:0008083; GO:0018146; GO:0031012; GO:0042340; GO:0043202; GO:0048662; GO:0070062; GO:1903561	OGN OIF SLRR3A	P20774
-0.89283	17.1709	-4.53596	0.00062537	0.00532391	-0.326441	0.062809	0.862208	Voltage-dependent anion-selective channel protein 2 (VDAC-2) (hVDAC2) (Outer mitochondrial membrane protein porin 2)	VDAC2_HUMAN	SUBCELLULAR LOCATION: Mitochondrion outer membrane {ECO:0000269|PubMed:7539795}.	extracellular exosome [GO:0070062]; membrane raft [GO:0045121]; mitochondrial inner membrane [GO:0005743]; mitochondrial nucleoid [GO:0042645]; mitochondrial outer membrane [GO:0005741]; mitochondrion [GO:0005739]; myelin sheath [GO:0043209]; nucleus [GO:0005634]; pore complex [GO:0046930]; synaptic vesicle [GO:0008021]; nucleotide binding [GO:0000166]; porin activity [GO:0015288]; voltage-gated …	GO:0000166; GO:0005634; GO:0005739; GO:0005741; GO:0005743; GO:0006820; GO:0008021; GO:0008308; GO:0015288; GO:0032272; GO:0042645; GO:0043209; GO:0045121; GO:0046930; GO:0070062; GO:2001243	VDAC2	P45880
-0.892779	16.1315	-2.96745	0.0113695	0.0356597	-3.19992	0.192791	0.950512	Retinol dehydrogenase 13 (EC 1.1.1.-) (Short chain dehydrogenase/reductase family 7C member 3)	RDH13_HUMAN	NA	mitochondrial inner membrane [GO:0005743]; NADP-retinol dehydrogenase activity [GO:0052650]; eye photoreceptor cell development [GO:0042462]; response to high light intensity [GO:0009644]; retina layer formation [GO:0010842]	GO:0005743; GO:0009644; GO:0010842; GO:0042462; GO:0052650	RDH13 SDR7C3 PSEC0082 UNQ736/PRO1430	Q8NBN7
-0.891284	15.923	-4.4273	0.000758994	0.00593903	-0.520376	0.0684744	0.872152	Guanine nucleotide-binding protein G(i) subunit alpha-2 (Adenylate cyclase-inhibiting G alpha protein)	GNAI2_HUMAN	SUBCELLULAR LOCATION: Cytoplasm {ECO:0000269|PubMed:17635935}. Cytoplasm, cytoskeleton, microtubule organizing center, centrosome {ECO:0000269|PubMed:17635935}. Cell membrane {ECO:0000269|PubMed:17635935}. Membrane {ECO:0000305}; Lipid-anchor {ECO:0000305}. Note=Localizes in the centrosomes of interphase and mitotic cells. Detected at the cleavage furrow and/or the midbody.	cell body [GO:0044297]; centrosome [GO:0005813]; cytoplasm [GO:0005737]; cytosol [GO:0005829]; dendrite [GO:0030425]; extracellular exosome [GO:0070062]; extracellular vesicle [GO:1903561]; heterotrimeric G-protein complex [GO:0005834]; membrane [GO:0016020]; membrane raft [GO:0045121]; midbody [GO:0030496]; nucleoplasm [GO:0005654]; plasma membrane [GO:0005886]; G-protein beta/gamma-subunit comp…	GO:0000186; GO:0001664; GO:0001973; GO:0003924; GO:0004871; GO:0005525; GO:0005654; GO:0005737; GO:0005813; GO:0005829; GO:0005834; GO:0005886; GO:0006457; GO:0007049; GO:0007165; GO:0007186; GO:0007193; GO:0007194; GO:0007213; GO:0007214; GO:0007584; GO:0008283; GO:0008284; GO:0016020; GO:0030425; GO:0030496; GO:0031683; GO:0035556; GO:0044297; GO:0045121; GO:0046872; GO:0050805; GO:0051301; GO:…	GNAI2 GNAI2B	P04899
-0.890358	15.5007	-3.44627	0.00461106	0.0188301	-2.31591	0.140816	0.933461	Ephrin-B1 (EFL-3) (ELK ligand) (ELK-L) (EPH-related receptor tyrosine kinase ligand 2) (LERK-2)	EFNB1_HUMAN	SUBCELLULAR LOCATION: Membrane; Single-pass type I membrane protein.	cytoplasm [GO:0005737]; extracellular exosome [GO:0070062]; integral component of plasma membrane [GO:0005887]; membrane raft [GO:0045121]; nucleus [GO:0005634]; plasma membrane [GO:0005886]; synapse [GO:0045202]; ephrin receptor binding [GO:0046875]; axon guidance [GO:0007411]; cell adhesion [GO:0007155]; cell-cell signaling [GO:0007267]; embryonic pattern specification [GO:0009880]; ephrin rece…	GO:0001755; GO:0005634; GO:0005737; GO:0005886; GO:0005887; GO:0007155; GO:0007267; GO:0007411; GO:0009880; GO:0031295; GO:0042102; GO:0045121; GO:0045202; GO:0046875; GO:0048013; GO:0070062	EFNB1 EFL3 EPLG2 LERK2	P98172
-0.889884	15.4915	-3.81757	0.00230588	0.0117163	-1.62945	0.108517	0.915333	Propionyl-CoA carboxylase beta chain, mitochondrial (PCCase subunit beta) (EC 6.4.1.3) (Propanoyl-CoA:carbon dioxide ligase subunit beta)	PCCB_HUMAN	SUBCELLULAR LOCATION: Mitochondrion matrix {ECO:0000269|PubMed:16023992}.	cytosol [GO:0005829]; mitochondrial matrix [GO:0005759]; mitochondrion [GO:0005739]; ATP binding [GO:0005524]; CoA carboxylase activity [GO:0016421]; propionyl-CoA carboxylase activity [GO:0004658]; biotin metabolic process [GO:0006768]; fatty acid catabolic process [GO:0009062]; short-chain fatty acid catabolic process [GO:0019626]	GO:0004658; GO:0005524; GO:0005739; GO:0005759; GO:0005829; GO:0006768; GO:0009062; GO:0016421; GO:0019626	PCCB	P05166
-0.886148	15.5384	-5.1101	0.000230545	0.0030143	0.674334	0.0389369	0.795043	Molybdopterin synthase catalytic subunit (EC 2.8.1.12) (MOCO1-B) (Molybdenum cofactor synthesis protein 2 large subunit) (Molybdenum cofactor synthesis protein 2B) (MOCS2B) (Molybdopterin-synthase large subunit) (MPT synthase large subunit)	MOC2B_HUMAN	SUBCELLULAR LOCATION: Cytoplasm, cytosol {ECO:0000255|HAMAP-Rule:MF_03052, ECO:0000269|PubMed:15073332}.	cytosol [GO:0005829]; molybdopterin synthase complex [GO:0019008]; nuclear speck [GO:0016607]; nucleus [GO:0005634]; molybdopterin synthase activity [GO:0030366]; Mo-molybdopterin cofactor biosynthetic process [GO:0006777]; molybdopterin cofactor biosynthetic process [GO:0032324]	GO:0005634; GO:0005829; GO:0006777; GO:0016607; GO:0019008; GO:0030366; GO:0032324	MOCS2 MCBPE MOCO1	O96007
-0.883768	16.7711	-4.2017	0.00113969	0.0075567	-0.926972	0.0815801	0.89044	Succinate-semialdehyde dehydrogenase, mitochondrial (EC 1.2.1.24) (Aldehyde dehydrogenase family 5 member A1) (NAD(+)-dependent succinic semialdehyde dehydrogenase)	SSDH_HUMAN	SUBCELLULAR LOCATION: Mitochondrion.	mitochondrial matrix [GO:0005759]; mitochondrion [GO:0005739]; NAD binding [GO:0051287]; protein homodimerization activity [GO:0042803]; succinate-semialdehyde dehydrogenase (NAD+) activity [GO:0004777]; succinate-semialdehyde dehydrogenase [NAD(P)+] activity [GO:0009013]; acetate metabolic process [GO:0006083]; central nervous system development [GO:0007417]; galactosylceramide metabolic process…	GO:0004777; GO:0005739; GO:0005759; GO:0006006; GO:0006083; GO:0006105; GO:0006536; GO:0006540; GO:0006541; GO:0006650; GO:0006678; GO:0006681; GO:0006749; GO:0007417; GO:0009013; GO:0009450; GO:0009791; GO:0022904; GO:0042135; GO:0042803; GO:0046459; GO:0051287; GO:0051289	ALDH5A1 SSADH	P51649
-0.88045	15.6587	-3.79026	0.00242562	0.0120549	-1.67977	0.110673	0.916845	Rho GTPase-activating protein 10 (GTPase regulator associated with focal adhesion kinase 2) (Graf-related protein 2) (Rho-type GTPase-activating protein 10)	RHG10_HUMAN	SUBCELLULAR LOCATION: Cytoplasm {ECO:0000250}. Cytoplasm, perinuclear region {ECO:0000250}. Cell membrane {ECO:0000250}. Note=Association to cell membrane is dependent on PH domain. {ECO:0000250}.	cytosol [GO:0005829]; perinuclear region of cytoplasm [GO:0048471]; plasma membrane [GO:0005886]; GTPase activator activity [GO:0005096]; cytoskeleton organization [GO:0007010]; negative regulation of apoptotic process [GO:0043066]; regulation of small GTPase mediated signal transduction [GO:0051056]; signal transduction [GO:0007165]	GO:0005096; GO:0005829; GO:0005886; GO:0007010; GO:0007165; GO:0043066; GO:0048471; GO:0051056	ARHGAP10 GRAF2	A1A4S6
[truncated: 4,380 more rows]
