# Supplementary material for: Proteomic profiling reveals CEACAM6 function in driving gallbladder cancer aggressiveness through integrin receptor, PRKCD and AKT/ERK signaling
Source: Cell Death Dis. 2024 Oct 28;15(10):780. doi: 10.1038/s41419-024-07171-x (PMC11519453; doi:10.1038/s41419-024-07171-x)
Supplement: Supplementary file 4 — Table S3 [file 41419_2024_7171_MOESM4_ESM.xlsx]

## Sheet: Tabelle1
© 2000-2021 QIAGEN. All rights reserved.
Ingenuity Canonical Pathways	-log(p-value)	Ratio	z-score	Molecules
EIF2 Signaling	31.8	0.371	5.032	ACTA1,EIF2A,EIF2AK2,EIF2B5,EIF2S2,EIF2S3,EIF3F,EIF3G,EIF3H,EIF3K,EIF3L,EIF4A1,EIF4A3,EIF4E,EIF4G1,HSPA5,NRAS,PABPC1,PIK3C2A,PPP1CA,PTBP1,RALA,RALB,RAP2B,RPL10,RPL10A,RPL11,RPL13,RPL13A,RPL15,RPL17,RPL18,RPL19,RPL22,RPL23A,RPL26,RPL27,RPL27A,RPL29,RPL3,RPL31,RPL34,RPL35,RPL35A,RPL4,RPL5,RPL6,RPL7,RPL7A,RPL8,RPL9,RPLP0,RPLP1,RPLP2,RPS10,RPS11,RPS12,RPS13,RPS14,RPS15,RPS15A,RPS16,RPS17,RPS18,RPS19,R…
mTOR Signaling	15.9	0.278	1.225	EIF3F,EIF3G,EIF3H,EIF3K,EIF3L,EIF4A1,EIF4A3,EIF4B,EIF4E,EIF4G1,HMOX1,NRAS,PIK3C2A,PLD1,PLD2,PLD3,PPP2R5B,PPP2R5E,PRKAB1,PRKAB2,PRKAG1,PRKCA,PRKCD,RALA,RALB,RAP2B,RHEB,RHOA,RHOT1,RPS10,RPS11,RPS12,RPS13,RPS14,RPS15,RPS15A,RPS16,RPS17,RPS18,RPS19,RPS20,RPS21,RPS23,RPS24,RPS25,RPS26,RPS27A,RPS28,RPS3,RPS3A,RPS5,RPS6,RPS6KA5,RPS7,RPS8,RPS9,RPSA,RRAS,RRAS2
Sirtuin Signaling Pathway	8.2	0.192	2.343	ACSS2,AGTRAP,APEX1,ATG3,ATG9A,ATP5PB,BAX,BPGM,CYC1,GLS,H1-10,H1-2,H1-3,H1-5,IDH2,LDHA,LDHD,MLYCD,NAMPT,NDRG1,NDUFA10,NDUFA4,NDUFA5,NDUFA6,NDUFA7,NDUFA8,NDUFA9,NDUFB3,NDUFB6,NDUFS1,NDUFS3,NDUFS6,NDUFS8,NDUFV1,NFKB2,NQO1,OTC,PFKM,POLR1C,PPIF,SIRT5,SLC25A4,SLC25A6,SMARCA5,SOD1,SOD2,TIMM8A,TOMM22,TOMM40,TOMM5,TOMM6,TRIM28,TSPO,TUBA4A,VDAC2,VDAC3
Actin Cytoskeleton Signaling	14.5	0.253	-0.289	ACTA1,ACTG1,ACTN1,ACTR2,ACTR3,ARHGEF1,ARHGEF12,ARHGEF7,ARPC1A,ARPC1B,ARPC3,ARPC5,CFL2,CRKL,CYFIP2,FLNA,FN1,GNG12,IQGAP2,ITGA1,ITGA11,ITGA2,ITGA7,ITGAM,ITGAX,ITGB1,ITGB2,LBP,LIMK1,MYH10,MYH11,MYH14,MYL6,MYL6B,MYL9,MYLK,MYO18A,MYO1A,MYO5C,NCKAP1L,NRAS,PAK2,PIK3C2A,PPP1R12A,PPP1R12B,RALA,RALB,RAP2B,RDX,RHOA,ROCK1,ROCK2,RRAS,RRAS2,SLC9A1,SSH3,TLN1,TLN2,TMSB10/TMSB4X,VAV1,VCL,WAS
Integrin Signaling	10.6	0.235	-1.732	ACTA1,ACTG1,ACTN1,ACTR2,ACTR3,ARF1,ARF4,ARF5,ARHGEF7,ARPC1A,ARPC1B,ARPC3,ARPC5,CAPN5,CAV1,CRKL,ILK,ITGA1,ITGA11,ITGA2,ITGA7,ITGAM,ITGAX,ITGB1,ITGB2,LIMS1,MYL9,MYLK,NCK2,NRAS,PAK2,PARVA,PIK3C2A,PLCG2,PPP1R12A,PPP1R12B,RALA,RALB,RAP2B,RHOA,RHOT1,ROCK1,RRAS,RRAS2,SRC,TLN1,TLN2,VCL,WAS,WIPF1
Protein Kinase A Signaling	7.48	0.169	0.405	ADD1,ADD2,ADD3,AKAP12,AKAP8,ANAPC5,APEX1,ATF2,CALML5,CAMK2G,CREB1,FLNA,FLNC,GNAI2,GNB2,GNG12,GNG5,GSK3A,H1-10,H1-2,H1-3,H1-5,ITPR1,ITPR3,KDELR3,MYH10,MYL6,MYL6B,MYL9,MYLK,NFATC4,NFKB2,PDE5A,PDIA3,PGP,PHKB,PHKG2,PLCB1,PLCB4,PLCD1,PLCG2,PLCL1,PPP1CA,PPP1R12A,PPP1R14B,PRKACB,PRKAG1,PRKAR2B,PRKCA,PRKCD,PTPN1,PTPN12,PTPN2,PTPRA,PTPRC,PTPRF,PTPRK,PTPRS,PYGL,PYGM,RHOA,ROCK1,ROCK2,SFN,TGFB1,TNS2,YWHAE,YW…
Ferroptosis Signaling Pathway	7.31	0.246	1.976	ALOX5,ARF1,ARF4,ARF5,CARS1,CTSB,CYBB,EIF2A,FDFT1,FTL,G3BP1,GSS,HMOX1,HSPB1,NRAS,PEBP1,PHKG2,PRKAB1,PRKAB2,PRKAG1,RALA,RALB,RAP2B,RRAS,RRAS2,SLC1A5,SLC39A14,SLC3A2,STEAP3,TFRC,VDAC2
Ephrin Receptor Signaling	9.91	0.234	0	ABI1,ACTR2,ACTR3,ARPC1A,ARPC1B,ARPC3,ARPC5,ATF2,CFL2,CREB1,CRKL,CXCL12,EFNB1,EPHA3,GNA11,GNAI2,GNAO1,GNAZ,GNB2,GNG12,GNG5,ITGA1,ITGA11,ITGA2,ITGA7,ITGAM,ITGAX,ITGB1,ITGB2,LIMK1,MAP4K4,NCK2,NRAS,PAK2,RALA,RALB,RAP2B,RHOA,ROCK1,ROCK2,RRAS,RRAS2,SDCBP,SORBS1,SRC,WAS,WIPF1
Rac Signaling	6.88	0.232	1	ACTR2,ACTR3,ANK1,ARPC1A,ARPC1B,ARPC3,ARPC5,CFL2,CYBB,CYFIP2,IQGAP2,ITGA1,ITGA11,ITGA2,ITGA7,ITGAM,ITGAX,ITGB1,ITGB2,LIMK1,NCF2,NFKB2,NRAS,PAK2,PIK3C2A,PLD1,RALA,RALB,RAP2B,RHOA,RRAS,RRAS2
Signaling by Rho Family GTPases	9.64	0.209	-1.234	ACTA1,ACTG1,ACTR2,ACTR3,ARHGEF1,ARHGEF12,ARHGEF18,ARHGEF2,ARHGEF7,ARPC1A,ARPC1B,ARPC3,ARPC5,CDH6,CFL2,CYBB,DES,GNA11,GNAI2,GNAO1,GNAZ,GNB2,GNG12,GNG5,ITGA1,ITGA11,ITGA2,ITGA7,ITGAM,ITGAX,ITGB1,ITGB2,LIMK1,MAP3K20,MYL6,MYL6B,MYL9,MYLK,NCF2,NFKB2,PAK2,PIK3C2A,PLD1,PPP1R12A,PPP1R12B,PPP1R12C,RDX,RHOA,RHOT1,ROCK1,ROCK2,SEPTIN6,SLC9A1,STMN1,WAS,WIPF1
Estrogen Receptor Signaling	8.49	0.176	-1.664	ATF2,ATP5PB,CAV1,CFL2,CREB1,CYC1,DDX5,EIF2B5,EIF4E,GNA11,GNAI2,GNAO1,GNAZ,GNB2,GNG12,GNG5,GSK3A,HSP90AB1,HSP90B1,LIMK1,MMP14,MMP2,MYL6,MYL6B,MYL9,NDUFA10,NDUFA4,NDUFA5,NDUFA6,NDUFA7,NDUFA8,NDUFA9,NDUFB3,NDUFB6,NDUFS1,NDUFS3,NDUFS6,NDUFS8,NDUFV1,NFKB2,NR3C1,NRAS,NRF1,PCNA,PDIA3,PIK3C2A,PLCB1,PLCB4,PLCD1,PLCG2,PLCL1,PPP1R12A,PPP1R12B,PRKAB1,PRKAB2,PRKACB,PRKAG1,PRKAR2B,PRKCA,PRKCD,RALA,RALB,RAP2B,R…
Regulation of Actin-based Motility by Rho	6.49	0.241	0.426	ACTA1,ACTR2,ACTR3,ARPC1A,ARPC1B,ARPC3,ARPC5,ITGA1,ITGA11,ITGA2,ITGA7,ITGAM,ITGAX,ITGB1,ITGB2,LIMK1,MYL6,MYL6B,MYL9,MYLK,PAK2,PPP1R12A,PPP1R12B,RHOA,RHOT1,ROCK1,WAS,WIPF1
ILK Signaling	7.6	0.212	-0.343	ACTA1,ACTG1,ACTN1,ATF2,CFL2,CREB1,FERMT2,FLNA,FLNC,FN1,GSK3A,ILK,ITGB1,ITGB2,LIMS1,LIMS2,MUC1,MYH10,MYH11,MYH14,MYL6,MYL6B,MYL9,MYO18A,MYO1A,MYO5C,NACA,NCK2,NFKB2,PARVA,PIK3C2A,PPP1R12A,PPP1R14B,PPP2R5B,PPP2R5E,RHOA,RHOT1,RPS6KA5,RSU1,TGFB1I1,TMSB10/TMSB4X,VCL
Remodeling of Epithelial Adherens Junctions	5.61	0.279	1.414	ACTA1,ACTG1,ACTN1,ACTR2,ACTR3,ARPC1A,ARPC1B,ARPC3,ARPC5,CTNNA1,DNM1,MAPRE2,NME1,RAB7A,RALA,SRC,TUBA4A,TUBB3,VCL
Death Receptor Signaling	4.34	0.219	0.688	ACTA1,ACTG1,APAF1,ARHGDIB,CASP7,CYC1,CYCS,DFFA,FAS,HSPB1,HSPB7,HTRA2,IKBKB,IKBKG,LIMK1,MAP4K4,NFKB2,ROCK1,SPTAN1,TRADD,TRAF2
HIF1α Signaling	3.44	0.159	1.768	APEX1,CAMK1,CAMK2G,CYBB,EIF4E,GPI,HK2,HK3,HMOX1,HSPA14,HSPA1A/HSPA1B,HSPA5,LDHA,MMP14,MMP2,NAA10,NCF2,NRAS,PIK3C2A,PLCG2,PRKCA,PRKCD,RACK1,RALA,RALB,RAN,RAP2B,RPS6,RRAS,RRAS2,SERPINE1,SLC2A14,TGFB1
PI3K/AKT Signaling	3.13	0.156	1.091	EIF4E,GAB1,GDF15,GSK3A,HSP90AB1,HSP90B1,IKBKB,IKBKG,ILK,ITGA1,ITGA11,ITGA2,ITGA7,ITGAM,ITGAX,ITGB1,ITGB2,LIMS1,NFKB2,NRAS,PPP2R5B,PPP2R5E,RALA,RALB,RAP2B,RHEB,RRAS,RRAS2,SFN,YWHAE,YWHAG
GP6 Signaling Pathway	7.23	0.244	-2.191	APBB1IP,CALML5,COL15A1,COL18A1,COL21A1,COL28A1,COL4A1,COL4A2,COL4A6,COL5A1,COL5A3,COL6A1,FCER1G,GSK3A,ITPR1,LAMA2,LAMA3,LAMA4,LAMA5,LAMB2,LAMB3,LAMC1,LAMC2,LCP2,PIK3C2A,PLCG2,PRKCA,PRKCD,SYK,TLN1,VAV1
Paxillin Signaling	7.19	0.259	-1.706	ACTA1,ACTG1,ACTN1,ARF1,ARHGEF7,ITGA1,ITGA11,ITGA2,ITGA7,ITGAM,ITGAX,ITGB1,ITGB2,NCK2,NRAS,PAK2,PARVA,PIK3C2A,PTPN12,RALA,RALB,RAP2B,RRAS,RRAS2,SRC,TLN1,TLN2,VCL
Endoplasmic Reticulum Stress Pathway	2.18	0.286	0.816	CALR,CASP7,DNAJC3,HSP90B1,HSPA5,TRAF2
Cell Cycle Control of Chromosomal Replication	2.17	0.196	3.317	MCM2,MCM3,MCM4,MCM5,MCM6,MCM7,PCNA,POLD1,RPA1,RPA2,RPA3
PTEN Signaling	1.8	0.14	0.775	CSNK2B,GSK3A,IKBKB,IKBKG,ILK,ITGA1,ITGA11,ITGA2,ITGA7,ITGAM,ITGAX,ITGB1,ITGB2,MAGI1,NFKB2,NRAS,RALA,RALB,RAP2B,RRAS,RRAS2
BAG2 Signaling Pathway	5.87	0.262	-0.707	BAG2,CTSB,HSPA14,HSPA1A/HSPA1B,HSPA5,NFKB2,PSMA1,PSMA2,PSMA3,PSMA4,PSMA6,PSMA7,PSMB1,PSMB10,PSMB2,PSMB4,PSMB8,PSMC2,PSMD14,PSMD2,PSME3,PSME4
Apoptosis Signaling	5.83	0.24	-0.209	AIFM1,APAF1,BAX,BIRC6,CAPN5,CASP7,CYC1,CYCS,DFFA,FAS,HTRA2,IKBKB,IKBKG,MAP4K4,NFKB2,NRAS,PLCG2,PRKCA,RALA,RALB,RAP2B,ROCK1,RRAS,RRAS2,SPTAN1
ERK/MAPK Signaling	5.76	0.187	-1.061	ATF2,CREB1,CRKL,EIF4E,HSPB1,HSPB7,ITGA1,ITGA11,ITGA2,ITGA7,ITGAM,ITGAX,ITGB1,ITGB2,NRAS,PAK2,PIK3C2A,PLCG2,PPP1CA,PPP1R12A,PPP1R14B,PPP2R5B,PPP2R5E,PRKACB,PRKAG1,PRKAR2B,PRKCA,PRKCD,RALA,RALB,RAP2B,RPS6KA5,RRAS,RRAS2,SRC,STAT1,TLN1,TLN2,VRK2,YWHAG
TNFR1 Signaling	1.52	0.173	1	APAF1,CASP7,CYCS,IKBKB,IKBKG,NFKB2,PAK2,TRADD,TRAF2
Interferon Signaling	1.09	0.167	1.633	BAX,PSMB8,PTPN2,STAT1,STAT2,TAP1
JAK/Stat Signaling	1.06	0.134	0.905	NFKB2,NRAS,PIK3C2A,PTPN1,RALA,RALB,RAP2B,RRAS,RRAS2,STAT1,STAT2
RhoA Signaling	4.87	0.21	-0.6	ACTA1,ACTG1,ACTR2,ACTR3,ARHGEF1,ARHGEF12,ARPC1A,ARPC1B,ARPC3,ARPC5,CFL2,LIMK1,MYL6,MYL6B,MYL9,MYLK,NRP2,PLD1,PPP1R12A,PPP1R12B,RDX,RHOA,RHPN2,ROCK1,ROCK2,SEPTIN6
14-3-3-mediated Signaling	4.22	0.197	-0.655	BAX,GSK3A,NRAS,PDIA3,PIK3C2A,PLCB1,PLCB4,PLCD1,PLCG2,PLCL1,PRKCA,PRKCD,RALA,RALB,RAP2B,RRAS,RRAS2,SFN,SNCA,SRC,TRAF2,TUBA4A,TUBB3,YWHAE,YWHAG
VEGF Signaling	4.13	0.212	-0.728	ACTA1,ACTG1,ACTN1,EIF2B5,EIF2S2,EIF2S3,NRAS,PIK3C2A,PLCG2,PRKCA,RALA,RALB,RAP2B,ROCK1,ROCK2,RRAS,RRAS2,SFN,SRC,VCL,YWHAE
Protein Ubiquitination Pathway	10.6	0.215	#NUM!	ANAPC5,B2M,BIRC6,CRYAB,DNAJB11,DNAJB4,DNAJB5,DNAJC19,DNAJC2,DNAJC3,DNAJC7,DNAJC9,HLA-A,HSP90AB1,HSP90B1,HSPA12A,HSPA12B,HSPA13,HSPA14,HSPA1A/HSPA1B,HSPA4L,HSPA5,HSPB1,HSPB6,HSPB7,HSPB8,HSPH1,PSMA1,PSMA2,PSMA3,PSMA4,PSMA6,PSMA7,PSMB1,PSMB10,PSMB2,PSMB4,PSMB8,PSMC2,PSMD14,PSMD2,RPS27A,TAP1,TAP2,THOP1,UBE2H,UBE2I,UBE2K,UBE2L3,UBE2N,UBE2R2,UBE2V1,UBE2Z,UBR1,UCHL1,UCHL3,UCHL5,USP10,USP4
Sertoli Cell-Sertoli Cell Junction Signaling	8.51	0.218	#NUM!	ACTA1,ACTG1,ACTN1,ATF2,CLDN18,CTNNA1,EPB41,F11R,GSK3A,GUCY1B1,ILK,ITGA1,ITGA11,ITGA2,ITGA7,ITGAM,ITGAX,ITGB1,ITGB2,MAP3K20,MPP6,MTMR2,NRAS,PLS1,PRKACB,PRKAG1,PRKAR2B,PRKG1,RALA,RALB,RAP2B,RRAS,RRAS2,SORBS1,SPTA1,SPTAN1,SPTB,SPTBN1,SRC,TJAP1,TUBA4A,TUBB3,VCL,WAS,YBX3
Caveolar-mediated Endocytosis Signaling	7.49	0.307	#NUM!	ACTA1,ACTG1,B2M,CAV1,CAVIN1,CD55,COPZ1,FLNA,FLNC,FLOT1,FLOT2,HLA-A,ITGA1,ITGA11,ITGA2,ITGA7,ITGAM,ITGAX,ITGB1,ITGB2,PRKCA,PTPN1,SRC
Epithelial Adherens Junction Signaling	6.94	0.222	#NUM!	ACTA1,ACTG1,ACTN1,ACTR2,ACTR3,ARPC1A,ARPC1B,ARPC3,ARPC5,CTNNA1,LMO7,MAGI1,MYH10,MYH11,MYH14,MYL6,MYL6B,MYL9,MYO18A,MYO1A,MYO5C,NOTCH4,NRAS,RALA,RALB,RAP2B,RHOA,RRAS,RRAS2,SORBS1,SRC,TUBA4A,TUBB3,VCL,WAS
α-Adrenergic Signaling	6.22	0.245	-0.728	CALML5,GNA11,GNAI2,GNAO1,GNAZ,GNB2,GNG12,GNG5,ITPR1,ITPR3,NRAS,PHKB,PHKG2,PLCG2,PRKACB,PRKAG1,PRKAR2B,PRKCA,PRKCD,PYGL,PYGM,RALA,RALB,RAP2B,RRAS,RRAS2
Leukocyte Extravasation Signaling	6.08	0.197	-0.507	ACTA1,ACTG1,ACTN1,CLDN18,CRKL,CTNNA1,CXCL12,CYBA,CYBB,F11R,GNAI2,ICAM1,ICAM3,ITGA2,ITGAM,ITGB1,ITGB2,MMP14,MMP2,MYL6,NCF2,NCF4,PECAM1,PIK3C2A,PLCG2,PRKCA,PRKCD,RDX,RHOA,ROCK1,ROCK2,SRC,TIMP1,TIMP3,VAV1,VCL,WAS,WIPF1
CCR3 Signaling in Eosinophils	6.07	0.222	-0.577	CALML5,CFL2,GNA11,GNAI2,GNAO1,GNAZ,GNB2,GNG12,GNG5,ITPR1,ITPR3,LIMK1,MYLK,NRAS,PAK2,PIK3C2A,PLCB1,PLCB4,PPP1R12A,PPP1R12B,PRKCA,PRKCD,RALA,RALB,RAP2B,RHOA,ROCK1,ROCK2,RRAS,RRAS2
Semaphorin Neuronal Repulsive Signaling Pathway	5.95	0.212	0	ARHGEF12,CFL2,FARP1,GUCY1B1,ITGA1,ITGA11,ITGA2,ITGA7,ITGAM,ITGAX,ITGB1,ITGB2,LIMK1,MYL6,MYL6B,MYL9,NRP1,NRP2,PAK2,PIK3C2A,PLCG2,PPP1R12A,PPP1R12B,PRKACB,PRKAG1,PRKAR2B,PRKG1,RHOA,ROCK1,ROCK2,RRAS,VCAN
FAK Signaling	5.87	0.231	#NUM!	ACTA1,ACTG1,ARHGEF7,CAPN5,CRKL,ITGA1,ITGA11,ITGA2,ITGA7,ITGAM,ITGAX,ITGB1,ITGB2,NRAS,PAK2,PIK3C2A,PLCG2,RALA,RALB,RAP2B,RRAS,RRAS2,SRC,TLN1,TLN2,VCL,WAS
Xenobiotic Metabolism PXR Signaling Pathway	5.71	0.193	-2.795	ABCB1,ABCC3,ALDH18A1,ALDH1A1,ALDH1A2,ALDH1A3,ALDH1L2,ALDH2,ALDH3A2,ALDH4A1,ALDH5A1,ALDH6A1,ALDH7A1,CAMK2G,CAT,CES1,CYP3A5,DNAJC7,ESD,GSTM2,GSTM3,HSP90AB1,HSP90B1,IL4I1,MAOA,MAOB,MGST3,PPP1CA,PPP1R12A,PPP1R14B,PRKACB,PRKAG1,PRKAR2B,PRKCA,PRKCD,SNW1,UGT2B15
Chemokine Signaling	5.65	0.263	-1.091	CALML5,CAMK1,CAMK2G,CXCL12,GNAI2,LIMK1,NRAS,PLCB1,PLCB4,PLCG2,PPP1R12A,PPP1R12B,PRKCA,RALA,RALB,RAP2B,RHOA,ROCK2,RRAS,RRAS2,SRC
FAT10 Signaling Pathway	5.63	0.304	#NUM!	PSMA1,PSMA2,PSMA3,PSMA4,PSMA6,PSMA7,PSMB1,PSMB10,PSMB2,PSMB4,PSMB8,PSMC2,PSMD14,PSMD2,PSME3,PSME4,UBE2Z
Xenobiotic Metabolism Signaling	5.61	0.17	#NUM!	ABCB1,ABCC3,ALDH18A1,ALDH1A1,ALDH1A2,ALDH1A3,ALDH1L2,ALDH2,ALDH3A2,ALDH4A1,ALDH5A1,ALDH6A1,ALDH7A1,CAMK1,CAMK2G,CAT,CES1,CUL3,CYP1B1,CYP3A5,DNAJC7,ESD,FMO5,FTL,GSTM2,GSTM3,HMOX1,HSP90AB1,HSP90B1,IL4I1,MAOA,MAOB,MGMT,MGST3,NFKB2,NQO1,NRAS,PIK3C2A,PPP2R5B,PPP2R5E,PRKCA,PRKCD,RALA,RALB,RAP2B,RRAS,RRAS2,SNW1,UGT2B15
Fcγ Receptor-mediated Phagocytosis in Macrophages and Monocytes	5.56	0.245	-0.209	ACTA1,ACTG1,ACTR2,ACTR3,ARPC1A,ARPC1B,ARPC3,ARPC5,FCGR1A,HMOX1,LCP2,NCK2,PLD1,PLD2,PLD3,PRKCA,PRKCD,SRC,SYK,TLN1,TLN2,VAV1,WAS
IL-8 Signaling	5.51	0.185	0	BAX,CYBB,GNA11,GNAI2,GNAO1,GNAZ,GNB2,GNG12,GNG5,HMOX1,ICAM1,IKBKB,IKBKG,ITGAM,ITGAX,ITGB2,LIMK1,MAP4K4,MMP2,MYL9,NCF2,NRAS,PAK2,PIK3C2A,PLD1,PLD2,PLD3,PRKCA,PRKCD,RALA,RALB,RAP2B,RHOA,RHOT1,ROCK1,ROCK2,RRAS,RRAS2,SRC
PAK Signaling	5.28	0.22	-0.943	ARHGAP10,ARHGEF7,CFL2,EPHA3,ITGA1,ITGA11,ITGA2,ITGA7,ITGAM,ITGAX,ITGB1,ITGB2,LIMK1,MYL6,MYL6B,MYL9,MYLK,NCK2,NRAS,PAK2,PIK3C2A,RALA,RALB,RAP2B,RRAS,RRAS2
Granzyme A Signaling	5.02	0.474	#NUM!	ANP32A,APEX1,H1-10,H1-2,H1-3,H1-5,HMGB2,NME1,SET
Synaptic Long Term Potentiation	5.02	0.209	-1.347	ATF2,CALML5,CAMK2G,CREB1,GNA11,ITPR1,ITPR3,NRAS,PDIA3,PLCB1,PLCB4,PLCD1,PLCG2,PLCL1,PPP1CA,PPP1R12A,PPP1R14B,PRKACB,PRKAG1,PRKAR2B,PRKCA,PRKCD,RALA,RALB,RAP2B,RRAS,RRAS2
Phagosome Maturation	5	0.195	#NUM!	ATP6AP1,ATP6AP2,ATP6V0D1,ATP6V1A,ATP6V1C1,ATP6V1F,ATP6V1H,B2M,CALR,CANX,CTSB,CTSC,CTSD,CTSS,CTSZ,CYBB,DYNLL1,HLA-A,LAMP1,LAMP2,NCF2,PRDX2,RAB7A,TAP1,TCIRG1,TUBA4A,TUBB3,VPS18,VPS28,VPS37B,YKT6
Axonal Guidance Signaling	4.98	0.142	#NUM!	ACTR2,ACTR3,ARHGEF12,ARHGEF7,ARPC1A,ARPC1B,ARPC3,ARPC5,BRCC3,CFL2,CRKL,CXCL12,EFNB1,EIF4E,EPHA3,GNA11,GNAI2,GNAO1,GNAZ,GNB2,GNG12,GNG5,ITGA1,ITGA11,ITGA2,ITGA7,ITGAM,ITGAX,ITGB1,ITGB2,L1CAM,LIMK1,MMP14,MMP2,MYL6,MYL6B,MYL9,NCK2,NFATC4,NRAS,NRP1,NRP2,PAK2,PDIA3,PIK3C2A,PLCB1,PLCB4,PLCD1,PLCG2,PLCL1,PRKACB,PRKAG1,PRKAR2B,PRKCA,PRKCD,PSMD14,RALA,RALB,RAP2B,RHOA,ROCK1,ROCK2,RRAS,RRAS2,SDCBP,SLIT3,TUB…
Regulation of eIF4 and p70S6K Signaling	19.1	0.324	0.905	EIF2A,EIF2B5,EIF2S2,EIF2S3,EIF3F,EIF3G,EIF3H,EIF3K,EIF3L,EIF4A1,EIF4A3,EIF4E,EIF4G1,ITGA1,ITGA11,ITGA2,ITGA7,ITGAM,ITGAX,ITGB1,ITGB2,NRAS,PABPC1,PIK3C2A,PPP2R5B,PPP2R5E,RALA,RALB,RAP2B,RPS10,RPS11,RPS12,RPS13,RPS14,RPS15,RPS15A,RPS16,RPS17,RPS18,RPS19,RPS20,RPS21,RPS23,RPS24,RPS25,RPS26,RPS27A,RPS28,RPS3,RPS3A,RPS5,RPS6,RPS7,RPS8,RPS9,RPSA,RRAS,RRAS2
Aryl Hydrocarbon Receptor Signaling	4.57	0.189	-1.265	ALDH18A1,ALDH1A1,ALDH1A2,ALDH1A3,ALDH1L2,ALDH2,ALDH3A2,ALDH4A1,ALDH5A1,ALDH6A1,ALDH7A1,APAF1,BAX,CTSD,CYP1B1,CYP3A5,FAS,GSTM2,GSTM3,HSP90AB1,HSP90B1,HSPB1,HSPB7,MCM7,MGST3,NFKB2,NQO1,SRC,TGFB1,TGM2
Tight Junction Signaling	4.39	0.18	#NUM!	ACTA1,ACTG1,ARHGEF2,CLDN18,CPSF6,CSTF2,CTNNA1,EPB41,F11R,MYH10,MYH11,MYH14,MYL6,MYL6B,MYL9,MYLK,MYO18A,MYO1A,MYO5C,NFKB2,PPP2R5B,PPP2R5E,PRKACB,PRKAG1,PRKAR2B,RHOA,SPTAN1,TGFB1,VAPA,VCL,YBX3,YKT6
p70S6K Signaling	4.37	0.197	-0.853	EEF2,GNAI2,NRAS,PDIA3,PIK3C2A,PLCB1,PLCB4,PLCD1,PLCG2,PLCL1,PLD1,PPP2R5B,PPP2R5E,PRKCA,PRKCD,RALA,RALB,RAP2B,RPS6,RRAS,RRAS2,SFN,SRC,SYK,YWHAE,YWHAG
Regulation of Cellular Mechanics by Calpain Protease	4.34	0.225	0	ACTN1,CAPN5,ITGA1,ITGA11,ITGA2,ITGA7,ITGAM,ITGAX,ITGB1,ITGB2,NRAS,RALA,RALB,RAP2B,RRAS,RRAS2,SRC,TLN1,TLN2,VCL
Actin Nucleation by ARP-WASP Complex	10.2	0.323	1.279	ACTR2,ACTR3,ARPC1A,ARPC1B,ARPC3,ARPC5,ITGA1,ITGA11,ITGA2,ITGA7,ITGAM,ITGAX,ITGB1,ITGB2,NCK2,NRAS,PPP1R12A,PPP1R12B,PPP1R12C,RALA,RALB,RAP2B,RHOA,RHOT1,ROCK1,ROCK2,RRAS,RRAS2,WAS,WIPF1
Antigen Presentation Pathway	4.21	0.308	#NUM!	B2M,CALR,CANX,CD74,HLA-A,HLA-DPB1,HLA-DQB1,PDIA3,PSMB8,TAP1,TAP2,TAPBP
CXCR4 Signaling	4.15	0.18	-1.8	CXCL12,GNA11,GNAI2,GNAO1,GNAZ,GNB2,GNG12,GNG5,ITPR1,ITPR3,MYL6,MYL6B,MYL9,NRAS,PAK2,PIK3C2A,PLCB1,PLCB4,PRKCA,PRKCD,RALA,RALB,RAP2B,RHOA,RHOT1,ROCK1,ROCK2,RRAS,RRAS2,SRC
Clathrin-mediated Endocytosis Signaling	4.07	0.171	#NUM!	ACTA1,ACTG1,ACTR2,ACTR3,AP2S1,APOA2,APOC1,APOD,APOE,ARPC1A,ARPC1B,ARPC3,ARPC5,ARRB1,CSNK2B,DAB2,DNM1,ITGB1,ITGB2,LYZ,MYO6,ORM1,ORM2,PIK3C2A,RAB4A,RAB7A,RBP4,RPS27A,SAA4,SERPINA1,SH3GLB2,SRC,TFRC
Ephrin B Signaling	4.06	0.236	-1.941	ABI1,CFL2,CXCL12,EFNB1,GNA11,GNAI2,GNAO1,GNAZ,GNB2,GNG12,GNG5,LIMK1,NCK2,RHOA,ROCK1,ROCK2,VAV1
Synaptogenesis Signaling Pathway	4.06	0.151	-0.438	ACTR2,ACTR3,AP2S1,APOE,ARHGEF7,ARPC1A,ARPC1B,ARPC3,ARPC5,ATF2,CALML5,CAMK2G,CDH6,COMP,CREB1,CRKL,EFNB1,EPHA3,FARP1,ITPR1,LIMK1,MAP1B,MARCKS,NRAS,PAFAH1B1,PIK3C2A,PLCG2,PRKACB,PRKAG1,PRKAR2B,PRKCD,RALA,RALB,RAP2B,RHOA,RRAS,RRAS2,SNCA,SRC,STXBP1,THBS1,THBS2,THBS3,THBS4,TLN1,WAS,YKT6
Acute Phase Response Signaling	10.1	0.243	2.711	AHSG,APOA2,C1QA,C1QB,C1QC,C2,C4A/C4B,CFB,CP,FN1,FTL,HMOX1,IKBKB,IKBKG,IL1RAP,ITIH2,ITIH3,ITIH4,LBP,NFKB2,NOLC1,NR3C1,NRAS,ORM1,ORM2,RALA,RALB,RAP2B,RBP1,RBP4,RRAS,RRAS2,SAA1,SAA4,SERPINA1,SERPINA3,SERPINE1,SERPINF1,SERPINF2,SERPING1,SOD2,TRADD,TRAF2,TTR,VWF
Xenobiotic Metabolism AHR Signaling Pathway	3.97	0.218	-2.065	ALDH18A1,ALDH1A1,ALDH1A2,ALDH1A3,ALDH1L2,ALDH2,ALDH3A2,ALDH4A1,ALDH5A1,ALDH6A1,ALDH7A1,CYP1B1,GSTM2,GSTM3,HSP90AB1,HSP90B1,MGST3,NFKB2,NQO1
Neuregulin Signaling	3.93	0.197	0	CRKL,HSP90AB1,HSP90B1,ITGA1,ITGA11,ITGA2,ITGA7,ITGAM,ITGAX,ITGB1,ITGB2,NRAS,PLCG2,PRKCA,PRKCD,PSEN1,RALA,RALB,RAP2B,RPS6,RRAS,RRAS2,SRC
RhoGDI Signaling	9.89	0.228	0.87	ACTA1,ACTG1,ACTR2,ACTR3,ARHGDIB,ARHGEF1,ARHGEF12,ARHGEF18,ARHGEF2,ARHGEF7,ARPC1A,ARPC1B,ARPC3,ARPC5,CDH6,CFL2,GNA11,GNAI2,GNAO1,GNAZ,GNB2,GNG12,GNG5,ITGA1,ITGA11,ITGA2,ITGA7,ITGAM,ITGAX,ITGB1,ITGB2,LIMK1,MYH10,MYH11,MYH14,MYL6,MYL6B,MYL9,PAK2,PPP1R12A,PPP1R12B,PPP1R12C,PRKCA,RDX,RHOA,RHOT1,ROCK1,ROCK2,SRC
CDK5 Signaling	3.78	0.196	-1.291	ITGA2,ITGB1,LAMA2,LAMA3,LAMA5,LAMB3,LAMC1,LAMC2,NRAS,PPP1CA,PPP1R12A,PPP1R14B,PPP2R5B,PPP2R5E,PRKACB,PRKAG1,PRKAR2B,RALA,RALB,RAP2B,RRAS,RRAS2
NRF2-mediated Oxidative Stress Response	7.46	0.198	0.626	ABCC1,ACTA1,ACTG1,AKR7A3,AOX1,CAT,CLPP,CUL3,CYP2S1,CYP3A5,DNAJB11,DNAJB4,DNAJB5,DNAJC19,DNAJC3,DNAJC7,DNAJC9,EPHX1,ERP29,FKBP5,FTL,GCLM,GPX2,GSR,GSTM2,GSTM3,HERPUD1,HMOX1,HSP90AB1,HSP90B1,HSPB8,JUNB,MGST3,NQO1,NRAS,PIK3C2A,PPIB,PRKCA,PRKCD,RALA,RALB,RAP2B,RRAS,RRAS2,SOD1,SOD2,UBE2K
G Beta Gamma Signaling	3.68	0.186	-2.4	CAV1,CAV2,GNA11,GNAI2,GNAO1,GNAZ,GNB2,GNG12,GNG5,ITPR1,ITPR3,NRAS,PLCG2,PRKACB,PRKAG1,PRKAR2B,PRKCA,PRKCD,RALA,RALB,RAP2B,RRAS,RRAS2,SRC
fMLP Signaling in Neutrophils	7.45	0.244	0.577	ACTR2,ACTR3,ARPC1A,ARPC1B,ARPC3,ARPC5,CALML5,CYBB,GNA11,GNAI2,GNAO1,GNAZ,GNB2,GNG12,GNG5,ITPR1,ITPR3,NCF2,NFATC4,NFKB2,NRAS,PIK3C2A,PLCB1,PLCB4,PRKCA,PRKCD,RALA,RALB,RAP2B,RRAS,RRAS2,WAS
Complement System	6.04	0.378	0.707	C1QA,C1QB,C1QC,C2,C4A/C4B,C8A,C8G,CD55,CD59,CFB,ITGAM,ITGAX,ITGB2,SERPING1
RAR Activation	3.58	0.163	#NUM!	ADH1B,ADH1C,AKR1B10,AKR1C3,AKR1C4,ALDH1A1,ALDH1A2,ALDH1A3,CSNK2B,ERCC2,NFKB2,NR2F2,NRIP2,PML,PRKACB,PRKAG1,PRKAR2B,PRKCA,PRKCD,PRMT1,RBP1,RBP4,RDH11,RDH12,RDH13,RDH14,RPL7A,SMARCC1,SNW1,SORBS3,SRC,TGFB1
Endothelin-1 Signaling	3.44	0.162	-1.257	CASP4,CASP7,GAB1,GNA11,GNAI2,GNAO1,GNAZ,GUCY1B1,HMOX1,ITPR1,ITPR3,NRAS,PDIA3,PIK3C2A,PLCB1,PLCB4,PLCD1,PLCG2,PLCL1,PLD1,PLD2,PLD3,PRKCA,PRKCD,PTGS1,RALA,RALB,RAP2B,RRAS,RRAS2,SRC
Insulin Secretion Signaling Pathway	5.09	0.168	1.342	ATF2,CAMK2G,CREB1,DLAT,EIF2A,EIF2B5,EIF2S2,EIF2S3,EIF4A1,EIF4A3,EIF4E,EIF4G1,GNA11,ITPR1,ITPR3,PABPC1,PDIA3,PIK3C2A,PLCB1,PLCB4,PLCD1,PLCG2,PLCL1,PRKACB,PRKAG1,PRKAR2B,PRKCA,PRKCD,RPS6KA5,SEC11C,SEC61A1,SEC61B,SLC2A14,SPCS3,SRC,SRP14,SRP19,SRP68,SRP72,SRP9,SSR3,SSR4,STAT1,STAT2,YKT6
Gαq Signaling	3.27	0.165	-1.877	CALML5,GNA11,GNAI2,GNAO1,GNAZ,GNB2,GNG12,GNG5,HMOX1,IKBKB,IKBKG,ITPR1,ITPR3,NFATC4,NFKB2,PIK3C2A,PLCB1,PLCB4,PLCG2,PLD1,PLD2,PLD3,PRKCA,PRKCD,RHOA,RHOT1,ROCK1,ROCK2
Macropinocytosis Signaling	3.25	0.211	-0.832	ABI1,ITGB1,ITGB2,NRAS,PIK3C2A,PLCG2,PRKCA,PRKCD,RAB34,RALA,RALB,RAP2B,RHOA,RRAS,RRAS2,SRC
Spliceosomal Cycle	5.09	0.306	3.873	BCAS2,CWC15,DDX46,EIF4A3,GPKOW,PRPF19,RBM8A,SF1,SF3A2,SF3A3,SF3B1,SF3B2,SF3B3,SF3B6,XAB2
Unfolded protein response	4.79	0.233	1.941	CALR,CANX,DNAJB11,DNAJB4,DNAJB5,DNAJC19,DNAJC3,DNAJC7,DNAJC9,EIF2A,HSP90B1,HSPA14,HSPA1A/HSPA1B,HSPA5,HSPH1,OS9,P4HB,PDIA6,SEL1L,SYVN1,TRAF2
Xenobiotic Metabolism CAR Signaling Pathway	3.19	0.159	-0.73	ABCB1,ABCC1,ABCC3,ALDH18A1,ALDH1A1,ALDH1A2,ALDH1A3,ALDH1L2,ALDH2,ALDH3A2,ALDH4A1,ALDH5A1,ALDH6A1,ALDH7A1,CYP3A5,DNAJC7,FMO5,GSTM2,GSTM3,HSP90AB1,HSP90B1,MGST3,PPP2R5B,PPP2R5E,PRKCA,PRKCD,RACK1,SNW1,SRC,UGT2B15
Inhibition of ARE-Mediated mRNA Degradation Pathway	4.06	0.18	0.258	DIS3,EXOSC3,PABPN1,PAPOLA,PARN,PPP2R5B,PPP2R5E,PRKACB,PRKAG1,PRKAR2B,PSMA1,PSMA2,PSMA3,PSMA4,PSMA6,PSMA7,PSMB1,PSMB10,PSMB2,PSMB4,PSMB8,PSMC2,PSMD14,PSMD2,PSME3,PSME4,SFN,YWHAE,YWHAG
Necroptosis Signaling Pathway	3.86	0.178	1.512	CAMK2G,CAPN5,CYBB,EIF2AK2,FAS,GLUL,IKBKB,IKBKG,MLKL,PGAM5,PPIF,PYCARD,PYGL,SLC25A10,SLC25A4,SLC25A6,STAT1,STAT2,TIMM8A,TOMM22,TOMM40,TOMM5,TOMM6,TRADD,TRAF2,TSPO,VDAC2,VDAC3
Phagosome Formation	3.11	0.168	#NUM!	FCER1G,FCGR1A,FN1,ITGA1,ITGA11,ITGA2,ITGA7,ITGAM,ITGAX,ITGB1,ITGB2,MARCKS,MRC2,PDIA3,PIK3C2A,PLCB1,PLCB4,PLCD1,PLCG2,PLCL1,PRKCA,PRKCD,RHOA,RHOT1,SYK
Apelin Adipocyte Signaling Pathway	3.09	0.198	-2.183	CAT,CLIC2,CYBB,GNA11,GNAI2,GPX1,GPX2,GPX8,GSTM2,MGST3,NCF2,PRKAB1,PRKAB2,PRKACB,PRKAG1,PRKAR2B,SOD1
PPARα/RXRα Activation	3.04	0.155	-2.294	APOA2,CD36,GNA11,GPD1,HSP90AB1,HSP90B1,IKBKB,IKBKG,IL1RAP,MAP4K4,NFKB2,NRAS,PDIA3,PLCB1,PLCB4,PLCD1,PLCG2,PLCL1,PRKAB1,PRKAB2,PRKACB,PRKAG1,PRKAR2B,PRKCA,RALA,RALB,RAP2B,RRAS,RRAS2,TGFB1
NGF Signaling	3.04	0.178	-0.229	ATF2,BAX,CREB1,GAB1,IKBKB,IKBKG,NFKB2,NRAS,PIK3C2A,PLCG2,PRKCD,RALA,RALB,RAP2B,RHOA,ROCK1,ROCK2,RPS6KA5,RRAS,RRAS2,SMPD3
Melatonin Signaling	3.03	0.208	-2.324	CALML5,CAMK2G,GNAI2,GNAO1,PDIA3,PLCB1,PLCB4,PLCD1,PLCG2,PLCL1,PRKACB,PRKAG1,PRKAR2B,PRKCA,PRKCD
PI3K Signaling in B Lymphocytes	3.77	0.182	0.2	ATF2,CALML5,CAMK2G,CD81,CREB1,IKBKB,IKBKG,ITPR1,ITPR3,NFATC4,NFKB2,NRAS,PDIA3,PLCB1,PLCB4,PLCD1,PLCG2,PLCL1,PTPRC,RALA,RALB,RAP2B,RRAS,RRAS2,SYK,VAV1
Germ Cell-Sertoli Cell Junction Signaling	2.9	0.158	#NUM!	ACTA1,ACTG1,ACTN1,CFL2,CTNNA1,ILK,ITGA2,ITGB1,LIMK1,MTMR2,NRAS,PAK2,PIK3C2A,PLS1,RALA,RALB,RAP2B,RHOA,RHOT1,RRAS,RRAS2,SORBS1,SRC,TGFB1,TUBA4A,TUBB3,VCL
PFKFB4 Signaling Pathway	2.87	0.239	-0.302	ATF2,CREB1,GPI,HK2,HK3,PFKM,PRKACB,PRKAG1,PRKAR2B,RPS6KA5,TGFB1
Mismatch Repair in Eukaryotes	2.85	0.375	#NUM!	FEN1,MSH2,MSH3,PCNA,POLD1,RPA1
UVA-Induced MAPK Signaling	2.85	0.184	-1	CYCS,NRAS,PDIA3,PIK3C2A,PLCB1,PLCB4,PLCD1,PLCG2,PLCL1,PRKCA,RALA,RALB,RAP2B,RPS6KA5,RRAS,RRAS2,SMPD3,STAT1
Apelin Muscle Signaling Pathway	2.71	0.229	-1	GNA11,GNAI2,GNAO1,GNAZ,GNB2,GNG12,GNG5,NRF1,PRKAB1,PRKAB2,PRKAG1
Agrin Interactions at Neuromuscular Junction	2.69	0.2	-0.577	ACTA1,ACTG1,ARHGEF7,ITGB1,LAMA2,LAMC1,NRAS,PAK2,RALA,RALB,RAP2B,RRAS,RRAS2,SRC
Myc Mediated Apoptosis Signaling	3.68	0.26	1.387	APAF1,BAX,CYCS,FAS,IKBKB,IKBKG,MAX,NFKB2,PRKACB,PRKAG1,PRKAR2B,TRADD,TRAF2
GNRH Signaling	2.6	0.149	-1	ATF2,CALML5,CAMK2G,CREB1,GNA11,GNAI2,GNB2,GNG12,GNG5,ITPR1,ITPR3,MMP2,NFKB2,NRAS,PAK2,PLCB1,PLCB4,PRKACB,PRKAG1,PRKAR2B,PRKCA,PRKCD,RALA,RALB,RAP2B,RRAS,RRAS2,SRC
LXR/RXR Activation	3.59	0.187	2.132	AHSG,APOA2,APOC1,APOD,APOE,C4A/C4B,CD36,FDFT1,IL1RAP,ITIH4,LBP,LYZ,NFKB2,ORM1,ORM2,PLTP,RBP4,SAA1,SAA4,SERPINA1,SERPINF1,SERPINF2,TTR
Superoxide Radicals Degradation	2.56	0.5	-1	CAT,NQO1,SOD1,SOD2
Gap Junction Signaling	2.56	0.146	#NUM!	ACTA1,ACTG1,CAV1,GNAI2,GUCY1B1,ITPR1,ITPR3,NRAS,PDIA3,PIK3C2A,PLCB1,PLCB4,PLCD1,PLCG2,PLCL1,PRKACB,PRKAG1,PRKAR2B,PRKCA,PRKCD,PRKG1,RALA,RALB,RAP2B,RRAS,RRAS2,SRC,TUBA4A,TUBB3
Tumoricidal Function of Hepatic Natural Killer Cells	3.24	0.333	2.449	AIFM1,APAF1,BAX,CASP7,CYCS,DFFA,FAS,ICAM1
G Protein Signaling Mediated by Tubby	2.49	0.227	#NUM!	GNA11,GNAI2,GNAO1,GNAZ,GNB2,GNG12,GNG5,PLCB1,PLCB4,PLCG2
HGF Signaling	2.42	0.159	-0.258	ATF2,CRKL,GAB1,ITGA1,ITGA11,ITGA2,ITGA7,ITGAM,ITGAX,ITGB1,ITGB2,NRAS,PIK3C2A,PLCG2,PRKCA,PRKCD,RALA,RALB,RAP2B,RRAS,RRAS2
Role of Tissue Factor in Cancer	2.38	0.164	#NUM!	ARRB1,CFL2,EIF4E,GNA11,ITGB1,LIMK1,NRAS,P4HB,PDIA6,PIK3C2A,PLCB1,PRKCA,RALA,RALB,RAP2B,RPS6KA5,RRAS,RRAS2,SRC
PEDF Signaling	3.21	0.202	0.728	CASP7,FAS,IKBKB,IKBKG,NFKB2,NRAS,PIK3C2A,RALA,RALB,RAP2B,RHOA,ROCK1,ROCK2,RRAS,RRAS2,SERPINF1,SOD2
Androgen Signaling	2.34	0.148	-1.667	CALML5,CALR,ERCC2,GNA11,GNAI2,GNAO1,GNAZ,GNB2,GNG12,GNG5,GTF2E1,ITPR1,ITPR3,NFKB2,POLR2D,POLR2E,POLR2G,PRKACB,PRKAG1,PRKAR2B,PRKCA,PRKCD,SRC,TAF15,TGFB1I1
Reelin Signaling in Neurons	2.32	0.159	0	ACTR2,ACTR3,APOE,ARHGEF1,ARHGEF12,ARHGEF2,ARPC1A,ARPC1B,ARPC3,ARPC5,CAMK2G,CRKL,ITGB1,LIMK1,MAP1B,PAFAH1B1,PAFAH1B3,PIK3C2A,RHOA,SRC
LPS-stimulated MAPK Signaling	2.29	0.176	0	ATF2,CREB1,IKBKB,IKBKG,LBP,NFKB2,NRAS,PIK3C2A,PRKCA,PRKCD,RALA,RALB,RAP2B,RRAS,RRAS2
Production of Nitric Oxide and Reactive Oxygen Species in Macrophages	3.11	0.157	1.671	APOA2,APOC1,APOD,APOE,CAT,CYBA,CYBB,IKBKB,IKBKG,LYZ,NCF2,NCF4,NFKB2,ORM1,ORM2,PIK3C2A,PLCG2,PPP1CA,PPP1R12A,PPP1R14B,PPP2R5B,PPP2R5E,PRKCA,PRKCD,RBP4,RHOA,RHOT1,SAA4,SERPINA1,STAT1
Sumoylation Pathway	2.22	0.165	-0.905	ARHGDIB,FAS,NFKB2,NR3C1,PCNA,PML,RAN,RCC1,RHOA,RHOT1,RPA1,SAE1,SERBP1,SNCA,SP100,UBA2,UBE2I
Autophagy	2.94	0.15	0.73	ARL8B,ATF2,ATG3,ATG9A,BIRC6,CALML5,CREB1,EIF2A,GORASP2,GSK3A,LAMP1,LAMP2,NFKB2,NRBF2,PIK3C2A,PPP2R5B,PPP2R5E,PRKAB1,PRKAB2,PRKACB,PRKAG1,PRKAR2B,RAB7A,RALA,RALB,RGS19,SLC1A5,SLC3A2,SLC7A5,TGFB1,VAMP8,VPS18
RAN Signaling	2.69	0.353	2.449	KPNA2,KPNA4,KPNA6,RAN,RANBP1,RCC1
ERK5 Signaling	2.57	0.194	1.069	ATF2,CREB1,GAB1,NRAS,RALA,RALB,RAP2B,RPS6KA5,RRAS,RRAS2,SFN,SRC,YWHAE,YWHAG
Natural Killer Cell Signaling	2.52	0.146	0.928	B2M,CFL2,COL18A1,COL5A3,FCER1G,HLA-A,HSPA14,HSPA1A/HSPA1B,HSPA5,ITGB1,LCP2,LIMK1,NFATC4,NFKB2,NRAS,PAK2,PIK3C2A,PLCG2,PVR,RALA,RALB,RAP2B,ROCK1,RRAS,RRAS2,SYK,VAV1,WAS,WIPF1
NAD Signaling Pathway	2.35	0.152	0.447	AIFM1,CD38,H1-10,H1-2,H1-3,H1-5,IDH2,LDHA,LDHD,NADK,NAMPT,NFKB2,PIK3C2A,POLR2D,POLR2E,POLR2G,PRKAB1,PRKAB2,PRKAG1,SIRT5,SLC7A5,SOD2,TGFB1
AMPK Signaling	2.08	0.132	-0.655	AK1,ATF2,CPT2,CREB1,EEF2,GNA11,GNAI2,GNAO1,GNAZ,GNB2,GNG12,GNG5,MLYCD,PFKFB2,PFKM,PIK3C2A,PPAT,PPM1G,PPP2R5B,PPP2R5E,PRKAB1,PRKAB2,PRKACB,PRKAG1,PRKAR2B,RAB27A,RAB2A,RAB6A,RAB7A,SMARCC1,STIM1,TBC1D1
Gα12/13 Signaling	2.06	0.15	-0.447	ARHGEF1,CDH6,IKBKB,IKBKG,MYL6,MYL6B,MYL9,NFKB2,NRAS,PIK3C2A,RALA,RALB,RAP2B,RHOA,ROCK1,ROCK2,RRAS,RRAS2,SRC,VAV1
PDGF Signaling	2.25	0.174	0.258	CAV1,CRKL,CSNK2B,EIF2AK2,NRAS,PIK3C2A,PLCG2,PRKCA,RALA,RALB,RAP2B,RRAS,RRAS2,SRC,STAT1
UVC-Induced MAPK Signaling	2.01	0.196	-0.632	NRAS,PRKCA,PRKCD,RALA,RALB,RAP2B,RRAS,RRAS2,SMPD3,SRC
GDNF Family Ligand-Receptor Interactions	1.95	0.171	0	CREB1,GAB1,ITPR1,ITPR3,NRAS,PDLIM7,PIK3C2A,PLCG2,RALA,RALB,RAP2B,RRAS,RRAS2
Insulin Receptor Signaling	2.12	0.15	1.342	CRKL,EIF2B5,EIF4E,GAB1,GSK3A,NRAS,PIK3C2A,PPP1CA,PPP1R12A,PPP1R14B,PRKACB,PRKAG1,PRKAR2B,PTPN1,PTPRF,RALA,RALB,RAP2B,RRAS,RRAS2,TRIP10
ErbB4 Signaling	1.94	0.176	-0.632	NCSTN,NRAS,PIK3C2A,PLCG2,PRKCA,PRKCD,PSEN1,RALA,RALB,RAP2B,RRAS,RRAS2
Cholecystokinin/Gastrin-mediated Signaling	1.93	0.151	-0.943	ATF2,ITPR1,ITPR3,NRAS,PLCB1,PLCB4,PRKCA,PRKCD,RALA,RALB,RAP2B,RHOA,RHOT1,ROCK1,ROCK2,RRAS,RRAS2,SRC
Melanocyte Development and Pigmentation Signaling	1.89	0.16	-0.775	ATF2,CREB1,NRAS,PIK3C2A,PLCG2,PRKACB,PRKAG1,PRKAR2B,RALA,RALB,RAP2B,RPS6KA5,RRAS,RRAS2,SRC
Cleavage and Polyadenylation of Pre-mRNA	1.83	0.333	#NUM!	CPSF6,CSTF2,PABPN1,PAPOLA
BER pathway	1.83	0.333	#NUM!	APEX1,FEN1,PCNA,PNKP
Endocannabinoid Developing Neuron Pathway	2.1	0.154	0.535	ATF2,CREB1,GNAI2,GNAO1,GNB2,GNG12,GNG5,NRAS,PIK3C2A,PRKACB,PRKAG1,PRKAR2B,RALA,RALB,RAP2B,RHOA,RRAS,RRAS2,SRC
Thrombopoietin Signaling	1.79	0.175	-0.302	NRAS,PIK3C2A,PLCG2,PRKCA,PRKCD,RALA,RALB,RAP2B,RRAS,RRAS2,STAT1
Calcium Signaling	1.78	0.13	-0.832	ACTA1,ATF2,ATP2B4,CALML5,CALR,CAMK1,CAMK2G,CREB1,ITPR1,ITPR3,LETM1,MYH10,MYH11,MYH14,MYL6,MYL6B,MYL9,MYO18A,MYO1A,MYO5C,NFATC4,PRKACB,PRKAG1,PRKAR2B,RAP2B,TPM1,TPM3,TPM4
GPCR-Mediated Integration of Enteroendocrine Signaling Exemplified by an L Cell	2.09	0.178	0.832	GNA11,GNAI2,ITPR1,ITPR3,PDIA3,PLCB1,PLCB4,PLCD1,PLCG2,PLCL1,PRKACB,PRKAG1,PRKAR2B
Wnt/Ca+ pathway	1.74	0.172	-0.905	ATF2,CREB1,NFATC4,NFKB2,PDIA3,PLCB1,PLCB4,PLCD1,PLCG2,PLCL1,PRKCA
LPS/IL-1 Mediated Inhibition of RXR Function	2.06	0.131	1	ABCB1,ABCC3,ALDH18A1,ALDH1A1,ALDH1A2,ALDH1A3,ALDH1L2,ALDH2,ALDH3A2,ALDH4A1,ALDH5A1,ALDH6A1,ALDH7A1,APOC1,APOE,CAT,CPT2,CYP2S1,CYP3A5,FABP4,FMO5,GSTM2,GSTM3,HMGCS1,IL1RAP,IL4I1,LBP,MAOA,MAOB,MGMT,MGST3,PLTP,TRAF2
GPCR-Mediated Nutrient Sensing in Enteroendocrine Cells	1.73	0.147	-2.183	GNA11,GNAI2,GNG12,GNG5,ITPR1,ITPR3,PDIA3,PLCB1,PLCB4,PLCD1,PLCG2,PLCL1,PRKACB,PRKAG1,PRKAR2B,PRKCA,PRKCD
Endocannabinoid Cancer Inhibition Pathway	1.73	0.14	-0.447	ATF2,CASP4,CASP7,CREB1,EIF2A,GNAI2,GNAO1,MMP2,PIK3C2A,PRKAB1,PRKAB2,PRKACB,PRKAG1,PRKAR2B,RHOA,ROCK1,ROCK2,SMPD3,SPTLC2,SRC
Dopamine-DARPP32 Feedback in cAMP Signaling	1.71	0.133	-1.877	ATF2,CALML5,CREB1,GNAI2,GUCY1B1,ITPR1,ITPR3,PDIA3,PLCB1,PLCB4,PLCD1,PLCG2,PLCL1,PPP1CA,PPP1R12A,PPP1R14B,PPP2R5B,PPP2R5E,PRKACB,PRKAG1,PRKAR2B,PRKCA,PRKCD,PRKG1
FXR/RXR Activation	1.69	0.143	#NUM!	AHSG,APOA2,APOC1,APOD,APOE,C4A/C4B,ITIH4,ORM1,ORM2,PLTP,RBP4,SAA1,SAA4,SERPINA1,SERPINF1,SERPINF2,SLC4A2,TTR
TWEAK Signaling	1.95	0.216	1.414	APAF1,CASP7,CYCS,IKBKB,IKBKG,NFKB2,TRADD,TRAF2
IL-12 Signaling and Production in Macrophages	1.67	0.14	#NUM!	APOA2,APOC1,APOD,APOE,IKBKB,IKBKG,LYZ,NFKB2,ORM1,ORM2,PIK3C2A,PRKCA,PRKCD,RAB7A,RBP4,SAA4,SERPINA1,STAT1,TGFB1
IL-6 Signaling	1.63	0.141	-0.243	ABCB1,CSNK2B,HSPB1,HSPB7,IKBKB,IKBKG,IL1RAP,LBP,MAP4K4,NFKB2,NRAS,PIK3C2A,RALA,RALB,RAP2B,RRAS,RRAS2,TRAF2
Nucleotide Excision Repair Pathway	1.59	0.2	#NUM!	ERCC2,POLR2D,POLR2E,POLR2G,RPA1,RPA2,RPA3
Iron homeostasis signaling pathway	1.58	0.137	#NUM!	ACO2,ATP6AP1,ATP6AP2,ATP6V0D1,ATP6V1A,ATP6V1C1,ATP6V1F,ATP6V1H,CP,FTL,GDF15,HBB,HBD,HMOX1,PCBP1,SLC39A14,STEAP3,TCIRG1,TFRC
FLT3 Signaling in Hematopoietic Progenitor Cells	1.77	0.163	1.387	ATF2,CREB1,EIF4E,NRAS,PIK3C2A,RALA,RALB,RAP2B,RPS6KA5,RRAS,RRAS2,STAT1,STAT2
IL-1 Signaling	1.56	0.149	-1.134	GNA11,GNAI2,GNAO1,GNAZ,GNB2,GNG12,GNG5,IKBKB,IKBKG,IL1RAP,NFKB2,PRKACB,PRKAG1,PRKAR2B
p53 Signaling	1.74	0.153	2.111	APAF1,BAX,COQ8A,FAS,GNL3,PCNA,PIK3C2A,PML,RRM2B,SERPINB5,SFN,STAG1,THBS1,TIGAR,TP53I3
Opioid Signaling Pathway	1.53	0.12	-0.928	AP2S1,ARRB1,ATF2,CALML5,CAMK1,CAMK2G,CREB1,GNA11,GNAI2,GNAO1,GNAZ,GNB2,GNG12,GNG5,ITPR1,ITPR3,NFKB2,NRAS,PLCB1,PLD2,PRKACB,PRKAG1,PRKAR2B,PRKCA,PRKCD,RALA,RALB,RAP2B,RGS19,RPS6KA5,RRAS,RRAS2,SRC
MSP-RON Signaling In Macrophages Pathway	1.69	0.145	0.728	ATF2,CREB1,HLA-DPB1,HLA-DQB1,IKBKB,IKBKG,ITGAM,ITGB2,NFKB2,NRAS,PIK3C2A,RALA,RALB,RAP2B,RRAS,RRAS2,STAT1
Semaphorin Signaling in Neurons	1.45	0.161	#NUM!	ARHGEF12,CFL2,ITGB1,LIMK1,NRP1,PAK2,RHOA,RHOT1,ROCK1,ROCK2
PPAR Signaling	1.43	0.14	-0.775	HSP90AB1,HSP90B1,IKBKB,IKBKG,IL1RAP,MAP4K4,NFKB2,NRAS,RALA,RALB,RAP2B,RRAS,RRAS2,SNW1,TRAF2
Synaptic Long Term Depression	1.39	0.124	-1.877	GNA11,GNAI2,GNAO1,GNAZ,GUCY1B1,ITPR1,ITPR3,NRAS,PDIA3,PLCB1,PLCB4,PLCD1,PLCG2,PLCL1,PPP2R5B,PPP2R5E,PRKCA,PRKCD,PRKG1,RALA,RALB,RAP2B,RRAS,RRAS2
B Cell Receptor Signaling	1.39	0.124	0	APBB1IP,ATF2,CALML5,CAMK2G,CFL2,CREB1,GAB1,GSK3A,IGHA1,IKBKB,IKBKG,NFATC4,NFKB2,NRAS,PIK3C2A,PLCG2,PTPRC,RALA,RALB,RAP2B,RRAS,RRAS2,SYK,VAV1
Oncostatin M Signaling	1.57	0.186	0.707	NRAS,RALA,RALB,RAP2B,RRAS,RRAS2,STAT1,TIMP3
Agranulocyte Adhesion and Diapedesis	1.39	0.121	#NUM!	ACTA1,ACTG1,AOC3,CLDN18,CXCL12,FN1,GNAI2,ICAM1,ITGA1,ITGA2,ITGB1,ITGB2,MMP14,MMP2,MYH10,MYH11,MYH14,MYL6,MYL6B,MYL9,MYO18A,MYO1A,MYO5C,PECAM1,RDX,SDC4
Antiproliferative Role of Somatostatin Receptor 2	1.54	0.156	0.333	GNB2,GNG12,GNG5,GUCY1B1,NRAS,PIK3C2A,RALA,RALB,RAP2B,RRAS,RRAS2,SRC
Ephrin A Signaling	1.37	0.17	#NUM!	CFL2,EPHA3,LIMK1,PIK3C2A,RHOA,ROCK1,ROCK2,VAV1
Ceramide Signaling	1.39	0.144	0.905	CTSD,CYCS,NFKB2,NRAS,PIK3C2A,PPP2R5B,PPP2R5E,RALA,RALB,RAP2B,RRAS,RRAS2,SMPD3
PXR/RXR Activation	1.33	0.154	#NUM!	ABCB1,ABCC3,ALDH1A1,ALDH3A2,CYP3A5,GSTM2,NR3C1,PRKACB,PRKAG1,PRKAR2B
IL-4 Signaling	1.33	0.141	#NUM!	HLA-A,HLA-DPB1,HLA-DQB1,HMGA1,NFATC4,NR3C1,NRAS,PIK3C2A,RALA,RALB,RAP2B,RRAS,RRAS2
Granzyme B Signaling	1.38	0.25	2	APAF1,CYCS,DFFA,LMNB1
Glucocorticoid Receptor Signaling	1.3	0.105	#NUM!	ATP5PB,B2M,CAV1,CREB1,CYC1,ERCC2,FCGR1A,FKBP5,GTF2E1,HLA-A,HLA-DPB1,HLA-DQB1,HSP90AB1,HSP90B1,HSPA14,HSPA1A/HSPA1B,HSPA5,ICAM1,IKBKB,IKBKG,MMP2,NDUFA10,NDUFA4,NDUFA5,NDUFA6,NDUFA7,NDUFA8,NDUFA9,NDUFB3,NDUFB6,NDUFS1,NDUFS3,NDUFS6,NDUFS8,NDUFV1,NFATC4,NFKB2,NR3C1,NRAS,PIK3C2A,POLR2D,POLR2E,POLR2G,PRKAB1,PRKAB2,PRKACB,PRKAG1,RALA,RALB,RAP2B,RPS6KA5,RRAS,RRAS2,SERPINE1,SMARCC1,SRC,STAT1,TAF15,TGFB1,T…
VEGF Family Ligand-Receptor Interactions	1.29	0.143	-0.632	NRAS,NRP1,NRP2,PIK3C2A,PLCG2,PRKCA,PRKCD,RALA,RALB,RAP2B,RRAS,RRAS2
Gαi Signaling	1.35	0.13	1.155	CAV1,GNA11,GNAI2,GNAO1,GNAZ,GNB2,GNG12,GNG5,NRAS,PRKACB,PRKAG1,PRKAR2B,RALA,RALB,RAP2B,RRAS,RRAS2,SRC
CNTF Signaling	1.3	0.158	0.333	NRAS,PIK3C2A,RALA,RALB,RAP2B,RPS6KA5,RRAS,RRAS2,STAT1
Cancer Drug Resistance By Drug Efflux	1.26	0.155	#NUM!	ABCB1,ABCC1,NRAS,RALA,RALB,RAP2B,RRAS,RRAS2,YBX1
IGF-1 Signaling	1.24	0.135	-0.905	CSNK2B,NRAS,PIK3C2A,PRKACB,PRKAG1,PRKAR2B,RALA,RALB,RAP2B,RRAS,RRAS2,SFN,YWHAE,YWHAG
Prolactin Signaling	1.22	0.14	-0.302	NR3C1,NRAS,PIK3C2A,PLCG2,PRKCA,PRKCD,RALA,RALB,RAP2B,RRAS,RRAS2,STAT1
Dopamine Receptor Signaling	1.22	0.143	#NUM!	IL4I1,MAOA,MAOB,PPP1CA,PPP1R12A,PPP1R14B,PPP2R5B,PPP2R5E,PRKACB,PRKAG1,PRKAR2B
Gαs Signaling	1.29	0.132	0.632	ADD1,ADD2,ADD3,ATF2,CREB1,GNA11,GNAI2,GNAO1,GNAZ,GNB2,GNG12,GNG5,PRKACB,PRKAG1,PRKAR2B,SRC
Antioxidant Action of Vitamin C	1.28	0.134	1.387	HMOX1,IKBKB,IKBKG,NFKB2,PDIA3,PLCB1,PLCB4,PLCD1,PLCG2,PLCL1,PLD1,PLD2,PLD3,SLC2A14,TXNRD3
BMP signaling pathway	1.19	0.138	0.577	ATF2,CREB1,NFKB2,NRAS,PRKACB,PRKAG1,PRKAR2B,RALA,RALB,RAP2B,RRAS,RRAS2
PCP pathway	1.18	0.15	0.333	ATF2,CTHRC1,EFNB1,JUNB,RHOA,ROCK1,ROCK2,WNT1,WNT4
Fc Epsilon RI Signaling	1.15	0.128	0.258	FCER1G,GAB1,LCP2,NRAS,PIK3C2A,PLCG2,PRKCA,PRKCD,RALA,RALB,RAP2B,RRAS,RRAS2,SYK,VAV1
IL-3 Signaling	1.15	0.139	0.302	CRKL,NRAS,PIK3C2A,PRKCA,PRKCD,RALA,RALB,RAP2B,RRAS,RRAS2,STAT1
Coagulation System	1.14	0.171	-1.633	F9,PLAT,SERPINA1,SERPINE1,SERPINF2,VWF
GM-CSF Signaling	1.15	0.143	0.632	CAMK2G,NRAS,PIK3C2A,RACK1,RALA,RALB,RAP2B,RRAS,RRAS2,STAT1
IL-2 Signaling	1.15	0.148	0.707	CSNK2B,NRAS,PIK3C2A,RALA,RALB,RAP2B,RRAS,RRAS2,SYK
Inflammasome pathway	1.07	0.2	1	CTSB,NEK7,NFKB2,PYCARD
GABA Receptor Signaling	1.05	0.122	#NUM!	ABAT,ALDH5A1,AP2S1,DNM1,GNA11,GNAI2,GNAO1,GNAZ,GNB2,GNG12,GNG5,GPHN,ITPR1,ITPR3,RPS27A,UBQLN1
Apelin Pancreas Signaling Pathway	1.04	0.152	-1.134	NFKB2,PIK3C2A,PRKAB1,PRKAB2,PRKACB,PRKAG1,PRKAR2B
Lymphotoxin β Receptor Signaling	1.04	0.145	-0.816	APAF1,CYC1,CYCS,IKBKB,IKBKG,NFKB2,PIK3C2A,TRAF2
Sperm Motility	1.03	0.11	-2.183	CALML5,DDR1,EPHA3,GNA11,GNAI2,GNAO1,GNAZ,GNB2,GNG12,GNG5,GUCY1B1,ITPR1,ITPR3,PDIA3,PLCB1,PLCB4,PLCD1,PLCG2,PLCL1,PRKACB,PRKAG1,PRKAR2B,PRKCA,PRKCD,PRKG1,PTK7,SRC,SYK
NER (Nucleotide Excision Repair, Enhanced Pathway)	1.01	0.126	3.464	ERCC2,PCNA,POLD1,POLD3,POLR2D,POLR2E,POLR2G,RPA1,RPA2,RPA3,UBE2I,UBE2N,XAB2
Docosahexaenoic Acid (DHA) Signaling	1	0.158	#NUM!	APAF1,BAX,CYCS,GSK3A,PIK3C2A,SERPINF1
Xenobiotic Metabolism General Signaling Pathway	1	0.119	-0.728	CUL3,FTL,GSTM2,GSTM3,HMOX1,MGST3,NQO1,NRAS,PIK3C2A,PRKCA,PRKCD,RALA,RALB,RAP2B,RRAS,RRAS2,UGT2B15
ErbB Signaling	0.996	0.128	-0.577	NCK2,NRAS,PAK2,PIK3C2A,PLCG2,PRKCA,PRKCD,RALA,RALB,RAP2B,RRAS,RRAS2
iNOS Signaling	0.996	0.149	0	CALML5,HMGA1,IKBKB,IKBKG,LBP,NFKB2,STAT1
FcγRIIB Signaling in B Lymphocytes	0.979	0.129	0.333	ITPR1,ITPR3,NRAS,PIK3C2A,PLCG2,RALA,RALB,RAP2B,RRAS,RRAS2,SYK
Neurotrophin/TRK Signaling	0.963	0.132	0.632	ATF2,CREB1,GAB1,NRAS,PIK3C2A,RALA,RALB,RAP2B,RRAS,RRAS2
Inhibition of Matrix Metalloproteases	0.959	0.154	-0.447	HSPG2,MMP14,MMP2,THBS2,TIMP1,TIMP3
Endocannabinoid Neuronal Synapse Pathway	0.921	0.116	-1.069	GNA11,GNAI2,GNAO1,GNB2,GNG12,GNG5,ITPR1,ITPR3,PDIA3,PLCB1,PLCB4,PLCD1,PLCG2,PLCL1,PRKACB,PRKAG1,PRKAR2B
Telomerase Signaling	0.917	0.121	1.508	DKC1,HSP90AB1,HSP90B1,NRAS,PIK3C2A,PPP2R5B,PPP2R5E,RALA,RALB,RAP2B,RRAS,RRAS2,TPP1
MSP-RON Signaling In Cancer Cells Pathway	0.9	0.116	1	ATF2,CREB1,FLNA,ITGB1,NFKB2,NRAS,PIK3C2A,RALA,RALB,RAP2B,RRAS,RRAS2,SFN,SRC,YWHAE,YWHAG
Sphingosine-1-phosphate Signaling	0.893	0.119	-2.496	CASP4,CASP7,GNAI2,NAAA,PDIA3,PIK3C2A,PLCB1,PLCB4,PLCD1,PLCG2,PLCL1,RHOA,RHOT1,SMPD3
Role of JAK1 and JAK3 in γc Cytokine Signaling	0.886	0.13	#NUM!	NRAS,PIK3C2A,RALA,RALB,RAP2B,RRAS,RRAS2,STAT1,SYK
Netrin Signaling	0.807	0.125	-1.89	ENAH,ITPR1,ITPR3,NCK2,NFATC4,PRKACB,PRKAG1,PRKAR2B,PRKG1
4-1BB Signaling in T Lymphocytes	0.801	0.147	-0.447	ATF2,IKBKB,IKBKG,NFKB2,TRAF2
Inhibition of Angiogenesis by TSP1	0.801	0.147	#NUM!	CD36,GUCY1B1,HSPG2,TGFB1,THBS1
Glutamine Degradation I	0.788	0.5	#NUM!	GLS
Role of JAK1, JAK2 and TYK2 in Interferon Signaling	0.757	0.154	#NUM!	NFKB2,PTPN2,STAT1,STAT2
Apelin Liver Signaling Pathway	0.757	0.154	0	COL18A1,COL5A3,FAS,GSK3A
White Adipose Tissue Browning Pathway	0.745	0.11	-0.832	ATF2,CREB1,FCER1G,GUCY1B1,ITPR1,ITPR3,LDHA,LDHD,NRF1,PRKAB1,PRKAB2,PRKACB,PRKAG1,PRKAR2B,PRKG1
EGF Signaling	0.735	0.127	-1.134	CSNK2B,ITPR1,ITPR3,PIK3C2A,PRKCA,SRC,STAT1
HIPPO signaling	0.735	0.118	-0.816	MOB1A,NF2,PPP1CA,PPP1R12A,PPP1R14B,PPP2R5B,PPP2R5E,SFN,YWHAE,YWHAG
ErbB2-ErbB3 Signaling	0.733	0.123	0	GSK3A,NRAS,PIK3C2A,RALA,RALB,RAP2B,RRAS,RRAS2
Activation of IRF by Cytosolic Pattern Recognition Receptors	0.733	0.123	0.707	ATF2,IKBKB,IKBKG,NFKB2,PIN1,PPIB,STAT1,STAT2
Senescence Pathway	0.733	0.101	0.928	ANAPC5,CALML5,CAPN5,CAT,CBX8,DLAT,EIF4E,IKBKB,IKBKG,ITPR3,NF1,NFATC4,NFKB2,NRAS,PIK3C2A,PML,PPP1CA,PPP2R5B,PPP2R5E,RALA,RALB,RAP2B,RPS6KA5,RRAS,RRAS2,SAA1,SAA4,SERPINE1,SOD2,TGFB1
IL-15 Signaling	0.686	0.117	1	NFKB2,NRAS,PIK3C2A,RALA,RALB,RAP2B,RRAS,RRAS2,SYK
CD27 Signaling in Lymphocytes	0.682	0.123	-1.633	APAF1,CYC1,CYCS,IKBKB,IKBKG,NFKB2,TRAF2
Relaxin Signaling	0.64	0.105	-0.707	APEX1,CREB1,GNA11,GNAI2,GNAO1,GNAZ,GNB2,GNG12,GNG5,GUCY1B1,NFKB2,PDE5A,PIK3C2A,PRKACB,PRKAG1,PRKAR2B
Crosstalk between Dendritic Cells and Natural Killer Cells	0.613	0.11	1	ACTA1,ACTG1,CAMK2G,FAS,FSCN1,HLA-A,ICAM3,NFKB2,TLN1,TLN2
Erythropoietin Signaling Pathway	0.607	0.102	-0.943	APAF1,HBB,HBD,ITPR1,ITPR3,NFKB2,NRAS,PIK3C2A,PRKCA,PRKCD,RALA,RALB,RAP2B,RRAS,RRAS2,SRC,TGFB1,WNT1
FAT10 Cancer Signaling Pathway	0.604	0.12	0	EEF1A1,IKBKB,IKBKG,NFKB2,PCNA,TGFB1
Assembly of RNA Polymerase II Complex	0.604	0.12	2.449	ERCC2,GTF2E1,POLR2D,POLR2E,POLR2G,TAF15
Assembly of RNA Polymerase I Complex	0.565	0.167	#NUM!	POLR1C,UBTF
April Mediated Signaling	0.547	0.119	-1.342	IKBKB,IKBKG,NFATC4,NFKB2,TRAF2
Corticotropin Releasing Hormone Signaling	0.545	0.101	-2.111	ARPC5,ATF2,CALML5,CREB1,GNAI2,GNAO1,GUCY1B1,ITPR1,ITPR3,PLCG2,PRKACB,PRKAG1,PRKAR2B,PRKCA,PRKCD
TNFR2 Signaling	0.541	0.125	-1	IKBKB,IKBKG,NFKB2,TRAF2
B Cell Activating Factor Signaling	0.521	0.116	-1.342	IKBKB,IKBKG,NFATC4,NFKB2,TRAF2
p38 MAPK Signaling	0.52	0.102	0.905	ATF2,CREB1,FAS,HSPB1,HSPB7,IL1RAP,MAX,RPS6KA5,STAT1,TGFB1,TRADD,TRAF2
CD40 Signaling	0.465	0.104	0	ICAM1,IKBKB,IKBKG,NFKB2,PIK3C2A,PTGS1,TRAF2
Th1 Pathway	0.465	0.0984	2.121	HLA-A,HLA-DPB1,HLA-DQB1,ICAM1,ITGB2,NCSTN,NFATC4,NOTCH4,PIK3C2A,PSEN1,STAT1,VAV1
nNOS Signaling in Neurons	0.432	0.106	#NUM!	CALML5,CAPN5,PFKM,PRKCA,PRKCD
nNOS Signaling in Skeletal Muscle Cells	0.411	0.104	#NUM!	CALML5,DMD,ITPR1,ITPR3,SNTB2
G-Protein Coupled Receptor Signaling	0.397	0.0906	#NUM!	APEX1,ATF2,CAMK2G,CREB1,GNA11,GNAI2,GNAO1,IKBKB,IKBKG,NFKB2,NRAS,PDE5A,PIK3C2A,PLCB1,PLCB4,PRKACB,PRKAG1,PRKAR2B,PRKCA,RALA,RALB,RAP2B,RRAS,RRAS2,SRC
Notch Signaling	0.39	0.105	1	CNTN1,NCSTN,NOTCH4,PSEN1
IL-10 Signaling	0.383	0.0972	#NUM!	HMOX1,IKBKB,IKBKG,IL1RAP,LBP,MAP4K4,NFKB2
FGF Signaling	0.374	0.0952	-0.707	ATF2,CREB1,CRKL,GAB1,ITPR1,PIK3C2A,PRKCA,RPS6KA5
TGF-β Signaling	0.366	0.0938	1.667	INHBA,NRAS,RALA,RALB,RAP2B,RRAS,RRAS2,SERPINE1,TGFB1
HMGB1 Signaling	0.345	0.0898	1.069	HAT1,ICAM1,NFKB2,NRAS,PIK3C2A,PLAT,RALA,RALB,RAP2B,RHOA,RHOT1,RRAS,RRAS2,SERPINE1,TGFB1
Sonic Hedgehog Signaling	0.344	0.103	#NUM!	PRKACB,PRKAG1,PRKAR2B
Tumor Microenvironment Pathway	0.341	0.0894	1	CXCL12,FAS,FN1,HLA-A,ICAM1,MMP14,MMP2,NFKB2,NRAS,PIK3C2A,RALA,RALB,RAP2B,RRAS,RRAS2,TGFB1
UVB-Induced MAPK Signaling	0.34	0.0962	-1.342	EIF4E,PIK3C2A,PRKCA,PRKCD,RPS6KA5
Phototransduction Pathway	0.31	0.0926	#NUM!	GUCY1B1,OPN1LW,PRKACB,PRKAG1,PRKAR2B
Regulation of the Epithelial-Mesenchymal Transition Pathway	0.306	0.0872	#NUM!	GAB1,MMP2,NCSTN,NFKB2,NOTCH4,NRAS,PIK3C2A,PSEN1,RALA,RALB,RAP2B,RHOA,RRAS,RRAS2,TGFB1,WNT1,WNT4
Mitotic Roles of Polo-Like Kinase	0.305	0.0909	#NUM!	ANAPC5,HSP90AB1,HSP90B1,PPP2R5B,PPP2R5E,TGFB1
Glutamate Receptor Signaling	0.305	0.0909	#NUM!	CALML5,GLS,GLUL,GNB2,GNG12,GNG5
Toll-like Receptor Signaling	0.302	0.0897	0	EIF2AK2,IKBKB,IKBKG,LBP,MAP4K4,NFKB2,RPS27A
B Cell Development	0.298	0.093	#NUM!	HLA-A,HLA-DPB1,HLA-DQB1,PTPRC
Wnt/β-catenin Signaling	0.294	0.0867	-1.732	CSNK2B,GNAO1,GSK3A,ILK,PIN1,PPP2R5B,PPP2R5E,RPS27A,RUVBL2,SFRP2,SFRP4,SRC,TGFB1,WNT1,WNT4
Purine Ribonucleosides Degradation to Ribose-1-phosphate	0.293	0.125	#NUM!	ADA2
IL-17A Signaling in Airway Cells	0.292	0.0896	0	IKBKB,IKBKG,MUC5AC,MUC5B,NFKB2,PIK3C2A
Cell Cycle: G1/S Checkpoint Regulation	0.28	0.0882	1	GNL3,MAX,PA2G4,RPL11,RPL5,TGFB1
Kinetochore Metaphase Signaling Pathway	0.267	0.0857	0.333	ANAPC5,BUB3,ENSA,PPP1CA,PPP1R12A,PPP1R14B,PPP2R5B,PPP2R5E,STAG1
MSP-RON Signaling Pathway	0.256	0.0862	#NUM!	ACTA1,ACTG1,ITGAM,ITGB2,PIK3C2A
Role of RIG1-like Receptors in Antiviral Innate Immunity	0.254	0.087	-1	IKBKB,IKBKG,NFKB2,TRAF2
IL-9 Signaling	0.236	0.0857	#NUM!	NFKB2,PIK3C2A,STAT1
DNA Methylation and Transcriptional Repression Signaling	0.236	0.0857	#NUM!	DNMT1,MTA2,RBBP4
Circadian Rhythm Signaling	0	0.0606	#NUM!	ATF2,CREB1
VDR/RXR Activation	0	0.0385	#NUM!	HSD17B2,PRKCA,PRKCD
TR/RXR Activation	0	0.0714	#NUM!	AKR1C1/AKR1C2,AKR1C3,ME1,PIK3C2A,SLC16A3,STRBP
Role of BRCA1 in DNA Damage Response	0	0.075	#NUM!	BRCC3,MSH2,POU2F1,RPA1,SMARCC1,STAT1
Growth Hormone Signaling	0	0.0845	-1.633	PIK3C2A,PLCG2,PRKCA,PRKCD,RPS6KA5,STAT1
MIF Regulation of Innate Immunity	0	0.0455	#NUM!	CD74,NFKB2
CCR5 Signaling in Macrophages	0	0.0314	-1.342	CALML5,FAS,FCER1G,GNA11,GNAI2,GNAO1,GNAZ,GNB2,GNG12,GNG5,ITPR1,ITPR3,PLCG2,PRKCA,PRKCD
IL-7 Signaling Pathway	0	0.0513	-1	BAX,GSK3A,PIK3C2A,STAT1
IL-22 Signaling	0	0.0417	#NUM!	STAT1
PD-1, PD-L1 cancer immunotherapy pathway	0	0.0755	-0.816	B2M,CSNK2B,HLA-A,HLA-DPB1,HLA-DQB1,LCP2,PIK3C2A,TGFB1
CREB Signaling in Neurons	0	0.0598	-0.577	ATF2,CALML5,CAMK2G,CREB1,GNA11,GNAI2,GNAO1,GNAZ,GNB2,GNG12,GNG5,ITPR1,ITPR3,NRAS,OPN1LW,PDIA3,PIK3C2A,PLCB1,PLCB4,PLCD1,PLCG2,PLCL1,POLR2D,POLR2E,POLR2G,PRKACB,PRKAG1,PRKAR2B,PRKCA,PRKCD,RALA,RALB,RAP2B,RRAS,RRAS2,TGFB1
cAMP-mediated signaling	0	0.0611	-0.577	AKAP12,AKAP8,APEX1,ATF2,CALML5,CAMK1,CAMK2G,CREB1,GNAI2,GNAO1,PDE5A,PRKACB,PRKAR2B,SRC
CTLA4 Signaling in Cytotoxic T Lymphocytes	0	0.0197	#NUM!	AP2S1,B2M,FCER1G,HLA-A,LCP2,PIK3C2A,PPP2R5B,PPP2R5E,SYK
Th17 Activation Pathway	0	0.0108	-0.447	FCER1G,HSP90AB1,HSP90B1,NFATC4,NFKB2
T Helper Cell Differentiation	0	0.0134	#NUM!	FCER1G,HLA-A,HLA-DPB1,HLA-DQB1,STAT1,TGFB1
Regulation Of The Epithelial Mesenchymal Transition By Growth Factors Pathway	0	0.0781	-0.258	GAB1,IKBKB,IKBKG,MEST,MMP2,NFKB2,NRAS,PIK3C2A,RALA,RALB,RAP2B,RHOA,RRAS,RRAS2,TGFB1
Role of Cytokines in Mediating Communication between Immune Cells	0	0.0185	#NUM!	TGFB1
Tec Kinase Signaling	0	0.0576	-0.229	ACTA1,ACTG1,FAS,FCER1G,GNA11,GNAI2,GNAO1,GNAZ,GNB2,GNG12,GNG5,ITGA1,ITGA11,ITGA2,ITGA7,ITGAM,ITGAX,ITGB1,ITGB2,NFKB2,PAK2,PIK3C2A,PLCG2,PRKCA,PRKCD,RHOA,RHOT1,SRC,STAT1,STAT2,VAV1,WAS
Role of NFAT in Regulation of the Immune Response	0	0.0635	-0.192	ATF2,CALML5,FCER1G,FCGR1A,GNA11,GNAI2,GNAO1,GNAZ,GNB2,GNG12,GNG5,GSK3A,HLA-A,HLA-DPB1,HLA-DQB1,IKBKB,IKBKG,ITPR1,ITPR3,KPNA2,KPNA4,KPNA6,LCP2,NFATC4,NFKB2,NRAS,PIK3C2A,PLCB1,PLCB4,PLCG2,RALA,RALB,RAP2B,RRAS,RRAS2,SYK
Lipid Antigen Presentation by CD1	0	0.0178	#NUM!	AP2S1,B2M,CALR,CANX,FCER1G,PDIA3,PSAP
Cell Cycle Regulation by BTG Family Proteins	0	0.0811	#NUM!	PPP2R5B,PPP2R5E,PRMT1
Role of CHK Proteins in Cell Cycle Checkpoint Control	0	0.0702	#NUM!	PCNA,PPP2R5B,PPP2R5E,RPA1
Human Embryonic Stem Cell Pluripotency	0	0.0783	#NUM!	GNA11,GNAI2,GNAO1,GNAZ,GNB2,GNG12,GNG5,GSK3A,INHBA,PIK3C2A,TGFB1,WNT1,WNT4
Role of NANOG in Mammalian Embryonic Stem Cell Pluripotency	0	0.0833	0	GAB1,NRAS,PIK3C2A,RALA,RALB,RAP2B,RRAS,RRAS2,WNT1,WNT4
Role of Oct4 in Mammalian Embryonic Stem Cell Pluripotency	0	0.0652	#NUM!	ASH2L,IGF2BP1,NR2F2
Antiproliferative Role of TOB in T Cell Signaling	0	0.0124	0	DPP7,FCER1G,PABPC1,PABPC4,TGFB1
STAT3 Pathway	0	0.0741	0	MAP3K20,NRAS,PTPN2,RALA,RALB,RAP2B,RRAS,RRAS2,SRC,TGFB1
iCOS-iCOSL Signaling in T Helper Cells	0	0.033	0.302	CALML5,CAMK2G,FCER1G,HLA-A,HLA-DPB1,HLA-DQB1,IKBKB,IKBKG,ITPR1,ITPR3,LCP2,NFATC4,NFKB2,PIK3C2A,PTPRC,VAV1
Communication between Innate and Adaptive Immune Cells	0	0.00846	#NUM!	B2M,FCER1G,HLA-A,IGHA1
Calcium-induced T Lymphocyte Apoptosis	0	0.0205	0.378	CALML5,FCER1G,HLA-A,HLA-DPB1,HLA-DQB1,ITPR1,ITPR3,PRKCA,PRKCD
Retinoic acid Mediated Apoptosis Signaling	0	0.0333	#NUM!	APAF1,CYCS
IL-15 Production	0	0.0569	0.378	DDR1,EPHA3,NFKB2,PTK7,SRC,STAT1,SYK
Nur77 Signaling in T Lymphocytes	0	0.0224	0.378	APAF1,B2M,CALML5,CYCS,FCER1G,HLA-A,HLA-DPB1,HLA-DQB1,PCNA,PRKCA,PRKCD
Mouse Embryonic Stem Cell Pluripotency	0	0.0673	0.378	NRAS,PIK3C2A,RALA,RALB,RAP2B,RRAS,RRAS2
Cdc42 Signaling	0	0.0741	0.392	ACTR2,ACTR3,ARPC1A,ARPC1B,ARPC3,ARPC5,ATF2,B2M,CDC42BPA,CFL2,EXOC1,EXOC5,EXOC6,EXOC7,EXOC8,FCER1G,HLA-A,HLA-DPB1,HLA-DQB1,IQGAP2,ITGA1,ITGA11,ITGA2,ITGA7,ITGAM,ITGAX,ITGB1,ITGB2,LIMK1,MYL6,MYL6B,MYL9,MYLK,PAK2,PPP1R12A,PPP1R12B,RALA,SRC,VAV1,WAS,WIPF1
Dendritic Cell Maturation	0	0.0441	0.408	ATF2,B2M,COL18A1,COL5A3,CREB1,FCER1G,FCGR1A,FSCN1,HLA-A,HLA-DPB1,HLA-DQB1,ICAM1,IKBKB,IKBKG,LY75,NFKB2,PDIA3,PIK3C2A,PLCB1,PLCB4,PLCD1,PLCG2,PLCL1,STAT1,STAT2
OX40 Signaling Pathway	0	0.0153	#NUM!	B2M,FCER1G,HLA-A,HLA-DPB1,HLA-DQB1,NFKB2,TRAF2
MIF-mediated Glucocorticoid Regulation	0	0.0833	#NUM!	CD74,NFKB2,NR3C1
Cyclins and Cell Cycle Regulation	0	0.0476	#NUM!	PA2G4,PPP2R5B,PPP2R5E,TGFB1
DNA Double-Strand Break Repair by Homologous Recombination	0	0.0714	#NUM!	RPA1
IL-17A Signaling in Fibroblasts	0	0.0789	#NUM!	IKBKB,IKBKG,NFKB2
Role of JAK2 in Hormone-like Cytokine Signaling	0	0.0588	#NUM!	PTPN1,STAT1
Role of JAK family kinases in IL-6-type Cytokine Signaling	0	0.04	#NUM!	STAT1
TREM1 Signaling	0	0.0649	0.447	ICAM1,ITGAX,ITGB1,NFKB2,PLCG2
Hematopoiesis from Pluripotent Stem Cells	0	0.00478	#NUM!	FCER1G,IGHA1
Transcriptional Regulatory Network in Embryonic Stem Cells	0	0.037	#NUM!	L1CAM,SET
GADD45 Signaling	0	0.05	#NUM!	PCNA
DNA damage-induced 14-3-3σ Signaling	0	0.0526	#NUM!	SFN
Granulocyte Adhesion and Diapedesis	0	0.0688	#NUM!	CLDN18,CXCL12,GNAI2,ICAM1,IL1RAP,ITGAM,ITGB1,ITGB2,MMP14,MMP2,PECAM1,RDX,SDC4
Role of p14/p19ARF in Tumor Suppression	0	0.069	#NUM!	PIK3C2A,UBTF
NF-κB Signaling	0	0.0365	0.447	CSNK2B,EIF2AK2,FCER1G,IKBKB,IKBKG,MAP4K4,NFKB2,NRAS,PIK3C2A,PLCG2,PRKACB,RALA,RALB,RAP2B,RRAS,RRAS2,TRADD,TRAF2,UBE2N,UBE2V1
Vitamin-C Transport	0	0.0833	#NUM!	AKR1C4,TXNRD3
PKCθ Signaling in T Lymphocytes	0	0.041	0.471	CAMK2G,FCER1G,HLA-A,HLA-DPB1,HLA-DQB1,IKBKB,IKBKG,ITPR1,ITPR3,LCP2,NFATC4,NFKB2,NRAS,PIK3C2A,PLCG2,POU2F1,RALA,RALB,RAP2B,RRAS,RRAS2,VAV1
Adipogenesis pathway	0	0.0593	#NUM!	ERCC2,FABP4,HAT1,NFATC4,NR2F2,RBBP4,RBP1,TGFB1
Phospholipase C Signaling	0	0.0813	0.493	ARHGEF1,ARHGEF12,ARHGEF18,ARHGEF2,ARHGEF7,ATF2,CALML5,CREB1,FCER1G,GNB2,GNG12,GNG5,HMOX1,ITGA1,ITGA11,ITGA2,ITGA7,ITGAM,ITGAX,ITGB1,ITGB2,ITPR1,ITPR3,LCP2,MARCKS,MYL6,MYL6B,MYL9,NFATC4,NFKB2,NRAS,PEBP1,PLCB1,PLCB4,PLCD1,PLCG2,PLD1,PLD2,PLD3,PPP1R12A,PPP1R12B,PRKCA,PRKCD,RALA,RALB,RAP2B,RHOA,RHOT1,RRAS,RRAS2,SRC,SYK,TGM2
Cell Cycle: G2/M DNA Damage Checkpoint Regulation	0	0.08	#NUM!	SFN,TRIP12,YWHAE,YWHAG
Serotonin Receptor Signaling	0	0.0698	#NUM!	IL4I1,MAOA,MAOB
Regulation of IL-2 Expression in Activated and Anergic T Lymphocytes	0	0.0347	0.5	CALML5,FCER1G,IKBKB,IKBKG,NFATC4,NFKB2,NRAS,PABPC4,PLCG2,RALA,RALB,RAP2B,RRAS,RRAS2,TGFB1,VAV1
SAPK/JNK Signaling	0	0.0396	0.728	ATF2,CRKL,FCER1G,GAB1,GNB2,GNG12,GNG5,MAP3K20,MAP4K4,MINK1,NRAS,PIK3C2A,RALA,RALB,RAP2B,RRAS,RRAS2,TRADD,TRAF2
Th2 Pathway	0	0.0803	0.816	HLA-A,HLA-DPB1,HLA-DQB1,ICAM1,ITGB2,NCSTN,NOTCH4,PIK3C2A,PSEN1,TGFB1,VAV1
Gustation Pathway	0	0.0599	#NUM!	APEX1,GNB2,GNG12,GNG5,ITPR1,ITPR3,PDE5A,PRKACB,PRKAG1,PRKAR2B
ATM Signaling	0	0.0619	1	ATF2,CBX3,CREB1,PPP2R5B,PPP2R5E,TRIM28
Th1 and Th2 Activation Pathway	0	0.0756	#NUM!	HLA-A,HLA-DPB1,HLA-DQB1,ICAM1,ITGB2,NCSTN,NFATC4,NOTCH4,PIK3C2A,PSEN1,STAT1,TGFB1,VAV1
CD28 Signaling in T Helper Cells	0	0.0465	1.147	ACTR2,ACTR3,ARPC1A,ARPC1B,ARPC3,ARPC5,CALML5,FCER1G,HLA-A,HLA-DPB1,HLA-DQB1,IKBKB,IKBKG,ITPR1,ITPR3,LCP2,NFATC4,NFKB2,PIK3C2A,PTPRC,SYK,VAV1,WAS
IL-17 Signaling	0	0.0802	1.291	ATF2,HSP90AB1,HSP90B1,MMP2,MUC5AC,MUC5B,NRAS,PIK3C2A,RALA,RALB,RAP2B,RRAS,RRAS2,TGFB1,TRAF2
Regulation Of The Epithelial Mesenchymal Transition In Development Pathway	0	0.0575	1.342	NCSTN,NFKB2,PSEN1,WNT1,WNT4
HOTAIR Regulatory Pathway	0	0.0798	1.387	ATG3,ICAM1,MMP14,MMP2,NFKB2,PIK3C2A,RBBP4,ROCK1,ROCK2,STK38,TGFB1,WNT1,WNT4
IL-23 Signaling Pathway	0	0.0435	#NUM!	NFKB2,PIK3C2A
T Cell Exhaustion Signaling Pathway	0	0.0331	1.414	FCER1G,HLA-A,HLA-DPB1,HLA-DQB1,NFATC4,NRAS,PIK3C2A,PLCG2,PPP2R5B,PPP2R5E,RALA,RALB,RAP2B,RRAS,RRAS2,STAT1,STAT2,TGFB1
T Cell Receptor Signaling	0	0.0439	1.633	ATF2,B2M,CALML5,FCER1G,GSK3A,HLA-A,HLA-DPB1,HLA-DQB1,ICAM1,IKBKB,IKBKG,ITGA2,ITGB1,ITGB2,LCP2,NFATC4,NFKB2,NRAS,PIK3C2A,PTPRC,RALA,RALB,RAP2B,RRAS,RRAS2,VAV1
Cytotoxic T Lymphocyte-mediated Apoptosis of Target Cells	0	0.0223	2.449	APAF1,B2M,CASP7,CYC1,CYCS,DFFA,FAS,FCER1G,HLA-A
Eicosanoid Signaling	0	0.0746	#NUM!	AKR1C3,ALOX5,DPEP1,PTGS1,TBXAS1
