# Supplementary material for: Proteomic profiling reveals CEACAM6 function in driving gallbladder cancer aggressiveness through integrin receptor, PRKCD and AKT/ERK signaling
Source: Cell Death Dis. 2024 Oct 28;15(10):780. doi: 10.1038/s41419-024-07171-x (PMC11519453; doi:10.1038/s41419-024-07171-x)
Supplement: Supplementary file 5 — Table S4 [file 41419_2024_7171_MOESM5_ESM.xlsx]

## Sheet: overview
sheet	description
GSE202497_ChrInflammed-NT	Differentially expressed protein tables from proteomics data of chronically inflammed GB vs NT from GSE202497
GSE202497_Adenoma-NT	Differentially expressed protein tables from proteomics data of GB adenoma vs NT from GSE202497
GSE202497_EarlyGBC-NT	Differentially expressed protein tables from proteomics data of early GBC vs NT from GSE202497
GSE202497_AdvancedGBC-NT	Differentially expressed protein tables from proteomics data of advanced GBC vs NT from GSE202497
GSE132305_eCCA-NT	Differentially expressed gene tables from RNASeq data of eCCA vs NT from GSE132305

## Sheet: GSE202497_ChrInflammed-NT
GeneID	padj	pvalue	lfcSE	stat	log2FoldChange	baseMean	Symbol	Description
25976	3e-20	1.21e-24	0.1636	-10.2477	-1.67632	1445.26	TIPARP	TCDD inducible poly(ADP-ribose) polymerase
1288	3.64e-19	2.94e-23	0.2129	-9.93471	-2.11514	2502.8	COL4A6	collagen type IV alpha 6 chain
151742	8.85e-19	1.22e-22	0.1482	-9.79169	-1.4509	1977.56	PPM1L	protein phosphatase, Mg2+/Mn2+ dependent 1L
54438	8.85e-19	1.43e-22	0.1635	-9.77574	-1.59847	2128.62	GFOD1	glucose-fructose oxidoreductase domain containing 1
6344	2.39e-17	4.84e-21	0.2212	-9.41261	-2.08176	273.11	SCTR	secretin receptor
7466	3.21e-17	7.79e-21	0.1245	-9.36242	-1.16549	1393.17	WFS1	wolframin ER transmembrane glycoprotein
729162	1.8e-15	5.09e-19	0.391	8.91036	3.48408	102.75	FAM239B	zinc finger protein 839 pseudogene
9099	2.76e-15	8.95e-19	0.3194	-8.84756	-2.82561	327.41	USP2	ubiquitin specific peptidase 2
4629	3.63e-15	1.32e-18	0.1583	-8.80387	-1.39369	55883.8	MYH11	myosin heavy chain 11
102724046	2.06e-14	8.32e-18	0.4043	-8.59507	-3.47541	43.42	LOC102724046	uncharacterized LOC102724046
10580	2.56e-14	1.14e-17	0.1286	-8.55877	-1.10046	10053.7	SORBS1	sorbin and SH3 domain containing 1
4495	4.5e-14	2.19e-17	0.4916	-8.48347	-4.17084	428.25	MT1G	metallothionein 1G
8622	8.24e-14	4.33e-17	0.1697	-8.4035	-1.42625	582.48	PDE8B	phosphodiesterase 8B
5662	2.25e-12	1.28e-15	0.2024	-7.99686	-1.61825	614.01	PSD	pleckstrin and Sec7 domain containing
101927086	2.87e-12	1.74e-15	0.209	-7.95861	-1.66297	229.3	KLF9-DT	KLF9 divergent transcript
687	1.14e-11	7.39e-15	0.2391	-7.77766	-1.85982	3673.5	KLF9	KLF transcription factor 9
100507244	1.33e-11	9.13e-15	0.3247	-7.75077	-2.5165	194.51	MAMDC2-AS1	MAMDC2 antisense RNA 1
8470	1.49e-11	1.08e-14	0.1453	-7.72891	-1.12285	4948.43	SORBS2	sorbin and SH3 domain containing 2
114907	6.07e-11	4.66e-14	0.1943	-7.54105	-1.46515	3742.48	FBXO32	F-box protein 32
11138	3.54e-10	2.86e-13	0.2234	-7.30083	-1.63102	2541.17	TBC1D8	TBC1 domain family member 8
5596	3.59e-10	3.05e-13	0.2715	-7.29219	-1.97994	315.19	MAPK4	mitogen-activated protein kinase 4
5079	1.23e-09	1.09e-12	1.0406	7.11854	7.40786	208.65	PAX5	paired box 5
90632	1.3e-09	1.21e-12	0.4958	-7.1045	-3.52251	295.99	LINC00473	long intergenic non-protein coding RNA 473
348093	2.31e-09	2.24e-12	0.1724	-7.01839	-1.21011	431.46	RBPMS2	RNA binding protein, mRNA processing factor 2
115350	3.9e-09	4.09e-12	0.9162	6.93399	6.35266	349.05	FCRL1	Fc receptor like 1
57057	3.9e-09	4.1e-12	0.2627	-6.93376	-1.82161	786.75	TBX20	T-box transcription factor 20
192217	4.28e-09	4.68e-12	0.3847	-6.91502	-2.66042	69.61	OXCT2P1	3-oxoacid CoA-transferase 2 pseudogene 1
5187	5.67e-09	6.42e-12	0.2003	-6.86994	-1.37591	5566.43	PER1	period circadian regulator 1
1287	8.18e-09	9.6e-12	0.2047	-6.81244	-1.39443	3037.29	COL4A5	collagen type IV alpha 5 chain
54820	9.7e-09	1.18e-11	0.1494	-6.78306	-1.01339	3362.3	NDE1	nudE neurodevelopment protein 1
256691	1.51e-08	1.89e-11	0.2869	-6.71407	-1.92595	1719.45	MAMDC2	MAM domain containing 2
2048	1.62e-08	2.1e-11	0.3666	6.69891	2.45555	331.14	EPHB2	EPH receptor B2
26084	2.78e-08	3.82e-11	0.202	-6.61101	-1.33521	1347.73	ARHGEF26	Rho guanine nucleotide exchange factor 26
84689	2.78e-08	3.73e-11	0.317	6.61452	2.09684	103.98	MS4A14	membrane spanning 4-domains A14
100505573	2.87e-08	4.06e-11	0.1981	-6.60197	-1.30783	804.81	INAFM2	InaF motif containing 2
1129	3.42e-08	4.99e-11	0.1733	-6.57135	-1.13904	1263.63	CHRM2	cholinergic receptor muscarinic 2
9362	6.03e-08	9.02e-11	0.3136	-6.4825	-2.03262	71.47	CPNE6	copine 6
9759	6.16e-08	9.47e-11	0.1625	-6.47516	-1.05247	4154.32	HDAC4	histone deacetylase 4
6542	8.07e-08	1.27e-10	0.1632	-6.43038	-1.0493	1763.04	SLC7A2	solute carrier family 7 member 2
7076	9e-08	1.46e-10	0.4823	6.40986	3.09159	8409.27	TIMP1	TIMP metallopeptidase inhibitor 1
60439	1.05e-07	1.74e-10	0.8257	-6.38308	-5.27048	46.28	TTTY2	testis-specific transcript, Y-linked 2
107986016	1.22e-07	2.12e-10	0.2511	-6.35231	-1.59507	792.2	LOC107986016
931	1.22e-07	2.1e-10	0.816	6.3542	5.18502	450.32	MS4A1	membrane spanning 4-domains A1
3778	1.58e-07	2.81e-10	0.1856	-6.30899	-1.17103	2304.61	KCNMA1	potassium calcium-activated channel subfamily M alpha 1
155	1.76e-07	3.2e-10	0.3391	-6.28877	-2.13255	212.39	ADRB3	adrenoceptor beta 3
107986874	2.48e-07	4.72e-10	0.3355	6.22812	2.08955	118.77	LOC107986874	replaced by ID 6641
150094	2.48e-07	4.69e-10	0.3861	-6.22931	-2.40489	1263.22	SIK1	salt inducible kinase 1
1269	2.49e-07	4.84e-10	0.7991	6.22427	4.9738	90.73	CNR2	cannabinoid receptor 2
107984452	2.99e-07	5.92e-10	0.3342	-6.19261	-2.06941	123.61	LOC107984452	uncharacterized LOC107984452
3249	3.28e-07	6.63e-10	0.4446	-6.17478	-2.74559	653.06	HPN	hepsin
100874007	3.37e-07	6.95e-10	0.3732	-6.16712	-2.30139	89.62	VIPR1-AS1	VIPR1 antisense RNA 1
7433	3.49e-07	7.34e-10	0.384	-6.15851	-2.36481	1334.14	VIPR1	vasoactive intestinal peptide receptor 1
79960	3.67e-07	7.87e-10	0.1934	-6.14749	-1.18862	1919.76	JADE1	jade family PHD finger 1
7070	3.81e-07	8.33e-10	0.5263	6.13851	3.23075	2375.73	THY1	Thy-1 cell surface antigen
101928277	4.31e-07	9.59e-10	0.7969	-6.11602	-4.87401	200.12	LOC101928277	uncharacterized LOC101928277
59352	4.58e-07	1.04e-09	0.2467	-6.10369	-1.50549	866.78	LGR6	leucine rich repeat containing G protein-coupled receptor 6
80726	5.04e-07	1.16e-09	0.318	-6.08536	-1.93502	313.11	IQCN	IQ motif containing N
347148	6.55e-07	1.57e-09	0.3027	-6.03738	-1.82777	76.97	QRFP	pyroglutamylated RFamide peptide
9472	6.55e-07	1.54e-09	0.2031	-6.0396	-1.22694	1568.37	AKAP6	A-kinase anchoring protein 6
100101117	6.55e-07	1.59e-09	0.8499	-6.03511	-5.12951	45.79	TTTY2B	testis-specific transcript, Y-linked 2B
6716	7.02e-07	1.73e-09	0.6396	-6.02127	-3.85101	25.75	SRD5A2	steroid 5 alpha-reductase 2
101930105	7.96e-07	2e-09	0.356	5.99815	2.13538	53.37	FAM239A	zinc finger protein 839 pseudogene
1543	8.11e-07	2.07e-09	0.902	-5.99253	-5.40524	583.87	CYP1A1	cytochrome P450 family 1 subfamily A member 1
100287227	8.24e-07	2.13e-09	0.2393	-5.98736	-1.43297	95.52	TIPARP-AS1	TIPARP antisense RNA 1
112268088	8.58e-07	2.28e-09	0.4033	-5.9762	-2.4102	50.39	LOC112268088	uncharacterized LOC112268088
107987330	8.58e-07	2.29e-09	1.2655	5.97575	7.56206	20.76	FAM239C	family with sequence similarity 239 member C
6616	8.63e-07	2.34e-09	0.2967	-5.97242	-1.77194	97.82	SNAP25	synaptosome associated protein 25
102724428	8.74e-07	2.4e-09	0.4192	-5.96793	-2.50161	1858.32	LOC102724428	salt inducible kinase 1B (putative)
400793	1.02e-06	2.83e-09	0.2079	-5.94099	-1.23522	424.44	C1orf226	chromosome 1 open reading frame 226
4064	1.05e-06	2.99e-09	0.5357	5.9324	3.17796	275.97	CD180	CD180 molecule
1462	1.3e-06	3.73e-09	0.4996	5.89595	2.94579	15102.9	VCAN	versican
7832	1.6e-06	4.66e-09	0.2953	-5.85892	-1.73025	5307.07	BTG2	BTG anti-proliferation factor 2
3921	1.65e-06	4.88e-09	0.1522	5.85128	0.890518	4679.99	RPSA	ribosomal protein SA
51744	1.76e-06	5.28e-09	0.4344	5.83823	2.53603	114.77	CD244	CD244 molecule
6337	1.82e-06	5.52e-09	0.2749	-5.83077	-1.60296	741.23	SCNN1A	sodium channel epithelial 1 subunit alpha
105377786	2.14e-06	6.58e-09	0.3753	-5.80138	-2.17699	57.41	LOC105377786	replaced by ID 105377785
105378115	2.24e-06	6.97e-09	0.5468	-5.79174	-3.16719	33.84	LOC105378115	uncharacterized LOC105378115
107984127	2.36e-06	7.44e-09	0.1849	5.78066	1.06904	156.98	LOC107984127	replaced by ID 5090
101928216	2.47e-06	7.9e-09	0.68	-5.77058	-3.92383	119.04	LOC101928216
3767	2.61e-06	8.45e-09	0.4719	-5.75931	-2.71792	74.9	KCNJ11	potassium inwardly rectifying channel subfamily J member 11
11245	2.94e-06	9.83e-09	0.1846	5.73355	1.0587	240.41	GPR176	G protein-coupled receptor 176
105369203	2.94e-06	9.87e-09	0.5391	-5.7329	-3.09071	55.84	LOC105369203	uncharacterized LOC105369203
50615	2.94e-06	9.87e-09	0.4551	5.7329	2.6089	121.89	IL21R	interleukin 21 receptor
911	2.97e-06	1.01e-08	0.2543	5.72938	1.45705	224.74	CD1C	CD1c molecule
152404	3.03e-06	1.04e-08	0.2611	-5.72357	-1.49463	70.25	IGSF11	immunoglobulin superfamily member 11
115352	3.05e-06	1.06e-08	0.7683	5.72096	4.39549	153.34	FCRL3	Fc receptor like 3
4050	3.07e-06	1.08e-08	0.4454	5.71777	2.54643	161.8	LTB	lymphotoxin beta
253714	3.26e-06	1.17e-08	0.1675	5.70348	0.955465	287.23	MMS22L	MMS22 like, DNA repair protein
3949	3.26e-06	1.17e-08	0.3374	-5.70398	-1.92476	3103.2	LDLR	low density lipoprotein receptor
7556	3.26e-06	1.19e-08	0.1691	-5.70141	-0.963885	506.38	ZNF10	zinc finger protein 10
81543	3.4e-06	1.25e-08	0.422	-5.69275	-2.40216	714.43	LRRC3	leucine rich repeat containing 3
246122	3.48e-06	1.3e-08	0.8289	-5.68668	-4.71355	22.94	TTTY7	testis-specific transcript, Y-linked 7
105377785	3.49e-06	1.31e-08	0.2765	-5.6842	-1.57181	87.45	LOC105377785	uncharacterized LOC105377785
493869	3.65e-06	1.4e-08	0.3433	5.67315	1.94787	586.67	GPX8	glutathione peroxidase 8 (putative)
101927112	3.65e-06	1.4e-08	0.6902	-5.67373	-3.91622	27.22	LINC01581	long intergenic non-protein coding RNA 1581
105374936	3.98e-06	1.56e-08	0.5057	-5.6546	-2.85944	34.71	LOC105374936	uncharacterized LOC105374936
774	3.98e-06	1.55e-08	0.4044	-5.65558	-2.28688	108.27	CACNA1B	calcium voltage-gated channel subunit alpha1 B
4493	4.63e-06	1.84e-08	0.4784	-5.62676	-2.69174	1599.28	MT1E	metallothionein 1E
4499	4.92e-06	1.97e-08	0.6865	-5.61458	-3.85434	646.98	MT1M	metallothionein 1M
4496	5.36e-06	2.17e-08	0.5416	-5.59811	-3.03176	27.03	MT1H	metallothionein 1H
64064	5.45e-06	2.23e-08	0.3857	-5.59334	-2.15754	39.15	OXCT2	3-oxoacid CoA-transferase 2
6360	5.69e-06	2.35e-08	0.4403	5.58415	2.45892	41.43	CCL16	C-C motif chemokine ligand 16
23281	5.75e-06	2.42e-08	0.4212	-5.57898	-2.34979	82.53	MTUS2	microtubule associated scaffold protein 2
3291	5.75e-06	2.4e-08	0.3531	-5.58001	-1.97016	351.95	HSD11B2	hydroxysteroid 11-beta dehydrogenase 2
1756	5.97e-06	2.54e-08	0.2695	-5.57079	-1.50147	5457.51	DMD	dystrophin
2191	6.06e-06	2.62e-08	0.6874	5.56493	3.82531	455.45	FAP	fibroblast activation protein alpha
105375138	6.06e-06	2.62e-08	0.5897	-5.5652	-3.28174	26.66	LOC105375138	uncharacterized LOC105375138
102725258	6.49e-06	2.84e-08	0.2334	-5.55128	-1.29581	109.13	LOC102725258	uncharacterized LOC102725258
80321	6.59e-06	2.91e-08	0.2205	-5.54697	-1.22297	997.85	CEP70	centrosomal protein 70
64112	6.75e-06	3.03e-08	0.1635	-5.53964	-0.905777	489.2	MOAP1	modulator of apoptosis 1
8996	6.75e-06	3.01e-08	0.1941	-5.54074	-1.07528	509.82	NOL3	nucleolar protein 3
84976	6.83e-06	3.1e-08	0.2565	-5.53597	-1.41977	1027.17	DISP1	dispatched RND transporter family member 1
1828	7.36e-06	3.36e-08	0.6353	-5.5215	-3.50804	66.24	DSG1	desmoglein 1
3394	7.53e-06	3.47e-08	0.2848	5.51592	1.57105	587.33	IRF8	interferon regulatory factor 8
162394	7.63e-06	3.55e-08	0.2359	5.5119	1.30033	2540.73	SLFN5	schlafen family member 5
483	7.82e-06	3.67e-08	0.3378	-5.50615	-1.86	1927.76	ATP1B3	ATPase Na+/K+ transporting subunit beta 3
114132	9.43e-06	4.46e-08	0.3763	5.47151	2.05869	77.6	SIGLEC11	sialic acid binding Ig like lectin 11
145837	9.51e-06	4.54e-08	0.8204	-5.46856	-4.48649	43.4	DRAIC	downregulated RNA in cancer, inhibitor of cell invasion and migration
55422	9.6e-06	4.62e-08	0.3439	-5.46541	-1.87952	1368.34	ZNF331	zinc finger protein 331
105378936	9.75e-06	4.73e-08	0.5233	5.46103	2.85795	22.05	LOC105378936	replaced by ID 26227
102724488	9.79e-06	4.79e-08	0.2506	5.459	1.36804	228.08	SYT15B	synaptotagmin 15B
105376910	1.05e-05	5.22e-08	0.6395	-5.44366	-3.48102	131.69	LOC105376910	uncharacterized LOC105376910
401105	1.05e-05	5.19e-08	0.1685	-5.4447	-0.917335	309.93	FLJ42393	uncharacterized LOC401105
64105	1.16e-05	5.84e-08	0.3948	5.4236	2.14119	86.49	CENPK	centromere protein K
80704	1.17e-05	5.95e-08	0.2822	-5.42026	-1.52972	1021.62	SLC19A3	solute carrier family 19 member 3
105372246	1.17e-05	5.98e-08	0.4434	-5.4194	-2.40283	32	LOC105372246	uncharacterized LOC105372246
55248	1.22e-05	6.31e-08	0.2372	5.40968	1.28344	158.72	PACC1	proton activated chloride channel 1
23710	1.22e-05	6.28e-08	0.1943	-5.41069	-1.05145	1744.56	GABARAPL1	GABA type A receptor associated protein like 1
6362	1.26e-05	6.55e-08	1.2907	5.40299	6.97363	98.2	CCL18	C-C motif chemokine ligand 18
80339	1.47e-05	7.75e-08	0.3779	-5.37284	-2.03014	51.07	PNPLA3	patatin like phospholipase domain containing 3
375387	1.52e-05	8.04e-08	0.3508	5.36628	1.88237	249.12	NRROS	negative regulator of reactive oxygen species
5144	1.56e-05	8.33e-08	0.2449	-5.35989	-1.31244	1999.41	PDE4D	phosphodiesterase 4D
151234	1.57e-05	8.47e-08	0.3932	-5.3568	-2.10611	80.61	SULT1C5P	sulfotransferase family 1C member 5, pseudogene
5918	1.59e-05	8.62e-08	0.5731	5.35363	3.06814	930.01	RARRES1	retinoic acid receptor responder 1
79658	1.72e-05	9.4e-08	0.1419	-5.33788	-0.757423	1472.36	ARHGAP10	Rho GTPase activating protein 10
81575	1.74e-05	9.56e-08	0.4235	-5.33497	-2.25929	2014.6	APOLD1	apolipoprotein L domain containing 1
25802	1.74e-05	9.63e-08	0.2027	-5.33352	-1.08109	4936	LMOD1	leiomodin 1
100507127	1.83e-05	1.02e-07	0.6356	-5.32227	-3.38277	176.52	LINC00707	long intergenic non-protein coding RNA 707
6857	1.83e-05	1.03e-07	0.2396	-5.32112	-1.2752	213.85	SYT1	synaptotagmin 1
388015	1.84e-05	1.04e-07	0.5191	-5.31907	-2.76119	553.07	RTL1	retrotransposon Gag like 1
81839	2.09e-05	1.19e-07	0.2088	5.2949	1.10568	417.12	VANGL1	VANGL planar cell polarity protein 1
9510	2.22e-05	1.28e-07	0.3183	-5.28203	-1.68115	7278.2	ADAMTS1	ADAM metallopeptidase with thrombospondin type 1 motif 1
2049	2.23e-05	1.29e-07	0.3864	5.27997	2.04022	297.12	EPHB3	EPH receptor B3
112268133	2.26e-05	1.32e-07	0.2365	-5.27629	-1.24775	326.08	LOC112268133	uncharacterized LOC112268133
1117	2.26e-05	1.33e-07	0.8733	5.27501	4.60674	238.1	CHI3L2	chitinase 3 like 2
6693	2.39e-05	1.41e-07	0.2298	5.26402	1.20964	463.26	SPN	sialophorin
23764	2.4e-05	1.43e-07	0.4849	-5.26182	-2.55126	1039.7	MAFF	MAF bZIP transcription factor F
768222	2.41e-05	1.44e-07	0.4386	-5.26012	-2.30726	28.1	MIR770	microRNA 770
11030	2.48e-05	1.49e-07	0.1566	-5.2532	-0.82253	3936.21	RBPMS	RNA binding protein, mRNA processing factor
10462	2.54e-05	1.54e-07	0.3443	5.24745	1.80647	448.86	CLEC10A	C-type lectin domain containing 10A
7143	2.84e-05	1.77e-07	0.9019	5.22204	4.70989	32.08	TNR	tenascin R
1116	2.84e-05	1.75e-07	0.805	5.22459	4.2058	244.14	CHI3L1	chitinase 3 like 1
100131257	2.84e-05	1.77e-07	0.6553	-5.22212	-3.42214	62.96	LOC100131257	zinc finger protein 655 pseudogene
6363	2.84e-05	1.76e-07	0.6818	5.22345	3.56149	727.77	CCL19	C-C motif chemokine ligand 19
154092	3.02e-05	1.89e-07	0.709	-5.20945	-3.69365	70.56	LINC01010	long intergenic non-protein coding RNA 1010
219855	3.03e-05	1.91e-07	0.3362	5.20783	1.75074	358.95	SLC37A2	solute carrier family 37 member 2
9542	3.79e-05	2.4e-07	0.2687	-5.16498	-1.38761	254.81	NRG2	neuregulin 2
4498	3.83e-05	2.45e-07	0.7119	-5.16178	-3.67442	26.14	MT1JP	metallothionein 1J, pseudogene
3757	3.99e-05	2.56e-07	0.3165	-5.15291	-1.63099	923.83	KCNH2	potassium voltage-gated channel subfamily H member 2
85009	4.15e-05	2.69e-07	0.2234	-5.14429	-1.14899	134.12	MGC16025	uncharacterized LOC85009
107985323	4.2e-05	2.73e-07	0.5976	-5.14091	-3.07242	155.96	LOC107985323	uncharacterized LOC107985323
107984203	4.23e-05	2.77e-07	0.7746	-5.13827	-3.98027	93.31	LOC107984203	endogenous retrovirus group K member 6 Env polyprotein
100130231	4.26e-05	2.81e-07	0.4617	5.13592	2.37129	312.53	LINC00861	long intergenic non-protein coding RNA 861
105371475	4.57e-05	3.03e-07	0.2364	-5.12129	-1.21057	388.11	LOC105371475	uncharacterized LOC105371475
6529	4.57e-05	3.05e-07	0.3334	-5.12025	-1.7071	144.32	SLC6A1	solute carrier family 6 member 1
107986257	4.61e-05	3.13e-07	0.2662	-5.11529	-1.36185	50.83	LOC107986257
107984209	4.61e-05	3.1e-07	0.3025	-5.11743	-1.54792	57.21	LOC107984209	uncharacterized LOC107984209
4494	4.61e-05	3.13e-07	0.4123	-5.11546	-2.10914	233.48	MT1F	metallothionein 1F
51313	4.78e-05	3.28e-07	0.267	5.10682	1.36333	2125.93	GASK1B	golgi associated kinase 1B
101928004	4.78e-05	3.3e-07	0.4543	5.10541	2.31964	26.09	LOC101928004	uncharacterized LOC101928004
11034	4.78e-05	3.31e-07	0.1587	-5.10505	-0.810044	5883.66	DSTN	destrin, actin depolymerizing factor
5255	4.97e-05	3.46e-07	0.1965	-5.09669	-1.00129	330.99	PHKA1	phosphorylase kinase regulatory subunit alpha 1
91608	5.34e-05	3.73e-07	0.4088	-5.08209	-2.07731	97.09	RASL10B	RAS like family 10 member B
148534	5.45e-05	3.84e-07	0.1843	-5.07683	-0.93552	449.76	TLCD4	TLC domain containing 4
9697	5.48e-05	3.88e-07	0.2215	5.07478	1.12389	2046.02	TRAM2	translocation associated membrane protein 2
29842	5.51e-05	3.92e-07	0.5354	-5.07265	-2.71574	2322.51	TFCP2L1	transcription factor CP2 like 1
105375859	5.64e-05	4.06e-07	0.6549	-5.06624	-3.31767	27.78	LOC105375859	uncharacterized LOC105375859
115271120	5.64e-05	4.06e-07	0.3404	-5.06597	-1.72454	127.9	LDLR-AS1	LDLR antisense RNA 1
101928875	5.71e-05	4.13e-07	0.5846	-5.06281	-2.9595	407.42	LOC101928875
131450	5.96e-05	4.34e-07	0.3821	5.05349	1.9307	129.13	CD200R1	CD200 receptor 1
121643	5.99e-05	4.39e-07	1.0667	-5.05139	-5.38813	27.01	FOXN4	forkhead box N4
7941	6.01e-05	4.42e-07	0.6343	5.04992	3.20335	190.06	PLA2G7	phospholipase A2 group VII
107986431	6.4e-05	4.74e-07	0.6003	5.0366	3.02343	109.91	LOC107986431
107986475	6.67e-05	4.97e-07	0.5241	5.02762	2.63488	28.41	LOC107986475	uncharacterized LOC107986475
115677	6.83e-05	5.11e-07	0.1676	-5.02209	-0.841602	980.4	NOSTRIN	nitric oxide synthase trafficking
5831	7.18e-05	5.4e-07	0.532	5.01142	2.66601	268.2	PYCR1	pyrroline-5-carboxylate reductase 1
64061	7.52e-05	5.69e-07	0.2384	-5.00155	-1.19247	2033.75	TSPYL2	TSPY like 2
112609	7.73e-05	5.88e-07	0.3378	4.99511	1.68711	52.32	MRAP2	melanocortin 2 receptor accessory protein 2
3487	7.82e-05	5.98e-07	0.2342	4.99194	1.16898	15267.8	IGFBP4	insulin like growth factor binding protein 4
400550	7.89e-05	6.06e-07	0.2315	-4.98923	-1.15483	1560.35	FENDRR	FOXF1 adjacent non-coding developmental regulatory RNA
441177	8.03e-05	6.2e-07	0.6017	-4.98483	-2.99959	30.69	LINC00602	long intergenic non-protein coding RNA 602
100861540	8.28e-05	6.43e-07	0.4884	-4.97786	-2.43122	340.71	CYP3A7-CYP3A51P	CYP3A7-CYP3A51P readthrough
8829	8.39e-05	6.55e-07	0.1551	4.97431	0.771403	6353.8	NRP1	neuropilin 1
54504	8.61e-05	6.75e-07	0.3545	4.96828	1.7611	845.21	CPVL	carboxypeptidase vitellogenic like
1663	9e-05	7.1e-07	0.3716	4.95863	1.84254	325.84	DDX11	DEAD/H-box helicase 11
27299	9.29e-05	7.36e-07	0.8266	4.95157	4.09284	95.34	ADAMDEC1	ADAM like decysin 1
51176	9.34e-05	7.44e-07	0.3215	4.94946	1.59143	215.67	LEF1	lymphoid enhancer binding factor 1
107984957	9.37e-05	7.5e-07	0.7079	4.9479	3.50238	16.73	LINC02812	long intergenic non-protein coding RNA 2812
105377283	9.48e-05	7.63e-07	1.1431	-4.94455	-5.65218	10.63	LINC02562	long intergenic non-protein coding RNA 2562
107984312	9.52e-05	7.7e-07	0.2328	-4.94279	-1.15064	289.44	LOC107984312
221662	9.78e-05	7.95e-07	0.3031	-4.93651	-1.49602	94.3	RBM24	RNA binding motif protein 24
107987250	9.94e-05	8.12e-07	0.3717	-4.9325	-1.83326	406.26	LOC107987250
4175	9.96e-05	8.18e-07	0.1895	4.93108	0.934331	518.58	MCM6	minichromosome maintenance complex component 6
57124	9.96e-05	8.22e-07	0.3842	4.93016	1.89417	1817.63	CD248	CD248 molecule
27240	0.000104	8.61e-07	0.5119	4.92109	2.51911	51.52	SIT1	signaling threshold regulating transmembrane adaptor 1
647121	0.000112	9.4e-07	0.331	4.90378	1.62322	63.72	EMBP1	embigin pseudogene 1
112268012	0.000112	9.37e-07	0.463	-4.90436	-2.27066	65.3	LOC112268012	uncharacterized LOC112268012
4038	0.000112	9.48e-07	0.3316	-4.90217	-1.62548	1115.19	LRP4	LDL receptor related protein 4
7704	0.000112	9.46e-07	0.456	-4.90256	-2.2358	5897.83	ZBTB16	zinc finger and BTB domain containing 16
83850	0.000112	9.55e-07	0.4258	-4.90074	-2.08693	418.67	ESYT3	extended synaptotagmin 3
974	0.000116	9.86e-07	0.5544	4.89445	2.71354	138.05	CD79B	CD79b molecule
163732	0.000116	9.98e-07	0.4549	-4.89201	-2.22514	245.98	CITED4	Cbp/p300 interacting transactivator with Glu/Asp rich carboxy-terminal domain 4
100652997	0.000117	1.01e-06	0.7842	-4.89054	-3.83515	79.28	LINC00706	long intergenic non-protein coding RNA 706
9722	0.000118	1.02e-06	0.2135	-4.88743	-1.04339	344.02	NOS1AP	nitric oxide synthase 1 adaptor protein
105372031	0.000118	1.03e-06	0.4272	4.88655	2.08778	102.06	LOC105372031	uncharacterized LOC105372031
100506211	0.00012	1.05e-06	0.3584	-4.88211	-1.7498	92.87	MIR210HG	MIR210 host gene
140597	0.000122	1.07e-06	0.3178	-4.87852	-1.55056	69.41	TCEAL2	transcription elongation factor A like 2
105378067	0.000123	1.08e-06	0.6077	-4.87648	-2.96328	26.51	LOC105378067	uncharacterized LOC105378067
112267972	0.000123	1.09e-06	0.4495	4.87513	2.19141	39.7	LOC112267972	replaced by ID 105377989
50804	0.000124	1.11e-06	0.2089	-4.87165	-1.01773	673.53	MYEF2	myelin expression factor 2
112268446	0.000136	1.22e-06	0.6769	4.85268	3.28483	42.17	LOC112268446
574450	0.000136	1.22e-06	0.6263	-4.85314	-3.03959	39.76	MIR493	microRNA 493
84824	0.000142	1.28e-06	1.0733	4.84286	5.19769	83.02	FCRLA	Fc receptor like A
25897	0.000143	1.3e-06	0.1022	-4.84043	-0.494537	2959.08	RNF19A	ring finger protein 19A, RBR E3 ubiquitin protein ligase
5031	0.000145	1.32e-06	0.4695	4.8364	2.27071	168.2	P2RY6	pyrimidinergic receptor P2Y6
10157	0.000148	1.35e-06	0.2781	-4.83183	-1.34375	1682.84	AASS	aminoadipate-semialdehyde synthase
1551	0.00015	1.37e-06	0.5361	-4.8286	-2.58873	416.23	CYP3A7	cytochrome P450 family 3 subfamily A member 7
91373	0.000152	1.4e-06	0.3203	4.82518	1.54564	295.41	UAP1L1	UDP-N-acetylglucosamine pyrophosphorylase 1 like 1
9625	0.000153	1.41e-06	0.3436	-4.82293	-1.65717	750.05	AATK	apoptosis associated tyrosine kinase
9641	0.000158	1.48e-06	0.3598	4.81415	1.73219	388.17	IKBKE	inhibitor of nuclear factor kappa B kinase subunit epsilon
107987102	0.000158	1.48e-06	0.2461	-4.81426	-1.18464	268.03	LOC107987102	uncharacterized LOC107987102
107987245	0.000167	1.57e-06	0.1965	-4.80215	-0.943482	364.47	LOC107987245	uncharacterized LOC107987245
6720	0.000167	1.57e-06	0.1781	-4.80192	-0.855124	1931.32	SREBF1	sterol regulatory element binding transcription factor 1
50861	0.00017	1.61e-06	0.2812	4.79699	1.34907	354.83	STMN3	stathmin 3
645206	0.000188	1.78e-06	0.3593	-4.77639	-1.71621	29.04	LINC00693	long intergenic non-protein coding RNA 693
93556	0.000209	1.99e-06	0.4138	-4.75411	-1.96713	169.03	EGFEM1P	EGF like and EMI domain containing 1, pseudogene
55076	0.000209	2e-06	0.3714	4.75314	1.76548	308.06	TMEM45A	transmembrane protein 45A
2208	0.000209	2.01e-06	0.7293	4.75232	3.46604	46.27	FCER2	Fc epsilon receptor II
107984394	0.000216	2.09e-06	0.4175	-4.74481	-1.98085	130.15	LOC107984394
3070	0.00022	2.13e-06	0.3214	4.7403	1.52369	505.28	HELLS	helicase, lymphoid specific
5653	0.000225	2.19e-06	1.0262	4.73466	4.85891	34.14	KLK6	kallikrein related peptidase 6
285180	0.000226	2.21e-06	0.5163	4.73313	2.44357	31.45	RUFY4	RUN and FYVE domain containing 4
79971	0.000247	2.43e-06	0.1639	-4.71427	-0.772699	2427.39	WLS	Wnt ligand secretion mediator
10669	0.000247	2.44e-06	0.522	4.71342	2.46017	103.79	CGREF1	cell growth regulator with EF-hand domain 1
3601	0.000249	2.48e-06	0.1894	-4.71001	-0.892128	727.61	IL15RA	interleukin 15 receptor subunit alpha
80274	0.000249	2.48e-06	0.4891	-4.70975	-2.30336	100.88	SCUBE1	signal peptide, CUB domain and EGF like domain containing 1
497189	0.000257	2.56e-06	0.5254	4.70293	2.47077	59.74	TIFAB	TIFA inhibitor
23768	0.000259	2.6e-06	0.3307	4.7003	1.55445	3010.49	FLRT2	fibronectin leucine rich transmembrane protein 2
283888	0.000261	2.64e-06	0.507	4.69707	2.38136	29.37	IL21R-AS1	IL21R antisense RNA 1
10750	0.000261	2.63e-06	0.258	4.69754	1.21194	132.69	GRAP	GRB2 related adaptor protein
6374	0.00027	2.74e-06	1.0687	4.68916	5.01125	68.31	CXCL5	C-X-C motif chemokine ligand 5
105373346	0.000279	2.85e-06	0.5305	-4.68153	-2.48367	117.23	LOC105373346	uncharacterized LOC105373346
4018	0.000283	2.9e-06	0.7333	-4.67793	-3.4302	53.48	LPA	lipoprotein(a)
399948	0.00029	2.99e-06	0.2973	-4.6715	-1.38906	1242.83	COLCA1	colorectal cancer associated 1
3479	0.00029	2.98e-06	0.475	4.67202	2.21908	2035.86	IGF1	insulin like growth factor 1
101928841	0.000292	3.02e-06	0.4635	-4.66951	-2.16415	85.48	LOC101928841	replaced by ID 113622
96597	0.000293	3.04e-06	1.0422	4.66807	4.86515	48.54	TBC1D27P	TBC1 domain family member 27, pseudogene
134353	0.000293	3.05e-06	0.1762	-4.66712	-0.822433	330.06	LSM11	LSM11, U7 small nuclear RNA associated
51705	0.000304	3.18e-06	0.2194	4.6588	1.02218	664.55	EMCN	endomucin
3293	0.000305	3.21e-06	0.3294	-4.65685	-1.53419	250.65	HSD17B3	hydroxysteroid 17-beta dehydrogenase 3
107986698	0.00031	3.27e-06	0.4536	4.65281	2.11073	216.69	LOC107986698
100861510	0.00031	3.28e-06	0.7048	-4.65243	-3.2788	20.18	LRRC3-DT	LRRC3 divergent transcript
842	0.000312	3.32e-06	0.2047	-4.65021	-0.951879	391.99	CASP9	caspase 9
9242	0.000315	3.37e-06	0.3763	4.64707	1.74849	173.47	MSC	musculin
23491	0.00032	3.43e-06	0.309	-4.64345	-1.43467	63.3	CES3	carboxylesterase 3
100507612	0.00032	3.44e-06	0.6933	4.64244	3.2187	49.42	LINC00402	long intergenic non-protein coding RNA 402
223117	0.000321	3.47e-06	0.1539	-4.64095	-0.714241	276.04	SEMA3D	semaphorin 3D
105379336	0.000324	3.51e-06	1.1918	-4.63859	-5.52834	9.9	LOC105379336	uncharacterized LOC105379336
105369626	0.000325	3.54e-06	0.3948	-4.63666	-1.83046	147.09	LOC105369626	uncharacterized LOC105369626
613227	0.00033	3.6e-06	0.299	4.63297	1.38509	70.65	HIGD1C	HIG1 hypoxia inducible domain family member 1C
26586	0.000331	3.63e-06	0.4033	4.63144	1.86774	280.3	CKAP2	cytoskeleton associated protein 2
10950	0.000333	3.66e-06	0.3397	-4.62972	-1.57256	363.1	BTG3	BTG anti-proliferation factor 3
3158	0.000347	3.83e-06	0.8765	-4.62014	-4.0494	319.56	HMGCS2	3-hydroxy-3-methylglutaryl-CoA synthase 2
353500	0.000348	3.86e-06	0.2413	-4.61892	-1.11473	402.59	BMP8A	bone morphogenetic protein 8a
2134	0.000351	3.9e-06	0.7363	-4.61675	-3.39912	343.63	EXTL1	exostosin like glycosyltransferase 1
3501	0.000352	3.93e-06	1.1983	4.61524	5.53057	6451.41	IGHG2	immunoglobulin heavy constant gamma 2 (G2m marker)
107984998	0.000381	4.27e-06	0.5906	4.59801	2.71541	23.13	LOC107984998	uncharacterized LOC107984998
84870	0.000407	4.59e-06	0.3334	4.58267	1.52773	258.01	RSPO3	R-spondin 3
6187	0.000407	4.59e-06	0.2337	4.58283	1.07112	6592.92	RPS2	ribosomal protein S2
3727	0.000408	4.63e-06	0.2753	-4.58111	-1.26097	1798.88	JUND	JunD proto-oncogene, AP-1 transcription factor subunit
101926903	0.000415	4.75e-06	0.4003	4.5757	1.83185	54.44	LSAMP-AS1	LSAMP antisense RNA 1
640	0.000415	4.77e-06	0.8627	4.5746	3.94659	118.57	BLK	BLK proto-oncogene, Src family tyrosine kinase
3505	0.000415	4.77e-06	0.9772	4.57481	4.47035	188.98	IGHGP	immunoglobulin heavy constant gamma P (non-functional)
199786	0.000415	4.74e-06	0.6528	4.57596	2.98727	204.04	NIBAN3	niban apoptosis regulator 3
1435	0.000416	4.79e-06	0.1701	-4.57364	-0.778047	2526.26	CSF1	colony stimulating factor 1
105372887	0.000417	4.83e-06	0.2413	-4.57223	-1.10344	91.78	LOC105372887	uncharacterized LOC105372887
79368	0.000422	4.92e-06	1.0562	4.5683	4.82495	137.98	FCRL2	Fc receptor like 2
285941	0.000422	4.91e-06	0.4505	4.56877	2.05804	24.5	LINC02860	long intergenic non-protein coding RNA 2860
2359	0.000428	5.01e-06	0.4804	4.5645	2.19295	489.94	FPR3	formyl peptide receptor 3
51119	0.000434	5.1e-06	0.1436	-4.56055	-0.654928	1430.14	SBDS	SBDS ribosome maturation factor
288	0.000434	5.11e-06	0.2233	-4.56009	-1.01828	3951.38	ANK3	ankyrin 3
101978719	0.000447	5.28e-06	0.6841	-4.55339	-3.11479	12.17	LINC00970	long intergenic non-protein coding RNA 970
55106	0.000453	5.36e-06	0.1869	4.55001	0.850533	510.52	SLFN12	schlafen family member 12
79667	0.000453	5.39e-06	0.2729	-4.54903	-1.24157	272.38	KLF3-AS1	KLF3 antisense RNA 1
101927543	0.000465	5.57e-06	0.3238	4.54191	1.47046	60.1	LOC101927543	uncharacterized LOC101927543
387763	0.000465	5.58e-06	0.4338	-4.5417	-1.97009	1445.19	C11orf96	chromosome 11 open reading frame 96
1407	0.000465	5.55e-06	0.2202	-4.5428	-1.00025	445.47	CRY1	cryptochrome circadian regulator 1
100033435	0.000465	5.6e-06	0.2988	-4.54096	-1.35706	58.53	SNORD116-24	small nucleolar RNA, C/D box 116-24
7503	0.000465	5.62e-06	1.8363	4.54015	8.3372	9677.3	XIST	X inactive specific transcript
1795	0.000477	5.8e-06	0.2712	-4.53353	-1.2294	207.97	DOCK3	dedicator of cytokinesis 3
1119	0.000477	5.8e-06	0.2394	-4.5337	-1.08532	1470.6	CHKA	choline kinase alpha
105371606	0.000481	5.88e-06	0.4868	-4.53074	-2.20556	72.87	LOC105371606	uncharacterized LOC105371606
137362	0.000484	5.93e-06	0.4237	-4.529	-1.91891	56.64	GOT1L1	glutamic-oxaloacetic transaminase 1 like 1
100506826	0.000493	6.06e-06	0.1653	-4.52446	-0.74787	327.27	MYLK-AS1	MYLK antisense RNA 1
5151	0.000494	6.09e-06	0.198	-4.52324	-0.89566	2598.56	PDE8A	phosphodiesterase 8A
692215	0.000508	6.29e-06	0.5518	-4.51649	-2.49222	63.94	SNORD112	small nucleolar RNA, C/D box 112
3820	0.00051	6.34e-06	0.2433	4.51486	1.09849	146.58	KLRB1	killer cell lectin like receptor B1
80150	0.000512	6.38e-06	0.368	-4.51339	-1.66095	779.97	ASRGL1	asparaginase and isoaspartyl peptidase 1
64651	0.000516	6.47e-06	0.4846	-4.51047	-2.18557	1627.72	CSRNP1	cysteine and serine rich nuclear protein 1
5105	0.000516	6.46e-06	0.6024	-4.51088	-2.71753	565.08	PCK1	phosphoenolpyruvate carboxykinase 1
8864	0.000528	6.64e-06	0.28	-4.5049	-1.26128	1249.9	PER2	period circadian regulator 2
101929309	0.000535	6.75e-06	0.5415	-4.50157	-2.43742	226.03	LOC101929309	uncharacterized LOC101929309
105375434	0.000551	6.98e-06	0.1974	-4.49432	-0.887357	233.73	LOC105375434	uncharacterized LOC105375434
131408	0.000553	7.02e-06	0.2493	-4.49305	-1.11994	458.78	FAM131A	family with sequence similarity 131 member A
105378114	0.000555	7.09e-06	0.7395	-4.49084	-3.32113	86.88	LOC105378114	uncharacterized LOC105378114
107984500	0.000555	7.07e-06	0.4332	-4.49143	-1.94575	78.33	LOC107984500	uncharacterized LOC107984500
168537	0.000559	7.16e-06	0.3679	4.48884	1.65135	362.38	GIMAP7	GTPase, IMAP family member 7
147138	0.000563	7.24e-06	0.3555	4.48643	1.59492	1060.48	TMC8	transmembrane channel like 8
3676	0.000564	7.28e-06	0.3478	4.48546	1.5599	1346.91	ITGA4	integrin subunit alpha 4
101928551	0.000577	7.47e-06	1.5383	4.47986	6.89123	12.98	LOC101928551	uncharacterized LOC101928551
1576	0.000602	7.82e-06	0.5651	-4.47008	-2.52625	103.57	CYP3A4	cytochrome P450 family 3 subfamily A member 4
105371024	0.000612	7.97e-06	0.567	-4.46606	-2.53248	53.61	LOC105371024	uncharacterized LOC105371024
885	0.000619	8.08e-06	1.0002	-4.46308	-4.46381	9.8	CCK	cholecystokinin
84676	0.00062	8.15e-06	0.3951	-4.46126	-1.76242	60.31	TRIM63	tripartite motif containing 63
3892	0.00062	8.13e-06	0.4361	-4.4617	-1.94581	25.98	KRT86	keratin 86
64478	0.000629	8.3e-06	0.4818	-4.45738	-2.14765	78.23	CSMD1	CUB and Sushi multiple domains 1
84687	0.00063	8.33e-06	0.2107	4.45655	0.93916	1952.49	PPP1R9B	protein phosphatase 1 regulatory subunit 9B
79772	0.00063	8.39e-06	0.3279	4.45506	1.4606	821.25	MCTP1	multiple C2 and transmembrane domain containing 1
6495	0.00063	8.38e-06	0.863	4.45511	3.84488	23.59	SIX1	SIX homeobox 1
102606465	0.000632	8.43e-06	0.3351	4.45401	1.49262	54.17	DPH5-DT	DPH5 divergent transcript
9058	0.000632	8.47e-06	0.631	-4.45307	-2.80972	1002.38	SLC13A2	solute carrier family 13 member 2
105375064	0.000634	8.51e-06	1.0513	-4.45197	-4.68043	10.9	LOC105375064
7957	0.000639	8.61e-06	0.1558	-4.44946	-0.693189	269.48	EPM2A	EPM2A glucan phosphatase, laforin
7043	0.000646	8.73e-06	0.2702	4.4465	1.20156	1663.31	TGFB3	transforming growth factor beta 3
8507	0.000652	8.83e-06	0.3927	4.4439	1.7449	1455.55	ENC1	ectodermal-neural cortex 1
22795	0.000655	8.89e-06	0.4071	4.44244	1.80834	1851.68	NID2	nidogen 2
107983976	0.000655	8.93e-06	0.2253	-4.44166	-1.00088	226.78	LOC107983976	uncharacterized LOC107983976
973	0.000655	8.95e-06	0.9542	4.44115	4.23779	268.51	CD79A	CD79a molecule
56265	0.000659	9.04e-06	0.6821	4.43896	3.02784	354.38	CPXM1	carboxypeptidase X, M14 family member 1
111	0.000668	9.18e-06	0.175	-4.43564	-0.776137	1508.06	ADCY5	adenylate cyclase 5
57326	0.00067	9.26e-06	0.1755	-4.43368	-0.778306	2205.54	PBXIP1	PBX homeobox interacting protein 1
105378299	0.00067	9.26e-06	0.3792	4.43382	1.68115	82.68	LOC105378299	uncharacterized LOC105378299
118471	0.00068	9.43e-06	0.3803	-4.42983	-1.68466	103	PRAP1	proline rich acidic protein 1
90293	0.000682	9.49e-06	0.2191	-4.42838	-0.970278	382	KLHL13	kelch like family member 13
5500	0.000691	9.64e-06	0.1343	-4.42518	-0.594225	6607.93	PPP1CB	protein phosphatase 1 catalytic subunit beta
100628315	0.000693	9.69e-06	0.3761	4.42396	1.66379	847.91	DNM3OS	DNM3 opposite strand/antisense RNA
930	0.000695	9.75e-06	0.8377	4.42268	3.70498	85.27	CD19	CD19 molecule
2938	0.000702	9.88e-06	0.5254	-4.41976	-2.32232	2046.54	GSTA1	glutathione S-transferase alpha 1
55024	0.000717	1.02e-05	0.7299	4.41369	3.22161	297.29	BANK1	B cell scaffold protein with ankyrin repeats 1
8115	0.000717	1.01e-05	1.4532	4.41446	6.41511	34.76	TCL1A	TCL1 family AKT coactivator A
9663	0.000717	1.02e-05	0.2444	-4.41327	-1.07874	2907.55	LPIN2	lipin 2
107985550	0.000725	1.03e-05	0.2539	-4.40992	-1.11959	108.49	LOC107985550
84636	0.000725	1.04e-05	0.4645	4.40961	2.04845	254.9	GPR174	G protein-coupled receptor 174
107984737	0.000748	1.07e-05	0.2476	-4.40164	-1.0899	131.73	LOC107984737
440313	0.000748	1.07e-05	0.723	-4.40176	-3.18243	16.1	LOC440313	protein enabled homolog
55840	0.000752	1.09e-05	0.5385	4.39931	2.36902	254.14	EAF2	ELL associated factor 2
4246	0.000752	1.09e-05	0.3805	-4.39949	-1.67419	36.1	SCGB2A1	secretoglobin family 2A member 1
101928228	0.000752	1.09e-05	0.6033	4.39862	2.65387	22.3	LOC101928228	uncharacterized LOC101928228
105375692	0.000754	1.1e-05	0.3087	-4.39747	-1.3577	56.62	LOC105375692	uncharacterized LOC105375692
100616422	0.000779	1.13e-05	0.889	4.39001	3.90251	28.26	MIR4537	microRNA 4537
110806272	0.000786	1.15e-05	0.4022	-4.38724	-1.76458	70.69	BTG3-AS1	BTG3 antisense RNA 1
107984832	0.000796	1.17e-05	0.2548	4.38396	1.11722	219.35	LOC107984832
6132	0.000803	1.18e-05	0.1044	4.38082	0.457322	6369.47	RPL8	ribosomal protein L8
80231	0.000803	1.18e-05	0.4536	4.38107	1.98736	135.01	TASL	TLR adaptor interacting with endolysosomal SLC15A4
57864	0.000805	1.19e-05	0.3037	4.37966	1.33028	61.35	SLC46A2	solute carrier family 46 member 2
101927917	0.00081	1.2e-05	0.5131	-4.37781	-2.2463	23.47	TUB-AS1	TUB antisense RNA 1
105372884	0.000818	1.22e-05	0.2453	-4.37413	-1.07311	185.29	LOC105372884	uncharacterized LOC105372884
100507616	0.000818	1.22e-05	0.9275	4.37375	4.05667	33.15	LINC02397	long intergenic non-protein coding RNA 2397
100506195	0.000818	1.22e-05	0.2618	-4.37384	-1.14523	228.69	LARGE-AS1	LARGE antisense RNA 1
10912	0.000826	1.24e-05	0.3365	-4.37108	-1.47101	152.52	GADD45G	growth arrest and DNA damage inducible gamma
51063	0.000832	1.25e-05	0.2865	4.36889	1.25178	626.56	CALHM2	calcium homeostasis modulator family member 2
105370485	0.000841	1.26e-05	0.5934	4.36611	2.59071	23.04	LOC105370485	uncharacterized LOC105370485
2289	0.000849	1.28e-05	0.4453	-4.36343	-1.94321	7893.2	FKBP5	FKBP prolyl isomerase 5
3113	0.000883	1.34e-05	0.2863	4.35383	1.24651	3594.5	HLA-DPA1	major histocompatibility complex, class II, DP alpha 1
58189	0.000883	1.34e-05	0.2267	-4.35369	-0.987142	651.13	WFDC1	WAP four-disulfide core domain 1
196	0.000893	1.36e-05	0.1846	4.35049	0.80312	4659.47	AHR	aryl hydrocarbon receptor
107987118	0.000893	1.36e-05	0.347	4.34986	1.50923	50.52	LOC107987118	replaced by ID 401548
105378920	0.000896	1.37e-05	0.8289	-4.34815	-3.60426	12.38	LOC105378920	uncharacterized LOC105378920
7763	0.000896	1.37e-05	0.2378	-4.34867	-1.03426	7147.13	ZFAND5	zinc finger AN1-type containing 5
112268432	0.0009	1.39e-05	0.3429	-4.34547	-1.48986	121.16	LOC112268432	uncharacterized LOC112268432
101928217	0.0009	1.39e-05	0.5304	-4.34547	-2.30464	79.27	LOC101928217	uncharacterized LOC101928217
1556	0.0009	1.39e-05	0.4428	-4.34611	-1.92466	86.28	CYP2B7P	cytochrome P450 family 2 subfamily B member 7, pseudogene
105377705	0.000921	1.43e-05	0.8108	-4.3398	-3.51851	10.57	LOC105377705	uncharacterized LOC105377705
3119	0.000933	1.45e-05	0.6108	4.33638	2.64857	1038.55	HLA-DQB1	major histocompatibility complex, class II, DQ beta 1
6840	0.000946	1.47e-05	0.2209	-4.3326	-0.95689	9247.36	SVIL	supervillin
100033426	0.000954	1.49e-05	0.3087	-4.33035	-1.33693	114.2	SNORD116-14	small nucleolar RNA, C/D box 116-14
9154	0.000954	1.49e-05	0.6102	-4.32976	-2.64222	37.14	SLC28A1	solute carrier family 28 member 1
660	0.000958	1.5e-05	0.2582	-4.32817	-1.11758	219.43	BMX	BMX non-receptor tyrosine kinase
107986656	0.000962	1.51e-05	0.4011	-4.32677	-1.7353	22.3	LOC107986656	uncharacterized LOC107986656
105373960	0.000966	1.53e-05	0.4636	-4.32484	-2.00499	20.28	LOC105373960	uncharacterized LOC105373960
105378568	0.000966	1.53e-05	0.5763	-4.32473	-2.49223	33.66	LOC105378568	uncharacterized LOC105378568
4223	0.000969	1.54e-05	0.4496	4.32346	1.944	276.7	MEOX2	mesenchyme homeobox 2
105379752	0.000971	1.54e-05	0.2722	-4.3225	-1.17642	1379.73	LOC105379752
105375170	0.000983	1.57e-05	0.291	4.31907	1.25682	104.26	LOC105375170	uncharacterized LOC105375170
101928034	0.00104	1.65e-05	0.3098	4.30716	1.33419	128.12	LOC101928034	uncharacterized LOC101928034
100128675	0.00104	1.67e-05	0.5966	-4.30544	-2.56847	74.1	HPN-AS1	HPN antisense RNA 1
5547	0.00105	1.69e-05	0.2294	4.3025	0.986894	1284.5	PRCP	prolylcarboxypeptidase
55821	0.00107	1.72e-05	0.2815	-4.29899	-1.21019	227.1	ALLC	allantoicase
10437	0.00108	1.74e-05	0.7499	4.29595	3.22173	1481.73	IFI30	IFI30 lysosomal thiol reductase
115650	0.00108	1.74e-05	0.8704	4.29603	3.73909	49.86	TNFRSF13C	TNF receptor superfamily member 13C
1786	0.00108	1.75e-05	0.1867	4.29407	0.801726	1427.79	DNMT1	DNA methyltransferase 1
104472714	0.0011	1.8e-05	0.3698	4.28888	1.58622	36.22	DISC1-IT1	DISC1 intronic transcript 1
10529	0.0011	1.79e-05	0.3058	-4.28952	-1.31174	371.13	NEBL	nebulette
29119	0.0011	1.78e-05	0.3233	-4.29028	-1.38704	127.42	CTNNA3	catenin alpha 3
160428	0.0011	1.79e-05	0.397	4.28946	1.70272	803.94	ALDH1L2	aldehyde dehydrogenase 1 family member L2
6193	0.0011	1.8e-05	0.1354	4.28836	0.580574	2242.48	RPS5	ribosomal protein S5
28526	0.00111	1.83e-05	0.4903	4.28461	2.10087	51.46	TRDC	T cell receptor delta constant
5166	0.00113	1.86e-05	0.1996	-4.28111	-0.854723	9109.16	PDK4	pyruvate dehydrogenase kinase 4
53905	0.00114	1.89e-05	0.3298	-4.27752	-1.41063	1192.5	DUOX1	dual oxidase 1
6472	0.00117	1.93e-05	0.2698	4.27251	1.15266	596.66	SHMT2	serine hydroxymethyltransferase 2
23616	0.00118	1.96e-05	0.353	4.26988	1.50734	318.85	SH3BP1	SH3 domain binding protein 1
55835	0.00119	1.98e-05	0.2326	4.26769	0.992682	306.04	CENPJ	centromere protein J
107984298	0.0012	2.01e-05	0.3469	-4.26427	-1.47919	34.95	LOC107984298
105379772	0.0012	2.02e-05	0.4921	-4.26259	-2.09782	38.93	LOC105379772	uncharacterized LOC105379772
219972	0.0012	2.02e-05	0.4322	4.26244	1.84213	2183.79	MPEG1	macrophage expressed 1
105376032	0.00122	2.05e-05	1.5664	4.25932	6.67201	21.88	LOC105376032	uncharacterized LOC105376032
105375166	0.00126	2.13e-05	0.3734	4.2506	1.5873	116.04	LOC105375166	uncharacterized LOC105375166
7222	0.00128	2.16e-05	0.5014	-4.24774	-2.12987	206.48	TRPC3	transient receptor potential cation channel subfamily C member 3
105755954	0.00129	2.18e-05	0.3412	-4.24531	-1.44848	409.82	ADGRD1-AS1	ADGRD1 antisense RNA 1
5650	0.00129	2.19e-05	1.2246	4.24437	5.19781	14.68	KLK7	kallikrein related peptidase 7
5026	0.00132	2.25e-05	0.7047	4.23897	2.98741	169.3	P2RX5	purinergic receptor P2X 5
105374942	0.00132	2.26e-05	0.8813	4.23772	3.73487	18.77	LOC105374942	uncharacterized LOC105374942
3984	0.00133	2.27e-05	0.2466	4.23609	1.04479	623.13	LIMK1	LIM domain kinase 1
102723543	0.00134	2.3e-05	0.303	4.23332	1.28275	60.29	LOC102723543	uncharacterized LOC102723543
79713	0.00134	2.31e-05	0.3007	4.23293	1.27287	155.79	IGFLR1	IGF like family receptor 1
55803	0.00136	2.34e-05	0.4283	4.22991	1.81174	752.19	ADAP2	ArfGAP with dual PH domains 2
5444	0.00136	2.35e-05	0.6315	-4.22828	-2.67005	163.46	PON1	paraoxonase 1
79836	0.00138	2.38e-05	0.3611	-4.22576	-1.52573	482.4	LONRF3	LON peptidase N-terminal domain and ring finger 3
105379720	0.00138	2.39e-05	0.4605	-4.22502	-1.94563	23.47	LOC105379720	uncharacterized LOC105379720
79805	0.00138	2.4e-05	0.3425	4.22382	1.44674	105.95	VASH2	vasohibin 2
105375860	0.00143	2.5e-05	0.6537	-4.21481	-2.7553	18.19	LOC105375860	uncharacterized LOC105375860
2535	0.00143	2.5e-05	0.4339	4.2145	1.82846	187.64	FZD2	frizzled class receptor 2
105373510	0.00143	2.52e-05	0.3105	-4.21329	-1.30828	66.97	LOC105373510	uncharacterized LOC105373510
675	0.00143	2.51e-05	0.3599	4.21374	1.51632	237.63	BRCA2	BRCA2 DNA repair associated
191585	0.00145	2.56e-05	0.2026	-4.2098	-0.852765	1834.41	PLAC4	placenta enriched 4
9046	0.00146	2.57e-05	0.4903	4.20845	2.06348	244.05	DOK2	docking protein 2
353376	0.00147	2.61e-05	0.3191	4.20483	1.34184	131.43	TICAM2	TIR domain containing adaptor molecule 2
6206	0.00147	2.62e-05	0.1436	4.20463	0.60377	3494.47	RPS12	ribosomal protein S12
5866	0.00147	2.61e-05	0.3047	4.20478	1.28117	415.25	RAB3IL1	RAB3A interacting protein like 1
3932	0.00149	2.65e-05	0.3468	4.20133	1.4572	322.64	LCK	LCK proto-oncogene, Src family tyrosine kinase
3373	0.00149	2.66e-05	0.4942	-4.20067	-2.07578	1711.18	HYAL1	hyaluronidase 1
1849	0.0015	2.69e-05	0.1991	4.19852	0.83606	519.76	DUSP7	dual specificity phosphatase 7
166863	0.00151	2.71e-05	0.4525	-4.19626	-1.89874	19.23	RBM46	RNA binding motif protein 46
9590	0.00151	2.71e-05	0.3463	-4.1964	-1.45338	6372.26	AKAP12	A-kinase anchoring protein 12
4128	0.00151	2.71e-05	0.3519	-4.19694	-1.47681	1725.29	MAOA	monoamine oxidase A
107987174	0.00153	2.76e-05	0.3083	4.19211	1.29254	54.51	LOC107987174
105369723	0.00153	2.76e-05	1.0791	4.19251	4.52426	29.14	LINC02422	long intergenic non-protein coding RNA 2422
286336	0.00153	2.78e-05	0.3614	4.19072	1.51448	430.74	FAM78A	family with sequence similarity 78 member A
113	0.00155	2.81e-05	0.3001	4.18848	1.25701	1594.53	ADCY7	adenylate cyclase 7
253868	0.00156	2.83e-05	0.2408	-4.18663	-1.00809	96.92	CRMA	cardiomyocyte maturation associated lncRNA
29094	0.00156	2.86e-05	0.1944	-4.18443	-0.813373	450.36	LGALSL	galectin like
116255	0.00156	2.86e-05	0.4187	-4.18432	-1.75208	1572.09	MOGAT1	monoacylglycerol O-acyltransferase 1
107986989	0.00163	2.98e-05	0.3683	-4.17469	-1.53734	117.18	GLIS3-AS2	GLIS3 antisense RNA 2
2939	0.00164	3.01e-05	0.6343	-4.17272	-2.64667	1674.3	GSTA2	glutathione S-transferase alpha 2
5330	0.00164	3.02e-05	0.3486	4.17183	1.45445	1407.31	PLCB2	phospholipase C beta 2
4129	0.00164	3.02e-05	0.1704	-4.17223	-0.710933	898.87	MAOB	monoamine oxidase B
107985977	0.00166	3.07e-05	0.2313	-4.16843	-0.964324	183.42	LOC107985977	uncharacterized LOC107985977
9455	0.00169	3.13e-05	0.4455	-4.16402	-1.85524	2106.48	HOMER2	homer scaffold protein 2
8140	0.00169	3.14e-05	0.4029	-4.16292	-1.67733	735.9	SLC7A5	solute carrier family 7 member 5
91752	0.00171	3.18e-05	0.2315	-4.16012	-0.963228	121.35	ZNF804A	zinc finger protein 804A
442905	0.00171	3.19e-05	0.7025	-4.1597	-2.92211	19.59	MIR337	microRNA 337
6723	0.00172	3.21e-05	0.3653	4.15818	1.51896	500.02	SRM	spermidine synthase
79574	0.00172	3.23e-05	0.4636	-4.15668	-1.92718	3079.23	EPS8L3	EPS8 like 3
101928304	0.00173	3.25e-05	0.7602	-4.15487	-3.15841	61.23	LINC03002	long intergenic non-protein coding RNA 3002
105376039	0.00173	3.25e-05	0.3154	-4.15531	-1.31053	74.53	LOC105376039	uncharacterized LOC105376039
8437	0.00174	3.29e-05	0.4554	4.15252	1.89087	79.25	RASAL1	RAS protein activator like 1
55771	0.00177	3.35e-05	0.5387	4.14857	2.23465	94.01	PRR11	proline rich 11
130497	0.0018	3.41e-05	0.3566	4.1445	1.47786	390.72	OSR1	odd-skipped related transcription factor 1
9771	0.0018	3.42e-05	0.1672	-4.14338	-0.692595	2331.69	RAPGEF5	Rap guanine nucleotide exchange factor 5
59345	0.00181	3.46e-05	0.2588	4.14084	1.07175	1508.52	GNB4	G protein subunit beta 4
81793	0.00181	3.45e-05	0.5798	4.14121	2.40103	159.27	TLR10	toll like receptor 10
29881	0.00181	3.45e-05	0.4276	-4.14174	-1.77113	1150.66	NPC1L1	NPC1 like intracellular cholesterol transporter 1
10681	0.00183	3.49e-05	0.1877	-4.13882	-0.7767	762.6	GNB5	G protein subunit beta 5
107984929	0.00183	3.51e-05	1.502	4.13749	6.2145	15.94	LOC107984929
105378939	0.00183	3.5e-05	0.8846	4.13794	3.66028	25.3	LOC105378939
3955	0.00183	3.52e-05	0.2148	4.13689	0.888544	440.75	LFNG	LFNG O-fucosylpeptide 3-beta-N-acetylglucosaminyltransferase
28732	0.00183	3.52e-05	0.6267	4.13676	2.59245	19.78	TRAJ23	T cell receptor alpha joining 23
1233	0.00183	3.54e-05	0.6102	4.13568	2.52372	105.23	CCR4	C-C motif chemokine receptor 4
25780	0.00183	3.55e-05	0.2567	4.13485	1.06151	528.13	RASGRP3	RAS guanyl releasing protein 3
1408	0.00186	3.61e-05	0.2456	-4.13095	-1.01464	1548.6	CRY2	cryptochrome circadian regulator 2
92960	0.00187	3.64e-05	0.2824	-4.12907	-1.16619	94.82	PEX11G	peroxisomal biogenesis factor 11 gamma
284021	0.00192	3.74e-05	0.4476	4.12281	1.84531	344.42	MILR1	mast cell immunoglobulin like receptor 1
10388	0.00193	3.76e-05	0.3061	-4.12159	-1.26158	487.21	SYCP2	synaptonemal complex protein 2
55256	0.00195	3.84e-05	0.2164	-4.11675	-0.891015	2042.56	ADI1	acireductone dioxygenase 1
105376387	0.00195	3.83e-05	0.6345	-4.11752	-2.61257	61.28	LOC105376387	uncharacterized LOC105376387
51637	0.00195	3.84e-05	0.1729	4.11717	0.711764	1408.62	RTRAF	RNA transcription, translation and transport factor
113218487	0.00195	3.85e-05	0.1749	4.11634	0.719918	794.95	MIR10394	microRNA 10394
144809	0.00198	3.9e-05	1.3295	4.11314	5.46822	9.63	FAM216B	family with sequence similarity 216 member B
23225	0.00203	4.01e-05	0.3089	4.10716	1.26878	1460.38	NUP210	nucleoporin 210
216	0.00206	4.08e-05	0.2751	-4.10304	-1.12892	5653.3	ALDH1A1	aldehyde dehydrogenase 1 family member A1
151888	0.00209	4.15e-05	0.6476	4.09921	2.65481	143.72	BTLA	B and T lymphocyte associated
474354	0.00209	4.15e-05	0.3596	4.09884	1.47386	213.02	LRRC18	leucine rich repeat containing 18
54440	0.0021	4.19e-05	0.3885	4.097	1.59175	605.66	SASH3	SAM and SH3 domain containing 3
4440	0.00211	4.21e-05	0.2975	-4.09538	-1.21821	52.98	MSI1	musashi RNA binding protein 1
1075	0.00215	4.31e-05	0.2778	4.09046	1.13613	3352.18	CTSC	cathepsin C
30835	0.00215	4.3e-05	0.6529	4.09069	2.67071	557.51	CD209	CD209 molecule
90826	0.00217	4.37e-05	0.1449	-4.08722	-0.59215	614.43	PRMT9	protein arginine methyltransferase 9
129049	0.0022	4.43e-05	0.3412	-4.08408	-1.39332	347.95	SGSM1	small G protein signaling modulator 1
283383	0.0022	4.44e-05	0.3371	-4.08311	-1.3764	3317.97	ADGRD1	adhesion G protein-coupled receptor D1
1536	0.0022	4.44e-05	0.5646	4.08332	2.30544	3641.31	CYBB	cytochrome b-245 beta chain
374393	0.0022	4.46e-05	0.6402	4.08252	2.6138	80.71	FAM111B	FAM111 trypsin like peptidase B
641	0.0022	4.47e-05	0.5193	4.08197	2.11972	79.24	BLM	BLM RecQ like helicase
1820	0.00221	4.5e-05	0.3078	4.08011	1.25579	286.5	ARID3A	AT-rich interaction domain 3A
89796	0.00221	4.51e-05	0.2211	4.07945	0.901779	2792.78	NAV1	neuron navigator 1
146225	0.00223	4.56e-05	0.4406	-4.07724	-1.79629	46.45	CMTM2	CKLF like MARVEL transmembrane domain containing 2
5264	0.00224	4.59e-05	0.2946	-4.0757	-1.20079	524.07	PHYH	phytanoyl-CoA 2-hydroxylase
7409	0.00224	4.58e-05	0.4155	4.07603	1.69355	616.63	VAV1	vav guanine nucleotide exchange factor 1
124975	0.00226	4.64e-05	0.4089	-4.07322	-1.66563	251.97	GGT6	gamma-glutamyltransferase 6
105378625	0.00226	4.66e-05	0.3733	-4.07201	-1.51993	108.44	LOC105378625	uncharacterized LOC105378625
107985291	0.00228	4.71e-05	0.2489	-4.06963	-1.01276	90.85	LOC107985291	uncharacterized LOC107985291
59341	0.00231	4.79e-05	0.5303	4.06568	2.15614	87.62	TRPV4	transient receptor potential cation channel subfamily V member 4
3643	0.00231	4.79e-05	0.2309	-4.06557	-0.938646	4499.79	INSR	insulin receptor
23189	0.00233	4.83e-05	0.2102	-4.06392	-0.854429	2517.47	KANK1	KN motif and ankyrin repeat domains 1
57705	0.00238	4.96e-05	0.3321	4.05738	1.34748	1479.78	WDFY4	WDFY family member 4
10579	0.00238	4.97e-05	0.283	-4.05708	-1.14806	2218.69	TACC2	transforming acidic coiled-coil containing protein 2
25841	0.00238	4.96e-05	0.2358	-4.05764	-0.956774	442.52	ABTB2	ankyrin repeat and BTB domain containing 2
1050	0.00238	4.95e-05	0.3111	4.05793	1.26229	160.71	CEBPA	CCAAT enhancer binding protein alpha
1962	0.00239	5.02e-05	0.3454	-4.05491	-1.40052	415.61	EHHADH	enoyl-CoA hydratase and 3-hydroxyacyl CoA dehydrogenase
23149	0.0024	5.03e-05	0.1701	4.05425	0.689681	310.1	FCHO1	FCH and mu domain containing endocytic adaptor 1
100132529	0.00243	5.12e-05	0.557	-4.05024	-2.25605	13.7	TAT-AS1	TAT antisense RNA 1
112268024	0.00245	5.18e-05	0.2372	-4.04727	-0.960078	998.93	LOC112268024
1236	0.00245	5.18e-05	0.4925	4.04742	1.99317	227.23	CCR7	C-C motif chemokine receptor 7
105376031	0.00248	5.24e-05	1.5749	4.0448	6.36999	9.06	LOC105376031	uncharacterized LOC105376031
9182	0.00248	5.25e-05	0.2946	4.04406	1.19133	185.33	RASSF9	Ras association domain family member 9
100423043	0.00248	5.28e-05	0.3486	-4.04278	-1.40928	35.81	MIR4269	microRNA 4269
85376	0.00248	5.28e-05	0.3917	4.04302	1.58349	37.99	RIMBP3	RIMS binding protein 3
22797	0.0025	5.33e-05	0.5547	4.04063	2.24137	422.65	TFEC	transcription factor EC
102723604	0.0025	5.35e-05	0.4945	4.03994	1.99756	31.69	LOC102723604	uncharacterized LOC102723604
51284	0.00251	5.37e-05	0.5427	4.03875	2.19188	323.62	TLR7	toll like receptor 7
101929623	0.00253	5.43e-05	0.9104	4.03639	3.67474	42.57	LINC01215	long intergenic non-protein coding RNA 1215
7365	0.00253	5.44e-05	0.7757	-4.03582	-3.13056	356.77	UGT2B10	UDP glucuronosyltransferase family 2 member B10
105371080	0.00254	5.46e-05	0.3746	4.03483	1.51155	170.06	LOC105371080
7804	0.00256	5.51e-05	0.3395	4.0327	1.36915	214.32	LRP8	LDL receptor related protein 8
3745	0.00258	5.58e-05	0.3565	-4.02993	-1.43675	380.2	KCNB1	potassium voltage-gated channel subfamily B member 1
101929356	0.00259	5.61e-05	0.1962	4.02848	0.790314	493.13	LOC101929356
79949	0.0026	5.63e-05	0.6911	4.028	2.78361	78.52	PLEKHS1	pleckstrin homology domain containing S1
22854	0.00261	5.69e-05	0.453	4.0254	1.82344	37.33	NTNG1	netrin G1
116441	0.00261	5.67e-05	0.2257	4.02617	0.908584	304.48	TM4SF18	transmembrane 4 L six family member 18
286827	0.00261	5.68e-05	0.3182	4.02574	1.28112	77.27	TRIM59	tripartite motif containing 59
3082	0.00273	5.97e-05	0.3589	4.01414	1.4407	716.7	HGF	hepatocyte growth factor
203068	0.00275	6.02e-05	0.2097	4.01209	0.841439	6883	TUBB	tubulin beta class I
55016	0.00275	6.04e-05	0.4248	4.0114	1.70424	872.26	MARCHF1	membrane associated ring-CH-type finger 1
388512	0.00275	6.04e-05	0.5688	4.01122	2.28141	71.46	CLEC17A	C-type lectin domain containing 17A
1382	0.00277	6.09e-05	0.5651	4.00934	2.26573	156.89	CRABP2	cellular retinoic acid binding protein 2
56605	0.00277	6.1e-05	0.2519	-4.00875	-1.00964	1264.24	ERO1B	endoplasmic reticulum oxidoreductase 1 beta
101929230	0.00278	6.15e-05	0.6072	-4.00717	-2.43316	67.69	LOC101929230	uncharacterized LOC101929230
107984945	0.0028	6.19e-05	0.8592	4.00558	3.44176	63.07	LOC107984945	replaced by ID 64744
5396	0.00281	6.22e-05	0.4478	4.00435	1.79334	1137.5	PRRX1	paired related homeobox 1
9168	0.00282	6.28e-05	0.3017	4.0022	1.20759	2707.39	TMSB10	thymosin beta 10
23495	0.00282	6.28e-05	1.2157	4.00197	4.86533	37.13	TNFRSF13B	TNF receptor superfamily member 13B
60489	0.00282	6.29e-05	0.3641	4.00161	1.45695	265.97	APOBEC3G	apolipoprotein B mRNA editing enzyme catalytic subunit 3G
102724857	0.00283	6.31e-05	0.3116	-4.00097	-1.24654	151.17	LOC102724857
1755	0.00283	6.33e-05	1.5098	4.00004	6.03921	1946.85	DMBT1	deleted in malignant brain tumors 1
10891	0.00283	6.36e-05	0.5062	-3.99906	-2.02448	886.51	PPARGC1A	PPARG coactivator 1 alpha
84630	0.00283	6.36e-05	0.6332	-3.99903	-2.53231	105.96	TTBK1	tau tubulin kinase 1
9383	0.00289	6.5e-05	1.7505	3.99384	6.99129	2454.27	TSIX	TSIX transcript, XIST antisense RNA
790	0.00291	6.55e-05	0.1925	3.99194	0.768277	1316.05	CAD	carbamoyl-phosphate synthetase 2, aspartate transcarbamylase, and dihydroorotase
105375914	0.00298	6.73e-05	0.3011	3.9858	1.19996	103.62	LOC105375914	uncharacterized LOC105375914
105377664	0.00301	6.8e-05	0.3877	-3.98309	-1.5443	52.73	LOC105377664
220042	0.00302	6.83e-05	0.5883	3.98219	2.34264	37.75	DDIAS	DNA damage induced apoptosis suppressor
107986116	0.00306	6.94e-05	0.3973	3.97828	1.58053	49.58	LOC107986116	uncharacterized LOC107986116
160364	0.00307	6.97e-05	0.5901	3.97741	2.34724	229.53	CLEC12A	C-type lectin domain family 12 member A
5355	0.00307	7e-05	0.1834	3.97644	0.729394	573.43	PLP2	proteolipid protein 2
164832	0.00307	7.01e-05	0.2788	-3.97598	-1.1085	875.19	LONRF2	LON peptidase N-terminal domain and ring finger 2
220963	0.00307	7.04e-05	0.294	-3.97507	-1.1687	164.56	SLC16A9	solute carrier family 16 member 9
3071	0.00307	7.03e-05	0.4342	3.97522	1.72611	2045.9	NCKAP1L	NCK associated protein 1 like
105371532	0.00309	7.09e-05	0.2437	-3.97309	-0.968367	92.5	LOC105371532
28988	0.00311	7.14e-05	0.1039	-3.97144	-0.412567	3847.79	DBNL	drebrin like
3560	0.00313	7.2e-05	0.3502	3.96948	1.39003	281.44	IL2RB	interleukin 2 receptor subunit beta
202309	0.00317	7.3e-05	0.5039	3.9663	1.99843	287.75	GAPT	GRB2 binding adaptor protein, transmembrane
2213	0.00318	7.34e-05	0.3917	3.96512	1.55317	585.21	FCGR2B	Fc gamma receptor IIb
113277	0.00318	7.35e-05	0.3602	3.96469	1.42807	659.05	TMEM106A	transmembrane protein 106A
8123	0.00324	7.51e-05	0.2253	-3.95964	-0.891927	1858.67	PWAR5	Prader Willi/Angelman region RNA 5
107986408	0.00325	7.55e-05	0.4861	3.9581	1.92395	52.94	LINC02100	long intergenic non-protein coding RNA 2100
105376093	0.00325	7.56e-05	0.4574	3.95807	1.81037	27.52	LOC105376093	uncharacterized LOC105376093
107985217	0.00326	7.6e-05	0.6462	3.95677	2.5569	44.81	LOC107985217
79844	0.0033	7.7e-05	0.3477	-3.95354	-1.37448	587.08	ZDHHC11	zinc finger DHHC-type containing 11
57412	0.00331	7.74e-05	0.3203	-3.95238	-1.2661	147.52	AS3MT	arsenite methyltransferase
79680	0.00333	7.8e-05	0.1231	3.95033	0.486132	569.01	RTL10	retrotransposon Gag like 10
102724233	0.00333	7.83e-05	0.4495	3.94955	1.77536	77.73	LINC02576	long intergenic non-protein coding RNA 2576
57758	0.00333	7.84e-05	0.3	-3.94938	-1.18466	495.17	SCUBE2	signal peptide, CUB domain and EGF like domain containing 2
83643	0.00334	7.88e-05	0.3513	-3.94816	-1.38701	1915.08	CCDC3	coiled-coil domain containing 3
53347	0.00334	7.88e-05	0.4066	3.948	1.60539	161.33	UBASH3A	ubiquitin associated and SH3 domain containing A
415116	0.00334	7.89e-05	0.3248	-3.94762	-1.28211	1257.76	PIM3	Pim-3 proto-oncogene, serine/threonine kinase
84696	0.00337	7.98e-05	0.2045	3.94514	0.806622	177.29	ABHD1	abhydrolase domain containing 1
53826	0.00341	8.07e-05	0.2261	-3.94225	-0.891479	1090.29	FXYD6	FXYD domain containing ion transport regulator 6
2176	0.00342	8.12e-05	0.248	-3.94071	-0.977486	1197.91	FANCC	FA complementation group C
1428	0.00342	8.13e-05	0.3518	-3.94065	-1.38628	97.47	CRYM	crystallin mu
170575	0.00343	8.16e-05	0.3386	3.93957	1.33409	279.18	GIMAP1	GTPase, IMAP family member 1
971	0.00343	8.18e-05	0.4818	3.93899	1.89795	115.75	CD72	CD72 molecule
107986188	0.00345	8.24e-05	0.2664	3.93743	1.04898	226.32	LOC107986188	uncharacterized LOC107986188
11181	0.00349	8.36e-05	0.36	-3.93397	-1.41637	798.78	TREH	trehalase
2846	0.0035	8.4e-05	0.5374	3.93257	2.11344	23.06	LPAR4	lysophosphatidic acid receptor 4
105374167	0.00351	8.42e-05	0.2207	-3.93212	-0.867729	151.22	LOC105374167	uncharacterized LOC105374167
102724632	0.00352	8.46e-05	0.453	3.93102	1.78066	57.39	LOC102724632	uncharacterized LOC102724632
151648	0.00356	8.6e-05	0.3634	3.92699	1.42694	39.76	SGO1	shugoshin 1
28999	0.00356	8.6e-05	0.5331	-3.92694	-2.09331	506.83	KLF15	KLF transcription factor 15
105375405	0.00358	8.66e-05	0.4062	-3.92535	-1.59461	41.11	PPP1R9A-AS1	PPP1R9A antisense RNA 1
10398	0.00358	8.66e-05	0.2206	-3.92539	-0.865841	9704	MYL9	myosin light chain 9
284217	0.0036	8.73e-05	0.6757	3.92351	2.65094	83.84	LAMA1	laminin subunit alpha 1
26227	0.00371	9.02e-05	0.2667	3.91555	1.04428	243	PHGDH	phosphoglycerate dehydrogenase
105377792	0.00372	9.06e-05	1.0195	-3.91441	-3.9906	9.09	LOC105377792	replaced by ID 105377785
574034	0.00372	9.08e-05	0.665	-3.91399	-2.60269	15.93	MIR433	microRNA 433
107985053	0.00376	9.18e-05	0.2874	-3.91118	-1.12414	55.07	SPNS2-AS1	SPNS2 antisense RNA 1
945	0.00379	9.27e-05	0.4925	3.90905	1.92534	189.63	CD33	CD33 molecule
105379054	0.00384	9.43e-05	0.6829	3.90484	2.66655	108.85	VCAN-AS1	VCAN antisense RNA 1
1445	0.00384	9.43e-05	0.2732	3.90485	1.06684	1184.16	CSK	C-terminal Src kinase
200172	0.00386	9.64e-05	0.2501	-3.89952	-0.975456	289.6	SLFNL1	schlafen like 1
10402	0.00386	9.63e-05	0.2936	3.89973	1.14514	262.73	ST3GAL6	ST3 beta-galactoside alpha-2,3-sialyltransferase 6
51301	0.00386	9.64e-05	0.436	-3.89958	-1.70013	1049.09	GCNT4	glucosaminyl (N-acetyl) transferase 4
138724	0.00386	9.62e-05	0.2483	-3.90002	-0.968347	411.06	C9orf131	chromosome 9 open reading frame 131
105369515	0.00386	9.57e-05	0.5406	-3.90128	-2.1089	210.56	LOC105369515	uncharacterized LOC105369515
105378184	0.00386	9.52e-05	0.9845	3.90254	3.84211	55.09	LOC105378184	uncharacterized LOC105378184
2294	0.00386	9.58e-05	0.2354	-3.90095	-0.918287	804.19	FOXF1	forkhead box F1
54475	0.00386	9.53e-05	0.1949	3.90225	0.760482	173.2	NLE1	notchless homolog 1
2015	0.00386	9.53e-05	1.0366	3.90232	4.04514	173.57	ADGRE1	adhesion G protein-coupled receptor E1
5933	0.00386	9.58e-05	0.2104	3.90106	0.820893	317.12	RBL1	RB transcriptional corepressor like 1
7136	0.00387	9.68e-05	0.6324	-3.8984	-2.46548	793.11	TNNI2	troponin I2, fast skeletal type
79070	0.0039	9.76e-05	0.4317	3.89659	1.68202	123.71	POGLUT2	protein O-glucosyltransferase 2
64919	0.00391	9.79e-05	0.265	3.89564	1.03218	529.41	BCL11B	BCL11 transcription factor B
3934	0.00395	9.91e-05	0.787	3.89272	3.0635	2480.59	LCN2	lipocalin 2
63979	0.00397	0.0001	0.1869	3.89067	0.727257	327	FIGNL1	fidgetin like 1
105369942	0.00397	9.99e-05	0.5699	3.89082	2.21728	127.67	LINC02456	long intergenic non-protein coding RNA 2456
285505	0.00397	0.0001	0.3456	3.89023	1.34458	539.52	GASK1B-AS1	GASK1B antisense RNA 1
7780	0.00398	0.000101	0.6979	-3.88902	-2.71402	1679.62	SLC30A2	solute carrier family 30 member 2
140738	0.00398	0.000101	0.4348	-3.88826	-1.69065	1220.76	TMEM37	transmembrane protein 37
55013	0.00398	0.000101	0.3387	3.88828	1.31682	285.42	MCUB	mitochondrial calcium uniporter dominant negative subunit beta
23387	0.00402	0.000102	0.1389	-3.88553	-0.539894	2329.81	SIK3	SIK family kinase 3
10203	0.00403	0.000103	0.2517	3.88417	0.977657	1532.09	CALCRL	calcitonin receptor like receptor
4501	0.00403	0.000103	0.6817	-3.88394	-2.64768	1673.13	MT1X	metallothionein 1X
80215	0.00408	0.000104	0.4921	3.88095	1.91	86.7	RUNX1-IT1	RUNX1 intronic transcript 1
147968	0.00408	0.000104	0.2466	-3.88055	-0.956989	1345.12	CAPN12	calpain 12
11270	0.00409	0.000105	0.2064	3.87862	0.800475	158.34	NRM	nurim
100507540	0.00409	0.000105	0.4012	-3.87859	-1.55601	363.64	LINC01504	long intergenic non-protein coding RNA 1504
2219	0.00409	0.000105	0.9168	3.87839	3.55568	1499.84	FCN1	ficolin 1
100885789	0.00409	0.000105	0.7536	3.87826	2.92281	69.19	IFNG-AS1	IFNG antisense RNA 1
3371	0.0041	0.000106	0.557	3.87694	2.15948	3634.66	TNC	tenascin C
347686	0.0041	0.000106	0.2733	-3.87717	-1.05978	103.56	SNORD64	small nucleolar RNA, C/D box 64
11254	0.0041	0.000106	1.5735	3.8765	6.09964	25.65	SLC6A14	solute carrier family 6 member 14
100506119	0.00412	0.000107	0.5003	3.87502	1.93883	63.25	LINC01503	long intergenic non-protein coding RNA 1503
3580	0.00424	0.00011	0.8215	3.86716	3.17692	22.69	CXCR2P1	C-X-C motif chemokine receptor 2 pseudogene 1
5270	0.00424	0.00011	0.9242	3.86696	3.574	3369.56	SERPINE2	serpin family E member 2
29128	0.00426	0.000111	0.5219	3.86572	2.01737	225.85	UHRF1	ubiquitin like with PHD and ring finger domains 1
4660	0.00427	0.000112	0.1869	-3.86269	-0.721859	10197.3	PPP1R12B	protein phosphatase 1 regulatory subunit 12B
85236	0.00427	0.000111	0.2575	3.86473	0.99536	616.05	H2BC12	H2B clustered histone 12
102723716	0.00427	0.000112	0.518	-3.8633	-2.00115	49.95	LOC102723716	uncharacterized LOC102723716
105370259	0.00427	0.000111	1.0547	3.86446	4.07601	16.87	LOC105370259	uncharacterized LOC105370259
28388	0.00427	0.000112	0.8435	3.8627	3.25813	210.83	IGHV5-51	immunoglobulin heavy variable 5-51
100874236	0.00427	0.000112	0.3466	-3.86304	-1.33891	163.46	COL18A1-AS2	COL18A1 antisense RNA 2
107985690	0.00427	0.000112	0.5477	3.8626	2.11547	59.32	LOC107985690	replaced by ID 84636
57600	0.00429	0.000113	0.1314	-3.86097	-0.50743	2104.49	FNIP2	folliculin interacting protein 2
79736	0.0043	0.000113	0.2007	3.86019	0.774574	166.55	TEFM	transcription elongation factor, mitochondrial
105369856	0.0043	0.000114	0.5976	3.85967	2.30644	26.13	LOC105369856
7903	0.0043	0.000114	0.3816	3.85903	1.47278	653.56	ST8SIA4	ST8 alpha-N-acetyl-neuraminide alpha-2,8-sialyltransferase 4
54941	0.00432	0.000114	0.2295	3.85767	0.885192	394.13	RNF125	ring finger protein 125
1969	0.00434	0.000115	0.3571	-3.85625	-1.3772	1218.88	EPHA2	EPH receptor A2
10562	0.00435	0.000116	0.8266	3.85534	3.18665	423.72	OLFM4	olfactomedin 4
83849	0.00435	0.000116	0.2852	3.85486	1.09922	183.8	SYT15	synaptotagmin 15
5152	0.00437	0.000117	0.2872	-3.85335	-1.10686	479.21	PDE9A	phosphodiesterase 9A
158434	0.00439	0.000117	0.4507	-3.85206	-1.73615	241.69	LOC158434	uncharacterized LOC158434
5239	0.0044	0.000118	0.1882	-3.85089	-0.724926	1453.12	PGM5	phosphoglucomutase 5
388228	0.0044	0.000118	0.4408	3.85048	1.69741	24.7	SBK1	SH3 domain binding kinase 1
100616360	0.00444	0.000119	0.3688	-3.84729	-1.41887	44.29	MIR2467	microRNA 2467
729230	0.00444	0.000119	0.5952	3.84727	2.28999	608.69	CCR2	C-C motif chemokine receptor 2
6222	0.00444	0.000119	0.1676	3.84777	0.644924	3676.63	RPS18	ribosomal protein S18
101928857	0.00448	0.000121	0.4703	-3.84473	-1.8083	40.54	TERLR1	TERT regulating lncRNA 1
23242	0.00454	0.000123	0.524	-3.84102	-2.01273	1575.13	COBL	cordon-bleu WH2 repeat protein
5737	0.00455	0.000123	0.5296	3.84025	2.03392	976.29	PTGFR	prostaglandin F receptor
10846	0.00455	0.000123	0.2211	-3.83993	-0.849182	730.71	PDE10A	phosphodiesterase 10A
5465	0.00455	0.000123	0.2126	-3.83941	-0.816367	1892.83	PPARA	peroxisome proliferator activated receptor alpha
79751	0.0046	0.000125	0.2607	3.83607	1.00009	247.28	SLC25A22	solute carrier family 25 member 22
9466	0.0046	0.000125	0.411	3.83641	1.57659	226.93	IL27RA	interleukin 27 receptor subunit alpha
7549	0.00462	0.000126	0.2337	3.83453	0.895988	126.35	ZNF2	zinc finger protein 2
102723415	0.00465	0.000127	0.3624	-3.83289	-1.38921	124.21	LOC102723415	replaced by ID 79667
28721	0.00465	0.000127	0.6614	3.83177	2.5344	11.72	TRAJ34	T cell receptor alpha joining 34
6929	0.00465	0.000127	0.158	3.83196	0.605406	862.86	TCF3	transcription factor 3
29969	0.00472	0.000129	0.2998	3.82778	1.14746	798.27	MDFIC	MyoD family inhibitor domain containing
165631	0.00474	0.00013	0.4836	3.82679	1.85056	493.38	PARP15	poly(ADP-ribose) polymerase family member 15
105376163	0.00482	0.000132	0.3162	-3.82208	-1.20843	68.89	LOC105376163	uncharacterized LOC105376163
79677	0.0049	0.000135	0.207	3.8176	0.790068	663.96	SMC6	structural maintenance of chromosomes 6
10870	0.00491	0.000135	0.447	3.81653	1.70597	104.17	HCST	hematopoietic cell signal transducer
221416	0.00496	0.000137	0.5919	-3.81387	-2.25757	180.82	LINC03040	long intergenic non-protein coding RNA 3040
7802	0.00496	0.000137	0.293	-3.8133	-1.11734	287.65	DNALI1	dynein axonemal light intermediate chain 1
5744	0.00501	0.000139	0.5745	-3.81072	-2.18941	339.53	PTHLH	parathyroid hormone like hormone
140766	0.00501	0.000139	0.5251	3.81014	2.00076	500.03	ADAMTS14	ADAM metallopeptidase with thrombospondin type 1 motif 14
6130	0.00502	0.000139	0.1248	3.80963	0.475426	10833.4	RPL7A	ribosomal protein L7a
3914	0.00507	0.000141	0.3241	3.80687	1.23383	222.45	LAMB3	laminin subunit beta 3
100528007	0.00507	0.000141	0.2422	-3.80635	-0.921808	241.92	BORCS7-ASMT	BORCS7-ASMT readthrough (NMD candidate)
84206	0.00507	0.000141	0.46	3.80573	1.75063	66.8	MEX3B	mex-3 RNA binding family member B
23636	0.00508	0.000142	0.1775	3.80497	0.675452	732.95	NUP62	nucleoporin 62
8000	0.00509	0.000142	0.6673	-3.80446	-2.53873	307.73	PSCA	prostate stem cell antigen
105370057	0.00512	0.000143	0.4413	-3.80249	-1.67798	107.54	LINC02826	long intergenic non-protein coding RNA 2826
115827	0.00513	0.000144	0.3127	3.80174	1.18876	130.84	RAB3C	RAB3C, member RAS oncogene family
55510	0.00514	0.000144	0.395	-3.80084	-1.50134	104.07	DDX43	DEAD-box helicase 43
84894	0.00517	0.000145	0.4308	3.7988	1.63665	63.19	LINGO1	leucine rich repeat and Ig domain containing 1
5563	0.00521	0.000147	0.3107	-3.79677	-1.17984	796.85	PRKAA2	protein kinase AMP-activated catalytic subunit alpha 2
124599	0.00523	0.000147	0.5826	3.7955	2.21109	82.22	CD300LB	CD300 molecule like family member b
116985	0.00529	0.000149	0.1809	3.79201	0.686022	3884.72	ARAP1	ArfGAP with RhoGAP domain, ankyrin repeat and PH domain 1
3503	0.00529	0.000149	1.1938	3.79235	4.52736	1028.79	IGHG4	immunoglobulin heavy constant gamma 4 (G4m marker)
51339	0.00529	0.00015	0.3049	3.79127	1.15586	861.92	DACT1	dishevelled binding antagonist of beta catenin 1
9026	0.0053	0.00015	0.2466	-3.79075	-0.934613	1651.48	HIP1R	huntingtin interacting protein 1 related
1043	0.0053	0.000151	0.5091	3.79003	1.92946	216.68	CD52	CD52 molecule
4016	0.0053	0.000151	0.4056	3.78994	1.5371	522.14	LOXL1	lysyl oxidase like 1
962	0.00533	0.000152	0.4582	3.78799	1.73568	452.82	CD48	CD48 molecule
401022	0.00534	0.000152	0.3139	3.78737	1.18888	109.58	HAGLR	HOXD antisense growth-associated long non-coding RNA
5224	0.00535	0.000153	0.2072	-3.78646	-0.784379	219.75	PGAM2	phosphoglycerate mutase 2
134526	0.0054	0.000154	0.3728	-3.78386	-1.41058	40.2	ACOT12	acyl-CoA thioesterase 12
79899	0.0054	0.000155	0.1993	3.78334	0.754146	378.24	PRR5L	proline rich 5 like
4188	0.00544	0.000156	0.5421	3.7813	2.04971	217.96	MDFI	MyoD family inhibitor
56925	0.00546	0.000157	0.3609	3.77959	1.36404	404.24	LXN	latexin
9423	0.00546	0.000157	0.2684	-3.77954	-1.01426	1057.55	NTN1	netrin 1
2202	0.00547	0.000158	0.4505	3.77884	1.70222	5206.89	EFEMP1	EGF containing fibulin extracellular matrix protein 1
28631	0.00548	0.000158	0.742	3.77796	2.8033	12.34	TRBJ1-5	T cell receptor beta joining 1-5
107986148	0.00564	0.000163	0.2469	-3.77082	-0.930884	297.03	LOC107986148	replaced by ID 25976
154043	0.00566	0.000164	0.2633	-3.76861	-0.992192	1519.03	CNKSR3	CNKSR family member 3
100505839	0.00566	0.000164	0.2989	-3.769	-1.12657	106.01	SH3PXD2A-AS1	SH3PXD2A antisense RNA 1
7351	0.00566	0.000164	0.4616	3.76929	1.73981	887.66	UCP2	uncoupling protein 2
107984871	0.00566	0.000164	0.4148	3.7684	1.56303	114.53	LOC107984871	uncharacterized LOC107984871
78999	0.00571	0.000166	0.2982	3.76548	1.1228	133.57	LRFN4	leucine rich repeat and fibronectin type III domain containing 4
100506731	0.00571	0.000166	0.4051	3.76545	1.52554	45.31	FLRT2-AS1	FLRT2 antisense RNA 1
23508	0.00572	0.000167	0.2971	3.76464	1.11857	228.97	TTC9	tetratricopeptide repeat domain 9
51776	0.00576	0.000169	0.1644	-3.76167	-0.618516	2996.91	MAP3K20	mitogen-activated protein kinase kinase kinase 20
107987208	0.00576	0.000169	0.6506	-3.76171	-2.44752	123.88	LOC107987208	replaced by ID 388015
122416	0.00576	0.000169	0.3353	-3.76196	-1.2613	572.59	ANKRD9	ankyrin repeat domain 9
80342	0.00577	0.000169	0.3912	3.7611	1.4713	601.34	TRAF3IP3	TRAF3 interacting protein 3
115273	0.0058	0.00017	0.7251	3.75921	2.72594	53.61	RAB42	RAB42, member RAS oncogene family
643201	0.0058	0.000171	0.4517	-3.75898	-1.69786	22.55	LOC643201	centrosomal protein 192kDa pseudogene
105374052	0.0058	0.000171	0.5266	3.7586	1.97911	35.2	LOC105374052	uncharacterized LOC105374052
653082	0.00581	0.000171	0.4007	-3.75807	-1.50597	705.89	ZDHHC11B	zinc finger DHHC-type containing 11B
5320	0.00586	0.000173	0.8685	3.75558	3.26166	841.84	PLA2G2A	phospholipase A2 group IIA
105372862	0.00586	0.000173	0.5487	3.75529	2.06059	25.92	LOC105372862	uncharacterized LOC105372862
64077	0.00592	0.000176	0.145	-3.75178	-0.54415	381.56	LHPP	phospholysine phosphohistidine inorganic pyrophosphate phosphatase
111216286	0.00592	0.000175	0.536	-3.75191	-2.0109	21.21	LINC02575	long intergenic non-protein coding RNA 2575
7512	0.00592	0.000176	0.5792	3.75143	2.17269	136.62	XPNPEP2	X-prolyl aminopeptidase 2
105377290	0.00594	0.000177	0.5493	-3.75027	-2.06001	799.64	LOC105377290	uncharacterized LOC105377290
374977	0.00596	0.000178	0.3672	-3.74906	-1.37666	203.39	MROH7	maestro heat like repeat family member 7
23313	0.00596	0.000177	0.2046	3.74923	0.767179	1549.28	KIAA0930	KIAA0930
3198	0.00597	0.000178	0.6485	3.74791	2.43054	14.76	HOXA1	homeobox A1
101929196	0.00598	0.000179	0.4814	-3.7472	-1.80384	54.7	THSD4-AS1	THSD4 antisense RNA 1
5764	0.00606	0.000181	0.2489	-3.74362	-0.931874	284.17	PTN	pleiotrophin
940	0.00611	0.000183	0.5056	3.74108	1.89154	260.71	CD28	CD28 molecule
107985506	0.00613	0.000184	0.4072	-3.74011	-1.52288	54.64	LOC107985506
724027	0.00615	0.000185	0.627	-3.73912	-2.34438	11.84	MIR657	microRNA 657
6136	0.00617	0.000186	0.1917	3.73793	0.716454	4910.03	RPL12	ribosomal protein L12
80304	0.00618	0.000187	0.2074	3.73657	0.77514	180.1	WDCP	WD repeat and coiled coil containing
7869	0.00618	0.000187	0.3401	-3.7365	-1.27079	1260.87	SEMA3B	semaphorin 3B
105371368	0.00618	0.000186	0.6003	3.73676	2.24324	13.01	CDH13-AS1	CDH13 antisense RNA 1
866	0.00621	0.000188	0.4814	-3.7348	-1.79806	927.91	SERPINA6	serpin family A member 6
7849	0.00637	0.000193	0.4783	-3.72799	-1.78319	240.27	PAX8	paired box 8
9153	0.00641	0.000194	0.7627	-3.72635	-2.84197	801.3	SLC28A2	solute carrier family 28 member 2
375323	0.00642	0.000195	0.3557	-3.7254	-1.32502	44.79	LHFPL4	LHFPL tetraspan subfamily member 4
102723922	0.00642	0.000195	0.5463	3.72522	2.03519	47.84	LOC102723922
4987	0.00643	0.000196	0.3903	3.7245	1.4535	59.88	OPRL1	opioid related nociceptin receptor 1
378832	0.00643	0.000196	0.3539	-3.7242	-1.31811	425.88	COL18A1-AS1	COL18A1 antisense RNA 1
374470	0.00646	0.000197	0.8679	3.72245	3.23075	26.21	C12orf42	chromosome 12 open reading frame 42
54206	0.0066	0.000202	0.3081	-3.71654	-1.14491	3534.61	ERRFI1	ERBB receptor feedback inhibitor 1
53841	0.0066	0.000202	0.411	-3.71631	-1.52736	1410.92	CDHR5	cadherin related family member 5
10287	0.00661	0.000203	0.3518	3.71574	1.30732	294.97	RGS19	regulator of G protein signaling 19
105374166	0.00665	0.000204	0.642	3.71399	2.38444	13.08	LOC105374166	uncharacterized LOC105374166
170591	0.00665	0.000204	0.4845	3.7137	1.79943	52.83	S100Z	S100 calcium binding protein Z
401014	0.0067	0.000206	0.3502	3.71137	1.29977	45.15	TEX41	testis expressed 41
64005	0.00671	0.000207	0.4096	3.71058	1.51987	657.19	MYO1G	myosin IG
285629	0.00673	0.000208	0.5952	-3.70921	-2.20769	48.17	LINC02159	long intergenic non-protein coding RNA 2159
51390	0.00673	0.000208	0.2569	-3.70953	-0.952793	946.34	AIG1	androgen induced 1
57559	0.00679	0.00021	0.3421	3.70671	1.26803	370.02	STAMBPL1	STAM binding protein like 1
6158	0.00681	0.000211	0.1963	3.70554	0.727425	3395.34	RPL28	ribosomal protein L28
105379251	0.00682	0.000212	0.5929	3.70468	2.19637	90.45	LOC105379251	replaced by ID 220869
101928075	0.00684	0.000212	0.8476	3.70368	3.13936	9.23	TTC9-DT	TTC9 divergent transcript
3689	0.0069	0.000215	0.4726	3.70125	1.74905	2432.2	ITGB2	integrin subunit beta 2
115207	0.00693	0.000216	0.3031	3.69947	1.12141	7036.1	KCTD12	potassium channel tetramerization domain containing 12
4261	0.00693	0.000216	0.3718	3.69973	1.37573	3547.33	CIITA	class II major histocompatibility complex transactivator
256329	0.00694	0.000217	0.2559	-3.69883	-0.946391	246.66	LMNTD2	lamin tail domain containing 2
55577	0.00696	0.000218	0.222	3.69764	0.820774	739.1	NAGK	N-acetylglucosamine kinase
134	0.00704	0.00022	0.4202	3.69453	1.55227	57.21	ADORA1	adenosine A1 receptor
11322	0.00707	0.000222	0.2623	3.69305	0.968689	1240.23	TMC6	transmembrane channel like 6
57453	0.00708	0.000222	0.5005	-3.6925	-1.84823	408.76	DSCAML1	DS cell adhesion molecule like 1
6819	0.0072	0.000226	0.6324	-3.68761	-2.33204	1850.14	SULT1C2	sulfotransferase family 1C member 2
5800	0.0072	0.000226	0.4241	3.68792	1.56408	171.07	PTPRO	protein tyrosine phosphatase receptor type O
6583	0.0072	0.000227	0.2527	-3.6865	-0.931469	239.78	SLC22A4	solute carrier family 22 member 4
85019	0.0072	0.000227	0.1687	3.68687	0.62187	193.22	TMEM241	transmembrane protein 241
8905	0.0072	0.000227	0.337	3.68648	1.24243	651.69	AP1S2	adaptor related protein complex 1 subunit sigma 2
5740	0.0072	0.000228	0.2628	3.68602	0.96885	6459.06	PTGIS	prostaglandin I2 synthase
101928738	0.00721	0.000228	0.4537	-3.68529	-1.67209	65.59	LINC01978	long intergenic non-protein coding RNA 1978
26027	0.00725	0.00023	0.316	-3.68355	-1.16396	810.39	ACOT11	acyl-CoA thioesterase 11
107986541	0.00728	0.000231	0.9733	-3.68248	-3.58424	6.83	LOC107986541	uncharacterized LOC107986541
105373041	0.00728	0.000232	0.3151	-3.68162	-1.1599	125.87	LOC105373041	uncharacterized LOC105373041
80856	0.00728	0.000232	0.1366	3.68189	0.502981	931.22	LNPK	lunapark, ER junction formation factor
10924	0.00737	0.000235	0.224	-3.67825	-0.823932	353.68	SMPDL3A	sphingomyelin phosphodiesterase acid like 3A
4232	0.00741	0.000236	0.2597	3.67655	0.954831	623.97	MEST	mesoderm specific transcript
10563	0.00741	0.000237	1.671	3.67621	6.14301	123.56	CXCL13	C-X-C motif chemokine ligand 13
92304	0.00743	0.000238	1.0189	3.67504	3.74449	116.23	SCGB3A1	secretoglobin family 3A member 1
5564	0.00746	0.000239	0.1492	-3.6737	-0.548074	627.55	PRKAB1	protein kinase AMP-activated non-catalytic subunit beta 1
100303491	0.00748	0.00024	0.3098	3.67242	1.13775	182.51	ZEB2-AS1	ZEB2 antisense RNA 1
105378569	0.00748	0.00024	0.5886	-3.67254	-2.16147	15.2	LOC105378569	uncharacterized LOC105378569
219931	0.00751	0.000242	0.1847	-3.67107	-0.67789	973.63	TPCN2	two pore segment channel 2
57565	0.00751	0.000242	0.7498	3.67084	2.75249	47.73	KLHL14	kelch like family member 14
105377712	0.00757	0.000245	0.396	3.66775	1.45228	162.48	LOC105377712	uncharacterized LOC105377712
28984	0.00757	0.000245	0.2055	-3.66791	-0.753933	449.35	RGCC	regulator of cell cycle
767593	0.00757	0.000244	0.6937	-3.66836	-2.54485	32.43	SNORD114-15	small nucleolar RNA, C/D box 114-15
221472	0.00768	0.000249	0.4619	3.66368	1.69222	1241.78	FGD2	FYVE, RhoGEF and PH domain containing 2
10458	0.00773	0.00025	0.3669	-3.6619	-1.34342	1286.9	BAIAP2	BAR/IMD domain containing adaptor protein 2
283991	0.00776	0.000252	0.2011	-3.66055	-0.736244	393.32	UBALD2	UBA like domain containing 2
55057	0.00777	0.000253	0.5534	-3.65956	-2.02516	236.74	CRYBG2	crystallin beta-gamma domain containing 2
84659	0.00777	0.000253	0.3076	-3.65967	-1.12555	145.64	RNASE7	ribonuclease A family member 7
22846	0.00779	0.000254	0.2463	3.6587	0.90124	1292.88	VASH1	vasohibin 1
100506965	0.0078	0.000254	0.2718	-3.65795	-0.994339	1506.62	PWAR6	Prader Willi/Angelman region RNA 6
150759	0.00785	0.000256	0.2375	3.65585	0.86812	775.68	LINC00342	long intergenic non-protein coding RNA 342
5790	0.00788	0.000258	0.3176	3.65456	1.16063	168.38	PTPRCAP	protein tyrosine phosphatase receptor type C associated protein
1234	0.00793	0.000259	0.3601	3.65285	1.3153	412.84	CCR5	C-C motif chemokine receptor 5
148304	0.00793	0.00026	0.2832	3.65247	1.0344	194.05	C1orf74	chromosome 1 open reading frame 74
643988	0.00797	0.000262	0.5957	3.65052	2.17458	37.53	FNDC10	fibronectin type III domain containing 10
316	0.00797	0.000262	0.3519	-3.65042	-1.28461	4619.61	AOX1	aldehyde oxidase 1
57547	0.00805	0.000265	0.2205	3.64768	0.804448	192.78	ZNF624	zinc finger protein 624
27128	0.00809	0.000267	0.3511	3.64567	1.27983	942.85	CYTH4	cytohesin 4
203427	0.00809	0.000267	0.2459	3.64571	0.896366	324.04	SLC25A43	solute carrier family 25 member 43
105374812	0.00816	0.000269	0.4137	3.64326	1.50718	63.3	LOC105374812	replaced by ID 105374811
695	0.00819	0.000271	0.4105	3.64197	1.49497	407.98	BTK	Bruton tyrosine kinase
79923	0.0082	0.000271	0.6031	-3.64139	-2.196	10.88	NANOG	Nanog homeobox
6536	0.00821	0.000272	0.3103	3.64053	1.12956	181.96	SLC6A9	solute carrier family 6 member 9
6175	0.00827	0.000274	0.227	3.63849	0.825814	10260.2	RPLP0	ribosomal protein lateral stalk subunit P0
105374790	0.00827	0.000275	0.5027	3.63778	1.82854	162.21	LOC105374790	uncharacterized LOC105374790
3620	0.00827	0.000275	0.4976	3.63774	1.8103	62.26	IDO1	indoleamine 2,3-dioxygenase 1
51032	0.0083	0.000276	0.46	-3.63649	-1.67284	36.54	CELA2B	chymotrypsin like elastase 2B
56938	0.00831	0.000277	0.446	3.63604	1.62173	201.05	BMAL2	basic helix-loop-helix ARNT like 2
1733	0.00842	0.000281	0.5601	-3.63177	-2.0343	176.01	DIO1	iodothyronine deiodinase 1
100506585	0.00842	0.000282	0.4899	3.63159	1.77905	97.8	PTPRN2-AS1	PTPRN2 antisense RNA 1
170384	0.00842	0.000281	0.2043	3.63176	0.741871	481.37	FUT11	fucosyltransferase 11
162681	0.00842	0.000282	0.2776	3.63145	1.008	133.93	C18orf54	chromosome 18 open reading frame 54
64943	0.00844	0.000283	0.3794	3.63057	1.37729	704.21	NT5DC2	5'-nucleotidase domain containing 2
164656	0.00844	0.000283	0.3918	-3.63018	-1.4223	159.21	TMPRSS6	transmembrane serine protease 6
137994	0.00845	0.000284	0.4189	-3.62965	-1.52044	340.35	LETM2	leucine zipper and EF-hand containing transmembrane protein 2
51084	0.00846	0.000285	0.1699	-3.62876	-0.61658	599.37	CRYL1	crystallin lambda 1
4605	0.00849	0.000286	0.8561	3.6278	3.10572	79.8	MYBL2	MYB proto-oncogene like 2
51200	0.00854	0.000288	1.648	3.62574	5.9754	6.89	CPA4	carboxypeptidase A4
10057	0.00854	0.000289	0.2498	3.62459	0.905252	1394.2	ABCC5	ATP binding cassette subfamily C member 5
4585	0.00854	0.000289	0.3716	-3.62462	-1.34698	259.13	MUC4	mucin 4, cell surface associated
106480429	0.00854	0.00029	0.5563	3.6245	2.01639	170.65	HLA-DQB1-AS1	HLA-DQB1 antisense RNA 1
11200	0.00854	0.000289	0.3459	3.62522	1.25399	120.59	CHEK2	checkpoint kinase 2
154075	0.00855	0.00029	0.4019	3.62407	1.45637	154.02	SAMD3	sterile alpha motif domain containing 3
101929444	0.00856	0.000291	0.4442	3.62333	1.60963	64.74	LOC101929444	uncharacterized LOC101929444
7157	0.00856	0.000291	0.1818	3.62295	0.658815	850.91	TP53	tumor protein p53
284422	0.00862	0.000294	0.5981	-3.62083	-2.16557	1724.08	SMIM24	small integral membrane protein 24
28970	0.00876	0.000299	0.259	-3.61657	-0.936579	1390.19	C11orf54	chromosome 11 open reading frame 54
400581	0.00882	0.000301	0.2646	3.61428	0.95625	235.79	GRAPL	GRB2 related adaptor protein like
101929532	0.00887	0.000303	0.8694	3.61252	3.14081	40.42	LOC101929532	uncharacterized LOC101929532
101929335	0.0089	0.000305	0.4687	-3.61137	-1.69251	392.66	ADAMTS9-AS1	ADAMTS9 antisense RNA 1
3574	0.00895	0.000307	0.2168	3.60965	0.782745	202.11	IL7	interleukin 7
284948	0.00903	0.00031	0.4209	-3.60686	-1.51823	47.02	SH2D6	SH2 domain containing 6
105369753	0.00903	0.00031	0.4946	-3.60674	-1.78397	14.83	LOC105369753	uncharacterized LOC105369753
84938	0.00905	0.000311	0.2455	3.6057	0.885301	324.25	ATG4C	autophagy related 4C cysteine peptidase
93594	0.00905	0.000311	0.2203	3.60585	0.794402	293.47	TBC1D31	TBC1 domain family member 31
30845	0.00907	0.000313	0.321	3.60458	1.15694	347.67	EHD3	EH domain containing 3
51266	0.0091	0.000314	0.5579	3.6035	2.01032	38.81	CLEC1B	C-type lectin domain family 1 member B
8969	0.00916	0.000317	0.5193	3.60101	1.87	170.89	H2AC11	H2A clustered histone 11
399665	0.00916	0.000317	0.256	-3.6009	-0.921787	3605.58	EEIG1	estrogen-induced osteoclastogenesis regulator 1
347746	0.00916	0.000317	0.249	-3.60064	-0.896461	822.02	PWARSN	Prader Willi/Angelman region RNA, SNRPN neighbor
598	0.00916	0.000317	0.2945	-3.60122	-1.0607	2023.69	BCL2L1	BCL2 like 1
104472715	0.00919	0.000319	0.2824	-3.59948	-1.01659	7121.09	SNHG14	small nucleolar RNA host gene 14
107984275	0.0092	0.00032	0.3187	3.59888	1.14711	114.33	LOC107984275	uncharacterized LOC107984275
100505746	0.00922	0.000321	0.4422	3.59807	1.59095	149.47	ITGB2-AS1	ITGB2 antisense RNA 1
27334	0.00928	0.000323	0.51	3.59607	1.83407	179.2	P2RY10	P2Y receptor family member 10
105371453	0.00932	0.000325	0.4257	-3.59428	-1.53015	416.12	BCAN-AS1	BCAN antisense RNA 1
105371064	0.00932	0.000325	0.4208	-3.59426	-1.51242	367.67	LOC105371064	uncharacterized LOC105371064
388125	0.00934	0.000326	0.5052	-3.59352	-1.81548	107.72	C2CD4B	C2 calcium dependent domain containing 4B
100500837	0.00937	0.000328	0.8638	3.5924	3.10324	2707.93	MIR3606	microRNA 3606
2162	0.00942	0.000331	0.6478	3.59013	2.32576	4723.72	F13A1	coagulation factor XIII A chain
8061	0.00942	0.00033	0.8275	-3.59041	-2.971	175.07	FOSL1	FOS like 1, AP-1 transcription factor subunit
122786	0.00942	0.00033	0.2656	3.59032	0.953716	992.32	FRMD6	FERM domain containing 6
6699	0.00943	0.000332	1.8328	3.58931	6.57858	10.47	SPRR1B	small proline rich protein 1B
55033	0.00948	0.000334	0.3737	3.58767	1.34054	566.99	FKBP14	FKBP prolyl isomerase 14
83990	0.00952	0.000335	0.4631	3.58637	1.6609	86.74	BRIP1	BRCA1 interacting helicase 1
79104	0.00952	0.000336	0.5037	-3.58598	-1.80632	1929.9	MEG8	maternally expressed 8, small nucleolar RNA host gene
101928569	0.00955	0.000337	0.7802	-3.58504	-2.79713	13.32	LINC02101	long intergenic non-protein coding RNA 2101
3290	0.00963	0.00034	0.4655	3.58246	1.66773	176.7	HSD11B1	hydroxysteroid 11-beta dehydrogenase 1
642968	0.00964	0.000341	0.5283	-3.58189	-1.89244	32.39	FAM163B	family with sequence similarity 163 member B
362	0.00964	0.000341	0.598	3.58168	2.14185	69.98	AQP5	aquaporin 5
84329	0.00964	0.000342	0.3523	3.58119	1.2618	170.31	HVCN1	hydrogen voltage gated channel 1
83716	0.00972	0.000346	0.3631	-3.57853	-1.29939	8117.86	CRISPLD2	cysteine rich secretory protein LCCL domain containing 2
146722	0.00972	0.000346	0.6553	3.57842	2.34512	88.32	CD300LF	CD300 molecule like family member f
203274	0.00976	0.000347	0.5337	3.57712	1.90897	133.73	LINC00537	long intergenic non-protein coding RNA 537
79400	0.00976	0.000348	0.5994	3.57683	2.14412	83.69	NOX5	NADPH oxidase 5
4082	0.00977	0.000348	0.2642	3.57635	0.944762	3354.85	MARCKS	myristoylated alanine rich protein kinase C substrate
6575	0.00978	0.000349	0.2342	-3.5757	-0.837457	1249.16	SLC20A2	solute carrier family 20 member 2
286256	0.00979	0.00035	0.3446	-3.57526	-1.23212	48.54	LCN12	lipocalin 12
4225	0.00982	0.000351	0.506	-3.57418	-1.80846	67.25	MEP1B	meprin A subunit beta
105373007	0.00988	0.000354	0.3681	-3.57221	-1.31495	27.71	LOC105373007	uncharacterized LOC105373007
5293	0.0099	0.000355	0.3049	3.57142	1.08879	1115.58	PIK3CD	phosphatidylinositol-4,5-bisphosphate 3-kinase catalytic subunit delta
9379	0.0099	0.000355	0.3578	3.57113	1.27762	271.1	NRXN2	neurexin 2
101927479	0.00994	0.000358	0.3488	-3.56934	-1.24496	138.71	EPHA2-AS1	EPHA2 antisense RNA 1
107986589	0.00994	0.000358	0.4384	3.56907	1.56462	334.97	LOC107986589
101927793	0.00994	0.000358	0.3856	3.56901	1.37632	64.78	LOC101927793	uncharacterized LOC101927793
85477	0.01	0.000362	0.2684	-3.56644	-0.957251	285.41	SCIN	scinderin
100874261	0.01	0.000362	0.3323	3.56637	1.185	188.44	CCDC200	coiled-coil domain containing 200
23251	0.01	0.000362	0.3327	3.56605	1.18629	70.16	MINAR1	membrane integral NOTCH2 associated receptor 1
283663	0.0101	0.000367	0.6185	3.56261	2.20364	140.8	LINC00926	long intergenic non-protein coding RNA 926
685	0.0102	0.000369	0.2111	-3.56096	-0.751572	170.82	BTC	betacellulin
105374118	0.0102	0.000371	0.5655	-3.55998	-2.01314	17.13	LOC105374118	uncharacterized LOC105374118
54331	0.0102	0.000371	0.3851	3.55991	1.37087	834.99	GNG2	G protein subunit gamma 2
1633	0.0102	0.000372	0.2407	3.55899	0.856505	327.42	DCK	deoxycytidine kinase
28747	0.0102	0.000372	0.6765	3.55937	2.40777	10.71	TRAJ8	T cell receptor alpha joining 8
3213	0.0102	0.000372	0.2949	3.55918	1.04971	1124.73	HOXB3	homeobox B3
767577	0.0102	0.000373	0.7415	-3.55857	-2.63861	36.13	SNORD114-1	small nucleolar RNA, C/D box 114-1
2160	0.0103	0.000376	0.5156	-3.55671	-1.83402	841.65	F11	coagulation factor XI
116115	0.0103	0.000375	0.1763	3.55684	0.626904	334.85	ZNF526	zinc finger protein 526
23732	0.0103	0.000377	0.4222	-3.5555	-1.5011	240.91	FRRS1L	ferric chelate reductase 1 like
89890	0.0103	0.000377	0.2139	3.55577	0.76066	240.27	KBTBD6	kelch repeat and BTB domain containing 6
81693	0.0103	0.000377	0.4114	-3.55572	-1.46298	927.62	AMN	amnion associated transmembrane protein
100128682	0.0103	0.000379	0.7296	-3.5546	-2.5933	9.3	LINC01531	long intergenic non-protein coding RNA 1531
1001	0.0103	0.000381	0.7311	3.55301	2.59755	45.97	CDH3	cadherin 3
5833	0.0103	0.00038	0.2375	-3.55344	-0.843827	440.84	PCYT2	phosphate cytidylyltransferase 2, ethanolamine
933	0.0103	0.000381	0.6238	3.55324	2.21658	270.16	CD22	CD22 molecule
6638	0.0104	0.000382	0.2499	-3.55207	-0.887512	1319.33	SNRPN	small nuclear ribonucleoprotein polypeptide N
11009	0.0104	0.000383	0.6391	3.55138	2.26955	72.41	IL24	interleukin 24
28733	0.0104	0.000385	0.7658	3.55034	2.71877	22.1	TRAJ22	T cell receptor alpha joining 22
1787	0.0104	0.000385	0.1684	3.5499	0.597856	434.46	TRDMT1	tRNA aspartic acid methyltransferase 1
29108	0.0104	0.000387	0.4463	3.54883	1.58389	121.15	PYCARD	PYD and CARD domain containing
105373791	0.0105	0.000388	0.879	3.54781	3.11859	2605.23	LOC105373791	uncharacterized LOC105373791
401024	0.0105	0.00039	0.2231	-3.54695	-0.79147	471.05	FSIP2	fibrous sheath interacting protein 2
25903	0.0105	0.000391	0.6972	3.54599	2.47224	815.6	OLFML2B	olfactomedin like 2B
27074	0.0105	0.000391	0.6135	3.54608	2.17564	103.13	LAMP3	lysosomal associated membrane protein 3
143	0.0105	0.00039	0.2108	-3.54651	-0.747567	6193.53	PARP4	poly(ADP-ribose) polymerase family member 4
79720	0.0105	0.000392	0.2699	-3.54538	-0.956853	1581.34	VPS37B	VPS37B subunit of ESCRT-I
100505893	0.0105	0.000393	0.5224	3.54476	1.85164	66.79	SLIT2-IT1	SLIT2 intronic transcript 1
284266	0.0105	0.000393	0.4835	-3.54444	-1.71375	177.75	SIGLEC15	sialic acid binding Ig like lectin 15
59271	0.0106	0.000395	0.2856	-3.54357	-1.01187	922.12	EVA1C	eva-1 homolog C
92344	0.0106	0.000396	0.1843	3.54249	0.652968	214.36	GORAB	golgin, RAB6 interacting
3123	0.0106	0.000396	0.4713	3.54276	1.66961	3498.18	HLA-DRB1	major histocompatibility complex, class II, DR beta 1
29802	0.0106	0.000396	0.737	3.54243	2.61083	25.72	VPREB3	V-set pre-B cell surrogate light chain 3
100126345	0.0106	0.000397	0.8445	-3.5421	-2.99129	23.08	MIR889	microRNA 889
105372397	0.0106	0.000398	0.3968	3.54158	1.40547	40.04	MAP4K1-AS1	MAP4K1 antisense RNA 1
8564	0.0106	0.0004	0.3714	3.54024	1.3147	134.25	KMO	kynurenine 3-monooxygenase
84315	0.0106	0.000401	0.1824	3.53971	0.645691	126.81	MON1A	MON1 homolog A, secretory trafficking associated
6272	0.0107	0.000404	0.1692	-3.53742	-0.598668	3198.98	SORT1	sortilin 1
4804	0.0107	0.000406	0.5163	3.53593	1.82547	655.16	NGFR	nerve growth factor receptor
4174	0.0107	0.000406	0.1969	3.5361	0.696267	618	MCM5	minichromosome maintenance complex component 5
253635	0.0108	0.000408	0.2265	3.53469	0.800644	346.9	GPATCH11	G-patch domain containing 11
28923	0.0108	0.000408	0.7148	3.53456	2.52644	92.44	IGKV2-24	immunoglobulin kappa variable 2-24
10299	0.0108	0.000409	0.1197	-3.53409	-0.42294	4441.53	MARCHF6	membrane associated ring-CH-type finger 6
3117	0.0108	0.000409	0.5173	3.53451	1.82855	858.55	HLA-DQA1	major histocompatibility complex, class II, DQ alpha 1
9231	0.0108	0.000409	0.2124	-3.534	-0.750522	2485.09	DLG5	discs large MAGUK scaffold protein 5
7111	0.0108	0.000411	0.2098	-3.53272	-0.741152	392.64	TMOD1	tropomodulin 1
150921	0.0108	0.000414	1.0219	3.53099	3.60831	62.28	TCF23	transcription factor 23
85413	0.0108	0.000414	0.9523	3.5311	3.36266	20.59	SLC22A16	solute carrier family 22 member 16
112267907	0.0108	0.000413	0.3736	3.53136	1.31918	114.12	LOC112267907
100128653	0.0109	0.000416	0.3086	-3.5299	-1.08949	201.66	LOC100128653	uncharacterized LOC100128653
100286925	0.0109	0.000416	0.2415	3.52998	0.852355	227.48	PPM1F-AS1	PPM1F antisense RNA 1
120071	0.0109	0.000416	0.7295	3.52944	2.57464	28.8	LARGE2	LARGE xylosyl- and glucuronyltransferase 2
221749	0.011	0.000421	0.2536	-3.52659	-0.894393	989.18	PXDC1	PX domain containing 1
6142	0.011	0.000422	0.1896	3.52588	0.668644	3269.42	RPL18A	ribosomal protein L18a
105377400	0.011	0.000424	0.4299	-3.52464	-1.51524	62.03	NDNF-AS1	NDNF antisense RNA 1
100128537	0.011	0.000425	0.2404	-3.52426	-0.847097	1002.66	MIR29B2CHG	MIR29B2 and MIR29C host gene
5471	0.011	0.000426	0.2506	3.52356	0.883047	153.97	PPAT	phosphoribosyl pyrophosphate amidotransferase
112268301	0.011	0.000426	0.2768	-3.52372	-0.975242	215.03	LOC112268301
8408	0.0111	0.000427	0.2269	-3.52305	-0.799345	1513.57	ULK1	unc-51 like autophagy activating kinase 1
6097	0.0111	0.000428	0.2672	-3.52214	-0.940969	266.53	RORC	RAR related orphan receptor C
105369908	0.0111	0.000429	0.5343	-3.52151	-1.88147	99.06	LOC105369908	uncharacterized LOC105369908
55704	0.0112	0.000433	0.2897	3.51901	1.01954	2033.23	CCDC88A	coiled-coil domain containing 88A
23731	0.0112	0.000434	0.1766	-3.51871	-0.621305	3348.99	TMEM245	transmembrane protein 245
1109	0.0112	0.000436	0.4962	-3.51754	-1.74546	261.51	AKR1C4	aldo-keto reductase family 1 member C4
1734	0.0113	0.000439	0.7073	3.51576	2.48666	403.02	DIO2	iodothyronine deiodinase 2
102724562	0.0113	0.00044	0.4883	-3.51491	-1.71625	155.99	LOC102724562	macrophage stimulating 1 pseudogene
11226	0.0113	0.000441	0.3675	3.51401	1.29124	162.45	GALNT6	polypeptide N-acetylgalactosaminyltransferase 6
90865	0.0114	0.000443	0.4644	3.51282	1.63137	1084.46	IL33	interleukin 33
126129	0.0114	0.000443	0.3571	3.51296	1.25451	221.12	CPT1C	carnitine palmitoyltransferase 1C
4179	0.0114	0.000445	0.1214	-3.51166	-0.426156	3725.04	CD46	CD46 molecule
111082987	0.0114	0.000446	0.4877	3.51126	1.71254	40.66	CFTR-AS1	CFTR antisense RNA 1
389434	0.0114	0.000446	0.4556	-3.51097	-1.59971	1603.22	IYD	iodotyrosine deiodinase
942	0.0114	0.000447	0.4594	3.51069	1.61288	310.34	CD86	CD86 molecule
6509	0.0114	0.000448	0.2692	3.51006	0.94506	568.65	SLC1A4	solute carrier family 1 member 4
23057	0.0114	0.000451	0.2484	-3.50842	-0.87163	207.37	NMNAT2	nicotinamide nucleotide adenylyltransferase 2
79825	0.0114	0.00045	0.4397	-3.5088	-1.54286	602	EFCC1	EF-hand and coiled-coil domain containing 1
105375785	0.0114	0.000452	0.2448	-3.50771	-0.858679	278.46	LOC105375785	uncharacterized LOC105375785
439950	0.0114	0.00045	0.3176	-3.50894	-1.11432	96.27	CELF2-AS2	CELF2 antisense RNA 2
112268096	0.0114	0.000452	0.6319	-3.50774	-2.21664	23.71	LOC112268096	uncharacterized LOC112268096
11260	0.0114	0.000449	0.2483	3.50952	0.871524	1435.71	XPOT	exportin for tRNA
79709	0.0114	0.000452	0.3294	3.50768	1.15555	1642.89	COLGALT1	collagen beta(1-O)galactosyltransferase 1
101927973	0.0114	0.000451	0.2637	-3.5081	-0.925105	112.22	LINC01695	long intergenic non-protein coding RNA 1695
107984020	0.0115	0.000454	0.6675	-3.50653	-2.3406	18.37	LOC107984020	uncharacterized LOC107984020
105377402	0.0115	0.000456	0.5743	-3.50548	-2.0131	15.74	LOC105377402	uncharacterized LOC105377402
440300	0.0115	0.000458	0.2597	-3.50422	-0.910087	359.24	LOC440300	chondroitin sulfate proteoglycan 4 pseudogene
10800	0.0115	0.000458	0.2816	3.50427	0.986854	191.9	CYSLTR1	cysteinyl leukotriene receptor 1
283521	0.0116	0.000459	0.3593	-3.50346	-1.25875	104.68	TMEM272	transmembrane protein 272
58480	0.0116	0.000461	0.3941	-3.50243	-1.38034	2718.98	RHOU	ras homolog family member U
107986397	0.0116	0.000462	0.8427	-3.50212	-2.95141	23.76	LOC107986397	uncharacterized LOC107986397
654463	0.0116	0.000462	0.6005	3.50166	2.10265	16.92	FER1L6	fer-1 like family member 6
100127950	0.0116	0.000464	1.0121	3.50057	3.54302	55.77	HECW1-IT1	HECW1 intronic transcript 1
105371223	0.0117	0.000466	0.7197	3.49939	2.51863	14.15	LOC105371223	uncharacterized LOC105371223
220416	0.0117	0.000467	0.4226	3.49929	1.47892	49.96	LRRC63	leucine rich repeat containing 63
107984656	0.0117	0.00047	0.1897	-3.49747	-0.663474	682.43	LOC107984656	replaced by ID 57161
56971	0.0118	0.000471	0.2894	-3.49685	-1.01215	108.63	CEACAM19	CEA cell adhesion molecule 19
28920	0.0118	0.000474	0.5483	3.49494	1.91614	53.34	IGKV2-29	immunoglobulin kappa variable 2-29
121512	0.0118	0.000474	0.299	-3.4948	-1.04478	3394.45	FGD4	FYVE, RhoGEF and PH domain containing 4
107985862	0.0119	0.000477	0.616	-3.49318	-2.15164	10.19	LOC107985862	uncharacterized LOC107985862
51268	0.0119	0.000478	0.4023	-3.49294	-1.40505	85.33	PIPOX	pipecolic acid and sarcosine oxidase
105374612	0.0119	0.000478	0.5084	-3.49258	-1.77547	318.64	LOC105374612
121457	0.012	0.000483	0.4553	3.48975	1.58875	312.69	IKBIP	IKBKB interacting protein
3507	0.012	0.000483	0.625	3.48999	2.1813	2806.92	IGHM	immunoglobulin heavy constant mu
101929388	0.012	0.000484	0.3842	-3.48945	-1.34066	93.32	LOC101929388	uncharacterized LOC101929388
890	0.012	0.000485	0.3948	3.48877	1.37749	117.54	CCNA2	cyclin A2
64231	0.012	0.000486	0.46	3.48846	1.60472	1703.23	MS4A6A	membrane spanning 4-domains A6A
6357	0.012	0.000488	0.8751	3.48743	3.05171	26.19	CCL13	C-C motif chemokine ligand 13
105370261	0.0121	0.000489	0.6336	3.48667	2.20925	19.28	LOC105370261	uncharacterized LOC105370261
79683	0.0121	0.000492	0.1668	-3.48486	-0.581231	596.96	ZDHHC14	zinc finger DHHC-type palmitoyltransferase 14
51427	0.0122	0.000494	0.2718	3.48381	0.946739	842.06	ZNF107	zinc finger protein 107
170394	0.0122	0.000494	0.3127	-3.48377	-1.0892	480.55	PWWP2B	PWWP domain containing 2B
284185	0.0122	0.000496	0.3716	-3.48295	-1.29443	50.72	LINC00482	long intergenic non-protein coding RNA 482
6614	0.0122	0.000496	0.5505	3.48296	1.91754	1100.09	SIGLEC1	sialic acid binding Ig like lectin 1
127707	0.0122	0.000497	0.4825	-3.48234	-1.6801	234.32	KLHDC7A	kelch domain containing 7A
89869	0.0122	0.000498	0.503	-3.48202	-1.75138	245.8	PLCZ1	phospholipase C zeta 1
145624	0.0122	0.0005	0.3869	-3.4808	-1.34685	218.72	PWAR1	Prader Willi/Angelman region RNA 1
2330	0.0122	0.000501	0.4439	-3.48031	-1.54478	2056.98	FMO5	flavin containing dimethylaniline monoxygenase 5
9365	0.0123	0.000504	0.3201	-3.47885	-1.11358	124.92	KL	klotho
115761	0.0123	0.000504	0.3066	3.47879	1.06661	117.83	ARL11	ADP ribosylation factor like GTPase 11
51170	0.0123	0.000505	0.35	-3.47813	-1.21718	3022.2	HSD17B11	hydroxysteroid 17-beta dehydrogenase 11
3640	0.0123	0.000506	0.3609	-3.47777	-1.25514	51.11	INSL3	insulin like 3
8318	0.0123	0.000506	0.5155	3.47735	1.79254	42.83	CDC45	cell division cycle 45
105378211	0.0124	0.000509	0.4145	-3.47614	-1.44073	74.14	LOC105378211	uncharacterized LOC105378211
2355	0.0124	0.000509	0.3971	-3.47587	-1.38036	8174.11	FOSL2	FOS like 2, AP-1 transcription factor subunit
5994	0.0124	0.00051	0.2634	3.47538	0.915484	141.66	RFXAP	regulatory factor X associated protein
58504	0.0124	0.000511	0.2658	3.47495	0.923544	349.07	ARHGAP22	Rho GTPase activating protein 22
55902	0.0125	0.000515	0.1839	-3.47276	-0.638601	1156.79	ACSS2	acyl-CoA synthetase short chain family member 2
203328	0.0125	0.000517	0.4561	3.47188	1.58341	107.27	SUSD3	sushi domain containing 3
85455	0.0125	0.000517	0.2286	-3.47157	-0.793753	120.62	DISP2	dispatched RND transporter family member 2
23547	0.0125	0.000517	0.7507	3.47189	2.60629	21.2	LILRA4	leukocyte immunoglobulin like receptor A4
107985561	0.0125	0.000518	0.2802	3.47153	0.972792	174.8	LOC107985561	uncharacterized LOC107985561
23580	0.0125	0.000518	0.3135	-3.47108	-1.08804	1543.82	CDC42EP4	CDC42 effector protein 4
683	0.0126	0.000525	0.388	3.46764	1.34561	257.06	BST1	bone marrow stromal cell antigen 1
3061	0.0127	0.000529	0.2272	-3.46581	-0.787583	112.33	HCRTR1	hypocretin receptor 1
10782	0.0127	0.000529	0.1834	-3.46544	-0.635684	678.25	ZNF274	zinc finger protein 274
127731	0.0128	0.000534	0.5606	-3.46328	-1.94146	201.61	VWA5B1	von Willebrand factor A domain containing 5B1
10095	0.0128	0.000533	0.2634	3.46368	0.912362	1595.34	ARPC1B	actin related protein 2/3 complex subunit 1B
107987132	0.0128	0.000534	0.4659	3.46322	1.61358	25.45	LOC107987132	uncharacterized LOC107987132
151393	0.0128	0.000535	0.4031	3.4628	1.39573	643.98	RMDN2	regulator of microtubule dynamics 2
361	0.0128	0.000537	0.548	-3.46163	-1.89681	19.79	AQP4	aquaporin 4
64321	0.0129	0.00054	0.5651	-3.46012	-1.95522	953.22	SOX17	SRY-box transcription factor 17
9134	0.0129	0.00054	0.2394	3.46003	0.828317	88.99	CCNE2	cyclin E2
57118	0.0129	0.00054	0.226	-3.46021	-0.781912	1377.64	CAMK1D	calcium/calmodulin dependent protein kinase ID
400553	0.0129	0.000539	0.5289	-3.46046	-1.83007	18.41	LOC400553	uncharacterized LOC400553
79915	0.0129	0.000541	0.1984	3.45952	0.686479	304.63	ATAD5	ATPase family AAA domain containing 5
101927884	0.0129	0.000543	1.4876	3.45848	5.14484	7.73	EVA1A-AS	EVA1A antisense RNA
4144	0.0129	0.000543	0.2702	-3.4584	-0.934509	6459.04	MAT2A	methionine adenosyltransferase 2A
57619	0.013	0.00055	0.5346	-3.45533	-1.84724	9343.21	SHROOM3	shroom family member 3
105379085	0.0131	0.000551	0.3605	3.45476	1.24546	45.23	LOC105379085	uncharacterized LOC105379085
2564	0.0131	0.000552	0.3339	-3.45413	-1.15348	1874.34	GABRE	gamma-aminobutyric acid type A receptor subunit epsilon
9585	0.0131	0.000556	0.3113	3.45224	1.07463	235.59	KIF20B	kinesin family member 20B
3695	0.0131	0.000556	0.411	3.45218	1.41896	234.24	ITGB7	integrin subunit beta 7
6689	0.0131	0.000555	0.8483	3.45261	2.92873	72.24	SPIB	Spi-B transcription factor
56548	0.0131	0.000555	0.351	-3.45249	-1.21177	188.34	CHST7	carbohydrate sulfotransferase 7
105374317	0.0132	0.000563	0.5719	-3.44894	-1.97253	120.68	LOC105374317	uncharacterized LOC105374317
10384	0.0132	0.000562	0.2768	3.4492	0.954764	916.98	BTN3A3	butyrophilin subfamily 3 member A3
54972	0.0132	0.000562	0.4867	3.44914	1.67868	221.16	TMEM132A	transmembrane protein 132A
112267886	0.0132	0.000562	0.5533	3.44913	1.90835	14.41	LOC112267886	replaced by ID 105373381
10560	0.0133	0.000568	0.4247	-3.4464	-1.46374	1056.32	SLC19A2	solute carrier family 19 member 2
64078	0.0133	0.000568	0.4889	3.44654	1.68502	347.07	SLC28A3	solute carrier family 28 member 3
101928517	0.0133	0.000569	0.7894	3.44615	2.72023	14.54	LOC101928517	uncharacterized LOC101928517
148345	0.0134	0.000571	0.5982	3.44513	2.06089	17.31	C1orf127	chromosome 1 open reading frame 127
121273	0.0134	0.000572	0.3392	-3.44475	-1.16845	38.35	C12orf54	chromosome 12 open reading frame 54
92745	0.0134	0.000573	0.5522	3.44392	1.90173	111.65	SLC38A5	solute carrier family 38 member 5
163720	0.0135	0.000577	0.6475	-3.44207	-2.22879	21.35	CYP4Z2P	cytochrome P450 family 4 subfamily Z member 2, pseudogene
574408	0.0135	0.000578	0.9854	-3.44182	-3.39163	17.01	MIR329-1	microRNA 329-1
23286	0.0135	0.000579	0.3936	-3.44117	-1.35451	1280.24	WWC1	WW and C2 domain containing 1
8354	0.0135	0.000579	0.5666	3.44118	1.94976	62.11	H3C11	H3 clustered histone 11
155038	0.0136	0.000583	0.4105	3.43955	1.41204	1001.12	GIMAP8	GTPase, IMAP family member 8
90627	0.0136	0.000583	0.2064	-3.43931	-0.709886	1655.16	STARD13	StAR related lipid transfer domain containing 13
105373170	0.0136	0.000585	0.3481	3.43869	1.19706	117.8	LOC105373170	uncharacterized LOC105373170
105372964	0.0136	0.000585	0.535	3.43825	1.83946	86.81	LOC105372964
393	0.0136	0.000585	0.3484	3.43835	1.19783	1098.83	ARHGAP4	Rho GTPase activating protein 4
107986317	0.0136	0.000587	0.9012	-3.43757	-3.09778	7.41	LOC107986317	replaced by ID 105377460
10207	0.0137	0.000593	0.3163	-3.43502	-1.0864	3940.45	PATJ	PATJ crumbs cell polarity complex component
283237	0.0137	0.000595	0.1575	3.43398	0.540738	258.48	TTC9C	tetratricopeptide repeat domain 9C
51232	0.0138	0.000597	0.1606	-3.43319	-0.551393	5543.52	CRIM1	cysteine rich transmembrane BMP regulator 1
8294	0.0138	0.000598	0.3894	3.43265	1.33682	103.27	H4C9	H4 clustered histone 9
100507401	0.0138	0.000598	0.5081	-3.43232	-1.74403	46.95	LRP4-AS1	LRP4 antisense RNA 1
100128568	0.0138	0.000598	0.3354	-3.4323	-1.15116	30.88	RANBP3-DT	RANBP3 divergent transcript
10509	0.0139	0.000604	0.2216	-3.42992	-0.760226	1427.85	SEMA4B	semaphorin 4B
4650	0.0139	0.000605	0.2502	3.42925	0.858114	3508.53	MYO9B	myosin IXB
105377663	0.0139	0.000606	0.3248	3.42883	1.11379	66.38	LOC105377663	uncharacterized LOC105377663
83987	0.0139	0.000606	0.3993	3.42873	1.36896	250.05	CCDC8	coiled-coil domain containing 8
6715	0.0139	0.000609	0.1959	3.42776	0.671446	216.55	SRD5A1	steroid 5 alpha-reductase 1
1033	0.014	0.000611	0.6306	3.42683	2.16094	33.89	CDKN3	cyclin dependent kinase inhibitor 3
9486	0.014	0.000612	0.2023	3.42609	0.692999	140.39	CHST10	carbohydrate sulfotransferase 10
6773	0.0141	0.000618	0.1997	3.4235	0.683644	3508.93	STAT2	signal transducer and activator of transcription 2
102724760	0.0142	0.00062	1.0362	3.42268	3.54643	32.52	LOC102724760	immunoglobulin heavy variable 1/OR15-1 pseudogene
57722	0.0142	0.000621	0.4911	3.42247	1.68061	563.06	IGDCC4	immunoglobulin superfamily DCC subclass member 4
55179	0.0142	0.000621	0.3049	-3.42219	-1.04326	244.24	FAIM	Fas apoptotic inhibitory molecule
51450	0.0142	0.000625	0.5595	3.42065	1.9137	58.71	PRRX2	paired related homeobox 2
8714	0.0142	0.000624	0.3695	-3.42081	-1.26391	7821.57	ABCC3	ATP binding cassette subfamily C member 3
23659	0.0143	0.000627	0.3047	3.41959	1.04179	284.94	PLA2G15	phospholipase A2 group XV
259197	0.0143	0.000628	0.7914	3.41921	2.70598	17.54	NCR3	natural cytotoxicity triggering receptor 3
27036	0.0143	0.000629	0.6227	3.41896	2.12898	61.96	SIGLEC7	sialic acid binding Ig like lectin 7
8935	0.0144	0.000637	0.3362	3.41555	1.14845	764.73	SKAP2	src kinase associated phosphoprotein 2
6191	0.0145	0.000639	0.1894	3.41466	0.646767	7647.55	RPS4X	ribosomal protein S4 X-linked
100033413	0.0145	0.00064	0.3105	-3.41421	-1.05998	44.25	SNORD116-1	small nucleolar RNA, C/D box 116-1
284611	0.0145	0.000641	0.1988	3.41376	0.678602	906.83	EEIG2	EEIG family member 2
54886	0.0145	0.000642	0.5609	-3.41322	-1.91448	17.81	PLPPR1	phospholipid phosphatase related 1
1380	0.0146	0.000645	1.4732	3.41191	5.02634	222.11	CR2	complement C3d receptor 2
105374458	0.0147	0.000651	0.5527	-3.40932	-1.88431	141.97	LOC105374458	uncharacterized LOC105374458
105370884	0.0147	0.000655	0.38	-3.4079	-1.29501	178.78	LOC105370884	uncharacterized LOC105370884
105377701	0.0148	0.000656	0.7138	-3.40728	-2.43203	47.33	LINC01938	long intergenic non-protein coding RNA 1938
115908	0.0148	0.00066	0.7503	3.40568	2.55543	364.61	CTHRC1	collagen triple helix repeat containing 1
60386	0.0149	0.000662	0.3069	3.40493	1.04489	125.23	SLC25A19	solute carrier family 25 member 19
3904	0.0149	0.000662	0.6607	3.40483	2.24962	12.24	LAIR2	leukocyte associated immunoglobulin like receptor 2
8368	0.0149	0.000664	0.6404	3.4042	2.18018	45.7	H4C13	H4 clustered histone 13
100505530	0.0149	0.000664	0.6757	3.40419	2.30005	20.54	LINC02520	long intergenic non-protein coding RNA 2520
100422914	0.0149	0.000665	0.8073	3.4036	2.74769	8.92	MIR4253	microRNA 4253
55083	0.0149	0.000665	0.7917	3.40364	2.69481	494.52	KIF26B	kinesin family member 26B
105379169	0.0149	0.000666	0.4804	-3.40322	-1.63485	34.22	LOC105379169	uncharacterized LOC105379169
56899	0.0149	0.000667	0.2371	-3.4028	-0.80666	749.39	ANKS1B	ankyrin repeat and sterile alpha motif domain containing 1B
105374412	0.0149	0.00067	0.3456	3.40176	1.17563	110.27	LOC105374412	replaced by ID 105374413
83442	0.015	0.000674	0.3819	3.3999	1.29835	1718.04	SH3BGRL3	SH3 domain binding glutamate rich protein like 3
2003	0.015	0.000674	1.3281	3.39992	4.51534	23.85	ELK2AP	ETS transcription factor ELK2A, pseudogene
646588	0.015	0.000677	0.2637	-3.39887	-0.896371	322.9	LINC03007	long intergenic non-protein coding RNA 3007
10446	0.0151	0.00068	0.5159	3.39757	1.75295	190.63	LRRN2	leucine rich repeat neuronal 2
6483	0.0151	0.00068	0.2144	3.3977	0.728469	816.11	ST3GAL2	ST3 beta-galactoside alpha-2,3-sialyltransferase 2
100505679	0.0151	0.000681	0.3786	-3.39702	-1.28602	91.04	UBE2Q2P16	UBE2Q2 pseudogene 16
28449	0.0152	0.000687	1.0253	3.39483	3.4806	116.2	IGHV3-13	immunoglobulin heavy variable 3-13
55423	0.0153	0.000693	0.6107	3.39231	2.0717	77.52	SIRPG	signal regulatory protein gamma
100507500	0.0154	0.000695	0.3568	-3.39149	-1.21016	183.11	EGFR-AS1	EGFR antisense RNA 1
1014	0.0154	0.000696	0.7333	-3.39118	-2.48662	23.24	CDH16	cadherin 16
399715	0.0154	0.000699	0.2333	-3.38982	-0.790691	158.64	LINC02649	long intergenic non-protein coding RNA 2649
26872	0.0154	0.0007	0.3352	3.38957	1.13631	249.96	STEAP1	STEAP family member 1
107987138	0.0154	0.000702	0.5927	-3.38899	-2.00864	241.39	LOC107987138	uncharacterized LOC107987138
1645	0.0154	0.000702	0.2851	-3.38899	-0.966232	887.31	AKR1C1	aldo-keto reductase family 1 member C1
25923	0.0156	0.000709	0.1119	3.38623	0.378968	3264.09	ATL3	atlastin GTPase 3
112268416	0.0157	0.000715	0.5733	3.38369	1.93999	23.94	LOC112268416	uncharacterized LOC112268416
18	0.0157	0.000716	0.2423	-3.38332	-0.819889	515.1	ABAT	4-aminobutyrate aminotransferase
11184	0.0158	0.000718	0.4687	3.3826	1.5853	369.24	MAP4K1	mitogen-activated protein kinase kinase kinase kinase 1
835	0.0158	0.00072	0.1608	3.38195	0.543748	823.29	CASP2	caspase 2
3772	0.0158	0.00072	0.4024	-3.38176	-1.36074	3437.85	KCNJ15	potassium inwardly rectifying channel subfamily J member 15
103352539	0.0158	0.000723	0.641	3.38058	2.16708	150.69	LINC01410	long intergenic non-protein coding RNA 1410
9294	0.0158	0.000723	0.2765	3.38063	0.93487	547.49	S1PR2	sphingosine-1-phosphate receptor 2
2882	0.0159	0.000729	0.3405	3.37839	1.15046	151.06	GPX7	glutathione peroxidase 7
105377703	0.0159	0.00073	0.8063	-3.37822	-2.72388	58.18	LINC03000	long intergenic non-protein coding RNA 3000
55853	0.0161	0.00074	0.3372	-3.37418	-1.1379	55.81	IDI2-AS1	IDI2 antisense RNA 1
477	0.0161	0.000741	0.3932	-3.37393	-1.32652	704.68	ATP1A2	ATPase Na+/K+ transporting subunit alpha 2
1572	0.0162	0.000744	0.6048	-3.37286	-2.04	15.2	CYP2F1	cytochrome P450 family 2 subfamily F member 1
54900	0.0162	0.000746	0.5265	3.37197	1.77541	254.77	LAX1	lymphocyte transmembrane adaptor 1
65977	0.0162	0.000749	0.1333	-3.37098	-0.449461	1225.37	PLEKHA3	pleckstrin homology domain containing A3
112268093	0.0162	0.000748	0.576	3.37123	1.94194	48.09	LOC112268093	uncharacterized LOC112268093
162967	0.0162	0.000749	0.1949	-3.37098	-0.656942	1250.55	ZNF320	zinc finger protein 320
100126316	0.0164	0.000755	0.9955	-3.36888	-3.35369	5.89	MIR873	microRNA 873
101929705	0.0164	0.00076	0.6305	-3.36694	-2.12295	30.46	SCIRT	stem cell inhibitory RNA transcript
105369625	0.0164	0.00076	0.4873	-3.36686	-1.64076	23.09	LOC105369625	uncharacterized LOC105369625
767606	0.0164	0.000761	0.848	-3.36664	-2.85482	15.49	SNORD114-26	small nucleolar RNA, C/D box 114-26
785	0.0164	0.000762	0.3472	3.36622	1.16881	224.73	CACNB4	calcium voltage-gated channel auxiliary subunit beta 4
257407	0.0164	0.000762	0.4188	-3.36611	-1.40974	370.72	C2orf72	chromosome 2 open reading frame 72
124460	0.0164	0.000763	0.3761	3.36591	1.26594	273.61	SNX20	sorting nexin 20
941	0.0165	0.000764	0.5403	3.36551	1.81838	40.84	CD80	CD80 molecule
91133	0.0166	0.000773	0.192	-3.36237	-0.645732	872.24	L3MBTL4	L3MBTL histone methyl-lysine binding protein 4
106631777	0.0166	0.000774	0.2549	3.36203	0.857029	60732.6	RNA45SN1	RNA, 45S pre-ribosomal N1
338427	0.0166	0.000775	0.2594	-3.36174	-0.871964	169.64	SNORD108	small nucleolar RNA, C/D box 108
2833	0.0167	0.000779	0.3448	3.36027	1.15872	61.44	CXCR3	C-X-C motif chemokine receptor 3
158401	0.0167	0.000781	0.2651	3.35949	0.890491	618.26	SHOC1	shortage in chiasmata 1
28726	0.0168	0.000783	0.6498	3.35862	2.18237	20.05	TRAJ29	T cell receptor alpha joining 29
116154	0.0168	0.000786	0.4728	-3.35753	-1.5875	227.63	PHACTR3	phosphatase and actin regulator 3
79608	0.0169	0.00079	0.1945	-3.35637	-0.652959	843.14	RIC3	RIC3 acetylcholine receptor chaperone
10417	0.017	0.000796	0.3211	3.35429	1.07703	844.76	SPON2	spondin 2
1522	0.0171	0.000802	0.4257	3.35205	1.42699	2218.37	CTSZ	cathepsin Z
105370823	0.0172	0.000805	0.4982	-3.35109	-1.66945	85.11	LOC105370823	uncharacterized LOC105370823
49854	0.0172	0.000806	0.2388	-3.35068	-0.800002	728.73	ZBTB21	zinc finger and BTB domain containing 21
51816	0.0172	0.000807	0.3632	3.35037	1.21692	1375.16	ADA2	adenosine deaminase 2
101927262	0.0172	0.000808	0.62	-3.34995	-2.07707	106.13	LOC101927262	uncharacterized LOC101927262
1769	0.0173	0.000813	1.1139	3.34831	3.72977	16.89	DNAH8	dynein axonemal heavy chain 8
6423	0.0174	0.000817	1.177	3.34699	3.93943	7527.45	SFRP2	secreted frizzled related protein 2
6209	0.0175	0.000824	0.146	3.34464	0.488369	1934.45	RPS15	ribosomal protein S15
144100	0.0175	0.000827	0.3544	-3.34345	-1.18487	1567.87	PLEKHA7	pleckstrin homology domain containing A7
64168	0.0176	0.000828	0.2647	-3.34315	-0.884995	198.21	NECAB1	N-terminal EF-hand calcium binding protein 1
5867	0.0176	0.000832	0.1566	-3.34187	-0.523395	683.8	RAB4A	RAB4A, member RAS oncogene family
358	0.0176	0.000833	0.3692	-3.34162	-1.23363	9131.85	AQP1	aquaporin 1 (Colton blood group)
11230	0.0177	0.000838	0.3191	3.3398	1.06558	318.55	PRAF2	PRA1 domain family member 2
105372751	0.0177	0.000839	0.5519	3.33953	1.84315	33.47	LINC01684	long intergenic non-protein coding RNA 1684
101928931	0.0178	0.000842	0.4039	-3.33865	-1.34864	37.7	SEMA3B-AS1	SEMA3B antisense RNA 1 (head to head)
84131	0.0178	0.000843	0.1753	3.33814	0.585212	445.34	CEP78	centrosomal protein 78
1368	0.0178	0.000843	0.2174	-3.33836	-0.725839	1466.07	CPM	carboxypeptidase M
107984770	0.0178	0.000845	0.328	-3.33769	-1.0946	140.06	LOC107984770	uncharacterized LOC107984770
4291	0.0178	0.000846	0.3014	-3.33715	-1.00588	102.08	MLF1	myeloid leukemia factor 1
6204	0.0178	0.000848	0.1602	3.33662	0.534493	1390.45	RPS10	ribosomal protein S10
1850	0.0178	0.00085	0.5327	-3.33601	-1.7772	525.06	DUSP8	dual specificity phosphatase 8
1601	0.0179	0.000854	0.375	3.33472	1.25069	3111.18	DAB2	DAB adaptor protein 2
406914	0.0179	0.000855	0.8106	-3.33429	-2.70269	23.73	MIR127	microRNA 127
5071	0.018	0.000859	0.2812	-3.33306	-0.937099	210.34	PRKN	parkin RBR E3 ubiquitin protein ligase
51804	0.018	0.000859	0.4362	3.33292	1.45377	94.3	SIX4	SIX homeobox 4
4515	0.018	0.00086	0.2448	-3.33272	-0.815833	97.93	MTCP1	mature T cell proliferation 1
134147	0.018	0.000863	0.3337	-3.3318	-1.11198	917.16	CMBL	carboxymethylenebutenolidase homolog
81610	0.018	0.000864	0.3912	3.33132	1.30333	123.07	FAM83D	family with sequence similarity 83 member D
2068	0.0181	0.000868	0.2258	3.33024	0.751818	310.72	ERCC2	ERCC excision repair 2, TFIIH core complex helicase subunit
1470	0.0182	0.000875	1.33	3.32789	4.42604	30.06	CST2	cystatin SA
100302219	0.0183	0.000879	0.7425	3.32652	2.46996	22.86	MIR1245A	microRNA 1245a
100616324	0.0183	0.000879	0.7425	3.32652	2.46996	22.86	MIR1245B	microRNA 1245b
105373961	0.0183	0.00088	0.671	-3.32644	-2.23216	20.43	LOC105373961	replaced by ID 8864
8352	0.0184	0.000885	0.6858	3.32475	2.28025	124.5	H3C3	H3 clustered histone 3
100129722	0.0184	0.000885	0.3599	-3.32463	-1.19662	29.61	STPG3-AS1	STPG3 antisense RNA 1
60370	0.0184	0.000884	0.3896	-3.32496	-1.29527	173.33	AVPI1	arginine vasopressin induced 1
8233	0.0184	0.000886	0.2546	3.3244	0.846526	344.36	ZRSR2	zinc finger CCCH-type, RNA binding motif and serine/arginine rich 2
387700	0.0184	0.000888	0.5203	-3.32389	-1.72953	28.62	SLC16A12	solute carrier family 16 member 12
63895	0.0185	0.000895	0.4089	3.32154	1.3582	539.13	PIEZO2	piezo type mechanosensitive ion channel component 2
100033425	0.0186	0.000898	0.3119	-3.32068	-1.03587	72.12	SNORD116-13	small nucleolar RNA, C/D box 116-13
27125	0.0187	0.000904	0.1425	-3.31888	-0.472874	5486.27	AFF4	ALF transcription elongation factor 4
5778	0.0187	0.000907	0.4114	3.31791	1.36504	329.58	PTPN7	protein tyrosine phosphatase non-receptor type 7
12	0.0187	0.000908	0.5423	3.3177	1.79923	2223.85	SERPINA3	serpin family A member 3
81616	0.0187	0.000906	0.4653	3.3181	1.54387	20.69	ACSBG2	acyl-CoA synthetase bubblegum family member 2
54718	0.0188	0.000915	0.2696	3.31541	0.893719	122.89	BTN2A3P	butyrophilin subfamily 2 member A3, pseudogene
3683	0.0188	0.000915	0.425	3.31554	1.40918	1361.29	ITGAL	integrin subunit alpha L
113220	0.0189	0.000918	0.3802	-3.31441	-1.26029	1242.42	KIF12	kinesin family member 12
24146	0.0189	0.00092	0.2305	-3.31377	-0.763779	406.48	CLDN15	claudin 15
2329	0.0189	0.000922	0.2978	-3.31325	-0.986618	262.08	FMO4	flavin containing dimethylaniline monoxygenase 4
105373100	0.0189	0.000923	0.6777	-3.3131	-2.24521	28.63	LOC105373100	uncharacterized LOC105373100
84275	0.0189	0.000925	0.3205	-3.31251	-1.06176	196.94	SLC25A33	solute carrier family 25 member 33
101927587	0.019	0.000928	0.3825	-3.31142	-1.26654	40.25	LINC01725	long intergenic non-protein coding RNA 1725
256356	0.019	0.000928	0.1291	-3.31153	-0.42739	1250.36	GK5	glycerol kinase 5
101929459	0.019	0.000933	0.8112	3.30999	2.68491	8.52	TMCC2-AS1	TMCC2 antisense RNA 1
9450	0.019	0.000932	0.5175	3.3102	1.71311	89.19	LY86	lymphocyte antigen 86
57161	0.019	0.000932	0.2007	-3.31016	-0.664416	1747.06	PELI2	pellino E3 ubiquitin protein ligase family member 2
102723814	0.019	0.000931	0.3452	-3.31048	-1.14279	50.78	LOC102723814	uncharacterized LOC102723814
9214	0.0191	0.000938	0.607	3.30855	2.00815	425.59	FCMR	Fc mu receptor
64433	0.0191	0.000938	0.6491	-3.30848	-2.14745	23.06	LINC00244	long intergenic non-protein coding RNA 244
10129	0.0191	0.000939	0.2085	-3.30829	-0.689914	3347.07	FRY	FRY microtubule binding protein
57132	0.0191	0.000939	0.2177	-3.30832	-0.720216	1215.29	CHMP1B	charged multivesicular body protein 1B
80723	0.0193	0.000952	0.238	3.30449	0.786601	300.44	SLC35G2	solute carrier family 35 member G2
54734	0.0193	0.000951	0.6282	3.30464	2.07602	48.96	RAB39A	RAB39A, member RAS oncogene family
1071	0.0193	0.000952	0.4259	3.30436	1.40737	66.54	CETP	cholesteryl ester transfer protein
107984510	0.0194	0.000957	0.5264	-3.30291	-1.73866	83.87	LOC107984510	uncharacterized LOC107984510
2014	0.0194	0.000959	0.3146	3.30236	1.03899	467.02	EMP3	epithelial membrane protein 3
3988	0.0194	0.00096	0.3966	3.30213	1.30954	1960.96	LIPA	lipase A, lysosomal acid type
157	0.0194	0.000961	0.3764	3.30161	1.24277	898.07	GRK3	G protein-coupled receptor kinase 3
1545	0.0194	0.000963	0.4925	3.30111	1.62593	2195.7	CYP1B1	cytochrome P450 family 1 subfamily B member 1
100529240	0.0194	0.000963	0.3351	-3.30112	-1.10604	195.25	ZNF816-ZNF321P	ZNF816-ZNF321P readthrough
404550	0.0194	0.000965	0.5206	3.30044	1.71826	32.32	C16orf74	chromosome 16 open reading frame 74
2901	0.0195	0.000969	0.2399	-3.29934	-0.791354	224.95	GRIK5	glutamate ionotropic receptor kainate type subunit 5
7975	0.0195	0.000971	0.2904	-3.2988	-0.957861	763.38	MAFK	MAF bZIP transcription factor K
968	0.0195	0.000972	0.4377	3.29841	1.4436	1826.01	CD68	CD68 molecule
3081	0.0195	0.000974	0.4703	-3.29805	-1.55118	1923.24	HGD	homogentisate 1,2-dioxygenase
132789	0.0196	0.000976	0.1844	3.29744	0.608048	270.84	GNPDA2	glucosamine-6-phosphate deaminase 2
338	0.0198	0.000986	0.7768	-3.29445	-2.55897	2784.81	APOB	apolipoprotein B
1869	0.0198	0.000988	0.6312	3.29394	2.07922	58.1	E2F1	E2F transcription factor 1
222256	0.0199	0.000993	0.3473	-3.29242	-1.14342	139.16	CDHR3	cadherin related family member 3
3653	0.02	0.000999	0.2871	-3.29069	-0.944612	896.52	IPW	imprinted in Prader-Willi syndrome
6159	0.02	0.001	0.1331	3.28988	0.437909	3848.57	RPL29	ribosomal protein L29
105375912	0.02	0.001	0.4495	3.28972	1.47856	32.9	LOC105375912	uncharacterized LOC105375912
283143	0.02	0.001	0.455	3.28937	1.4968	28.69	LINC00900	long intergenic non-protein coding RNA 900
55	0.02	0.00101	0.7301	3.28882	2.40113	134.7	ACP3	acid phosphatase 3
10991	0.0201	0.00101	0.7607	-3.28757	-2.50096	18.25	SLC38A3	solute carrier family 38 member 3
105369171	0.0201	0.00101	0.248	-3.28786	-0.815465	65.35	LOC105369171	uncharacterized LOC105369171
91694	0.0201	0.00101	0.2487	-3.28779	-0.817565	689.16	LONRF1	LON peptidase N-terminal domain and ring finger 1
105374318	0.0201	0.00101	0.6252	-3.28699	-2.05499	48.7	LOC105374318	uncharacterized LOC105374318
107986361	0.0201	0.00102	0.3395	3.28627	1.11568	264.17	LOC107986361
1311	0.0201	0.00101	1.6979	3.28644	5.57994	965.99	COMP	cartilage oligomeric matrix protein
150221	0.0202	0.00102	0.4924	3.28575	1.61786	22.85	RIMBP3C	RIMS binding protein 3C
55707	0.0202	0.00102	0.2137	3.28445	0.701725	892.55	NECAP2	NECAP endocytosis associated 2
229	0.0202	0.00102	0.5607	-3.28407	-1.84137	2907.79	ALDOB	aldolase, fructose-bisphosphate B
8926	0.0203	0.00102	0.2508	-3.28367	-0.823427	1015.55	SNURF	SNRPN upstream open reading frame
165904	0.0203	0.00103	0.9209	-3.28319	-3.02361	12.76	XIRP1	xin actin binding repeat containing 1
101927051	0.0203	0.00103	0.4306	3.28213	1.4132	143.99	PDXP-DT	PDXP divergent transcript
105374527	0.0204	0.00104	0.707	-3.2808	-2.31966	52.09	LOC105374527	uncharacterized LOC105374527
3795	0.0205	0.00104	0.2903	3.27866	0.95165	75.17	KHK	ketohexokinase
5648	0.0205	0.00104	0.2629	-3.27853	-0.861802	317.46	MASP1	MBL associated serine protease 1
1595	0.0205	0.00104	0.379	-3.2786	-1.24259	1468.34	CYP51A1	cytochrome P450 family 51 subfamily A member 1
105377137	0.0205	0.00104	0.5555	-3.27828	-1.82105	46.12	LNCSIK1	uncharacterized LOC105377137
51655	0.0206	0.00105	0.3827	-3.27766	-1.25432	348.98	RASD1	ras related dexamethasone induced 1
54996	0.0206	0.00105	0.2187	-3.27735	-0.716864	747.32	MTARC2	mitochondrial amidoxime reducing component 2
10720	0.0207	0.00106	0.7872	-3.27515	-2.57823	701.35	UGT2B11	UDP glucuronosyltransferase family 2 member B11
112464	0.0207	0.00106	0.416	3.27469	1.36213	160.95	CAVIN3	caveolae associated protein 3
50651	0.0207	0.00106	0.2472	-3.27446	-0.809345	99.87	SLC45A1	solute carrier family 45 member 1
55619	0.0208	0.00106	0.3081	3.27312	1.00861	2000.09	DOCK10	dedicator of cytokinesis 10
3109	0.0209	0.00107	0.4016	3.27186	1.31406	820.84	HLA-DMB	major histocompatibility complex, class II, DM beta
2335	0.0209	0.00107	0.7122	3.2715	2.32993	37282.4	FN1	fibronectin 1
4610	0.0209	0.00107	0.3487	3.27055	1.1406	119.73	MYCL	MYCL proto-oncogene, bHLH transcription factor
64175	0.021	0.00108	0.5325	3.26963	1.74095	767.11	P3H1	prolyl 3-hydroxylase 1
9051	0.021	0.00108	0.3333	3.26978	1.08994	511.94	PSTPIP1	proline-serine-threonine phosphatase interacting protein 1
10290	0.021	0.00108	0.2398	-3.2688	-0.783977	2071.19	SPEG	striated muscle enriched protein kinase
3712	0.0211	0.00108	0.2279	-3.26825	-0.744814	1660.39	IVD	isovaleryl-CoA dehydrogenase
128209	0.0212	0.00109	0.9031	3.266	2.94953	16.48	KLF17	KLF transcription factor 17
100506497	0.0213	0.0011	0.4017	3.26392	1.31122	45.35	CPVL-AS2	CPVL antisense RNA 2
22865	0.0214	0.0011	0.5468	3.26335	1.78432	44.22	SLITRK3	SLIT and NTRK like family member 3
55959	0.0214	0.0011	0.3938	3.26323	1.28514	2522.75	SULF2	sulfatase 2
7276	0.0214	0.0011	0.537	-3.26268	-1.75203	825.43	TTR	transthyretin
79843	0.0214	0.0011	0.4662	3.26238	1.52105	54.8	FAM124B	family with sequence similarity 124 member B
7297	0.0214	0.00111	0.1585	3.26157	0.516959	2058.85	TYK2	tyrosine kinase 2
81532	0.0214	0.00111	0.198	-3.26121	-0.645822	633.3	MOB2	MOB kinase activator 2
100873982	0.0214	0.00111	0.8354	3.26098	2.72433	8.83	ABCC5-AS1	ABCC5 antisense RNA 1
51684	0.0215	0.00111	0.1906	3.2599	0.621191	666.09	SUFU	SUFU negative regulator of hedgehog signaling
10410	0.0215	0.00112	0.3436	3.25964	1.1201	5405.88	IFITM3	interferon induced transmembrane protein 3
871	0.0215	0.00112	0.5389	3.25902	1.75618	3354.22	SERPINH1	serpin family H member 1
5557	0.0215	0.00112	0.2651	3.25908	0.864137	104.55	PRIM1	DNA primase subunit 1
107984834	0.0216	0.00112	0.458	3.2585	1.49232	175.12	CORO1A-AS1	CORO1A antisense RNA 1
51316	0.0216	0.00112	0.628	3.25798	2.04591	260.28	PLAC8	placenta associated 8
389170	0.0217	0.00113	0.334	-3.2561	-1.08757	32.29	LEKR1	leucine, glutamate and lysine rich 1
79734	0.0217	0.00113	0.2411	3.2554	0.784903	280.12	KCTD17	potassium channel tetramerization domain containing 17
100527960	0.0217	0.00114	0.2077	-3.2547	-0.67611	358.54	MROH7-TTC4	MROH7-TTC4 readthrough (NMD candidate)
107984388	0.0217	0.00113	0.2566	-3.25493	-0.835131	63.52	LOC107984388	uncharacterized LOC107984388
79085	0.0217	0.00113	0.2484	-3.25488	-0.808381	731.04	SLC25A23	solute carrier family 25 member 23
6721	0.0218	0.00114	0.217	-3.25429	-0.706312	3472.73	SREBF2	sterol regulatory element binding transcription factor 2
119391	0.0218	0.00114	0.2808	-3.25323	-0.913495	345.45	GSTO2	glutathione S-transferase omega 2
767583	0.0218	0.00114	0.6158	-3.2527	-2.00303	37.51	SNORD114-7	small nucleolar RNA, C/D box 114-7
388436	0.0218	0.00114	0.3006	3.25251	0.977669	64.25	LOC388436	uncharacterized protein ENSP00000382042
100507299	0.0219	0.00115	0.3073	-3.25147	-0.99902	135.57	SMC5-DT	SMC5 divergent transcript
387338	0.0221	0.00116	0.1587	-3.24816	-0.515603	667.13	NSUN4	NOP2/Sun RNA methyltransferase 4
100506305	0.0221	0.00116	0.7997	-3.24803	-2.59729	13.58	LINC00958	long intergenic non-protein coding RNA 958
79908	0.0221	0.00116	0.4681	-3.24768	-1.52027	511.8	BTNL8	butyrophilin like 8
11279	0.0221	0.00116	0.3167	3.24757	1.02862	518.15	KLF8	KLF transcription factor 8
5909	0.0222	0.00117	0.5186	-3.24512	-1.68285	2671.61	RAP1GAP	RAP1 GTPase activating protein
6275	0.0222	0.00117	0.3302	3.24503	1.07146	522.24	S100A4	S100 calcium binding protein A4
6241	0.0222	0.00117	0.8611	3.24541	2.79456	178.13	RRM2	ribonucleotide reductase regulatory subunit M2
339751	0.0222	0.00117	0.1745	-3.24572	-0.566388	271.67	MAP3K20-AS1	MAP3K20 antisense RNA 1
105374955	0.0222	0.00117	0.3922	-3.2451	-1.27272	106.54	LOC105374955	uncharacterized LOC105374955
10926	0.0222	0.00117	0.3034	3.24502	0.984525	123.24	DBF4	DBF4 zinc finger
107986858	0.0222	0.00117	0.5588	-3.24538	-1.81363	12.79	LOC107986858	uncharacterized LOC107986858
89839	0.0222	0.00117	0.4924	3.24543	1.59818	86.28	ARHGAP11B	Rho GTPase activating protein 11B
11326	0.0222	0.00117	0.5863	3.24515	1.90263	1220.34	VSIG4	V-set and immunoglobulin domain containing 4
100506127	0.0222	0.00118	0.343	3.2442	1.11286	186.19	GVQW3	GVQW motif containing 3
103021294	0.0222	0.00118	0.2996	-3.24388	-0.971758	722.7	ABALON	apoptotic BCL2L1-antisense long non-coding RNA
3157	0.0223	0.00118	0.3977	-3.24328	-1.29	1601.76	HMGCS1	3-hydroxy-3-methylglutaryl-CoA synthase 1
10333	0.0223	0.00118	0.4672	3.24271	1.51504	464.68	TLR6	toll like receptor 6
105376541	0.0223	0.00118	0.3001	-3.24282	-0.973296	80.92	NRIP3-DT	NRIP3 divergent transcript
10981	0.0223	0.00119	0.2346	3.24231	0.760597	173.8	RAB32	RAB32, member RAS oncogene family
3903	0.0223	0.00119	0.5069	3.24185	1.64315	931.35	LAIR1	leukocyte associated immunoglobulin like receptor 1
54955	0.0223	0.00119	0.2172	3.24156	0.704107	204.56	C1orf109	chromosome 1 open reading frame 109
90668	0.0224	0.00119	0.3219	-3.24028	-1.04297	104.36	CARMIL3	capping protein regulator and myosin 1 linker 3
140564	0.0224	0.0012	0.3158	3.23955	1.02302	275.53	APOBEC3D	apolipoprotein B mRNA editing enzyme catalytic subunit 3D
58476	0.0225	0.0012	0.3807	-3.23881	-1.23307	1454.52	TP53INP2	tumor protein p53 inducible nuclear protein 2
11344	0.0225	0.0012	0.203	3.23858	0.657495	574.73	TWF2	twinfilin actin binding protein 2
105372316	0.0225	0.0012	0.5604	-3.23815	-1.81469	48.78	LOC105372316	uncharacterized LOC105372316
25900	0.0225	0.00121	0.3206	3.23759	1.038	724.82	IFFO1	intermediate filament family orphan 1
81031	0.0225	0.00121	0.2986	3.23754	0.966626	488.93	SLC2A10	solute carrier family 2 member 10
861	0.0226	0.00121	0.4264	3.23689	1.38007	3188.15	RUNX1	RUNX family transcription factor 1
3762	0.0227	0.00122	0.5998	3.23458	1.94012	121.49	KCNJ5	potassium inwardly rectifying channel subfamily J member 5
112267956	0.0227	0.00122	0.4005	-3.23402	-1.29528	728.5	LOC112267956
286262	0.0228	0.00122	0.4477	-3.23368	-1.44761	525.8	TPRN	taperin
79955	0.0228	0.00123	0.3102	-3.2329	-1.00294	186.23	PDZD7	PDZ domain containing 7
5954	0.0228	0.00123	0.3474	3.23298	1.12316	1650.92	RCN1	reticulocalbin 1
11211	0.0228	0.00123	0.2803	-3.23297	-0.906299	96.09	FZD10	frizzled class receptor 10
399669	0.0228	0.00123	0.4035	-3.23248	-1.3044	172.94	ZNF321P	zinc finger protein 321, pseudogene
767596	0.0228	0.00123	0.7754	-3.23212	-2.50629	22.85	SNORD114-18	small nucleolar RNA, C/D box 114-18
8420	0.0229	0.00123	0.3854	3.23112	1.24534	435.3	SNHG3	small nucleolar RNA host gene 3
201725	0.0229	0.00124	0.2535	3.22964	0.818637	114.5	C4orf46	chromosome 4 open reading frame 46
140947	0.0229	0.00124	0.7522	3.22933	2.42902	23.1	DCANP1	dendritic cell associated nuclear protein 1
10486	0.0229	0.00124	0.2723	-3.22994	-0.879658	404.73	CAP2	cyclase associated actin cytoskeleton regulatory protein 2
84456	0.0229	0.00124	0.2992	3.22921	0.966133	357.63	L3MBTL3	L3MBTL histone methyl-lysine binding protein 3
105372161	0.0229	0.00124	0.7853	-3.22961	-2.53616	90.42	LOC105372161	uncharacterized LOC105372161
767580	0.023	0.00125	0.6678	-3.22829	-2.1559	33.27	SNORD114-4	small nucleolar RNA, C/D box 114-4
101927393	0.023	0.00125	0.2629	-3.22806	-0.848595	314.69	LOC101927393	uncharacterized LOC101927393
1579	0.0231	0.00125	0.5074	-3.22689	-1.63748	135.09	CYP4A11	cytochrome P450 family 4 subfamily A member 11
126295	0.0231	0.00125	0.2569	-3.22646	-0.82895	125.95	ZNF57	zinc finger protein 57
1379	0.0231	0.00126	1.0074	3.22495	3.24877	34.43	CR1L	complement C3b/C4b receptor 1 like
6036	0.0231	0.00126	1.0328	3.22523	3.33115	50.88	RNASE2	ribonuclease A family member 2
6017	0.0231	0.00126	0.5415	-3.22508	-1.74637	18.28	RLBP1	retinaldehyde binding protein 1
79801	0.0231	0.00126	0.7849	3.22545	2.53164	66.39	SHCBP1	SHC binding and spindle associated 1
4063	0.0231	0.00126	0.5364	3.22438	1.72966	167.24	LY9	lymphocyte antigen 9
388	0.0231	0.00126	0.3809	-3.22452	-1.22817	7516.08	RHOB	ras homolog family member B
28735	0.0233	0.00127	0.6982	3.22229	2.24973	15.47	TRAJ20	T cell receptor alpha joining 20
388077	0.0233	0.00127	1.0159	3.22239	3.27357	37.97	IGHV1OR15-1	immunoglobulin heavy variable 1/OR15-1 (non-functional)
4939	0.0233	0.00128	0.4236	3.22154	1.36464	706.01	OAS2	2'-5'-oligoadenylate synthetase 2
114805	0.0234	0.00128	0.6322	3.21999	2.03567	26.8	GALNT13	polypeptide N-acetylgalactosaminyltransferase 13
167227	0.0235	0.00129	0.2488	3.21858	0.800903	1637.88	DCP2	decapping mRNA 2
6098	0.0235	0.00129	0.6992	3.21841	2.25034	12.84	ROS1	ROS proto-oncogene 1, receptor tyrosine kinase
6218	0.0235	0.00129	0.2388	3.21837	0.768513	3626.7	RPS17	ribosomal protein S17
6430	0.0235	0.00129	0.139	-3.2178	-0.447282	4993.05	SRSF5	serine and arginine rich splicing factor 5
112935892	0.0236	0.00129	0.3094	3.21746	0.99559	73.34	LINC02605	long intergenic non-protein coding RNA 2605
730087	0.0236	0.0013	0.4935	-3.21669	-1.58736	169.48	ZNF726	zinc finger protein 726
101928663	0.0236	0.0013	0.7047	3.21647	2.2668	29.32	LOC101928663	uncharacterized LOC101928663
138429	0.0236	0.0013	0.5425	-3.21612	-1.74467	76.71	PIP5KL1	phosphatidylinositol-4-phosphate 5-kinase like 1
1647	0.0237	0.0013	0.2373	-3.21516	-0.762828	524.9	GADD45A	growth arrest and DNA damage inducible alpha
105373485	0.0237	0.0013	0.4345	-3.21503	-1.3968	361.97	LOC105373485	uncharacterized LOC105373485
101929216	0.0237	0.0013	0.6082	3.21497	1.9553	17.69	LOC101929216	replaced by ID 105378291
4283	0.0238	0.00131	0.6278	3.21277	2.01703	138.32	CXCL9	C-X-C motif chemokine ligand 9
64122	0.024	0.00133	0.3574	-3.21047	-1.14745	367.74	FN3K	fructosamine 3 kinase
105369319	0.024	0.00133	0.446	3.21004	1.4316	40.21	LINC02705	long intergenic non-protein coding RNA 2705
29121	0.024	0.00133	0.3664	3.20933	1.17588	747.39	CLEC2D	C-type lectin domain family 2 member D
1362	0.0242	0.00134	0.2436	-3.20768	-0.781407	8594.67	CPD	carboxypeptidase D
100506358	0.0243	0.00135	0.7981	-3.20572	-2.55841	8.14	LOC100506358	uncharacterized LOC100506358
29956	0.0245	0.00136	0.2014	-3.2037	-0.64519	2818.12	CERS2	ceramide synthase 2
340152	0.0245	0.00136	0.4289	3.20348	1.37383	170.7	ZC3H12D	zinc finger CCCH-type containing 12D
28395	0.0246	0.00136	0.9994	3.20199	3.20003	102.88	IGHV4-34	immunoglobulin heavy variable 4-34
1831	0.0247	0.00137	0.2517	-3.20024	-0.805593	5676.24	TSC22D3	TSC22 domain family member 3
1308	0.0247	0.00138	0.2573	3.19949	0.823148	88.39	COL17A1	collagen type XVII alpha 1 chain
107984670	0.0247	0.00138	0.4659	-3.19955	-1.49077	28.76	LOC107984670	uncharacterized LOC107984670
105371512	0.0248	0.00138	0.989	3.19902	3.1637	18.37	LOC105371512	uncharacterized LOC105371512
27185	0.0248	0.00138	0.26	3.19872	0.831696	439.92	DISC1	DISC1 scaffold protein
5118	0.0248	0.00138	0.4827	3.19849	1.54403	1570.03	PCOLCE	procollagen C-endopeptidase enhancer
105373925	0.0248	0.00138	0.2024	3.19811	0.647451	124.32	LOC105373925	uncharacterized LOC105373925
102723338	0.0248	0.00139	0.4719	-3.19736	-1.5088	84.4	LOC102723338	uncharacterized LOC102723338
83879	0.0248	0.00139	0.4857	3.19673	1.55262	43.6	CDCA7	cell division cycle associated 7
441081	0.0248	0.00139	0.25	3.19689	0.799082	386.41	LOC441081	POM121 membrane glycoprotein (rat) pseudogene
9024	0.0248	0.00139	0.3383	-3.19672	-1.08157	329.3	BRSK2	BR serine/threonine kinase 2
28751	0.0249	0.00139	0.7641	3.19622	2.44232	19.77	TRAJ4	T cell receptor alpha joining 4
100616211	0.025	0.0014	0.2809	3.19453	0.897415	248.52	MIR4709	microRNA 4709
105369151	0.025	0.0014	0.5594	3.19427	1.78692	144.12	LOC105369151	uncharacterized LOC105369151
29974	0.025	0.0014	0.4876	-3.19385	-1.55739	1009.44	A1CF	APOBEC1 complementation factor
7029	0.025	0.00141	0.2925	-3.19354	-0.934101	3447.31	TFDP2	transcription factor Dp-2
105369812	0.025	0.00141	0.7576	3.19314	2.41903	16.01	LOC105369812	uncharacterized LOC105369812
150465	0.0251	0.00141	0.1941	3.19174	0.619582	922.88	TTL	tubulin tyrosine ligase
285889	0.0251	0.00141	0.6688	-3.19168	-2.13475	24.52	LOC285889	uncharacterized LOC285889
100422841	0.0251	0.00141	0.3874	3.19212	1.23647	23.72	MIR3174	microRNA 3174
3212	0.0251	0.00141	0.2517	3.19175	0.803472	224.45	HOXB2	homeobox B2
553103	0.0251	0.00142	0.4018	-3.1908	-1.2821	283.14	MIR3936HG	MIR3936 host gene
64225	0.0252	0.00142	0.1631	-3.19021	-0.520428	1068.35	ATL2	atlastin GTPase 2
84321	0.0252	0.00142	0.225	3.1904	0.717911	247.44	THOC3	THO complex subunit 3
28739	0.0252	0.00142	0.6566	3.19012	2.09448	16.37	TRAJ16	T cell receptor alpha joining 16
107984063	0.0252	0.00142	0.3825	3.18963	1.22006	49.82	LOC107984063
347051	0.0253	0.00143	0.461	-3.18822	-1.46969	209.22	SLC10A5	solute carrier family 10 member 5
80820	0.0254	0.00144	0.3732	-3.18688	-1.18934	1518.76	EEPD1	endonuclease/exonuclease/phosphatase family domain containing 1
199	0.0255	0.00144	0.5825	3.18569	1.85577	415.13	AIF1	allograft inflammatory factor 1
107986603	0.0255	0.00144	0.4045	3.18569	1.28871	122.82	LOC107986603
8343	0.0257	0.00146	0.3444	3.18267	1.09622	121.31	H2BC7	H2B clustered histone 7
129531	0.0257	0.00146	0.2406	3.18233	0.765605	218.48	MITD1	microtubule interacting and trafficking domain containing 1
7058	0.0257	0.00147	0.6639	3.18131	2.11197	6125.34	THBS2	thrombospondin 2
1607	0.0257	0.00147	0.3672	-3.18111	-1.16826	152.47	DGKB	diacylglycerol kinase beta
105376116	0.0257	0.00146	0.4897	3.18192	1.55814	24.63	SLC28A3-AS1	SLC28A3 regulatory antisense RNA 1
27253	0.0257	0.00146	0.3007	3.18165	0.956854	867.84	PCDH17	protocadherin 17
1178	0.0257	0.00147	1.9378	3.18136	6.1648	199.81	CLC	Charcot-Leyden crystal galectin
107986105	0.0258	0.00147	0.8424	-3.17976	-2.67848	16.97	LOC107986105	uncharacterized LOC107986105
101929719	0.0258	0.00147	0.3995	-3.17959	-1.27034	55.06	LOC101929719	uncharacterized LOC101929719
105373046	0.0259	0.00148	0.4858	-3.17889	-1.54436	190.7	LOC105373046	uncharacterized LOC105373046
27314	0.026	0.00149	0.388	3.17747	1.23285	659.81	RAB30	RAB30, member RAS oncogene family
105371773	0.0261	0.00149	1.2183	3.1763	3.86984	12.35	LOC105371773	uncharacterized LOC105371773
257144	0.0261	0.00149	0.3299	-3.17584	-1.04761	315.19	GCSAM	germinal center associated signaling and motility
440498	0.0261	0.0015	0.2396	-3.17553	-0.761014	140.11	HSBP1L1	heat shock factor binding protein 1 like 1
56934	0.0261	0.0015	0.803	-3.17524	-2.54967	8.87	CA10	carbonic anhydrase 10
4125	0.0261	0.0015	0.2952	3.175	0.937404	1681.93	MAN2B1	mannosidase alpha class 2B member 1
64858	0.0263	0.00151	0.1833	3.17239	0.581456	178.55	DCLRE1B	DNA cross-link repair 1B
171024	0.0263	0.00151	0.3133	-3.17232	-0.993913	17956.6	SYNPO2	synaptopodin 2
4902	0.0264	0.00152	0.4005	-3.17111	-1.26998	197.51	NRTN	neurturin
9620	0.0264	0.00152	0.2494	3.17073	0.79093	588.71	CELSR1	cadherin EGF LAG seven-pass G-type receptor 1
109910381	0.0264	0.00152	0.3363	3.17029	1.06625	810.16	RNA5-8SN3	RNA, 5.8S ribosomal N3
105376572	0.0267	0.00154	0.3824	-3.16699	-1.21092	31.82	LOC105376572	uncharacterized LOC105376572
112267876	0.0267	0.00154	0.6998	3.16694	2.21613	273.33	LOC112267876
105378187	0.0267	0.00154	1.1517	3.16726	3.64758	68.86	LOC105378187
64220	0.0267	0.00154	0.4607	3.16733	1.45929	72.29	STRA6	signaling receptor and transporter of retinol STRA6
197196	0.0268	0.00155	0.3989	3.16574	1.26287	38.28	LINC00311	long intergenic non-protein coding RNA 311
164091	0.0268	0.00155	0.3159	-3.16533	-0.999889	899.33	PAQR7	progestin and adipoQ receptor family member 7
2166	0.0268	0.00155	0.3373	-3.16478	-1.0676	371.04	FAAH	fatty acid amide hydrolase
3621	0.0268	0.00155	0.1815	-3.16464	-0.574316	317.77	ING1	inhibitor of growth family member 1
767562	0.0269	0.00156	0.5262	-3.16373	-1.66469	57.65	SNORD113-2	small nucleolar RNA, C/D box 113-2
1393	0.0271	0.00157	0.5184	3.16119	1.63865	23.56	CRHBP	corticotropin releasing hormone binding protein
430	0.0271	0.00157	0.7204	3.16063	2.27682	12.53	ASCL2	achaete-scute family bHLH transcription factor 2
200931	0.0273	0.00158	0.4166	-3.15907	-1.31613	116.46	SLC51A	solute carrier family 51 subunit alpha
23645	0.0273	0.00158	0.434	-3.15867	-1.37091	2049.09	PPP1R15A	protein phosphatase 1 regulatory subunit 15A
8317	0.0273	0.00159	0.4117	3.15801	1.30009	136.63	CDC7	cell division cycle 7
84886	0.0274	0.00159	0.1948	-3.15723	-0.61504	2233.76	C1orf198	chromosome 1 open reading frame 198
3978	0.0274	0.0016	0.1657	3.15669	0.523128	421.6	LIG1	DNA ligase 1
283551	0.0275	0.0016	0.3443	3.15544	1.08627	147.52	LINC01588	long intergenic non-protein coding RNA 1588
5729	0.0275	0.0016	0.4145	3.15521	1.30769	163.86	PTGDR	prostaglandin D2 receptor
55503	0.0275	0.00161	0.5179	-3.15483	-1.63374	494.83	TRPV6	transient receptor potential cation channel subfamily V member 6
105370912	0.0275	0.00161	0.7724	-3.15438	-2.43657	42.72	LOC105370912	uncharacterized LOC105370912
112267940	0.0276	0.00161	0.2337	3.15321	0.736926	136.96	LOC112267940
107986467	0.0276	0.00161	0.3746	3.15337	1.18139	28.67	LOC107986467	uncharacterized LOC107986467
654364	0.0276	0.00162	0.2763	3.15301	0.871078	994.51	NME1-NME2	NME1-NME2 readthrough
101928766	0.0276	0.00161	0.4726	-3.15334	-1.4903	129.07	LINC01979	long intergenic non-protein coding RNA 1979
56670	0.0277	0.00162	0.5592	3.15153	1.76242	23.17	SUCNR1	succinate receptor 1
6118	0.0278	0.00163	0.2004	3.15041	0.631478	483.37	RPA2	replication protein A2
100129034	0.0278	0.00163	0.1389	3.15055	0.437726	2342.3	LOC100129034	uncharacterized LOC100129034
83875	0.0278	0.00163	0.4113	-3.14988	-1.29554	667.71	BCO2	beta-carotene oxygenase 2
9859	0.028	0.00164	0.2706	3.14791	0.851849	1724.19	CEP170	centrosomal protein 170
107986402	0.028	0.00164	0.8097	-3.14803	-2.54909	7.93	LINC02196	long intergenic non-protein coding RNA 2196
105370265	0.028	0.00165	0.4623	3.14709	1.45481	63.58	LOC105370265	uncharacterized LOC105370265
60676	0.0281	0.00165	0.782	-3.14643	-2.46047	1225.06	PAPPA2	pappalysin 2
339883	0.0281	0.00165	0.19	-3.14624	-0.597874	479.18	APRG1	APRG1 tumor suppressor candidate
2563	0.0281	0.00166	0.4378	3.14528	1.37715	21.29	GABRD	gamma-aminobutyric acid type A receptor subunit delta
101926893	0.0281	0.00166	0.7704	3.1449	2.42268	45.23	LIX1-AS1	LIX1 and RIOK2 antisense RNA 1
3638	0.0281	0.00166	0.3897	-3.14513	-1.22578	925.49	INSIG1	insulin induced gene 1
5027	0.0281	0.00166	0.2808	3.14487	0.883186	315.28	P2RX7	purinergic receptor P2X 7
256236	0.0281	0.00166	0.361	3.14553	1.13558	196.04	NAPSB	napsin B aspartic peptidase, pseudogene
101928284	0.0281	0.00166	0.3929	-3.14536	-1.23584	61.65	PDE9A-AS1	PDE9A antisense RNA 1
102723395	0.0281	0.00166	0.7588	3.14461	2.38614	14.39	LOC102723395	uncharacterized LOC102723395
107985840	0.0281	0.00167	0.2272	3.14414	0.714502	114.31	LOC107985840	uncharacterized LOC107985840
53343	0.0281	0.00167	0.2255	-3.14411	-0.7089	535.24	NUDT9	nudix hydrolase 9
28755	0.0282	0.00167	0.4243	3.14327	1.33383	416.77	TRAC	T cell receptor alpha constant
102723442	0.0282	0.00167	1.3053	3.14312	4.10276	7.29	LINC01754	long intergenic non-protein coding RNA 1754
100422997	0.0282	0.00168	0.5368	-3.14199	-1.6865	53.78	MIR4257	microRNA 4257
9156	0.0282	0.00168	0.8362	3.14248	2.62772	33.07	EXO1	exonuclease 1
25966	0.0282	0.00168	0.1217	3.1421	0.382237	1173.14	C2CD2	C2 calcium dependent domain containing 2
200316	0.0282	0.00168	0.2152	3.14237	0.67622	579.51	APOBEC3F	apolipoprotein B mRNA editing enzyme catalytic subunit 3F
3796	0.0285	0.00169	0.1865	3.13907	0.585384	1086.62	KIF2A	kinesin family member 2A
1102	0.0285	0.0017	0.2169	3.13868	0.680762	736.96	RCBTB2	RCC1 and BTB domain containing protein 2
11329	0.0286	0.0017	0.1733	3.13756	0.543774	1748.61	STK38	serine/threonine kinase 38
105376279	0.0286	0.00171	0.3995	-3.13685	-1.25321	37.41	LOC105376279	uncharacterized LOC105376279
126823	0.0286	0.00171	0.3574	-3.13637	-1.12091	53.2	KLHDC9	kelch domain containing 9
29940	0.0287	0.00172	0.3412	3.13551	1.06996	1413.08	DSE	dermatan sulfate epimerase
105370651	0.0288	0.00172	0.6436	3.13409	2.01715	59.43	LOC105370651	uncharacterized LOC105370651
6403	0.0289	0.00173	0.3515	3.1325	1.10121	488.33	SELP	selectin P
3741	0.0289	0.00173	0.4286	-3.13224	-1.34241	60.35	KCNA5	potassium voltage-gated channel subfamily A member 5
4753	0.0289	0.00173	0.5596	3.13225	1.75289	123.92	NELL2	neural EGFL like 2
27040	0.0289	0.00173	0.2583	3.13287	0.809287	275.92	LAT	linker for activation of T cells
9534	0.0289	0.00174	0.1797	-3.13212	-0.56281	965.76	ZNF254	zinc finger protein 254
1259	0.029	0.00174	0.4243	-3.13056	-1.32838	86.42	CNGA1	cyclic nucleotide gated channel subunit alpha 1
105370577	0.029	0.00174	0.6201	3.13075	1.94138	20.05	LOC105370577	uncharacterized LOC105370577
55689	0.0291	0.00175	0.2069	3.13014	0.647632	1293.59	YEATS2	YEATS domain containing 2
10231	0.0291	0.00175	0.3311	-3.12966	-1.03622	1489.84	RCAN2	regulator of calcineurin 2
105378558	0.0291	0.00175	0.5008	3.12972	1.56749	140.92	EBF3-AS1	EBF3 antisense RNA 1
5452	0.0291	0.00175	0.5484	3.12884	1.71587	487.92	POU2F2	POU class 2 homeobox 2
56963	0.0291	0.00176	0.3227	-3.12863	-1.00975	705.89	RGMA	repulsive guidance molecule BMP co-receptor a
7364	0.0292	0.00176	0.4048	-3.12725	-1.26604	468.97	UGT2B7	UDP glucuronosyltransferase family 2 member B7
22936	0.0292	0.00176	0.4252	-3.12728	-1.32972	2590.51	ELL2	elongation factor for RNA polymerase II 2
3001	0.0292	0.00177	0.4865	3.12703	1.52141	82.32	GZMA	granzyme A
9865	0.0293	0.00177	0.402	3.12609	1.25667	159.14	TRIL	TLR4 interactor with leucine rich repeats
26472	0.0293	0.00177	0.3675	3.1261	1.14881	258.92	PPP1R14B	protein phosphatase 1 regulatory inhibitor subunit 14B
374403	0.0294	0.00178	0.3591	3.12438	1.12195	319.83	TBC1D10C	TBC1 domain family member 10C
107984200	0.0294	0.00178	0.2266	-3.12411	-0.707971	396.39	LOC107984200	uncharacterized LOC107984200
574452	0.0295	0.00179	1.0658	-3.1236	-3.32916	20.16	MIR494	microRNA 494
23315	0.0296	0.0018	0.1568	-3.12188	-0.489607	1005.39	SLC9A8	solute carrier family 9 member A8
2187	0.0296	0.0018	0.4351	3.12194	1.35851	58.55	FANCB	FA complementation group B
4831	0.0296	0.0018	0.2511	3.12137	0.783625	882.09	NME2	NME/NM23 nucleoside diphosphate kinase 2
55638	0.0297	0.00181	0.3143	-3.12052	-0.980685	598.57	SYBU	syntabulin
9211	0.0297	0.0018	0.6107	-3.12066	-1.90564	27.01	LGI1	leucine rich glioma inactivated 1
105370765	0.0297	0.00181	0.2678	-3.12016	-0.835648	117.58	LOC105370765	uncharacterized LOC105370765
9181	0.0297	0.00181	0.1842	3.11952	0.574547	2662.67	ARHGEF2	Rho/Rac guanine nucleotide exchange factor 2
158427	0.0298	0.00182	0.1362	-3.11861	-0.424744	769.12	TSTD2	thiosulfate sulfurtransferase like domain containing 2
643834	0.0298	0.00182	1.1453	3.11866	3.57186	41.95	PGA3	pepsinogen A3
55607	0.0298	0.00182	0.4046	-3.11812	-1.26157	1520.97	PPP1R9A	protein phosphatase 1 regulatory subunit 9A
23059	0.0298	0.00182	0.133	-3.11782	-0.41472	459.06	CLUAP1	clusterin associated protein 1
7579	0.0298	0.00182	0.1997	3.11759	0.62246	419.74	ZSCAN20	zinc finger and SCAN domain containing 20
100506289	0.0298	0.00183	0.6886	3.11732	2.1467	9.32	LOC100506289	uncharacterized LOC100506289
4644	0.0299	0.00183	0.3137	3.11695	0.977822	1892.5	MYO5A	myosin VA
107987046	0.0299	0.00183	0.5929	3.11607	1.8476	18.67	LOC107987046	uncharacterized LOC107987046
105374810	0.03	0.00184	0.9301	3.11553	2.89771	28.25	LOC105374810	uncharacterized LOC105374810
3738	0.0301	0.00185	0.5171	3.11409	1.61024	581.86	KCNA3	potassium voltage-gated channel subfamily A member 3
51646	0.0301	0.00185	0.1605	-3.11277	-0.499718	1469.13	YPEL5	yippee like 5
541471	0.0301	0.00185	0.3231	3.1126	1.00578	481.07	MIR4435-2HG	MIR4435-2 host gene
64399	0.0301	0.00185	0.448	-3.11288	-1.39455	1110.86	HHIP	hedgehog interacting protein
57819	0.0301	0.00185	0.2106	3.11262	0.655492	157.55	LSM2	LSM2 homolog, U6 small nuclear RNA and mRNA degradation associated
554236	0.0301	0.00185	0.4319	-3.11289	-1.34435	18.68	DPY19L2P1	DPY19L2 pseudogene 1
440503	0.0302	0.00186	0.4071	-3.11239	-1.26695	140.98	PLIN5	perilipin 5
3500	0.0302	0.00186	1.3098	3.11158	4.07546	11423.7	IGHG1	immunoglobulin heavy constant gamma 1 (G1m marker)
57333	0.0302	0.00186	0.5379	3.11148	1.67362	1001.48	RCN3	reticulocalbin 3
105378005	0.0303	0.00187	0.783	3.10986	2.43515	23.29	LOC105378005	uncharacterized LOC105378005
338809	0.0303	0.00187	0.8806	3.10978	2.73844	11.15	C12orf74	replaced by ID 440107
767561	0.0303	0.00187	0.551	-3.10977	-1.71349	79.34	SNORD113-1	small nucleolar RNA, C/D box 113-1
54884	0.0303	0.00187	0.33	-3.10935	-1.02605	1709.85	RETSAT	retinol saturase
102724852	0.0303	0.00188	0.6547	3.10924	2.03571	1582.3	LOC102724852	replaced by ID 100033819
348487	0.0304	0.00188	0.7473	-3.10856	-2.32305	11.03	FAM131C	family with sequence similarity 131 member C
3115	0.0304	0.00188	0.3153	3.10833	0.980072	2362.73	HLA-DPB1	major histocompatibility complex, class II, DP beta 1
22822	0.0304	0.00188	0.2702	-3.10802	-0.839779	1652.81	PHLDA1	pleckstrin homology like domain family A member 1
151242	0.0304	0.00189	0.4152	-3.10734	-1.29018	76.37	PPP1R1C	protein phosphatase 1 regulatory inhibitor subunit 1C
2960	0.0304	0.00189	0.2406	3.10762	0.747542	253.97	GTF2E1	general transcription factor IIE subunit 1
107987303	0.0304	0.00189	0.663	3.10739	2.06035	73.28	LOC107987303	uncharacterized LOC107987303
9787	0.0304	0.00189	0.9012	3.10705	2.80017	52.52	DLGAP5	DLG associated protein 5
3231	0.0305	0.0019	0.7458	3.1058	2.31635	9.17	HOXD1	homeobox D1
105374160	0.0305	0.00189	1.1563	3.10622	3.59179	9.7	LOC105374160
100996930	0.0305	0.0019	0.8901	-3.1058	-2.76458	21.45	LINC00621	long intergenic non-protein coding RNA 621
28736	0.0305	0.0019	0.7045	3.10593	2.18802	15.98	TRAJ19	T cell receptor alpha joining 19 (non-functional)
4830	0.0305	0.0019	0.5549	3.10544	1.72313	252.47	NME1	NME/NM23 nucleoside diphosphate kinase 1
100616247	0.0305	0.0019	0.482	3.1048	1.49655	32.51	MIR151B	microRNA 151b
53827	0.0305	0.0019	0.3663	3.10488	1.13718	645.83	FXYD5	FXYD domain containing ion transport regulator 5
102724420	0.0305	0.0019	0.3727	-3.10494	-1.15711	120.37	LOC102724420
6091	0.0305	0.00191	0.2784	3.10414	0.864065	1290.59	ROBO1	roundabout guidance receptor 1
11224	0.0305	0.00191	0.1604	3.10386	0.497831	2137.17	RPL35	ribosomal protein L35
9824	0.0305	0.00191	0.6214	3.10391	1.9287	101.01	ARHGAP11A	Rho GTPase activating protein 11A
6425	0.0305	0.00191	0.808	-3.10355	-2.5076	1366.01	SFRP5	secreted frizzled related protein 5
7538	0.0307	0.00192	0.4649	-3.10199	-1.44213	6752.58	ZFP36	ZFP36 ring finger protein
26751	0.0308	0.00193	0.3347	-3.10064	-1.03769	1813.64	SH3YL1	SH3 and SYLF domain containing 1
400946	0.0309	0.00194	0.2413	3.09921	0.747792	91.85	LINC00954	long intergenic non-protein coding RNA 954
899	0.0309	0.00194	0.4145	3.09903	1.28456	103.29	CCNF	cyclin F
145389	0.031	0.00195	0.275	3.09779	0.851873	339.73	SLC38A6	solute carrier family 38 member 6
219595	0.031	0.00195	0.5636	-3.09759	-1.74568	44.01	FOLH1B	folate hydrolase 1B (pseudogene)
105371409	0.0311	0.00195	0.5202	3.09719	1.61125	38.99	LOC105371409	cadmium/zinc-transporting ATPase HMA2
55114	0.0312	0.00196	0.1553	3.0961	0.480836	1335.13	ARHGAP17	Rho GTPase activating protein 17
283652	0.0312	0.00196	0.3032	-3.09552	-0.938493	69.37	SLC24A5	solute carrier family 24 member 5
389206	0.0312	0.00197	0.5402	3.09517	1.67194	72.16	BEND4	BEN domain containing 4
339894	0.0313	0.00197	0.588	-3.0941	-1.8193	13.18	LINC00880	long intergenic non-protein coding RNA 880
79846	0.0313	0.00197	0.2329	-3.09448	-0.720844	444.9	CFAP69	cilia and flagella associated protein 69
8798	0.0313	0.00197	0.2475	3.09466	0.765973	205.29	DYRK4	dual specificity tyrosine phosphorylation regulated kinase 4
79415	0.0313	0.00197	0.2414	3.0941	0.746764	1232.95	CYBC1	cytochrome b-245 chaperone 1
28680	0.0313	0.00198	1.5514	3.09365	4.79949	6.1	TRAV8-6	T cell receptor alpha variable 8-6
23255	0.0314	0.00198	0.5173	-3.09274	-1.59995	4781.78	MTCL1	microtubule crosslinking factor 1
101928140	0.0314	0.00199	0.3301	-3.09196	-1.02065	394.35	PTPRK-AS1	PTPRK antisense RNA 1
55020	0.0314	0.00199	0.2508	-3.09197	-0.775469	1191.55	TTC38	tetratricopeptide repeat domain 38
51277	0.0314	0.00199	0.2551	-3.09159	-0.788542	284.59	DNAJC27	DnaJ heat shock protein family (Hsp40) member C27
401548	0.0315	0.002	0.241	3.09055	0.744852	898.66	SNX30	sorting nexin family member 30
283177	0.0315	0.002	0.4392	-3.09042	-1.35745	54.61	B3GAT1-DT	B3GAT1 divergent transcript
80178	0.0315	0.002	0.6743	3.09042	2.08397	18.18	TEDC2	tubulin epsilon and delta complex 2
109617013	0.0315	0.002	0.3937	-3.08962	-1.21626	39.22	SNORD63B	small nucleolar RNA, C/D box 63B
55784	0.0316	0.00201	0.1942	-3.08874	-0.59985	1514	MCTP2	multiple C2 and transmembrane domain containing 2
27231	0.0316	0.00201	0.6046	-3.08876	-1.86737	10.78	NMRK2	nicotinamide riboside kinase 2
8416	0.0316	0.00201	0.3545	-3.08852	-1.09485	524.49	ANXA9	annexin A9
2692	0.0316	0.00201	0.7769	-3.0881	-2.3993	43.28	GHRHR	growth hormone releasing hormone receptor
80148	0.0316	0.00202	0.2695	-3.08773	-0.83207	783.13	SLC66A2	solute carrier family 66 member 2
5460	0.0318	0.00203	0.5138	-3.08559	-1.58524	270.59	POU5F1	POU class 5 homeobox 1
225	0.0318	0.00203	0.3813	3.08557	1.17655	158.95	ABCD2	ATP binding cassette subfamily D member 2
80004	0.0318	0.00203	0.3203	-3.08554	-0.988273	1089.31	ESRP2	epithelial splicing regulatory protein 2
26118	0.0318	0.00203	0.2267	-3.08597	-0.699515	6973.24	WSB1	WD repeat and SOCS box containing 1
9002	0.0318	0.00203	0.7444	-3.08562	-2.29685	245.07	F2RL3	F2R like thrombin or trypsin receptor 3
100996455	0.0318	0.00204	0.8629	3.08459	2.66179	9.26	LINC02724	long intergenic non-protein coding RNA 2724
140628	0.0318	0.00204	0.3192	-3.08456	-0.98448	119.33	GATA5	GATA binding protein 5
84823	0.0319	0.00205	0.3206	3.08356	0.988574	690.29	LMNB2	lamin B2
107985079	0.0319	0.00205	0.6307	3.08326	1.94465	18.89	LOC107985079	uncharacterized LOC107985079
107986553	0.032	0.00205	0.767	3.08281	2.36443	19.77	LOC107986553
118491	0.0321	0.00206	0.1921	-3.08183	-0.591998	224.82	CFAP70	cilia and flagella associated protein 70
644844	0.0322	0.00207	0.5237	-3.07981	-1.61287	21.57	PHGR1	proline, histidine and glycine rich 1
10261	0.0322	0.00207	0.4497	3.07977	1.38499	464.6	IGSF6	immunoglobulin superfamily member 6
160365	0.0323	0.00208	0.5738	3.07922	1.76696	47.91	CLECL1P	C-type lectin like 1, pseudogene
4214	0.0323	0.00208	0.2567	3.07871	0.790188	2069.8	MAP3K1	mitogen-activated protein kinase kinase kinase 1
100289511	0.0323	0.00208	0.1685	-3.0782	-0.518692	460.49	LOC100289511	uncharacterized LOC100289511
220323	0.0324	0.00209	0.113	3.07763	0.347733	1207.34	OAF	out at first homolog
22925	0.0324	0.00209	0.3632	-3.07741	-1.1176	3627.23	PLA2R1	phospholipase A2 receptor 1
166348	0.0324	0.00209	0.3936	-3.07694	-1.21115	182.81	KBTBD12	kelch repeat and BTB domain containing 12
11151	0.0325	0.0021	0.4454	3.0759	1.37009	1392.63	CORO1A	coronin 1A
728464	0.0327	0.00211	0.1591	-3.07446	-0.489098	337.44	METTL24	methyltransferase like 24
101927401	0.0327	0.00212	0.5368	-3.07285	-1.64944	98.05	LOC101927401	uncharacterized LOC101927401
51517	0.0327	0.00212	0.2615	-3.07297	-0.803726	882.89	NCKIPSD	NCK interacting protein with SH3 domain
27087	0.0327	0.00212	0.6158	-3.07327	-1.89249	76.13	B3GAT1	beta-1,3-glucuronyltransferase 1
9424	0.0327	0.00212	0.2781	3.07264	0.854637	711.34	KCNK6	potassium two pore domain channel subfamily K member 6
80833	0.0327	0.00212	0.3808	3.07271	1.17005	941.52	APOL3	apolipoprotein L3
114904	0.0327	0.00212	0.5711	3.07275	1.75488	341.96	C1QTNF6	C1q and TNF related 6
124359	0.0328	0.00213	0.2601	3.07201	0.798894	437.64	CDYL2	chromodomain Y like 2
6202	0.0329	0.00213	0.1677	3.07114	0.514897	6467.45	RPS8	ribosomal protein S8
79776	0.0329	0.00213	0.5147	3.07081	1.5805	537.34	ZFHX4	zinc finger homeobox 4
7412	0.033	0.00215	0.3227	3.06908	0.990278	1022.74	VCAM1	vascular cell adhesion molecule 1
53358	0.033	0.00215	0.3634	3.06913	1.11517	302.75	SHC3	SHC adaptor protein 3
28231	0.033	0.00215	0.615	-3.06911	-1.88735	314.41	SLCO4A1	solute carrier organic anion transporter family member 4A1
284613	0.033	0.00215	0.1853	3.06874	0.568526	425.81	CYB561D1	cytochrome b561 family member D1
387601	0.033	0.00215	0.7661	-3.06854	-2.35076	59.33	SLC22A25	solute carrier family 22 member 25
414061	0.0331	0.00216	0.5043	-3.06738	-1.54678	56.24	DNAJB3	DnaJ heat shock protein family (Hsp40) member B3
107986558	0.0331	0.00216	0.6354	-3.06759	-1.9493	288.45	LOC107986558	uncharacterized LOC107986558
8428	0.0331	0.00216	0.2715	-3.0672	-0.832781	2299.34	STK24	serine/threonine kinase 24
2010	0.0331	0.00216	0.2019	-3.06712	-0.619354	457.39	EMD	emerin
10590	0.0331	0.00217	0.6334	-3.06643	-1.94213	41.27	SCGN	secretagogin, EF-hand calcium binding protein
105371254	0.0332	0.00217	0.6755	3.06598	2.07104	23.02	LOC105371254	uncharacterized LOC105371254
862	0.0332	0.00217	0.3743	3.06585	1.14764	1828.28	RUNX1T1	RUNX1 partner transcriptional co-repressor 1
101928266	0.0332	0.00218	0.3075	-3.06519	-0.94261	88.53	LOC101928266	uncharacterized LOC101928266
8529	0.0332	0.00217	0.7262	-3.06529	-2.2261	676.92	CYP4F2	cytochrome P450 family 4 subfamily F member 2
57379	0.0332	0.00218	0.5195	-3.06465	-1.59195	17.88	AICDA	activation induced cytidine deaminase
6281	0.0333	0.00218	0.2428	3.064	0.744088	1457.3	S100A10	S100 calcium binding protein A10
654433	0.0333	0.00218	0.6525	-3.06397	-1.99923	588.49	PAX8-AS1	PAX8 antisense RNA 1
100033433	0.0333	0.00218	0.3802	-3.06422	-1.16505	43.12	SNORD116-22	small nucleolar RNA, C/D box 116-22
387032	0.0333	0.00219	0.2071	3.06363	0.634521	211.28	ZKSCAN4	zinc finger with KRAB and SCAN domains 4
6519	0.0333	0.00219	0.4566	-3.06311	-1.39853	2666.45	SLC3A1	solute carrier family 3 member 1
80326	0.0333	0.00219	0.6981	3.06262	2.13796	20.97	WNT10A	Wnt family member 10A
9935	0.0333	0.00219	0.4942	3.06254	1.51345	1638.42	MAFB	MAF bZIP transcription factor B
85414	0.0334	0.0022	0.3199	3.06207	0.979483	286.15	SLC45A3	solute carrier family 45 member 3
1087	0.0334	0.0022	0.9875	3.06181	3.0236	123.24	CEACAM7	CEA cell adhesion molecule 7
123096	0.0334	0.0022	0.1393	-3.06124	-0.426301	1332.95	SLC25A29	solute carrier family 25 member 29
107985285	0.0334	0.0022	0.3978	-3.06127	-1.21775	97.61	LOC107985285	uncharacterized LOC107985285
6567	0.0335	0.00222	0.2553	3.05978	0.781014	1026.16	SLC16A2	solute carrier family 16 member 2
10403	0.0336	0.00222	0.5598	3.05913	1.71254	44.2	NDC80	NDC80 kinetochore complex component
7045	0.0337	0.00223	0.7376	3.05772	2.25534	10548.3	TGFBI	transforming growth factor beta induced
79626	0.0338	0.00224	0.3917	3.05702	1.1974	150.48	TNFAIP8L2	TNF alpha induced protein 8 like 2
10381	0.0338	0.00224	0.6576	3.05663	2.00997	188.52	TUBB3	tubulin beta 3 class III
51296	0.0338	0.00224	0.3388	3.05629	1.0354	520.75	SLC15A3	solute carrier family 15 member 3
8942	0.0339	0.00225	0.5387	3.05554	1.64608	703.03	KYNU	kynureninase
4171	0.0339	0.00225	0.4282	3.05516	1.30811	193.38	MCM2	minichromosome maintenance complex component 2
341277	0.0339	0.00225	0.4498	-3.05517	-1.37416	23.09	OVCH2	ovochymase 2
57697	0.0339	0.00225	0.1724	3.05549	0.526814	323.19	FANCM	FA complementation group M
5880	0.0339	0.00225	0.4134	3.05528	1.26291	938.62	RAC2	Rac family small GTPase 2
53405	0.0339	0.00226	0.3774	-3.05434	-1.15259	683.11	CLIC5	chloride intracellular channel 5
622	0.0339	0.00226	0.463	-3.0541	-1.41396	1171.93	BDH1	3-hydroxybutyrate dehydrogenase 1
8986	0.0339	0.00226	0.2313	3.05378	0.706445	504.25	RPS6KA4	ribosomal protein S6 kinase A4
148753	0.034	0.00227	0.651	-3.05205	-1.98674	171.11	FAM163A	family with sequence similarity 163 member A
389119	0.034	0.00227	0.4994	3.05298	1.5247	49.76	INKA1	inka box actin regulator 1
1295	0.034	0.00227	0.8049	3.05246	2.45698	698.21	COL8A1	collagen type VIII alpha 1 chain
4311	0.034	0.00227	0.5214	-3.05286	-1.59175	1821.7	MME	membrane metalloendopeptidase
29886	0.034	0.00227	0.2456	3.05265	0.749718	463.51	SNX8	sorting nexin 8
102031319	0.034	0.00227	0.4977	3.0522	1.51903	18.91	EPC1-AS1	EPC1 antisense RNA 1
28960	0.034	0.00227	0.202	-3.05216	-0.616508	594.89	DCPS	decapping enzyme, scavenger
339768	0.0341	0.00228	0.6344	3.05086	1.93535	22.81	ESPNL	espin like
5608	0.0342	0.00229	0.2229	3.04968	0.679641	755.72	MAP2K6	mitogen-activated protein kinase kinase 6
54507	0.0342	0.00229	0.4021	-3.04927	-1.22609	2290.18	ADAMTSL4	ADAMTS like 4
150244	0.0342	0.00229	0.9046	-3.0493	-2.75827	261.13	ZDHHC8BP	ZDHHC8B, pseudogene
64170	0.0343	0.0023	0.4362	3.04892	1.32996	156.71	CARD9	caspase recruitment domain family member 9
105378726	0.0343	0.0023	0.4656	3.04858	1.41949	102.87	LOC105378726	uncharacterized LOC105378726
64421	0.0343	0.0023	0.2587	3.04817	0.788561	662.51	DCLRE1C	DNA cross-link repair 1C
107984526	0.0343	0.00231	0.7874	3.04752	2.39956	207.49	LOC107984526
767589	0.0343	0.00231	0.7816	-3.04742	-2.38199	28.34	SNORD114-11	small nucleolar RNA, C/D box 114-11
240	0.0345	0.00232	0.3482	3.04614	1.06081	1114.96	ALOX5	arachidonate 5-lipoxygenase
107985088	0.0346	0.00233	0.6323	-3.04505	-1.92538	359.06	LOC107985088	uncharacterized LOC107985088
112267867	0.0346	0.00233	0.5728	3.04491	1.74406	26	LOC112267867
105374848	0.0346	0.00233	0.7792	3.04472	2.37239	21.87	LOC105374848	uncharacterized LOC105374848
6695	0.0347	0.00234	0.4262	3.04352	1.2971	546.11	SPOCK1	SPARC (osteonectin), cwcv and kazal like domains proteoglycan 1
100033424	0.0347	0.00234	0.4154	-3.04343	-1.2642	26.1	SNORD116-12	small nucleolar RNA, C/D box 116-12
107985915	0.035	0.00236	0.2685	3.04018	0.816384	151.53	LOC107985915	MAGE-like protein 2
80005	0.035	0.00236	0.2353	-3.04046	-0.715295	4186.33	DOCK5	dedicator of cytokinesis 5
5777	0.035	0.00236	0.3578	3.04017	1.08764	1139.3	PTPN6	protein tyrosine phosphatase non-receptor type 6
9068	0.0352	0.00238	0.2655	-3.03851	-0.806829	825.19	ANGPTL1	angiopoietin like 1
79023	0.0352	0.00238	0.2152	3.03819	0.653805	184.84	NUP37	nucleoporin 37
200916	0.0352	0.00238	0.3778	3.03777	1.1477	205.45	RPL22L1	ribosomal protein L22 like 1
20	0.0352	0.00239	0.2902	-3.03728	-0.881309	3770.01	ABCA2	ATP binding cassette subfamily A member 2
7007	0.0352	0.00239	0.2719	-3.03745	-0.825762	85.28	TECTA	tectorin alpha
81930	0.0353	0.00239	0.535	3.03646	1.62437	33.73	KIF18A	kinesin family member 18A
51090	0.0355	0.00241	0.5322	-3.03421	-1.6148	1049.23	PLLP	plasmolipin
105376025	0.0356	0.00241	0.292	-3.0339	-0.885832	118.29	LOC105376025	uncharacterized LOC105376025
112268225	0.0356	0.00242	0.2681	3.03351	0.813209	88.13	LOC112268225	uncharacterized LOC112268225
55630	0.0356	0.00242	0.3846	-3.03356	-1.16666	178.83	SLC39A4	solute carrier family 39 member 4
767578	0.0357	0.00243	0.8144	-3.03249	-2.46962	25.95	SNORD114-2	small nucleolar RNA, C/D box 114-2
442421	0.0357	0.00243	0.9058	3.03168	2.74615	9	PTGER4P2-CDK2AP2P2	PTGER4P2-CDK2AP2P2 readthrough, transcribed pseudogene
28633	0.0357	0.00244	0.6974	3.03129	2.1141	13.48	TRBJ1-3	T cell receptor beta joining 1-3
55872	0.0357	0.00244	1.0102	3.03121	3.06209	22.56	PBK	PDZ binding kinase
100652883	0.0357	0.00244	0.6238	3.03103	1.89083	15.87	ALOX15P1	arachidonate 15-lipoxygenase pseudogene 1
100033434	0.0358	0.00244	0.4101	-3.03034	-1.24287	32.19	SNORD116-23	small nucleolar RNA, C/D box 116-23
4836	0.0358	0.00244	0.118	3.03007	0.357619	1683.34	NMT1	N-myristoyltransferase 1
100289061	0.0359	0.00245	0.4241	-3.02913	-1.28464	336.89	ADAMTSL4-AS2	ADAMTSL4 antisense RNA 2
57669	0.0359	0.00246	0.2515	-3.0286	-0.761755	1199.65	EPB41L5	erythrocyte membrane protein band 4.1 like 5
4489	0.0359	0.00245	0.9557	-3.02901	-2.89493	275.48	MT1A	metallothionein 1A
83541	0.0359	0.00246	0.2907	3.02874	0.880464	125.61	FAM110A	family with sequence similarity 110 member A
5126	0.0359	0.00246	0.4699	-3.02848	-1.42299	80.41	PCSK2	proprotein convertase subtilisin/kexin type 2
100132832	0.036	0.00247	0.2837	-3.0272	-0.858915	421.65	PMS2P9	PMS1 homolog 2, mismatch repair system component pseudogene 9
3776	0.0361	0.00247	0.9738	3.02658	2.94741	125.74	KCNK2	potassium two pore domain channel subfamily K member 2
105379241	0.0361	0.00248	1.0781	3.02609	3.26233	10.3	LOC105379241	uncharacterized LOC105379241
100874198	0.0361	0.00247	0.3993	-3.02641	-1.20845	34.25	SHANK2-AS1	SHANK2 antisense RNA 1
100616259	0.0361	0.00248	1.127	3.02609	3.4105	20.89	MIR378I	microRNA 378i
57198	0.0361	0.00248	0.2689	3.02551	0.813409	2108.77	ATP8B2	ATPase phospholipid transporting 8B2
105371649	0.0361	0.00248	0.4752	-3.02552	-1.43776	27.31	LOC105371649	uncharacterized LOC105371649
10549	0.0361	0.00248	0.3921	3.02579	1.18635	557.42	PRDX4	peroxiredoxin 4
10113	0.0362	0.00249	0.2272	3.02466	0.687066	822.53	PREB	prolactin regulatory element binding
107986454	0.0362	0.00249	0.4606	-3.02421	-1.39289	385.76	LOC107986454	uncharacterized LOC107986454
100033819	0.0362	0.00249	0.6874	3.0244	2.07909	103.22	MIR675	microRNA 675
64926	0.0362	0.00249	0.3859	3.02436	1.16725	518.42	RASAL3	RAS protein activator like 3
144203	0.0362	0.0025	0.927	3.02345	2.80266	29.11	OVOS2	alpha-2-macroglobulin like 1 pseudogene
51	0.0363	0.00251	0.2726	-3.02257	-0.824027	3113.38	ACOX1	acyl-CoA oxidase 1
1371	0.0364	0.00251	0.196	3.02183	0.592346	375.26	CPOX	coproporphyrinogen oxidase
105379326	0.0365	0.00252	0.4266	3.021	1.28883	54.01	LOC105379326
105374177	0.0365	0.00252	0.6866	-3.02061	-2.07395	13.3	LINC02029	long intergenic non-protein coding RNA 2029
100653515	0.0365	0.00252	0.2529	3.02071	0.763977	197	CEP295NL	CEP295 N-terminal like
105370846	0.0365	0.00252	0.3164	-3.02037	-0.955698	220.55	LOC105370846	uncharacterized LOC105370846
284723	0.0365	0.00253	0.3755	-3.0198	-1.13379	264.05	SLC25A34	solute carrier family 25 member 34
153443	0.0365	0.00253	0.2251	3.01999	0.679766	397.39	SRFBP1	serum response factor binding protein 1
1571	0.0365	0.00253	0.5784	-3.01976	-1.74654	107.35	CYP2E1	cytochrome P450 family 2 subfamily E member 1
23129	0.0365	0.00253	0.3343	3.01957	1.00937	4100.49	PLXND1	plexin D1
951	0.0366	0.00254	0.4233	3.01858	1.27788	917.72	CD37	CD37 molecule
1511	0.0366	0.00255	0.456	3.01789	1.37622	83.62	CTSG	cathepsin G
339344	0.0366	0.00255	0.2369	3.01765	0.714931	145.89	MYPOP	Myb related transcription factor, partner of profilin
146850	0.0368	0.00256	0.358	3.01648	1.07989	251.19	PIK3R6	phosphoinositide-3-kinase regulatory subunit 6
6286	0.0368	0.00257	0.8346	-3.01516	-2.51647	55.44	S100P	S100 calcium binding protein P
41	0.0368	0.00257	0.3271	3.01539	0.986325	126.43	ASIC1	acid sensing ion channel subunit 1
123920	0.0368	0.00257	0.2554	3.01556	0.770259	679.89	CMTM3	CKLF like MARVEL transmembrane domain containing 3
83394	0.0368	0.00257	0.3913	-3.01525	-1.17987	704.24	PITPNM3	PITPNM family member 3
84557	0.0368	0.00257	0.2824	-3.01508	-0.851392	198.49	MAP1LC3A	microtubule associated protein 1 light chain 3 alpha
107984965	0.0368	0.00257	0.4199	-3.01485	-1.26599	77.78	LOC107984965	uncharacterized LOC107984965
8514	0.0368	0.00257	0.3457	3.01459	1.04229	721.98	KCNAB2	potassium voltage-gated channel subfamily A regulatory beta subunit 2
645	0.037	0.00259	0.2019	3.01299	0.608335	421.68	BLVRB	biliverdin reductase B
80133	0.0372	0.0026	0.505	-3.01159	-1.52071	48.77	MROH9	maestro heat like repeat family member 9
728554	0.0373	0.00261	0.274	3.01034	0.824786	239.5	LOC728554	THO complex 3 pseudogene
259	0.0373	0.00261	0.7017	-3.01035	-2.11241	6556.17	AMBP	alpha-1-microglobulin/bikunin precursor
85449	0.0373	0.00261	0.4628	3.01051	1.39341	639.52	KIAA1755	KIAA1755
767595	0.0374	0.00262	0.802	-3.00909	-2.41323	22.67	SNORD114-17	small nucleolar RNA, C/D box 114-17
22900	0.0375	0.00263	0.3233	3.00816	0.972636	1784.52	CARD8	caspase recruitment domain family member 8
105373381	0.0375	0.00263	0.6348	3.00824	1.90952	19.53	ECMXP	extracellular matrix protein X-linked, pseudogene
105369389	0.0375	0.00263	0.5179	3.00745	1.55753	35.52	LOC105369389	uncharacterized LOC105369389
23316	0.0375	0.00264	0.538	-3.00714	-1.61787	39.42	CUX2	cut like homeobox 2
9735	0.0375	0.00264	0.3166	3.00716	0.952083	637.04	KNTC1	kinetochore associated 1
10799	0.0376	0.00264	0.4097	3.00671	1.23183	57.67	RPP40	ribonuclease P/MRP subunit p40
2350	0.0376	0.00265	0.5813	3.00612	1.74755	411.86	FOLR2	folate receptor beta
9839	0.0376	0.00265	0.3001	3.00587	0.901932	5963.2	ZEB2	zinc finger E-box binding homeobox 2
4751	0.0376	0.00265	0.7877	3.00521	2.36709	20.67	NEK2	NIMA related kinase 2
340024	0.0376	0.00265	0.8204	-3.0056	-2.46585	5243.79	SLC6A19	solute carrier family 6 member 19
338692	0.0376	0.00266	0.1829	3.00506	0.549672	670	ANKRD13D	ankyrin repeat domain 13D
3497	0.0376	0.00265	1.3366	3.00535	4.01696	20.79	IGHE	immunoglobulin heavy constant epsilon
91607	0.0376	0.00266	0.3146	3.00494	0.945452	1269.68	SLFN11	schlafen family member 11
28478	0.0377	0.00266	1.0401	3.00436	3.1249	95.25	IGHJ3P	immunoglobulin heavy joining 3P (pseudogene)
107986206	0.0377	0.00266	0.3597	-3.00414	-1.08071	69.81	LRP2BP-AS1	LRP2BP antisense RNA 1
80271	0.0377	0.00267	0.329	-3.00392	-0.988372	1226.59	ITPKC	inositol-trisphosphate 3-kinase C
56994	0.0377	0.00267	0.2082	-3.00292	-0.625109	1991.97	CHPT1	choline phosphotransferase 1
494330	0.0377	0.00267	0.9098	-3.00319	-2.73226	22.39	MIR381	microRNA 381
22995	0.0377	0.00268	0.2023	3.0027	0.60737	359.99	CEP152	centrosomal protein 152
5864	0.0377	0.00268	0.3105	-3.00278	-0.932292	66.12	RAB3A	RAB3A, member RAS oncogene family
7164	0.0378	0.00268	0.3815	-3.00193	-1.14536	422.77	TPD52L1	TPD52 like 1
914	0.0378	0.00269	0.351	3.00163	1.05362	360.6	CD2	CD2 molecule
105370504	0.0378	0.00269	0.4144	-3.00146	-1.24394	797.31	LOC105370504	uncharacterized LOC105370504
25925	0.0378	0.00269	0.401	3.00131	1.20338	823.88	ZNF521	zinc finger protein 521
28639	0.0379	0.00269	0.4717	3.00081	1.41548	250.69	TRBC1	T cell receptor beta constant 1
107986426	0.0379	0.0027	0.6273	-3.00004	-1.88204	17.4	LOC107986426	uncharacterized LOC107986426
28745	0.038	0.0027	0.8277	2.99966	2.48295	15.11	TRAJ10	T cell receptor alpha joining 10
1870	0.0382	0.00272	0.6542	2.99786	1.96135	48.33	E2F2	E2F transcription factor 2
767846	0.0382	0.00272	0.3308	2.99772	0.991706	151.64	PFN1P2	profilin 1 pseudogene 2
85391	0.0382	0.00272	0.482	2.99803	1.44508	38.44	SNORD14E	small nucleolar RNA, C/D box 14E
101928351	0.0382	0.00272	0.3285	-2.99721	-0.984726	164.5	LOC101928351	uncharacterized LOC101928351
27033	0.0382	0.00273	0.2777	2.9971	0.832323	116.35	ZBTB32	zinc finger and BTB domain containing 32
11000	0.0382	0.00273	0.2079	2.99666	0.622924	492.84	SLC27A3	solute carrier family 27 member 3
400709	0.0383	0.00273	0.3626	2.99623	1.08658	139.75	SIGLEC16	sialic acid binding Ig like lectin 16
23179	0.0383	0.00274	0.3298	2.99554	0.988	1348.45	RGL1	ral guanine nucleotide dissociation stimulator like 1
102724714	0.0385	0.00276	1.1765	2.99379	3.5221	7.54	LINC01857	long intergenic non-protein coding RNA 1857
23558	0.0386	0.00276	0.1412	-2.99324	-0.422796	1301.18	WBP2	WW domain binding protein 2
55303	0.0387	0.00277	0.4698	2.99217	1.40564	1121.03	GIMAP4	GTPase, IMAP family member 4
64785	0.0389	0.00278	0.348	2.99053	1.04074	60.22	GINS3	GINS complex subunit 3
6461	0.0389	0.00279	0.4256	-2.99003	-1.2726	1553.12	SHB	SH2 domain containing adaptor protein B
8111	0.0389	0.00279	0.3878	2.98968	1.15938	417.34	GPR68	G protein-coupled receptor 68
101927070	0.0389	0.0028	0.5352	2.98924	1.59979	35.25	LINC02611	long intergenic non-protein coding RNA 2611
221785	0.0389	0.0028	0.2219	-2.98886	-0.663119	1212.64	ZSCAN25	zinc finger and SCAN domain containing 25
283120	0.0389	0.0028	0.6507	2.98916	1.94494	1457.28	H19	H19 imprinted maternally expressed transcript
1525	0.0389	0.0028	0.563	-2.98884	-1.68286	3521.35	CXADR	CXADR Ig-like cell adhesion molecule
1956	0.0393	0.00283	0.2914	-2.98609	-0.870172	3268.94	EGFR	epidermal growth factor receptor
107986161	0.0394	0.00284	0.4341	-2.98477	-1.29563	18.5	LOC107986161
83605	0.0394	0.00284	0.2126	2.98449	0.634644	554.82	CCM2	CCM2 scaffold protein
9778	0.0395	0.00285	0.2245	-2.9835	-0.669902	2368.66	KIAA0232	KIAA0232
1908	0.0396	0.00285	0.6497	-2.98311	-1.93805	33.03	EDN3	endothelin 3
9659	0.0396	0.00286	0.2386	2.9825	0.711699	1767.68	PDE4DIP	phosphodiesterase 4D interacting protein
103021296	0.0397	0.00287	0.3056	2.98169	0.911094	52.63	SLC26A9-AS1	SLC26A9 and RAB7B antisense RNA 1
51259	0.0397	0.00287	0.2909	2.98127	0.867393	140.9	TMEM216	transmembrane protein 216
11169	0.0397	0.00287	0.3514	2.98135	1.0476	130.37	WDHD1	WD repeat and HMG-box DNA binding protein 1
10577	0.0397	0.00287	0.3175	2.98132	0.946624	1162.9	NPC2	NPC intracellular cholesterol transporter 2
28793	0.0397	0.00287	0.9246	2.98101	2.75615	97.08	IGLV3-25	immunoglobulin lambda variable 3-25
2530	0.0397	0.00288	0.3141	2.98073	0.936133	845.27	FUT8	fucosyltransferase 8
100048912	0.0398	0.00288	0.4597	2.97978	1.36986	31.57	CDKN2B-AS1	CDKN2B antisense RNA 1
2786	0.04	0.00291	0.6766	2.97751	2.01446	13.05	GNG4	G protein subunit gamma 4
10044	0.04	0.0029	0.3356	2.97791	0.999323	536.39	SH2D3C	SH2 domain containing 3C
102466889	0.04	0.00291	1.4299	2.97755	4.25748	24.62	MIR8071-2	microRNA 8071-2
100033428	0.04	0.0029	0.4991	-2.97833	-1.48644	32.2	SNORD116-16	small nucleolar RNA, C/D box 116-16
201292	0.04	0.0029	0.1925	2.97813	0.573237	478.97	TRIM65	tripartite motif containing 65
3726	0.04	0.00291	0.5875	-2.97749	-1.74925	3516.89	JUNB	JunB proto-oncogene, AP-1 transcription factor subunit
66002	0.04	0.0029	0.492	-2.97764	-1.46492	972.98	CYP4F12	cytochrome P450 family 4 subfamily F member 12
54557	0.04	0.00291	0.3774	2.97712	1.12345	338.59	SGTB	small glutamine rich tetratricopeptide repeat co-chaperone beta
100132249	0.04	0.00291	0.4515	2.97717	1.34424	33.94	LOC100132249	uncharacterized LOC100132249
7483	0.04	0.00292	0.6598	-2.97636	-1.96392	151.16	WNT9A	Wnt family member 9A
9467	0.0401	0.00293	0.2995	-2.97529	-0.890996	1434	SH3BP5	SH3 domain binding protein 5
9760	0.0401	0.00293	0.3268	-2.9752	-0.972326	366.91	TOX	thymocyte selection associated high mobility group box
105751187	0.0401	0.00293	0.3801	2.97527	1.13088	480.75	LRP1-AS	LRP1 antisense RNA
5106	0.0401	0.00292	0.2449	-2.97577	-0.728864	542.44	PCK2	phosphoenolpyruvate carboxykinase 2, mitochondrial
102724135	0.0401	0.00293	0.2481	-2.97496	-0.738026	214.48	LOC102724135	uncharacterized LOC102724135
85001	0.0401	0.00293	0.3141	2.97509	0.934364	48.89	MGC16275	uncharacterized protein MGC16275
2538	0.0401	0.00293	0.7705	-2.97467	-2.29198	506.49	G6PC1	glucose-6-phosphatase catalytic subunit 1
767584	0.0403	0.00295	0.9462	-2.97273	-2.81285	15.35	SNORD114-8	small nucleolar RNA, C/D box 114-8
5990	0.0403	0.00295	0.3371	-2.97278	-1.00205	263.04	RFX2	regulatory factor X2
54463	0.0404	0.00296	0.342	-2.97169	-1.01631	473.65	RETREG1	reticulophagy regulator 1
246	0.0404	0.00296	0.931	2.97178	2.76687	39.55	ALOX15	arachidonate 15-lipoxygenase
100874113	0.0405	0.00297	0.2573	2.97083	0.764344	89.91	YEATS2-AS1	YEATS2 antisense RNA 1
130752	0.0405	0.00297	0.3225	-2.97052	-0.957851	48.41	MDH1B	malate dehydrogenase 1B
405753	0.0405	0.00298	0.5954	2.97022	1.76856	1185.92	DUOXA2	dual oxidase maturation factor 2
4155	0.0405	0.00298	0.1521	-2.9702	-0.451698	2248.68	MBP	myelin basic protein
642515	0.0406	0.00298	0.4534	-2.96959	-1.34649	192.44	PRRT1B	proline rich transmembrane protein 1B
5288	0.0406	0.00298	0.5071	-2.96944	-1.50579	2756.5	PIK3C2G	phosphatidylinositol-4-phosphate 3-kinase catalytic subunit type 2 gamma
57595	0.0406	0.00298	0.2928	-2.96975	-0.869545	236.11	PDZD4	PDZ domain containing 4
6555	0.0406	0.00299	0.8243	-2.96907	-2.4473	182.48	SLC10A2	solute carrier family 10 member 2
388115	0.0407	0.00299	0.3251	-2.96835	-0.964864	1374.74	CCDC9B	coiled-coil domain containing 9B
643355	0.0407	0.003	0.7294	2.96778	2.16465	20.48	LINC01750	long intergenic non-protein coding RNA 1750
100507487	0.0409	0.00302	0.3905	-2.96584	-1.15807	145.96	LINC02615	long intergenic non-protein coding RNA 2615
100507257	0.0409	0.00302	0.5887	-2.966	-1.74603	174.48	MEG9	maternally expressed 9
2022	0.041	0.00302	0.3073	2.9653	0.911339	3378.15	ENG	endoglin
4277	0.041	0.00303	0.5804	2.96469	1.72074	82.52	MICB	MHC class I polypeptide-related sequence B
57210	0.041	0.00303	0.2378	-2.96462	-0.704985	1026.72	SLC45A4	solute carrier family 45 member 4
105370401	0.041	0.00303	0.7203	2.96483	2.13554	17.44	TRD-AS1	TRD antisense RNA 1
101929372	0.041	0.00303	0.5884	-2.96508	-1.74469	12.34	LOC101929372	uncharacterized LOC101929372
107987141	0.041	0.00303	0.1906	2.96418	0.564863	109.96	CAMSAP1-DT	CAMSAP1 divergent transcript
112268104	0.0411	0.00304	0.5274	-2.96343	-1.56282	13.9	LOC112268104	uncharacterized LOC112268104
22974	0.0411	0.00304	0.8325	2.9635	2.46701	148.76	TPX2	TPX2 microtubule nucleation factor
767604	0.0411	0.00304	0.875	-2.96324	-2.59272	27.01	SNORD114-24	small nucleolar RNA, C/D box 114-24
55359	0.0414	0.00307	0.4711	-2.96036	-1.39448	273.73	STYK1	serine/threonine/tyrosine kinase 1
30833	0.0416	0.00309	0.1636	-2.95895	-0.483982	217.73	NT5C	5', 3'-nucleotidase, cytosolic
10990	0.0416	0.00309	0.484	2.95883	1.43219	255.75	LILRB5	leukocyte immunoglobulin like receptor B5
10943	0.0416	0.00309	0.233	2.95899	0.689552	669.04	MSL3	MSL complex subunit 3
25893	0.0417	0.0031	0.5268	2.95782	1.55811	38.72	TRIM58	tripartite motif containing 58
4313	0.0417	0.0031	0.5423	2.95798	1.60404	8747.05	MMP2	matrix metallopeptidase 2
9823	0.0417	0.0031	0.2266	2.9577	0.670079	701.72	ARMCX2	armadillo repeat containing X-linked 2
9971	0.0419	0.00312	0.4264	-2.95571	-1.26038	432.15	NR1H4	nuclear receptor subfamily 1 group H member 4
60484	0.042	0.00313	0.6047	-2.95469	-1.78682	16.67	HAPLN2	hyaluronan and proteoglycan link protein 2
2304	0.042	0.00313	0.7398	-2.95448	-2.18564	9.13	FOXE1	forkhead box E1
153478	0.042	0.00314	0.6502	-2.95411	-1.92077	29.5	PLEKHG4B	pleckstrin homology and RhoGEF domain containing G4B
81849	0.0421	0.00314	0.2954	-2.95351	-0.87246	500.93	ST6GALNAC5	ST6 N-acetylgalactosaminide alpha-2,6-sialyltransferase 5
105375670	0.0421	0.00314	0.5628	-2.95351	-1.66223	63.58	LOC105375670	uncharacterized LOC105375670
6039	0.0421	0.00314	0.3048	2.9537	0.900371	277.13	RNASE6	ribonuclease A family member k6
5896	0.0421	0.00315	0.3195	-2.95304	-0.943493	84.92	RAG1	recombination activating 1
105371371	0.0421	0.00315	0.401	-2.95272	-1.1839	25	LOC105371371
2200	0.0421	0.00315	0.4183	2.95232	1.23501	12451.1	FBN1	fibrillin 1
113235	0.0421	0.00315	0.1962	-2.95228	-0.579287	922.84	SLC46A1	solute carrier family 46 member 1
105375310	0.0422	0.00316	0.4901	-2.95168	-1.4465	30.66	LOC105375310	uncharacterized LOC105375310
6837	0.0422	0.00316	0.1413	2.9514	0.41709	842.07	MED22	mediator complex subunit 22
100302201	0.0422	0.00317	0.6807	2.95102	2.00864	10.47	MIR1228	microRNA 1228
23327	0.0423	0.00317	0.3782	-2.95048	-1.11593	1453.11	NEDD4L	NEDD4 like E3 ubiquitin protein ligase
1414	0.0423	0.00317	1.1223	2.9506	3.31141	8.89	CRYBB1	crystallin beta B1
107985124	0.0423	0.00318	0.7413	2.9501	2.18701	17.27	LINC02785	long intergenic non-protein coding RNA 2785
26157	0.0423	0.00318	0.3146	2.94965	0.927946	325.74	GIMAP2	GTPase, IMAP family member 2
127428	0.0426	0.0032	0.2126	2.94737	0.626474	420.42	TCEANC2	transcription elongation factor A N-terminal and central domain containing 2
113730	0.0426	0.00321	0.547	2.94713	1.61205	30.47	KLHDC7B	kelch domain containing 7B
107984302	0.0427	0.00321	0.3738	2.94684	1.10156	25.89	LOC107984302	uncharacterized LOC107984302
692110	0.0427	0.00322	0.5592	-2.94638	-1.64766	11.67	SNORD70	small nucleolar RNA, C/D box 70
100286938	0.0427	0.00322	0.3475	-2.94625	-1.02381	81.66	VPS13A-AS1	VPS13A antisense RNA 1
143425	0.0427	0.00322	0.4539	-2.94616	-1.33718	127.14	SYT9	synaptotagmin 9
51163	0.0427	0.00322	0.1772	2.94556	0.521925	230.43	DBR1	debranching RNA lariats 1
397	0.0427	0.00323	0.4285	2.94538	1.26196	2395.05	ARHGDIB	Rho GDP dissociation inhibitor beta
57085	0.0428	0.00323	0.2471	2.94481	0.727579	401.82	AGTRAP	angiotensin II receptor associated protein
728095	0.0428	0.00323	0.467	2.94487	1.37525	146.21	SLIT3-AS1	SLIT3 antisense RNA 1
107987244	0.043	0.00325	0.4974	-2.94328	-1.46409	198.18	LOC107987244	uncharacterized LOC107987244
10024	0.0431	0.00326	0.8362	2.94222	2.4604	35.8	TROAP	trophinin associated protein
25791	0.0432	0.00327	0.3508	-2.9416	-1.03189	177.15	NGEF	neuronal guanine nucleotide exchange factor
107986488	0.0432	0.00327	0.1607	2.94102	0.472733	265.05	LOC107986488
100009613	0.0433	0.00328	0.5005	-2.94055	-1.47181	131.28	LINC02584	long intergenic non-protein coding RNA 2584
7108	0.0433	0.00328	0.4176	-2.93992	-1.22769	423.88	TM7SF2	transmembrane 7 superfamily member 2
5318	0.0434	0.00329	0.1977	-2.93931	-0.581113	491.07	PKP2	plakophilin 2
195814	0.0434	0.0033	0.7799	2.93871	2.29193	14.33	SDR16C5	short chain dehydrogenase/reductase family 16C member 5
285367	0.0435	0.0033	0.1663	2.93835	0.488504	270.6	RPUSD3	RNA pseudouridine synthase D3
2760	0.0435	0.00331	0.2628	2.93704	0.77199	1031.13	GM2A	ganglioside GM2 activator
9277	0.0435	0.00331	0.1571	2.93727	0.461322	614.86	WDR46	WD repeat domain 46
105375164	0.0435	0.00331	0.7059	-2.93715	-2.07323	234.29	LOC105375164	uncharacterized LOC105375164
143689	0.0435	0.00331	0.314	-2.93714	-0.922363	302.44	PIWIL4	piwi like RNA-mediated gene silencing 4
767588	0.0435	0.00331	0.6114	-2.93774	-1.79619	59.1	SNORD114-10	small nucleolar RNA, C/D box 114-10
28834	0.0435	0.00331	1.7925	2.93713	5.26476	149.7	IGLC7	immunoglobulin lambda constant 7
105376162	0.0436	0.00332	0.447	-2.93639	-1.3125	25.01	HSD17B3-AS1	HSD17B3 antisense RNA 1
105369801	0.0436	0.00333	0.2103	-2.93581	-0.617533	129.24	LOC105369801	uncharacterized LOC105369801
23324	0.0436	0.00333	0.2091	2.9356	0.613709	1582.87	MAN2B2	mannosidase alpha class 2B member 2
102724380	0.0437	0.00333	0.4977	2.93533	1.46078	155.58	LINC02316	long intergenic non-protein coding RNA 2316
1840	0.0437	0.00333	0.4213	2.93514	1.23644	125.08	DTX1	deltex E3 ubiquitin ligase 1
257106	0.0437	0.00334	0.4357	2.9348	1.27881	1333.15	ARHGAP30	Rho GTPase activating protein 30
3111	0.0437	0.00334	0.3464	2.93495	1.01664	471.03	HLA-DOA	major histocompatibility complex, class II, DO alpha
51043	0.0437	0.00335	0.2402	-2.93393	-0.704851	1543.99	ZBTB7B	zinc finger and BTB domain containing 7B
51053	0.0437	0.00335	0.3009	2.9338	0.882668	142.22	GMNN	geminin DNA replication inhibitor
55647	0.0437	0.00335	0.3416	-2.93359	-1.00221	370.99	RAB20	RAB20, member RAS oncogene family
105372521	0.0437	0.00335	0.2351	2.93374	0.689813	121.2	LOC105372521	uncharacterized LOC105372521
355	0.0438	0.00336	0.261	2.93291	0.765416	871.08	FAS	Fas cell surface death receptor
1789	0.0439	0.00336	0.2632	2.93231	0.771716	92.45	DNMT3B	DNA methyltransferase 3 beta
5340	0.0439	0.00337	0.809	-2.93146	-2.37168	58.57	PLG	plasminogen
101927815	0.0439	0.00337	0.5002	-2.9316	-1.46641	17.28	LINC03021	long intergenic non-protein coding RNA 3021
107984292	0.0439	0.00337	0.2914	-2.93161	-0.854411	386.34	LOC107984292
146795	0.0439	0.00337	0.6541	-2.93181	-1.91781	8.08	LINC02003	long intergenic non-protein coding RNA 2003
10766	0.0439	0.00338	0.2675	-2.93134	-0.784146	3137.07	TOB2	transducer of ERBB2, 2
952	0.0439	0.00338	0.6292	2.93116	1.84418	299.39	CD38	CD38 molecule
440519	0.0439	0.00338	0.2942	2.93071	0.862296	69.04	ZNF724	zinc finger protein 724
1794	0.044	0.00339	0.4684	2.93021	1.37257	2762.86	DOCK2	dedicator of cytokinesis 2
157695	0.044	0.00339	0.266	-2.93014	-0.779518	348.35	TDRP	testis development related protein
112268258	0.044	0.00339	0.6686	-2.92961	-1.95882	46.82	LOC112268258
10970	0.044	0.0034	0.5018	2.92948	1.47011	1846.24	CKAP4	cytoskeleton associated protein 4
100652740	0.044	0.0034	0.4107	2.92936	1.20304	59.69	PYCARD-AS1	PYCARD antisense RNA 1
219527	0.0441	0.0034	0.549	2.9288	1.6078	26.23	LRRC55	leucine rich repeat containing 55
100505576	0.0441	0.0034	0.3924	-2.92881	-1.14936	65.21	LINC00672	long intergenic non-protein coding RNA 672
6368	0.0442	0.00341	0.5749	2.92776	1.68312	16.59	CCL23	C-C motif chemokine ligand 23
80020	0.0442	0.00341	0.2615	2.92779	0.765711	415.53	FOXRED2	FAD dependent oxidoreductase domain containing 2
112806053	0.0442	0.00342	0.4773	-2.92709	-1.39699	92.14	TBILA	TGF-beta induced lncRNA
387856	0.0442	0.00342	0.3134	-2.92686	-0.9174	93.24	CCDC184	coiled-coil domain containing 184
11042	0.0443	0.00343	0.1809	2.92595	0.529426	371.66	GUSBP15	GUSB pseudogene 15
10219	0.0444	0.00344	0.5162	2.92556	1.51021	203.58	KLRG1	killer cell lectin like receptor G1
646214	0.0448	0.00347	0.3997	2.92254	1.16823	65.22	LOC646214	p21 (RAC1) activated kinase 2 pseudogene
84951	0.0448	0.00347	0.6326	-2.9225	-1.84882	63.85	TNS4	tensin 4
219293	0.0448	0.00348	0.448	-2.92159	-1.30889	74.63	ATAD3C	ATPase family AAA domain containing 3C
767594	0.0448	0.00349	0.8274	-2.92125	-2.417	22.86	SNORD114-16	small nucleolar RNA, C/D box 114-16
105370842	0.0448	0.00349	0.3285	-2.92134	-0.959579	125.87	LOC105370842
90273	0.0448	0.00348	0.463	2.92168	1.35267	184.86	CEACAM21	CEA cell adhesion molecule 21
650	0.0448	0.00349	0.3808	-2.92116	-1.11245	556.66	BMP2	bone morphogenetic protein 2
374383	0.0449	0.00349	0.2801	-2.92057	-0.818006	366.26	NCR3LG1	natural killer cell cytotoxicity receptor 3 ligand 1
6320	0.0449	0.00349	0.6025	2.92064	1.75954	390.1	CLEC11A	C-type lectin domain containing 11A
728989	0.0449	0.0035	1.1888	2.92013	3.47134	11.4	LOC728989	phosphodiesterase 4D interacting protein pseudogene
284359	0.045	0.0035	0.5568	-2.91976	-1.62573	15.49	IZUMO1	izumo sperm-oocyte fusion 1
112267917	0.045	0.00351	0.3562	-2.91881	-1.03972	95.36	LOC112267917	uncharacterized LOC112267917
8825	0.045	0.00351	0.2732	-2.91876	-0.797305	524.78	LIN7A	lin-7 homolog A, crumbs cell polarity complex component
338321	0.045	0.00351	0.5139	-2.91897	-1.50006	19.61	NLRP9	NLR family pyrin domain containing 9
11010	0.0451	0.00352	0.2642	2.9183	0.77105	1275.08	GLIPR1	GLI pathogenesis related 1
10223	0.0451	0.00353	0.8771	2.91776	2.55908	10.77	GPA33	glycoprotein A33
28622	0.0451	0.00353	0.4779	2.91732	1.39433	22.18	TRBJ2-7	T cell receptor beta joining 2-7
5037	0.0451	0.00353	0.1575	-2.91728	-0.459553	2654.53	PEBP1	phosphatidylethanolamine binding protein 1
6038	0.0451	0.00353	0.2766	-2.91727	-0.806882	1341.68	RNASE4	ribonuclease A family member 4
29774	0.0451	0.00353	0.5526	2.91772	1.61228	166.23	POM121L9P	POM121 transmembrane nucleoporin like 9, pseudogene
112267871	0.0451	0.00354	0.6197	-2.91663	-1.80754	17.31	LOC112267871	uncharacterized LOC112267871
11118	0.0451	0.00354	0.3921	2.91671	1.14354	1216.53	BTN3A2	butyrophilin subfamily 3 member A2
23221	0.0452	0.00354	0.172	-2.91626	-0.501594	1144.83	RHOBTB2	Rho related BTB domain containing 2
2730	0.0453	0.00355	0.3297	-2.91519	-0.961035	829.5	GCLM	glutamate-cysteine ligase modifier subunit
6624	0.0453	0.00356	0.4248	2.91515	1.23844	760.27	FSCN1	fascin actin-bundling protein 1
80774	0.0456	0.00358	0.4187	2.91288	1.21957	501.89	LIMD2	LIM domain containing 2
11252	0.0456	0.00358	0.2435	-2.91303	-0.709394	2303.02	PACSIN2	protein kinase C and casein kinase substrate in neurons 2
115019	0.0456	0.00358	0.9598	2.91256	2.79543	112.97	SLC26A9	solute carrier family 26 member 9
727800	0.0456	0.00359	0.3633	-2.91213	-1.05804	53.51	RNF208	ring finger protein 208
56270	0.0457	0.0036	0.2292	-2.91155	-0.667317	1573.94	WDR45B	WD repeat domain 45B
55268	0.0457	0.0036	0.2827	-2.91137	-0.823017	3378.15	ECHDC2	enoyl-CoA hydratase domain containing 2
100033423	0.0458	0.0036	0.5123	-2.91082	-1.49123	16.58	SNORD116-11	small nucleolar RNA, C/D box 116-11
105377617	0.0459	0.00362	0.9587	2.90986	2.78962	6.18	LINC01596	long intergenic non-protein coding RNA 1596
105375087	0.046	0.00363	0.5785	-2.90849	-1.68263	226.64	LOC105375087	uncharacterized LOC105375087
105379869	0.046	0.00363	0.6246	2.90843	1.81662	21.94	LOC105379869
65268	0.0461	0.00364	0.5218	-2.9077	-1.51724	1211.77	WNK2	WNK lysine deficient protein kinase 2
259266	0.0463	0.00365	0.7925	2.90658	2.30334	163.74	ASPM	assembly factor for spindle microtubules
313	0.0463	0.00366	0.4844	2.90633	1.40778	1560.52	AOAH	acyloxyacyl hydrolase
714	0.0464	0.00368	0.5252	2.90457	1.52553	1999.58	C1QC	complement C1q C chain
284680	0.0464	0.00367	0.3482	-2.90515	-1.01161	45.92	SPATA46	spermatogenesis associated 46
29968	0.0464	0.00367	0.5935	2.90521	1.72436	44.31	PSAT1	phosphoserine aminotransferase 1
107984234	0.0464	0.00367	0.3585	2.90492	1.04145	287.37	LOC107984234
9184	0.0464	0.00368	0.1719	2.90453	0.499255	1086.87	BUB3	BUB3 mitotic checkpoint protein
6545	0.0464	0.00368	0.5253	-2.90467	-1.52593	66.52	SLC7A4	solute carrier family 7 member 4
11112	0.0464	0.00368	0.2208	-2.90436	-0.641319	728.06	HIBADH	3-hydroxyisobutyrate dehydrogenase
124808	0.0464	0.00368	0.192	2.90411	0.557473	242.92	CCDC43	coiled-coil domain containing 43
7005	0.0464	0.00369	0.256	-2.90374	-0.743405	1196.16	TEAD3	TEA domain transcription factor 3
57154	0.0464	0.00369	0.1353	-2.90385	-0.392819	1642.42	SMURF1	SMAD specific E3 ubiquitin protein ligase 1
727708	0.0465	0.0037	0.3797	-2.903	-1.10223	74.08	SNORD116-19	small nucleolar RNA, C/D box 116-19
105369194	0.0465	0.0037	0.2076	-2.9025	-0.602443	216.13	LOC105369194	uncharacterized LOC105369194
8335	0.0465	0.0037	0.8248	2.90256	2.39406	71.58	H2AC4	H2A clustered histone 4
105372850	0.0465	0.0037	0.7196	-2.90278	-2.08895	7.58	LOC105372850	uncharacterized LOC105372850
26873	0.0466	0.00371	0.4694	-2.90176	-1.36208	508.61	OPLAH	5-oxoprolinase, ATP-hydrolysing
5817	0.0467	0.00372	0.2422	-2.90102	-0.702506	1062.78	PVR	PVR cell adhesion molecule
107986412	0.0468	0.00373	0.6356	2.90003	1.84331	26.05	SLC1A3-AS1	SLC1A3 antisense RNA 1
283011	0.0468	0.00373	0.5137	2.90013	1.48971	23.06	FLJ37201	tigger transposable element derived 2 pseudogene
134548	0.0468	0.00374	0.5509	-2.8991	-1.59711	171.18	SOWAHA	sosondowah ankyrin repeat domain family member A
6850	0.0468	0.00374	0.3163	2.89901	0.916986	1511.15	SYK	spleen associated tyrosine kinase
643596	0.0468	0.00374	0.4942	-2.8994	-1.43295	40.32	RNF224	ring finger protein 224
5053	0.0468	0.00374	0.5125	-2.89914	-1.48578	6237.99	PAH	phenylalanine hydroxylase
6143	0.0468	0.00374	0.1264	2.89926	0.366577	6413.49	RPL19	ribosomal protein L19
2872	0.0468	0.00373	0.2618	-2.89979	-0.759305	2698.64	MKNK2	MAPK interacting serine/threonine kinase 2
2209	0.0469	0.00375	0.6918	2.89842	2.00506	177.91	FCGR1A	Fc gamma receptor Ia
158035	0.0469	0.00376	0.4607	-2.89797	-1.335	44.69	LINC00032	long intergenic non-protein coding RNA 32
100616151	0.0469	0.00376	0.5075	-2.89799	-1.47084	23.75	MIR4480	microRNA 4480
5912	0.0469	0.00376	0.3039	2.89745	0.880524	1354.6	RAP2B	RAP2B, member of RAS oncogene family
105376617	0.0469	0.00376	0.7304	-2.89758	-2.11638	90.26	LOC105376617	uncharacterized LOC105376617
11046	0.0469	0.00376	0.2354	-2.89724	-0.682087	807.93	SLC35D2	solute carrier family 35 member D2
2122	0.0469	0.00377	0.2169	2.89696	0.62832	712.74	MECOM	MDS1 and EVI1 complex locus
7036	0.0469	0.00377	0.6342	-2.89682	-1.83716	243.44	TFR2	transferrin receptor 2
105370624	0.0471	0.00379	0.3759	2.89551	1.08831	136.54	LOC105370624	uncharacterized LOC105370624
10768	0.0472	0.0038	0.1694	-2.89403	-0.490246	3672.05	AHCYL1	adenosylhomocysteinase like 1
2326	0.0472	0.0038	0.5981	2.89444	1.73114	125.98	FMO1	flavin containing dimethylaniline monoxygenase 1
107986673	0.0472	0.0038	0.2828	-2.89425	-0.818438	437.48	LOC107986673	uncharacterized LOC107986673
155370	0.0472	0.0038	0.2158	-2.89393	-0.624645	472.55	SBDSP1	SBDS pseudogene 1
55697	0.0472	0.0038	0.166	2.8947	0.480647	1430.08	VAC14	VAC14 component of PIKFYVE complex
959	0.0472	0.0038	0.4288	2.89421	1.24111	110.96	CD40LG	CD40 ligand
11178	0.0473	0.00381	0.3255	2.89309	0.941635	290.34	LZTS1	leucine zipper tumor suppressor 1
3276	0.0473	0.00382	0.1636	2.8929	0.473366	1001.97	PRMT1	protein arginine methyltransferase 1
257397	0.0473	0.00382	0.2517	-2.89303	-0.728056	1723.39	TAB3	TGF-beta activated kinase 1 (MAP3K7) binding protein 3
8522	0.0474	0.00383	0.3417	2.8922	0.988211	2548.39	GAS7	growth arrest specific 7
105369364	0.0475	0.00384	0.3585	-2.89118	-1.03648	64.96	LINC02701	long intergenic non-protein coding RNA 2701
6007	0.0477	0.00386	0.3009	2.8891	0.869281	172.52	RHD	Rh blood group D antigen
[truncated: 22,877 more rows]

## Sheet: GSE202497_Adenoma-NT
GeneID	padj	pvalue	lfcSE	stat	log2FoldChange	baseMean	Symbol	Description
4629	8.04e-148	3.44e-152	0.268	-26.2778	-7.03819	40140.3	MYH11	myosin heavy chain 11
126393	1.55e-128	1.33e-132	0.287	-24.5043	-7.02651	1340.58	HSPB6	heat shock protein family B (small) member 6
257194	8.47e-127	1.09e-130	0.199	-24.3242	-4.83745	742.05	NEGR1	neuronal growth regulator 1
25802	1.3e-70	2.23e-74	0.34	-18.2459	-6.20201	3298.21	LMOD1	leiomodin 1
1129	1.05e-69	2.25e-73	0.442	-18.1191	-8.01769	848.98	CHRM2	cholinergic receptor muscarinic 2
253827	3.39e-58	8.69e-62	0.256	-16.5867	-4.24598	1103.02	MSRB3	methionine sulfoxide reductase B3
7052	4e-57	1.2e-60	0.177	-16.4285	-2.90928	5841.39	TGM2	transglutaminase 2
1674	9.22e-57	3.15e-60	0.685	-16.3696	-11.2182	12565.5	DES	desmin
4638	1.26e-54	4.86e-58	0.242	-16.06	-3.89285	5319.54	MYLK	myosin light chain kinase
25884	1.68e-54	7.17e-58	0.43	-16.036	-6.90228	584.05	CHRDL2	chordin like 2
857	3.38e-54	1.59e-57	0.202	-15.9865	-3.22816	1682.68	CAV1	caveolin 1
10398	1.76e-48	9.02e-52	0.335	-15.1386	-5.07634	6201.48	MYL9	myosin light chain 9
8639	1.05e-45	5.82e-49	0.341	-14.7069	-5.02107	1578.95	AOC3	amine oxidase copper containing 3
56963	7.8e-44	4.67e-47	0.455	-14.4071	-6.54946	461.38	RGMA	repulsive guidance molecule BMP co-receptor a
114907	1.14e-43	7.29e-47	0.221	-14.3763	-3.1704	3013.83	FBXO32	F-box protein 32
81849	4.07e-43	2.78e-46	0.498	-14.2832	-7.10956	313.62	ST6GALNAC5	ST6 N-acetylgalactosaminide alpha-2,6-sialyltransferase 5
83643	6.14e-42	4.46e-45	0.321	-14.0887	-4.5172	1422.47	CCDC3	coiled-coil domain containing 3
57057	3.05e-40	2.34e-43	0.587	-13.806	-8.09732	615.89	TBX20	T-box transcription factor 20
10290	3.35e-40	2.72e-43	0.298	-13.7953	-4.10882	1327.48	SPEG	striated muscle enriched protein kinase
1264	1.5e-39	1.28e-42	0.534	-13.6829	-7.30233	2262.47	CNN1	calponin 1
56899	1.83e-38	1.64e-41	0.192	-13.4963	-2.58898	533.05	ANKS1B	ankyrin repeat and sterile alpha motif domain containing 1B
285313	1.94e-37	1.82e-40	0.391	-13.3178	-5.20668	916.68	IGSF10	immunoglobulin superfamily member 10
64388	1.12e-36	1.1e-39	0.746	-13.1828	-9.83993	1102.5	GREM2	gremlin 2, DAN family BMP antagonist
25959	1.58e-36	1.62e-39	0.17	-13.1536	-2.23205	2582.81	KANK2	KN motif and ankyrin repeat domains 2
4660	3.12e-36	3.34e-39	0.176	-13.099	-2.31175	7279.82	PPP1R12B	protein phosphatase 1 regulatory subunit 12B
25999	1.43e-35	1.59e-38	0.243	-12.98	-3.15103	451.4	CLIP3	CAP-Gly domain containing linker protein 3
27286	1.32e-34	1.52e-37	0.228	-12.8059	-2.91686	435.16	SRPX2	sushi repeat containing protein X-linked 2
9423	5.52e-34	6.61e-37	0.382	-12.6913	-4.8428	708.85	NTN1	netrin 1
285382	1.3e-33	1.61e-36	0.259	-12.6213	-3.26981	286.64	C3orf70	chromosome 3 open reading frame 70
3488	7.86e-33	1.01e-35	0.432	-12.4761	-5.38399	5620.44	IGFBP5	insulin like growth factor binding protein 5
9723	9.46e-33	1.25e-35	0.395	-12.4587	-4.91859	204.51	SEMA3E	semaphorin 3E
85449	1.01e-32	1.38e-35	0.368	-12.4509	-4.58189	159.01	KIAA1755	KIAA1755
221476	2.85e-32	4.02e-35	0.639	-12.3655	-7.90236	373.37	PI16	peptidase inhibitor 16
60676	4.88e-32	7.09e-35	0.648	-12.3197	-7.98858	1062.92	PAPPA2	pappalysin 2
6840	6.11e-32	9.15e-35	0.209	-12.2992	-2.57579	6880.46	SVIL	supervillin
2200	2.09e-31	3.22e-34	0.268	-12.197	-3.27306	3569.83	FBN1	fibrillin 1
57595	5.89e-31	9.32e-34	0.302	-12.1102	-3.66222	158.37	PDZD4	PDZ domain containing 4
255130	6.21e-30	1.01e-32	0.235	-11.9133	-2.8008	814.72	IGFBP7-AS1	IGFBP7 antisense RNA 1
3490	1.44e-29	2.41e-32	0.216	-11.8406	-2.55206	3508.08	IGFBP7	insulin like growth factor binding protein 7
27145	8.1e-29	1.38e-31	0.273	-11.693	-3.18706	529.25	FILIP1	filamin A interacting protein 1
8777	9.07e-29	1.59e-31	0.329	-11.6813	-3.83829	1243.74	MPDZ	multiple PDZ domain crumbs cell polarity complex component
5549	2.5e-28	4.5e-31	0.443	-11.5925	-5.13084	1142.7	PRELP	proline and arginine rich end leucine rich repeat protein
1410	5.11e-28	9.39e-31	0.367	-11.5293	-4.23667	328.36	CRYAB	crystallin alpha B
147906	8.03e-28	1.51e-30	0.416	-11.4884	-4.78297	205.27	DACT3	dishevelled binding antagonist of beta catenin 3
10100	1.88e-26	3.62e-29	0.411	-11.2106	-4.60394	128.17	TSPAN2	tetraspanin 2
10395	3.26e-26	6.41e-29	0.174	-11.1598	-1.93877	1278.19	DLC1	DLC1 Rho GTPase activating protein
101928409	5.31e-26	1.07e-28	0.52	-11.1139	-5.78018	116.38	LOC101928409	uncharacterized LOC101928409
23732	5.31e-26	1.09e-28	0.667	-11.1126	-7.41587	177.07	FRRS1L	ferric chelate reductase 1 like
55384	2.07e-25	4.33e-28	0.438	-10.9887	-4.81814	3141.74	MEG3	maternally expressed 3
91179	4.36e-25	9.33e-28	0.278	-10.9192	-3.03688	202.4	SCARF2	scavenger receptor class F member 2
110806300	6.76e-25	1.47e-27	0.431	-10.8776	-4.69236	154.48	FLNC-AS1	FLNC antisense RNA 1
116496	9.13e-25	2.03e-27	0.282	-10.8484	-3.06085	3300.06	NIBAN1	niban apoptosis regulator 1
143903	2.04e-24	4.63e-27	0.289	-10.7727	-3.11758	213.4	LAYN	layilin
2273	2.29e-24	5.29e-27	0.46	-10.7604	-4.94989	1927.65	FHL1	four and a half LIM domains 1
5348	3.06e-24	7.19e-27	0.541	-10.7322	-5.801	165.07	FXYD1	FXYD domain containing ion transport regulator 1
8844	3.7e-24	8.86e-27	0.167	-10.7128	-1.78522	1721.37	KSR1	kinase suppressor of ras 1
8611	4.36e-24	1.06e-26	0.208	-10.696	-2.22153	1237.14	PLPP1	phospholipid phosphatase 1
8483	6.35e-24	1.57e-26	0.521	-10.6596	-5.5543	596.45	CILP	cartilage intermediate layer protein
107984737	7.29e-24	1.84e-26	0.437	-10.6451	-4.651	90.46	LOC107984737
79825	1.04e-23	2.66e-26	0.35	-10.6106	-3.71307	477.86	EFCC1	EF-hand and coiled-coil domain containing 1
439921	1.3e-23	3.4e-26	0.322	-10.5878	-3.40742	1438.82	MXRA7	matrix remodeling associated 7
340527	1.75e-23	4.65e-26	0.254	-10.5584	-2.67955	805.12	NHSL2	NHS like 2
5350	2.11e-23	5.69e-26	0.451	-10.5393	-4.74979	1067.74	PLN	phospholamban
2006	2.53e-23	6.93e-26	0.3	-10.5208	-3.16099	963.93	ELN	elastin
4811	2.84e-23	7.9e-26	0.27	-10.5084	-2.83426	4003.45	NID1	nidogen 1
2247	3.76e-23	1.06e-25	0.281	-10.4806	-2.94304	294.31	FGF2	fibroblast growth factor 2
203447	3.96e-23	1.14e-25	0.559	-10.4742	-5.85221	154.64	NRK	Nik related kinase
151306	6.73e-23	1.96e-25	0.403	-10.4226	-4.19781	233.64	GPBAR1	G protein-coupled bile acid receptor 1
30008	1.11e-22	3.28e-25	0.232	-10.3733	-2.41001	611.1	EFEMP2	EGF containing fibulin extracellular matrix protein 2
51285	3.86e-22	1.16e-24	0.332	-10.2522	-3.40592	259.06	RASL12	RAS like family 12
220963	4.12e-22	1.25e-24	0.55	-10.2448	-5.63787	113.07	SLC16A9	solute carrier family 16 member 9
93649	6.76e-22	2.08e-24	0.548	-10.1953	-5.59097	517.61	MYOCD	myocardin
105369194	1.17e-21	3.64e-24	0.291	-10.1407	-2.9472	139.78	LOC105369194	uncharacterized LOC105369194
651746	1.65e-21	5.22e-24	0.286	-10.1055	-2.8915	178.64	ANKRD33B	ankyrin repeat domain 33B
170689	1.99e-21	6.38e-24	0.532	-10.0858	-5.36196	343.52	ADAMTS15	ADAM metallopeptidase with thrombospondin type 1 motif 15
6876	2.23e-21	7.26e-24	0.423	-10.0732	-4.26271	5582	TAGLN	transgelin
9510	3.16e-21	1.04e-23	0.487	-10.0379	-4.89111	5712.15	ADAMTS1	ADAM metallopeptidase with thrombospondin type 1 motif 1
1903	4.29e-21	1.43e-23	0.383	-10.0063	-3.83592	620.47	S1PR3	sphingosine-1-phosphate receptor 3
1809	4.69e-21	1.58e-23	0.396	-9.99627	-3.95723	2860.5	DPYSL3	dihydropyrimidinase like 3
4256	4.75e-21	1.63e-23	0.4	-9.99359	-3.99467	1595.51	MGP	matrix Gla protein
112609	1.46e-20	5.05e-23	0.33	9.88069	3.26442	112.76	MRAP2	melanocortin 2 receptor accessory protein 2
6335	2.14e-20	7.5e-23	0.555	-9.84097	-5.4619	371.99	SCN9A	sodium voltage-gated channel alpha subunit 9
6366	2.26e-20	8.02e-23	0.706	-9.83422	-6.94015	297.29	CCL21	C-C motif chemokine ligand 21
886	4.26e-20	1.53e-22	1.088	-9.76906	-10.632	549.27	CCKAR	cholecystokinin A receptor
4969	4.59e-20	1.67e-22	0.524	-9.7603	-5.11559	1400	OGN	osteoglycin
148753	6.65e-20	2.45e-22	0.785	-9.72131	-7.62805	138.34	FAM163A	family with sequence similarity 163 member A
8404	8.93e-20	3.32e-22	0.411	-9.69013	-3.98063	5315.67	SPARCL1	SPARC like 1
399959	1.08e-19	4.07e-22	0.512	-9.66941	-4.95392	893.09	MIR100HG	mir-100-let-7a-2-mir-125b-1 cluster host gene
7434	1.46e-19	5.54e-22	0.582	-9.63778	-5.61129	120.42	VIPR2	vasoactive intestinal peptide receptor 2
387758	2.44e-19	9.38e-22	0.886	-9.58356	-8.49309	186.75	FIBIN	fin bud initiation factor homolog
6555	2.57e-19	9.98e-22	0.693	-9.57707	-6.63462	159.27	SLC10A2	solute carrier family 10 member 2
8642	2.91e-19	1.14e-21	0.294	-9.56294	-2.80867	1212.05	DCHS1	dachsous cadherin-related 1
4327	3.15e-19	1.25e-21	0.351	-9.55362	-3.35439	908.56	MMP19	matrix metallopeptidase 19
85360	4.02e-19	1.62e-21	0.23	-9.52715	-2.19262	281.87	SYDE1	synapse defective Rho GTPase homolog 1
1292	4.32e-19	1.76e-21	0.418	-9.51857	-3.98087	10395.6	COL6A2	collagen type VI alpha 2 chain
4916	4.71e-19	1.93e-21	0.658	-9.50868	-6.25512	222.01	NTRK3	neurotrophic receptor tyrosine kinase 3
3679	5.03e-19	2.09e-21	0.256	-9.50068	-2.42768	982.85	ITGA7	integrin subunit alpha 7
115557	7.13e-19	2.99e-21	0.382	-9.46313	-3.61803	415.42	ARHGEF25	Rho guanine nucleotide exchange factor 25
2619	7.48e-19	3.16e-21	0.55	-9.45717	-5.20257	185.29	GAS1	growth arrest specific 1
83690	1.23e-18	5.24e-21	0.389	-9.40426	-3.65424	70.99	CRISPLD1	cysteine rich secretory protein LCCL domain containing 1
10335	1.74e-18	7.52e-21	0.402	-9.36613	-3.76904	1816.2	IRAG1	inositol 1,4,5-triphosphate receptor associated 1
91653	2.01e-18	8.83e-21	0.436	-9.34918	-4.07396	502.91	BOC	BOC cell adhesion associated, oncogene regulated
9638	2.01e-18	8.77e-21	0.351	-9.34994	-3.28037	138.77	FEZ1	fasciculation and elongation protein zeta 1
5139	2.3e-18	1.02e-20	0.335	-9.33349	-3.12628	633.5	PDE3A	phosphodiesterase 3A
1291	3.05e-18	1.37e-20	0.404	-9.30273	-3.75628	10166.3	COL6A1	collagen type VI alpha 1 chain
347	3.58e-18	1.62e-20	0.725	-9.28458	-6.73448	1087.64	APOD	apolipoprotein D
94274	3.71e-18	1.7e-20	0.433	-9.27977	-4.01651	213.79	PPP1R14A	protein phosphatase 1 regulatory inhibitor subunit 14A
64168	4.02e-18	1.86e-20	0.537	-9.2702	-4.9816	127.5	NECAB1	N-terminal EF-hand calcium binding protein 1
84570	4.36e-18	2.03e-20	0.414	-9.26066	-3.83479	76.02	COL25A1	collagen type XXV alpha 1 chain
107984131	5.73e-18	2.7e-20	0.333	-9.23043	-3.06933	491.71	LOC107984131	uncharacterized LOC107984131
6442	6.53e-18	3.1e-20	0.594	-9.21541	-5.47466	95.01	SGCA	sarcoglycan alpha
1879	6.74e-18	3.23e-20	0.319	-9.21116	-2.94049	1503.5	EBF1	EBF transcription factor 1
100507098	1.09e-17	5.25e-20	0.371	-9.15872	-3.40088	312.37	ADAMTS9-AS2	ADAMTS9 antisense RNA 2
50506	1.71e-17	8.36e-20	0.32	-9.10846	-2.91728	7182.44	DUOX2	dual oxidase 2
81578	2.07e-17	1.02e-19	0.457	-9.08698	-4.14846	127.54	COL21A1	collagen type XXI alpha 1 chain
83604	2.07e-17	1.03e-19	0.319	-9.08604	-2.89454	559.34	TMEM47	transmembrane protein 47
56548	2.23e-17	1.12e-19	0.35	-9.0771	-3.17305	142.73	CHST7	carbohydrate sulfotransferase 7
221662	2.65e-17	1.34e-19	0.501	-9.05743	-4.53965	71.9	RBM24	RNA binding motif protein 24
100132116	3.02e-17	1.54e-19	0.476	-9.04203	-4.30263	2558.39	ACTA2-AS1	ACTA2 antisense RNA 1
345557	3.1e-17	1.59e-19	0.919	-9.03838	-8.30684	269.61	PLCXD3	phosphatidylinositol specific phospholipase C X domain containing 3
2202	3.54e-17	1.83e-19	0.513	-9.02296	-4.6322	1090.83	EFEMP1	EGF containing fibulin extracellular matrix protein 1
79104	3.75e-17	1.96e-19	0.655	-9.0157	-5.90797	1529.05	MEG8	maternally expressed 8, small nucleolar RNA host gene
54456	4.27e-17	2.24e-19	0.429	-9.00068	-3.86	109.44	MOV10L1	Mov10 like RISC complex RNA helicase 1
11167	7.19e-17	3.83e-19	0.296	-8.9417	-2.64708	3105.1	FSTL1	follistatin like 1
253868	7.19e-17	3.84e-19	0.565	-8.94141	-5.05477	64.57	CRMA	cardiomyocyte maturation associated lncRNA
57554	8.35e-17	4.5e-19	0.532	-8.92402	-4.7519	374.78	LRRC7	leucine rich repeat containing 7
348093	9.23e-17	5.01e-19	0.566	-8.91202	-5.04524	303.06	RBPMS2	RNA binding protein, mRNA processing factor 2
64091	1.06e-16	5.79e-19	0.347	-8.89592	-3.08796	229.84	POPDC2	popeye domain containing 2
728464	1.54e-16	8.51e-19	0.419	-8.85307	-3.70551	200.24	METTL24	methyltransferase like 24
55752	1.56e-16	8.69e-19	0.156	-8.85073	-1.37677	1973.36	SEPTIN11	septin 11
55214	2.28e-16	1.27e-18	0.29	-8.80793	-2.5546	151.61	P3H2	prolyl 3-hydroxylase 2
2823	2.42e-16	1.37e-18	0.656	-8.80009	-5.77212	168.6	GPM6A	glycoprotein M6A
2318	2.42e-16	1.38e-18	0.591	-8.79915	-5.20307	3667.8	FLNC	filamin C
256691	2.57e-16	1.47e-18	0.41	-8.7917	-3.6085	1480.48	MAMDC2	MAM domain containing 2
171024	2.61e-16	1.5e-18	0.689	-8.78931	-6.05356	11727.7	SYNPO2	synaptopodin 2
57717	2.97e-16	1.72e-18	0.351	-8.77399	-3.0773	153.33	PCDHB16	protocadherin beta 16
93166	3.63e-16	2.12e-18	0.488	-8.75056	-4.27013	442.59	PRDM6	PR/SET domain 6
7365	4.21e-16	2.48e-18	0.928	-8.73281	-8.10615	333.99	UGT2B10	UDP glucuronosyltransferase family 2 member B10
55243	7.21e-16	4.28e-18	0.306	-8.67101	-2.65276	972.2	KIRREL1	kirre like nephrin family adhesion molecule 1
10278	7.77e-16	4.65e-18	0.468	-8.66161	-4.05486	164.3	EFS	embryonal Fyn-associated substrate
155	9.81e-16	5.91e-18	0.971	-8.63426	-8.38515	175.49	ADRB3	adrenoceptor beta 3
105377124	1.01e-15	6.11e-18	0.418	-8.63049	-3.60969	169.92	LOC105377124	uncharacterized LOC105377124
100129827	1.8e-15	1.1e-17	0.397	-8.56276	-3.39849	91.85	IRAG1-AS1	IRAG1 antisense RNA 1
50651	1.85e-15	1.14e-17	0.438	-8.55879	-3.75281	65.68	SLC45A1	solute carrier family 45 member 1
389136	2.65e-15	1.64e-17	0.436	-8.51663	-3.71169	649.1	VGLL3	vestigial like family member 3
91851	2.75e-15	1.72e-17	1.306	-8.51135	-11.1178	414.8	CHRDL1	chordin like 1
5310	3.03e-15	1.9e-17	0.149	-8.49961	-1.27061	3553.1	PKD1	polycystin 1, transient receptor potential channel interacting
81543	3.03e-15	1.93e-17	0.445	-8.49811	-3.77904	657.68	LRRC3	leucine rich repeat containing 3
1038	3.03e-15	1.93e-17	0.576	-8.49787	-4.89359	2567.16	CDR1	cerebellar degeneration related 1
5733	5.86e-15	3.76e-17	0.506	-8.42015	-4.26141	297.14	PTGER3	prostaglandin E receptor 3
6898	7.77e-15	5.02e-17	0.469	-8.38628	-3.93048	55.94	TAT	tyrosine aminotransferase
2316	1.09e-14	7.08e-17	0.453	-8.34565	-3.77674	45274.6	FLNA	filamin A
54820	1.38e-14	9.05e-17	0.365	-8.31667	-3.03272	2441.83	NDE1	nudE neurodevelopment protein 1
117	1.48e-14	9.76e-17	0.999	-8.30764	-8.29678	164.09	ADCYAP1R1	ADCYAP receptor type I
4330	1.58e-14	1.04e-16	0.479	-8.29962	-3.97784	471.66	MN1	MN1 proto-oncogene, transcriptional regulator
1909	2.04e-14	1.36e-16	0.207	-8.26808	-1.70786	274.14	EDNRA	endothelin receptor type A
286133	2.04e-14	1.38e-16	0.808	-8.26685	-6.68267	489.73	SCARA5	scavenger receptor class A member 5
387763	2.04e-14	1.37e-16	0.557	-8.26733	-4.60644	1207.5	C11orf96	chromosome 11 open reading frame 96
9590	2.85e-14	1.94e-16	0.603	-8.22577	-4.9633	4755.81	AKAP12	A-kinase anchoring protein 12
202333	2.86e-14	1.96e-16	0.361	-8.22462	-2.9658	331.71	CMYA5	cardiomyopathy associated 5
94121	3.86e-14	2.65e-16	0.255	-8.18811	-2.08615	499.7	SYTL4	synaptotagmin like 4
119587	4.43e-14	3.07e-16	0.448	-8.17057	-3.65857	235.81	CPXM2	carboxypeptidase X, M14 family member 2
59	4.59e-14	3.2e-16	0.522	-8.16557	-4.26572	5513.13	ACTA2	actin alpha 2, smooth muscle
83716	7.39e-14	5.18e-16	0.618	-8.10716	-5.00922	5838.25	CRISPLD2	cysteine rich secretory protein LCCL domain containing 2
23022	9.51e-14	6.71e-16	0.316	-8.07576	-2.55025	2728.16	PALLD	palladin, cytoskeletal associated protein
100506826	1.16e-13	8.21e-16	0.368	-8.0511	-2.95881	221.14	MYLK-AS1	MYLK antisense RNA 1
2192	1.16e-13	8.3e-16	0.827	-8.04963	-6.65726	6127.93	FBLN1	fibulin 1
53919	1.23e-13	8.84e-16	0.339	-8.04198	-2.72884	136.34	SLCO1C1	solute carrier organic anion transporter family member 1C1
101928266	1.24e-13	8.95e-16	0.689	-8.0405	-5.54194	57.36	LOC101928266	uncharacterized LOC101928266
420	1.33e-13	9.66e-16	0.413	-8.03114	-3.31298	120.7	ART4	ADP-ribosyltransferase 4 (inactive) (Dombrock blood group)
406975	1.43e-13	1.04e-15	0.309	-8.02159	-2.47995	160.31	MIR198	microRNA 198
728264	1.76e-13	1.29e-15	0.503	-7.99536	-4.02029	553.87	CARMN	cardiac mesoderm enhancer-associated non-coding RNA
29119	2.16e-13	1.6e-15	0.594	-7.96904	-4.73568	94.14	CTNNA3	catenin alpha 3
56112	2.3e-13	1.71e-15	0.292	-7.96044	-2.3281	131.65	PCDHGA3	protocadherin gamma subfamily A, 3
1466	3.41e-13	2.55e-15	0.263	-7.9111	-2.08033	202.93	CSRP2	cysteine and glycine rich protein 2
8630	3.44e-13	2.59e-15	0.667	-7.90917	-5.27589	96.96	HSD17B6	hydroxysteroid 17-beta dehydrogenase 6
107986777	3.9e-13	2.95e-15	1.289	-7.89312	-10.1727	110.46	LOC107986777	uncharacterized LOC107986777
6591	4.99e-13	3.79e-15	0.395	-7.86156	-3.10414	234.83	SNAI2	snail family transcriptional repressor 2
7168	5.76e-13	4.4e-15	0.289	-7.84285	-2.26845	7819.94	TPM1	tropomyosin 1
3690	5.88e-13	4.52e-15	0.309	-7.83949	-2.41941	338.94	ITGB3	integrin subunit beta 3
2167	8.36e-13	6.47e-15	0.985	-7.79447	-7.67472	240.2	FABP4	fatty acid binding protein 4
7280	8.8e-13	6.85e-15	0.311	-7.78725	-2.42311	478.5	TUBB2A	tubulin beta 2A class IIa
2078	1.07e-12	8.37e-15	0.326	-7.7619	-2.53414	366.71	ERG	ETS transcription factor ERG
27132	1.27e-12	9.98e-15	0.422	7.73947	3.26571	415.84	CPNE7	copine 7
58189	1.29e-12	1.02e-14	0.572	-7.73687	-4.42204	437.86	WFDC1	WAP four-disulfide core domain 1
84870	1.4e-12	1.12e-14	0.542	-7.72526	-4.18643	60.5	RSPO3	R-spondin 3
7078	1.49e-12	1.19e-14	0.475	-7.71672	-3.66582	8194.94	TIMP3	TIMP metallopeptidase inhibitor 3
2791	1.59e-12	1.28e-14	0.352	-7.70825	-2.71634	186.72	GNG11	G protein subunit gamma 11
374462	1.62e-12	1.31e-14	1.24	-7.70465	-9.55318	140.25	PTPRQ	protein tyrosine phosphatase receptor type Q
5740	1.93e-12	1.57e-14	0.776	-7.68199	-5.95926	1953.95	PTGIS	prostaglandin I2 synthase
26166	2.24e-12	1.83e-14	0.738	-7.66186	-5.65137	52.52	RGS22	regulator of G protein signaling 22
56113	2.27e-12	1.86e-14	0.264	-7.65968	-2.01923	171.39	PCDHGA2	protocadherin gamma subfamily A, 2
5744	2.43e-12	2.01e-14	0.846	-7.65011	-6.47068	285.14	PTHLH	parathyroid hormone like hormone
4326	2.49e-12	2.07e-14	0.514	-7.64627	-3.93122	78.5	MMP17	matrix metallopeptidase 17
83988	3.58e-12	2.99e-14	0.326	-7.59894	-2.47664	591.55	NCALD	neurocalcin delta
101929423	3.83e-12	3.21e-14	0.438	-7.58973	-3.32525	51.31	MEF2C-AS1	MEF2C antisense RNA 1
254228	4.17e-12	3.52e-14	0.363	-7.57777	-2.74946	83.59	CALHM5	calcium homeostasis modulator family member 5
6660	4.37e-12	3.7e-14	0.264	-7.57108	-1.9971	659.48	SOX5	SRY-box transcription factor 5
105374986	4.38e-12	3.73e-14	0.562	7.57011	4.25079	50.63	LOC105374986	uncharacterized LOC105374986
222256	4.48e-12	3.83e-14	0.309	-7.56657	-2.33447	111.78	CDHR3	cadherin related family member 3
107985876	4.57e-12	3.93e-14	0.568	-7.56342	-4.29716	109.82	LOC107985876	uncharacterized LOC107985876
1307	4.72e-12	4.08e-14	0.374	-7.55854	-2.82321	880.64	COL16A1	collagen type XVI alpha 1 chain
64399	4.89e-12	4.24e-14	0.626	-7.55343	-4.729	822.34	HHIP	hedgehog interacting protein
166614	5.35e-12	4.66e-14	0.303	-7.54097	-2.285	257.14	DCLK2	doublecortin like kinase 2
2252	6.66e-12	5.83e-14	0.867	-7.51176	-6.51549	1018.85	FGF7	fibroblast growth factor 7
25960	6.82e-12	6.01e-14	0.379	-7.50789	-2.84406	1430.78	ADGRA2	adhesion G protein-coupled receptor A2
347733	7.62e-12	6.74e-14	0.269	-7.49276	-2.01685	227.05	TUBB2B	tubulin beta 2B class IIb
3067	8.74e-12	7.77e-14	0.538	-7.47408	-4.02441	181.13	HDC	histidine decarboxylase
83468	9.45e-12	8.45e-14	0.46	-7.46317	-3.43022	232.07	GLT8D2	glycosyltransferase 8 domain containing 2
259232	9.9e-12	8.88e-14	0.722	-7.45651	-5.38087	156.99	NALCN	sodium leak channel, non-selective
105369212	1.01e-11	9.07e-14	0.397	-7.45373	-2.96156	60.8	LOC105369212	uncharacterized LOC105369212
100130701	1.32e-11	1.2e-13	0.387	-7.41678	-2.87263	152.58	LRRC58-DT	LRRC58 divergent transcript
70	1.45e-11	1.32e-13	0.998	-7.40415	-7.39115	87.1	ACTC1	actin alpha cardiac muscle 1
50937	1.5e-11	1.38e-13	0.46	-7.39871	-3.40362	600.73	CDON	cell adhesion associated, oncogene regulated
5157	1.57e-11	1.44e-13	0.427	-7.39246	-3.15616	73.76	PDGFRL	platelet derived growth factor receptor like
284119	1.65e-11	1.53e-13	0.381	-7.3848	-2.81194	3894.45	CAVIN1	caveolae associated protein 1
6517	1.67e-11	1.55e-13	0.4	-7.38258	-2.95242	63.51	SLC2A4	solute carrier family 2 member 4
10894	1.69e-11	1.57e-13	0.62	-7.38076	-4.57853	396.35	LYVE1	lymphatic vessel endothelial hyaluronan receptor 1
57419	1.69e-11	1.59e-13	0.359	-7.37974	-2.64593	423.35	SLC24A3	solute carrier family 24 member 3
5730	1.84e-11	1.73e-13	0.722	-7.36806	-5.31663	966.06	PTGDS	prostaglandin D2 synthase
388630	1.89e-11	1.78e-13	0.539	-7.36421	-3.96806	309.83	TRABD2B	TraB domain containing 2B
390874	2.3e-11	2.19e-13	0.864	7.33689	6.3379	718.26	ONECUT3	one cut homeobox 3
81575	2.43e-11	2.32e-13	0.461	-7.3292	-3.37753	1858.3	APOLD1	apolipoprotein L domain containing 1
102724857	2.62e-11	2.51e-13	0.399	-7.31852	-2.91852	117.84	LOC102724857
130497	2.75e-11	2.64e-13	0.571	-7.31143	-4.17372	94.26	OSR1	odd-skipped related transcription factor 1
2487	2.77e-11	2.67e-13	0.427	-7.30999	-3.12384	420.28	FRZB	frizzled related protein
83872	2.88e-11	2.79e-13	0.296	-7.30394	-2.15971	476.08	HMCN1	hemicentin 1
388523	2.91e-11	2.84e-13	0.703	-7.30199	-5.13122	37.34	ZNF728	zinc finger protein 728
3745	3.46e-11	3.39e-13	0.628	-7.27787	-4.56709	285.48	KCNB1	potassium voltage-gated channel subfamily B member 1
11036	3.51e-11	3.45e-13	0.817	-7.27547	-5.94402	64.1	GTF2A1L	general transcription factor IIA subunit 1 like
5569	4.23e-11	4.18e-13	0.554	-7.24967	-4.01474	129.07	PKIA	cAMP-dependent protein kinase inhibitor alpha
105376405	4.29e-11	4.25e-13	1.092	-7.24721	-7.91282	83.39	LOC105376405
284654	5.5e-11	5.48e-13	1.013	-7.21276	-7.30944	81.49	RSPO1	R-spondin 1
1138	6.39e-11	6.39e-13	0.269	7.19187	1.93193	297.97	CHRNA5	cholinergic receptor nicotinic alpha 5 subunit
63923	6.88e-11	6.92e-13	0.722	-7.18108	-5.18611	176.99	TNN	tenascin N
342035	6.88e-11	6.94e-13	0.729	-7.18052	-5.23237	191.45	GLDN	gliomedin
101929680	8.17e-11	8.28e-13	0.677	-7.15643	-4.84388	45.61	SCN1A-AS1	SCN1A and SCN9A antisense RNA 1
286223	8.27e-11	8.42e-13	0.43	-7.15419	-3.07385	85.3	C9orf47	replaced by ID 1903
105377546	8.84e-11	9.06e-13	1.242	-7.14409	-8.87447	44.94	LOC105377546	uncharacterized LOC105377546
23430	8.84e-11	9.07e-13	0.524	-7.144	-3.74466	69.2	TPSD1	tryptase delta 1
2327	9.9e-11	1.02e-12	0.837	-7.12783	-5.96621	263.57	FMO2	flavin containing dimethylaniline monoxygenase 2
100506737	1.06e-10	1.1e-12	0.549	-7.11761	-3.90923	52.94	LINC01589	long intergenic non-protein coding RNA 1589
9644	1.07e-10	1.11e-12	0.138	-7.11652	-0.9807	3865.22	SH3PXD2A	SH3 and PX domains 2A
286749	1.12e-10	1.17e-12	0.65	-7.10896	-4.62059	365.97	STON1-GTF2A1L	STON1-GTF2A1L readthrough
105369203	1.14e-10	1.2e-12	1.278	-7.10554	-9.08174	51.82	LOC105369203	uncharacterized LOC105369203
283120	1.26e-10	1.33e-12	0.525	-7.09141	-3.72018	274.91	H19	H19 imprinted maternally expressed transcript
3777	1.29e-10	1.36e-12	0.911	-7.08766	-6.45796	105.39	KCNK3	potassium two pore domain channel subfamily K member 3
111	1.53e-10	1.62e-12	0.586	-7.06405	-4.13906	963.49	ADCY5	adenylate cyclase 5
84446	1.59e-10	1.69e-12	0.311	-7.05814	-2.19859	80.67	BRSK1	BR serine/threonine kinase 1
158471	1.66e-10	1.78e-12	0.618	-7.05085	-4.35983	1838.55	PRUNE2	prune homolog 2 with BCH domain
389558	1.73e-10	1.85e-12	0.632	-7.04516	-4.45177	218.73	FAM180A	family with sequence similarity 180 member A
115123	2.03e-10	2.18e-12	0.316	-7.02227	-2.21642	502.2	MARCHF3	membrane associated ring-CH-type finger 3
101928543	2.09e-10	2.26e-12	0.882	7.0173	6.18991	966.15	LOC101928543	uncharacterized LOC101928543
83592	2.58e-10	2.8e-12	0.463	-6.98754	-3.23582	127.63	AKR1E2	aldo-keto reductase family 1 member E2
107984452	3.07e-10	3.35e-12	0.779	-6.96228	-5.42107	103.25	LOC107984452	uncharacterized LOC107984452
8013	3.13e-10	3.42e-12	0.544	-6.95916	-3.78517	807.7	NR4A3	nuclear receptor subfamily 4 group A member 3
1306	3.42e-10	3.76e-12	0.263	-6.94586	-1.82759	1859.93	COL15A1	collagen type XV alpha 1 chain
4921	3.81e-10	4.2e-12	0.543	-6.93029	-3.76119	2217.42	DDR2	discoidin domain receptor tyrosine kinase 2
349160	3.89e-10	4.31e-12	1.303	-6.92665	-9.02866	49.95	LOC349160	uncharacterized LOC349160
6403	4.27e-10	4.75e-12	0.317	-6.913	-2.19005	165.83	SELP	selectin P
4240	4.4e-10	4.91e-12	0.306	-6.90823	-2.11202	1082.65	MFGE8	milk fat globule EGF and factor V/VIII domain containing
50652	4.99e-10	5.59e-12	1.074	-6.88981	-7.4029	59.18	PCA3	prostate cancer associated 3
105377291	5.32e-10	5.98e-12	0.231	-6.88008	-1.58692	258.4	LOC105377291	uncharacterized LOC105377291
387856	5.49e-10	6.2e-12	0.619	-6.87505	-4.25545	61.7	CCDC184	coiled-coil domain containing 184
23148	5.56e-10	6.3e-12	0.511	-6.87262	-3.51126	94.69	NACAD	NAC alpha domain containing
164045	6.77e-10	7.72e-12	0.66	-6.84358	-4.51542	37.06	HFM1	helicase for meiosis 1
6383	6.77e-10	7.73e-12	0.277	-6.84346	-1.89599	570.29	SDC2	syndecan 2
3708	6.97e-10	7.99e-12	0.435	-6.83881	-2.97229	3101.55	ITPR1	inositol 1,4,5-trisphosphate receptor type 1
4131	7.05e-10	8.11e-12	0.343	-6.83668	-2.34437	3668.22	MAP1B	microtubule associated protein 1B
56121	7.33e-10	8.46e-12	0.268	-6.83048	-1.8305	165.14	PCDHB15	protocadherin beta 15
102724852	7.34e-10	8.5e-12	0.532	-6.82988	-3.63483	284.32	LOC102724852	replaced by ID 100033819
388015	7.73e-10	8.99e-12	0.859	-6.8218	-5.86329	506.01	RTL1	retrotransposon Gag like 1
4223	8.02e-10	9.36e-12	0.849	-6.81596	-5.78867	49.41	MEOX2	mesenchyme homeobox 2
57689	8.27e-10	9.68e-12	0.432	-6.81113	-2.94325	56.41	LRRC4C	leucine rich repeat containing 4C
2492	8.83e-10	1.04e-11	1.322	-6.80113	-8.99224	48.7	FSHR	follicle stimulating hormone receptor
10962	1.03e-09	1.21e-11	0.336	-6.77907	-2.27562	151.09	MLLT11	MLLT11 transcription factor 7 cofactor
105376722	1.04e-09	1.23e-11	0.549	-6.77709	-3.72296	71.79	LOC105376722	uncharacterized LOC105376722
8434	1.05e-09	1.25e-11	0.371	-6.77394	-2.51402	400.1	RECK	reversion inducing cysteine rich protein with kazal motifs
9379	1.12e-09	1.34e-11	0.401	-6.76414	-2.71215	79.44	NRXN2	neurexin 2
137362	1.15e-09	1.38e-11	1.313	-6.76037	-8.87839	45.03	GOT1L1	glutamic-oxaloacetic transaminase 1 like 1
10878	1.2e-09	1.44e-11	0.597	-6.7537	-4.02879	32.89	CFHR3	complement factor H related 3
3489	1.21e-09	1.46e-11	0.657	-6.752	-4.43611	283.35	IGFBP6	insulin like growth factor binding protein 6
9201	1.25e-09	1.51e-11	0.651	-6.74659	-4.39351	261.03	DCLK1	doublecortin like kinase 1
107986780	1.44e-09	1.75e-11	1.267	-6.72546	-8.51858	68.65	LOC107986780
7041	1.51e-09	1.84e-11	0.367	-6.7182	-2.46711	566.72	TGFB1I1	transforming growth factor beta 1 induced transcript 1
105375164	1.67e-09	2.04e-11	1.133	-6.70331	-7.59362	191.92	LOC105375164	uncharacterized LOC105375164
105379057	1.68e-09	2.06e-11	0.473	-6.70142	-3.16959	94.94	EDIL3-DT	EDIL3 divergent transcript
406937	1.82e-09	2.25e-11	0.559	-6.68907	-3.74116	61.5	MIR145	microRNA 145
2737	1.86e-09	2.29e-11	0.519	-6.68606	-3.47132	382.79	GLI3	GLI family zinc finger 3
5596	1.86e-09	2.31e-11	0.866	-6.6852	-5.78998	257.68	MAPK4	mitogen-activated protein kinase 4
101928277	2.24e-09	2.79e-11	1.086	-6.65712	-7.23011	206.76	LOC101928277	uncharacterized LOC101928277
57537	2.33e-09	2.91e-11	0.597	-6.65109	-3.97068	111.81	SORCS2	sortilin related VPS10 domain containing receptor 2
6525	2.44e-09	3.05e-11	0.235	-6.64412	-1.56254	2027.55	SMTN	smoothelin
23413	2.65e-09	3.33e-11	0.36	-6.63137	-2.38753	574.9	NCS1	neuronal calcium sensor 1
101928216	3.22e-09	4.07e-11	0.923	-6.60132	-6.09049	119.46	LOC101928216
163175	3.22e-09	4.06e-11	0.453	-6.6018	-2.99307	145.07	LGI4	leucine rich repeat LGI family member 4
5069	3.46e-09	4.4e-11	0.381	-6.59004	-2.51094	946.35	PAPPA	pappalysin 1
85458	3.61e-09	4.6e-11	0.363	-6.58328	-2.3898	735.29	DIXDC1	DIX domain containing 1
72	4.07e-09	5.2e-11	0.882	-6.56519	-5.79372	4135.69	ACTG2	actin gamma 2, smooth muscle
4052	4.24e-09	5.44e-11	0.477	-6.55849	-3.13136	4026.11	LTBP1	latent transforming growth factor beta binding protein 1
128077	4.37e-09	5.63e-11	0.186	-6.55335	-1.21851	775.8	LIX1L	limb and CNS expressed 1 like
105378114	4.51e-09	5.82e-11	1.121	-6.54827	-7.34308	82.74	LOC105378114	uncharacterized LOC105378114
11155	4.51e-09	5.85e-11	0.491	-6.54762	-3.21574	188.29	LDB3	LIM domain binding 3
5212	4.69e-09	6.1e-11	0.82	-6.54124	-5.36592	75.2	VIT	vitrin
107986020	4.97e-09	6.49e-11	0.979	-6.532	-6.39269	59.21	LOC107986020
105373067	4.97e-09	6.51e-11	0.472	-6.5316	-3.08181	57.83	LOC105373067	uncharacterized LOC105373067
3779	5.13e-09	6.73e-11	0.463	-6.52646	-3.02062	291.18	KCNMB1	potassium calcium-activated channel subfamily M regulatory beta subunit 1
1346	5.74e-09	7.55e-11	0.392	-6.50927	-2.55296	123.96	COX7A1	cytochrome c oxidase subunit 7A1
1359	5.88e-09	7.77e-11	0.6	-6.50499	-3.90557	564.58	CPA3	carboxypeptidase A3
100874370	5.92e-09	7.84e-11	0.511	-6.50358	-3.32017	49.53	CACNA1C-IT3	CACNA1C intronic transcript 3
10186	6.07e-09	8.06e-11	0.434	-6.4994	-2.81942	606.26	LHFPL6	LHFPL tetraspan subfamily member 6
64499	6.12e-09	8.16e-11	0.514	-6.49759	-3.33992	472.34	TPSB2	tryptase beta 2
2069	6.39e-09	8.58e-11	0.716	-6.49003	-4.64608	96.62	EREG	epiregulin
22915	6.39e-09	8.58e-11	0.618	-6.49013	-4.0141	490.23	MMRN1	multimerin 1
284297	6.66e-09	8.97e-11	0.585	-6.48337	-3.79586	366.5	SSC5D	scavenger receptor cysteine rich family member with 5 domains
91373	6.96e-09	9.4e-11	0.253	6.47625	1.6415	267.37	UAP1L1	UDP-N-acetylglucosamine pyrophosphorylase 1 like 1
3816	7.32e-09	9.92e-11	1.111	6.46822	7.18347	68.25	KLK1	kallikrein 1
91624	7.47e-09	1.02e-10	0.202	-6.46457	-1.30632	881.86	NEXN	nexilin F-actin binding protein
105377701	7.97e-09	1.09e-10	1.353	-6.45443	-8.73462	40.77	LINC01938	long intergenic non-protein coding RNA 1938
101927577	8.5e-09	1.16e-10	0.557	-6.44412	-3.58687	31.37	LINC01797	long intergenic non-protein coding RNA 1797
84168	9.3e-09	1.28e-10	0.51	-6.42996	-3.27809	4566.6	ANTXR1	ANTXR cell adhesion molecule 1
107985369	9.51e-09	1.31e-10	0.644	-6.42618	-4.1366	28.98	LOC107985369	replaced by ID 64388
101927572	9.61e-09	1.33e-10	0.383	-6.42403	-2.45977	78.59	LOC101927572	uncharacterized LOC101927572
11096	9.75e-09	1.35e-10	0.455	-6.42138	-2.92387	353.26	ADAMTS5	ADAM metallopeptidase with thrombospondin type 1 motif 5
107984113	9.88e-09	1.37e-10	0.89	-6.41892	-5.71386	36.83	LOC107984113	uncharacterized LOC107984113
7980	1.01e-08	1.41e-10	0.8	-6.41466	-5.13312	91.82	TFPI2	tissue factor pathway inhibitor 2
4130	1.02e-08	1.42e-10	0.464	-6.4138	-2.97655	720.4	MAP1A	microtubule associated protein 1A
59353	1.02e-08	1.44e-10	1.292	-6.41205	-8.28319	29.86	TMEM35A	transmembrane protein 35A
8835	1.11e-08	1.57e-10	0.513	-6.39872	-3.28571	515.78	SOCS2	suppressor of cytokine signaling 2
9127	1.12e-08	1.58e-10	0.535	-6.39733	-3.42072	36.26	P2RX6	purinergic receptor P2X 6
11281	1.13e-08	1.6e-10	0.954	-6.39574	-6.09993	35.71	POU6F2	POU class 6 homeobox 2
1373	1.2e-08	1.7e-10	0.685	-6.38653	-4.37179	97.76	CPS1	carbamoyl-phosphate synthase 1
11037	1.21e-08	1.72e-10	0.699	-6.38409	-4.46377	659.35	STON1	stonin 1
10516	1.23e-08	1.75e-10	0.808	-6.38159	-5.1556	2802.71	FBLN5	fibulin 5
26508	1.26e-08	1.81e-10	0.394	-6.37683	-2.50983	582.89	HEYL	hes related family bHLH transcription factor with YRPW motif like
1272	1.26e-08	1.81e-10	0.908	-6.37657	-5.78932	548.37	CNTN1	contactin 1
6586	1.3e-08	1.87e-10	0.523	-6.37153	-3.33047	2277.01	SLIT3	slit guidance ligand 3
6909	1.32e-08	1.91e-10	0.351	-6.36871	-2.233	495.13	TBX2	T-box transcription factor 2
2949	1.33e-08	1.92e-10	0.697	-6.36747	-4.43909	117.97	GSTM5	glutathione S-transferase mu 5
23704	1.36e-08	1.98e-10	0.738	-6.36319	-4.69651	156.85	KCNE4	potassium voltage-gated channel subfamily E regulatory subunit 4
9370	1.38e-08	2.01e-10	1.622	-6.36036	-10.3158	122.08	ADIPOQ	adiponectin, C1Q and collagen domain containing
7223	1.38e-08	2.01e-10	0.66	-6.36036	-4.19819	160.08	TRPC4	transient receptor potential cation channel subfamily C member 4
11174	1.41e-08	2.07e-10	0.506	-6.35576	-3.21516	342.23	ADAMTS6	ADAM metallopeptidase with thrombospondin type 1 motif 6
2070	1.43e-08	2.11e-10	0.875	-6.35341	-5.56151	49.8	EYA4	EYA transcriptional coactivator and phosphatase 4
26032	1.49e-08	2.2e-10	0.574	-6.34641	-3.64389	195.64	SUSD5	sushi domain containing 5
340419	1.5e-08	2.23e-10	0.573	-6.34493	-3.63266	56.34	RSPO2	R-spondin 2
494470	1.5e-08	2.23e-10	0.797	-6.34451	-5.05472	29.84	RNF165	ring finger protein 165
6422	1.57e-08	2.34e-10	1.024	-6.33721	-6.48918	571.16	SFRP1	secreted frizzled related protein 1
1036	1.73e-08	2.58e-10	0.804	-6.32231	-5.08397	108.66	CDO1	cysteine dioxygenase type 1
79827	1.73e-08	2.59e-10	0.699	-6.32174	-4.4179	841.23	CLMP	CXADR like membrane protein
7432	1.75e-08	2.62e-10	0.83	-6.31981	-5.24681	59.45	VIP	vasoactive intestinal peptide
102725258	1.79e-08	2.69e-10	0.509	-6.31562	-3.2136	84.09	LOC102725258	uncharacterized LOC102725258
113230	1.82e-08	2.75e-10	0.332	6.31219	2.09805	199.29	MISP3	MISP family member 3
55203	1.87e-08	2.83e-10	0.57	-6.30762	-3.5961	131.44	LGI2	leucine rich repeat LGI family member 2
23194	2.01e-08	3.05e-10	0.445	-6.29645	-2.79948	450.32	FBXL7	F-box and leucine rich repeat protein 7
7503	2.04e-08	3.1e-10	1.443	6.29374	9.07881	13037.2	XIST	X inactive specific transcript
122786	2.14e-08	3.27e-10	0.222	-6.28561	-1.39462	410.9	FRMD6	FERM domain containing 6
100505881	2.21e-08	3.38e-10	0.65	-6.28048	-4.08429	559.62	MAGI2-AS3	MAGI2 antisense RNA 3
107987208	2.25e-08	3.47e-10	0.966	-6.27635	-6.06065	108.84	LOC107987208	replaced by ID 388015
90586	2.25e-08	3.46e-10	0.936	-6.27657	-5.87589	31.09	AOC4P	amine oxidase copper containing 4, pseudogene
105369689	2.39e-08	3.69e-10	0.636	-6.2666	-3.98566	35.09	LOC105369689	uncharacterized LOC105369689
127435	2.44e-08	3.77e-10	0.946	-6.26312	-5.92766	3015.36	PODN	podocan
107984376	2.48e-08	3.85e-10	0.723	-6.2599	-4.52645	29.13	LOC107984376
80177	2.53e-08	3.93e-10	0.329	-6.2566	-2.05779	179.97	MYCT1	MYC target 1
815	2.61e-08	4.07e-10	0.633	-6.25147	-3.95804	28.35	CAMK2A	calcium/calmodulin dependent protein kinase II alpha
392255	2.82e-08	4.42e-10	1.29	-6.23852	-8.04625	49.39	GDF6	growth differentiation factor 6
1910	2.82e-08	4.42e-10	0.408	-6.23853	-2.54327	320.33	EDNRB	endothelin receptor type B
4653	3.16e-08	4.97e-10	1.216	-6.21989	-7.56227	98.93	MYOC	myocilin
7732	3.17e-08	5e-10	0.659	-6.21908	-4.09719	110.12	RNF112	ring finger protein 112
112267876	3.52e-08	5.57e-10	0.553	-6.20223	-3.4299	44.66	LOC112267876
11149	3.62e-08	5.75e-10	0.616	-6.19717	-3.81727	96.12	BVES	blood vessel epicardial substance
8510	3.95e-08	6.28e-10	0.396	-6.18318	-2.45009	101.78	MMP23B	matrix metallopeptidase 23B
103344718	4.07e-08	6.48e-10	0.619	-6.17824	-3.82274	95.67	HOTS
3977	4.24e-08	6.77e-10	0.424	-6.17135	-2.61403	3000.26	LIFR	LIF receptor subunit alpha
4881	4.61e-08	7.39e-10	0.543	-6.15757	-3.34524	283.81	NPR1	natriuretic peptide receptor 1
111064646	4.61e-08	7.41e-10	0.386	-6.15698	-2.37684	764.99	TPM1-AS	TPM1 antisense RNA
100127983	4.65e-08	7.49e-10	0.676	-6.15541	-4.15827	60.1	C8orf88	chromosome 8 open reading frame 88
122402	4.71e-08	7.62e-10	0.598	-6.15274	-3.67781	42.21	TDRD9	tudor domain containing 9
7177	4.79e-08	7.76e-10	0.53	-6.14973	-3.25637	543	TPSAB1	tryptase alpha/beta 1
84976	5.01e-08	8.15e-10	0.283	-6.14207	-1.73673	957.45	DISP1	dispatched RND transporter family member 1
405753	5.13e-08	8.36e-10	0.298	-6.138	-1.82614	294.79	DUOXA2	dual oxidase maturation factor 2
56062	5.14e-08	8.39e-10	0.842	-6.13743	-5.16954	39.13	KLHL4	kelch like family member 4
775	5.42e-08	8.87e-10	0.369	-6.12852	-2.26172	1141.17	CACNA1C	calcium voltage-gated channel subunit alpha1 C
57616	5.42e-08	8.9e-10	0.562	-6.1279	-3.4428	355.31	TSHZ3	teashirt zinc finger homeobox 3
23743	5.44e-08	8.98e-10	0.837	-6.12655	-5.12512	118.98	BHMT2	betaine--homocysteine S-methyltransferase 2
8153	5.44e-08	8.98e-10	0.479	-6.12651	-2.93337	34.63	RND2	Rho family GTPase 2
116535	5.96e-08	9.85e-10	0.689	-6.11176	-4.21255	390.57	MRGPRF	MAS related GPR family member F
5159	6.18e-08	1.02e-09	0.37	-6.10553	-2.25861	2926.72	PDGFRB	platelet derived growth factor receptor beta
23208	6.23e-08	1.04e-09	0.43	-6.10373	-2.62567	408.68	SYT11	synaptotagmin 11
112476	6.24e-08	1.04e-09	0.164	-6.10313	-1.00075	453.89	PRRT2	proline rich transmembrane protein 2
9358	7.38e-08	1.23e-09	0.718	-6.07577	-4.36505	332.29	ITGBL1	integrin subunit beta like 1
7148	7.61e-08	1.28e-09	0.597	-6.07048	-3.62683	3839.14	TNXB	tenascin XB
6935	7.75e-08	1.3e-09	0.395	-6.06713	-2.3939	1540.03	ZEB1	zinc finger E-box binding homeobox 1
165	8.51e-08	1.43e-09	0.545	-6.05177	-3.29834	3216.06	AEBP1	AE binding protein 1
7373	8.84e-08	1.49e-09	0.661	-6.04511	-3.99828	3391.93	COL14A1	collagen type XIV alpha 1 chain
375033	9.28e-08	1.57e-09	0.368	-6.03685	-2.22056	424.93	PEAR1	platelet endothelial aggregation receptor 1
11095	9.73e-08	1.65e-09	0.884	-6.02881	-5.3286	541.79	ADAMTS8	ADAM metallopeptidase with thrombospondin type 1 motif 8
7058	9.96e-08	1.69e-09	0.38	-6.02468	-2.28705	1173.07	THBS2	thrombospondin 2
100874221	1.03e-07	1.76e-09	1.314	-6.01833	-7.90904	22.98	ZNF385D-AS2	ZNF385D antisense RNA 2
107984213	1.06e-07	1.81e-09	0.695	-6.01411	-4.18228	68.98	LOC107984213	uncharacterized LOC107984213
100505566	1.07e-07	1.83e-09	0.792	-6.01256	-4.76033	34.68	LINC00578	long intergenic non-protein coding RNA 578
130162	1.11e-07	1.92e-09	0.159	6.00478	0.955174	556.16	CLHC1	clathrin heavy chain linker domain containing 1
590	1.11e-07	1.92e-09	1.033	-6.00453	-6.20442	147.06	BCHE	butyrylcholinesterase
8728	1.22e-07	2.11e-09	0.297	-5.98942	-1.77957	845.7	ADAM19	ADAM metallopeptidase domain 19
56479	1.22e-07	2.11e-09	0.702	-5.98937	-4.20322	39.79	KCNQ5	potassium voltage-gated channel subfamily Q member 5
8532	1.25e-07	2.16e-09	0.576	-5.98515	-3.44587	96.41	CPZ	carboxypeptidase Z
105375634	1.25e-07	2.18e-09	0.588	-5.98355	-3.51779	36.67	LOC105375634	uncharacterized LOC105375634
65012	1.27e-07	2.22e-09	0.635	-5.98086	-3.79771	42.08	SLC26A10P	solute carrier family 26 member 10, pseudogene
5649	1.33e-07	2.33e-09	0.666	-5.97314	-3.98023	268.83	RELN	reelin
8507	1.35e-07	2.37e-09	0.51	5.9702	3.0444	2644.39	ENC1	ectodermal-neural cortex 1
105374809	1.38e-07	2.43e-09	0.444	-5.96632	-2.64975	130.13	LOC105374809	uncharacterized LOC105374809
10267	1.41e-07	2.48e-09	0.626	-5.96253	-3.7305	371.84	RAMP1	receptor activity modifying protein 1
56129	1.41e-07	2.5e-09	0.585	-5.96166	-3.48707	67.3	PCDHB7	protocadherin beta 7
101928882	1.41e-07	2.5e-09	1.321	-5.96125	-7.87433	22.52	LOC101928882	uncharacterized LOC101928882
8511	1.46e-07	2.59e-09	0.424	-5.95567	-2.5242	62.57	MMP23A	matrix metallopeptidase 23A (pseudogene)
101928583	1.55e-07	2.76e-09	0.981	-5.94511	-5.82924	60.88	SLC7A14-AS1	SLC7A14 antisense RNA 1
202374	1.58e-07	2.81e-09	0.47	-5.94243	-2.79554	295.92	STK32A	serine/threonine kinase 32A
57718	1.58e-07	2.82e-09	0.587	-5.94177	-3.48812	38.3	PPP4R4	protein phosphatase 4 regulatory subunit 4
10060	1.59e-07	2.84e-09	0.594	-5.94036	-3.53148	755.3	ABCC9	ATP binding cassette subfamily C member 9
100874234	1.6e-07	2.87e-09	0.509	-5.93879	-3.02129	89.36	CACNA1C-AS4	CACNA1C antisense RNA 4
105378792	1.61e-07	2.9e-09	0.848	-5.93733	-5.03682	62.16	LRRC7-AS1	LRRC7 antisense RNA 1
767563	1.62e-07	2.92e-09	1.03	-5.93608	-6.11247	49.54	SNORD113-3	small nucleolar RNA, C/D box 113-3
8076	1.65e-07	2.98e-09	0.843	-5.93281	-5.0014	168.71	MFAP5	microfibril associated protein 5
846	1.95e-07	3.54e-09	0.884	-5.90423	-5.21894	1355.88	CASR	calcium sensing receptor
112267917	1.99e-07	3.62e-09	0.351	-5.90063	-2.0738	76.93	LOC112267917	uncharacterized LOC112267917
79750	2e-07	3.64e-09	0.802	-5.89955	-4.73255	397.75	ZNF385D	zinc finger protein 385D
9159	2.01e-07	3.67e-09	0.33	-5.89845	-1.94937	3488.23	PCSK7	proprotein convertase subtilisin/kexin type 7
160622	2.05e-07	3.75e-09	0.517	-5.89491	-3.0472	574.02	TAMALIN	trafficking regulator and scaffold protein tamalin
7757	2.06e-07	3.77e-09	0.582	-5.8938	-3.42889	349.89	ZNF208	zinc finger protein 208
493	2.09e-07	3.85e-09	0.184	-5.89057	-1.08248	4170.27	ATP2B4	ATPase plasma membrane Ca2+ transporting 4
7306	2.1e-07	3.87e-09	0.773	-5.88979	-4.55296	37.38	TYRP1	tyrosinase related protein 1
125931	2.26e-07	4.17e-09	1.15	5.8772	6.75687	381.8	CEACAM20	CEA cell adhesion molecule 20
101928841	2.31e-07	4.28e-09	0.791	-5.87285	-4.64513	73.79	LOC101928841	replaced by ID 113622
283417	2.34e-07	4.35e-09	0.421	-5.87048	-2.47356	309.86	DPY19L2	dpy-19 like 2
105374594	2.44e-07	4.54e-09	1.405	-5.86325	-8.2381	28.86	LOC105374594	uncharacterized LOC105374594
10144	2.54e-07	4.72e-09	0.119	-5.85658	-0.69965	1352.65	FAM13A	family with sequence similarity 13 member A
100505785	2.61e-07	4.88e-09	0.577	-5.85107	-3.37634	29.7	KIRREL1-IT1	KIRREL1 intronic transcript 1
102723341	2.61e-07	4.9e-09	0.871	-5.85042	-5.09402	24.28	LOC102723341	uncharacterized LOC102723341
7846	2.61e-07	4.9e-09	0.271	-5.85046	-1.58703	1549.75	TUBA1A	tubulin alpha 1a
8622	2.69e-07	5.07e-09	0.377	-5.84495	-2.2012	509.41	PDE8B	phosphodiesterase 8B
1636	2.71e-07	5.11e-09	0.221	5.84357	1.28907	1102.59	ACE	angiotensin I converting enzyme
84940	2.75e-07	5.19e-09	0.544	-5.84084	-3.18007	122.62	CORO6	coronin 6
102723876	2.8e-07	5.31e-09	1.291	-5.83714	-7.53622	34.73	LOC102723876	uncharacterized LOC102723876
2201	2.95e-07	5.61e-09	0.4	-5.82803	-2.33288	82.93	FBN2	fibrillin 2
55576	3.1e-07	5.89e-09	0.496	-5.81984	-2.88592	127.69	STAB2	stabilin 2
3699	3.11e-07	5.92e-09	0.653	-5.81888	-3.79808	60.2	ITIH3	inter-alpha-trypsin inhibitor heavy chain 3
1363	3.12e-07	5.96e-09	0.506	-5.81776	-2.94283	744.93	CPE	carboxypeptidase E
113828	3.13e-07	5.99e-09	0.256	5.81706	1.49022	630.58	FAM83F	family with sequence similarity 83 member F
146556	3.19e-07	6.12e-09	0.522	-5.81353	-3.03427	125.93	C16orf89	chromosome 16 open reading frame 89
8788	3.21e-07	6.17e-09	1.374	-5.81211	-7.98756	89.63	DLK1	delta like non-canonical Notch ligand 1
121273	3.27e-07	6.3e-09	0.764	-5.80846	-4.43959	27.12	C12orf54	chromosome 12 open reading frame 54
9472	3.29e-07	6.35e-09	0.539	-5.80714	-3.13225	1195.8	AKAP6	A-kinase anchoring protein 6
2690	3.3e-07	6.4e-09	0.686	-5.80602	-3.98536	215.14	GHR	growth hormone receptor
4489	3.46e-07	6.71e-09	1.425	-5.79793	-8.26466	252.33	MT1A	metallothionein 1A
100874095	3.5e-07	6.81e-09	1.61	-5.79546	-9.33074	61.68	ADIPOQ-AS1	ADIPOQ antisense RNA 1
125	3.89e-07	7.59e-09	1.185	-5.77739	-6.84553	2564.92	ADH1B	alcohol dehydrogenase 1B (class I), beta polypeptide
284	3.95e-07	7.72e-09	0.754	-5.77436	-4.35331	416.07	ANGPT1	angiopoietin 1
9762	4.07e-07	7.97e-09	0.15	5.76905	0.866302	1425.76	LZTS3	leucine zipper tumor suppressor family member 3
102723675	4.15e-07	8.15e-09	0.573	-5.76543	-3.3038	107.23	LOC102723675	uncharacterized LOC102723675
56130	4.24e-07	8.33e-09	0.617	-5.7616	-3.55252	30.33	PCDHB6	protocadherin beta 6
7043	4.44e-07	8.76e-09	0.38	-5.75321	-2.18814	536.48	TGFB3	transforming growth factor beta 3
100507308	4.67e-07	9.22e-09	1.338	-5.74443	-7.68438	38.58	TARID	TCF21 antisense RNA inducing promoter demethylation
10231	4.93e-07	9.75e-09	0.611	-5.73503	-3.50395	1056.39	RCAN2	regulator of calcineurin 2
692215	5.02e-07	9.96e-09	1.434	-5.73149	-8.21965	55.85	SNORD112	small nucleolar RNA, C/D box 112
285203	5.09e-07	1.01e-08	0.192	-5.72863	-1.09958	961.37	EOGT	EGF domain specific O-linked N-acetylglucosamine transferase
362	5.3e-07	1.06e-08	1.332	5.72158	7.62168	2155.21	AQP5	aquaporin 5
105377703	5.36e-07	1.07e-08	1.169	-5.71909	-6.68664	52.49	LINC03000	long intergenic non-protein coding RNA 3000
112268280	5.54e-07	1.11e-08	1.132	-5.71328	-6.46536	30.65	LOC112268280
101928231	5.55e-07	1.11e-08	0.986	-5.71271	-5.63482	43.28	CT69	cancer/testis associated transcript 69
130271	5.75e-07	1.15e-08	0.442	-5.70626	-2.52344	1057.37	PLEKHH2	pleckstrin homology, MyTH4 and FERM domain containing H2
11141	5.86e-07	1.18e-08	0.826	-5.70272	-4.71301	27.95	IL1RAPL1	interleukin 1 receptor accessory protein like 1
27295	5.98e-07	1.21e-08	0.752	-5.6989	-4.2881	623.4	PDLIM3	PDZ and LIM domain 3
90139	6.12e-07	1.24e-08	0.331	-5.69439	-1.88388	340.88	TSPAN18	tetraspanin 18
7424	6.21e-07	1.26e-08	0.451	-5.69169	-2.56916	156.15	VEGFC	vascular endothelial growth factor C
10371	6.4e-07	1.3e-08	0.708	-5.68602	-4.02366	337.93	SEMA3A	semaphorin 3A
7499	6.58e-07	1.34e-08	0.559	-5.68103	-3.17604	29.93	XG	Xg glycoprotein (Xg blood group)
112268447	6.66e-07	1.36e-08	0.72	-5.67851	-4.08692	446.21	LOC112268447
4593	6.66e-07	1.36e-08	0.593	-5.67816	-3.3684	127.13	MUSK	muscle associated receptor tyrosine kinase
8682	6.7e-07	1.37e-08	0.184	-5.67674	-1.04524	1737.4	PEA15	proliferation and apoptosis adaptor protein 15
4978	7.04e-07	1.44e-08	0.687	-5.66806	-3.89263	24.83	OPCML	opioid binding protein/cell adhesion molecule like
101927583	7.19e-07	1.48e-08	0.712	-5.66397	-4.03105	21.02	LOC101927583	uncharacterized LOC101927583
4622	7.4e-07	1.53e-08	1.017	-5.65871	-5.75348	28.55	MYH4	myosin heavy chain 4
83700	7.56e-07	1.56e-08	0.374	-5.65472	-2.1176	553.68	JAM3	junctional adhesion molecule 3
134353	7.66e-07	1.59e-08	0.247	-5.65204	-1.39643	279.21	LSM11	LSM11, U7 small nuclear RNA associated
57007	7.69e-07	1.59e-08	0.508	-5.65106	-2.87043	312.82	ACKR3	atypical chemokine receptor 3
399694	7.72e-07	1.6e-08	0.598	-5.65	-3.38022	58.5	SHC4	SHC adaptor protein 4
84892	7.89e-07	1.64e-08	0.201	-5.64586	-1.13259	301.09	POMGNT2	protein O-linked mannose N-acetylglucosaminyltransferase 2 (beta 1,4-)
93035	7.93e-07	1.65e-08	0.873	-5.64479	-4.92533	484.23	PKHD1L1	PKHD1 like 1
55130	7.96e-07	1.66e-08	0.654	-5.64374	-3.69284	21.87	ODAD2	outer dynein arm docking complex subunit 2
2134	7.99e-07	1.67e-08	1.097	-5.64269	-6.19235	332.59	EXTL1	exostosin like glycosyltransferase 1
117248	8.04e-07	1.69e-08	0.739	-5.64125	-4.16775	270.07	GALNT15	polypeptide N-acetylgalactosaminyltransferase 15
100507244	8.42e-07	1.77e-08	0.591	-5.63304	-3.32728	186.5	MAMDC2-AS1	MAMDC2 antisense RNA 1
1950	8.71e-07	1.84e-08	0.831	-5.62688	-4.67523	31.74	EGF	epidermal growth factor
1735	8.8e-07	1.86e-08	1.22	-5.62474	-6.86438	41.13	DIO3	iodothyronine deiodinase 3
3316	8.98e-07	1.9e-08	0.571	-5.62076	-3.20993	35.5	HSPB2	heat shock protein family B (small) member 2
51232	9.34e-07	1.98e-08	0.185	-5.61368	-1.03956	4637.03	CRIM1	cysteine rich transmembrane BMP regulator 1
107987102	9.75e-07	2.07e-08	0.235	-5.60597	-1.31688	254.66	LOC107987102	uncharacterized LOC107987102
79949	9.77e-07	2.08e-08	1.33	5.60518	7.45506	1461.55	PLEKHS1	pleckstrin homology domain containing S1
10529	9.99e-07	2.13e-08	0.368	5.60107	2.0612	1342.5	NEBL	nebulette
730	1.01e-06	2.15e-08	1.19	-5.59935	-6.66453	10680.8	C7	complement C7
5592	1.02e-06	2.19e-08	0.446	-5.5965	-2.49743	743.58	PRKG1	protein kinase cGMP-dependent 1
219	1.08e-06	2.31e-08	0.229	-5.58716	-1.27729	850.84	ALDH1B1	aldehyde dehydrogenase 1 family member B1
6943	1.08e-06	2.33e-08	0.899	-5.58558	-5.02142	182.75	TCF21	transcription factor 21
5837	1.12e-06	2.4e-08	0.542	-5.58013	-3.02676	140.42	PYGM	glycogen phosphorylase, muscle associated
5522	1.12e-06	2.42e-08	0.789	5.57901	4.40003	159.95	PPP2R2C	protein phosphatase 2 regulatory subunit Bgamma
55742	1.12e-06	2.43e-08	0.255	-5.57853	-1.42058	3138.99	PARVA	parvin alpha
105373980	1.16e-06	2.52e-08	0.861	-5.57209	-4.79717	43.88	LOC105373980	uncharacterized LOC105373980
105371634	1.17e-06	2.54e-08	1.27	-5.57082	-7.07417	25.34	LOC105371634	uncharacterized LOC105371634
7010	1.17e-06	2.54e-08	0.436	-5.57046	-2.42862	438.45	TEK	TEK receptor tyrosine kinase
54414	1.17e-06	2.55e-08	0.217	5.56987	1.20794	988.81	SIAE	sialic acid acetylesterase
22873	1.17e-06	2.55e-08	0.628	-5.56973	-3.49908	405.53	DZIP1	DAZ interacting zinc finger protein 1
83892	1.18e-06	2.59e-08	0.196	-5.56693	-1.09075	1184.22	KCTD10	potassium channel tetramerization domain containing 10
103689912	1.2e-06	2.63e-08	0.402	-5.56446	-2.23477	44.19	TBX2-AS1	TBX2 antisense RNA 1
84417	1.22e-06	2.68e-08	1.221	-5.56094	-6.79195	38.66	ECRG4	ECRG4 augurin precursor
151449	1.3e-06	2.87e-08	0.361	-5.54916	-2.00463	187.85	GDF7	growth differentiation factor 7
107985236	1.35e-06	2.97e-08	0.48	-5.54302	-2.66111	367.44	LOC107985236	uncharacterized LOC107985236
84525	1.43e-06	3.16e-08	0.479	-5.53255	-2.64916	152.3	HOPX	HOP homeobox
100506621	1.45e-06	3.2e-08	0.773	-5.52992	-4.27459	395.87	LINC01279	replaced by ID 151887
107984262	1.49e-06	3.3e-08	0.752	5.52469	4.15339	45.94	LOC107984262	uncharacterized LOC107984262
102725112	1.51e-06	3.36e-08	0.434	5.52164	2.39388	59.39	LOC102725112	uncharacterized LOC102725112
29942	1.51e-06	3.37e-08	0.849	-5.52114	-4.68739	23.35	PURG	purine rich element binding protein G
493913	1.56e-06	3.49e-08	0.315	-5.51503	-1.73976	84.92	PAPPA-AS1	PAPPA antisense RNA 1
8174	1.57e-06	3.51e-08	0.394	-5.514	-2.17307	80.85	MADCAM1	mucosal vascular addressin cell adhesion molecule 1
767562	1.58e-06	3.54e-08	1.271	-5.5125	-7.00375	44.03	SNORD113-2	small nucleolar RNA, C/D box 113-2
9383	1.58e-06	3.53e-08	1.402	5.51264	7.72975	3297.48	TSIX	TSIX transcript, XIST antisense RNA
254312	1.58e-06	3.55e-08	1.358	-5.5119	-7.4843	33.61	LINC00710	long intergenic non-protein coding RNA 710
101927096	1.59e-06	3.58e-08	0.38	-5.51057	-2.09409	276.16	CLMAT3	colorectal liver metastasis associated transcript 3
4837	1.71e-06	3.86e-08	0.616	-5.49732	-3.38678	657.35	NNMT	nicotinamide N-methyltransferase
23216	1.76e-06	3.98e-08	0.198	-5.49185	-1.08999	2727.32	TBC1D1	TBC1 domain family member 1
375057	1.79e-06	4.06e-08	0.641	-5.48828	-3.51551	69.64	STUM	stum, mechanosensory transduction mediator homolog
9745	1.82e-06	4.14e-08	0.977	-5.48495	-5.35722	70.04	ZNF536	zinc finger protein 536
101928509	1.86e-06	4.23e-08	0.775	-5.48101	-4.24878	48.9	LINC02268	long intergenic non-protein coding RNA 2268
169693	1.86e-06	4.24e-08	0.774	-5.48037	-4.23997	20.56	TMEM252	transmembrane protein 252
105371401	1.86e-06	4.25e-08	0.594	-5.47994	-3.25633	29.5	LOC105371401	uncharacterized LOC105371401
10979	1.99e-06	4.54e-08	0.477	-5.46837	-2.61002	1095.69	FERMT2	FERM domain containing kindlin 2
442905	2.25e-06	5.16e-08	1.386	-5.44556	-7.54998	17.99	MIR337	microRNA 337
9162	2.28e-06	5.24e-08	0.348	-5.44286	-1.89194	79.85	DGKI	diacylglycerol kinase iota
767588	2.31e-06	5.3e-08	1.107	-5.4408	-6.02315	46.73	SNORD114-10	small nucleolar RNA, C/D box 114-10
90865	2.31e-06	5.33e-08	0.636	-5.44007	-3.46216	247.95	IL33	interleukin 33
57709	2.33e-06	5.39e-08	0.811	-5.43802	-4.40922	101.85	SLC7A14	solute carrier family 7 member 14
57538	2.36e-06	5.46e-08	0.421	-5.43577	-2.28735	404.32	ALPK3	alpha kinase 3
105369907	2.38e-06	5.51e-08	0.934	-5.43401	-5.07754	143.57	LOC105369907	uncharacterized LOC105369907
107984499	2.42e-06	5.63e-08	1.343	-5.4303	-7.29052	15.02	LOC107984499	uncharacterized LOC107984499
129049	2.43e-06	5.66e-08	0.476	-5.4293	-2.58606	289.45	SGSM1	small G protein signaling modulator 1
54538	2.53e-06	5.88e-08	0.349	-5.42231	-1.89357	491.14	ROBO4	roundabout guidance receptor 4
30815	2.56e-06	5.97e-08	0.236	-5.41973	-1.27974	706.68	ST6GALNAC6	ST6 N-acetylgalactosaminide alpha-2,6-sialyltransferase 6
88	2.56e-06	6e-08	0.683	-5.4189	-3.70199	50.37	ACTN2	actinin alpha 2
107985967	2.6e-06	6.09e-08	0.892	-5.41612	-4.83031	20.62	LOC107985967
105376241	2.64e-06	6.19e-08	0.52	-5.41311	-2.81669	31.84	LOC105376241
7348	2.65e-06	6.23e-08	0.67	-5.41213	-3.62786	168.6	UPK1B	uroplakin 1B
7145	2.74e-06	6.46e-08	0.529	-5.40559	-2.85769	18038.1	TNS1	tensin 1
7094	2.74e-06	6.47e-08	0.207	-5.40539	-1.11905	12770.6	TLN1	talin 1
112267869	2.83e-06	6.7e-08	0.518	-5.39905	-2.7951	26.18	LOC112267869
7216	2.84e-06	6.73e-08	0.519	-5.39828	-2.80009	111.52	TRO	trophinin
79689	2.85e-06	6.77e-08	0.523	-5.39722	-2.82237	668.17	STEAP4	STEAP4 metalloreductase
4620	2.86e-06	6.79e-08	1.175	-5.39658	-6.3433	28.62	MYH2	myosin heavy chain 2
51050	2.96e-06	7.05e-08	0.987	-5.38988	-5.3201	70.79	PI15	peptidase inhibitor 15
9942	3e-06	7.16e-08	0.206	5.38709	1.10998	662.19	XYLB	xylulokinase
81552	3.07e-06	7.34e-08	0.144	5.38271	0.777774	1330.57	VOPP1	VOPP1 WW domain binding protein
1489	3.07e-06	7.34e-08	0.59	-5.38263	-3.17823	43.46	CTF1	cardiotrophin 1
2743	3.31e-06	7.94e-08	0.671	-5.36858	-3.60474	35.53	GLRB	glycine receptor beta
100506334	3.31e-06	7.96e-08	0.358	5.36798	1.92163	132.72	LINC00649	long intergenic non-protein coding RNA 649
3910	3.5e-06	8.42e-08	0.374	-5.3578	-2.00592	1718.64	LAMA4	laminin subunit alpha 4
767580	3.73e-06	8.99e-08	1.528	-5.34611	-8.16691	27.57	SNORD114-4	small nucleolar RNA, C/D box 114-4
54626	3.86e-06	9.32e-08	1.33	5.33958	7.09942	43.42	HES2	hes family bHLH transcription factor 2
767564	3.97e-06	9.61e-08	1.098	-5.33401	-5.85481	41.69	SNORD113-4	small nucleolar RNA, C/D box 113-4
146223	4.02e-06	9.73e-08	0.188	5.33165	1.00012	2156.25	CMTM4	CKLF like MARVEL transmembrane domain containing 4
947	4.09e-06	9.93e-08	0.326	-5.32806	-1.73662	883.34	CD34	CD34 molecule
85004	4.13e-06	1e-07	0.714	-5.32584	-3.8005	146.38	RERG	RAS like estrogen regulated growth inhibitor
460	4.22e-06	1.03e-07	1.268	-5.32173	-6.74827	89.28	ASTN1	astrotactin 1
4803	4.42e-06	1.08e-07	1.299	-5.31307	-6.90317	22.51	NGF	nerve growth factor
105369867	4.56e-06	1.12e-07	1.378	-5.30677	-7.3135	15.19	LOC105369867	uncharacterized LOC105369867
1464	4.6e-06	1.13e-07	0.549	-5.30511	-2.91477	1824.68	CSPG4	chondroitin sulfate proteoglycan 4
2624	4.71e-06	1.16e-07	0.465	-5.30018	-2.46378	283.81	GATA2	GATA binding protein 2
27129	4.85e-06	1.19e-07	0.606	-5.29432	-3.2081	371.03	HSPB7	heat shock protein family B (small) member 7
768222	4.85e-06	1.19e-07	1.321	-5.2946	-6.99366	24.01	MIR770	microRNA 770
100129836	4.95e-06	1.22e-07	0.401	-5.29027	-2.12178	160.01	COL4A2-AS2	COL4A2 antisense RNA 2
192217	4.97e-06	1.23e-07	0.59	-5.28936	-3.11859	69.02	OXCT2P1	3-oxoacid CoA-transferase 2 pseudogene 1
338440	5.1e-06	1.26e-07	0.195	5.2843	1.03001	762.99	ANO9	anoctamin 9
6262	5.17e-06	1.28e-07	0.888	-5.28131	-4.68945	1155.97	RYR2	ryanodine receptor 2
2674	5.23e-06	1.3e-07	1.359	-5.2791	-7.17467	814.6	GFRA1	GDNF family receptor alpha 1
79443	5.23e-06	1.3e-07	0.179	-5.27857	-0.943939	3372.88	FYCO1	FYVE and coiled-coil domain autophagy adaptor 1
401105	5.28e-06	1.31e-07	0.164	-5.27677	-0.868023	302.3	FLJ42393	uncharacterized LOC401105
100128006	5.34e-06	1.33e-07	0.554	-5.27431	-2.92165	82.22	ARHGAP44-AS1	ARHGAP44 and MYOCD antisense RNA 1
101927112	5.44e-06	1.36e-07	1.192	-5.27058	-6.28413	27.2	LINC01581	long intergenic non-protein coding RNA 1581
6356	5.44e-06	1.36e-07	1.147	-5.27008	-6.04523	44.67	CCL11	C-C motif chemokine ligand 11
3075	5.5e-06	1.38e-07	0.665	-5.26764	-3.50342	3740.81	CFH	complement factor H
1001	5.5e-06	1.38e-07	1.039	5.26744	5.47291	248.6	CDH3	cadherin 3
105378115	5.54e-06	1.4e-07	0.939	-5.26584	-4.94296	32.65	LOC105378115	uncharacterized LOC105378115
107984510	5.55e-06	1.4e-07	0.584	-5.26541	-3.07306	72.08	LOC107984510	uncharacterized LOC107984510
80164	5.57e-06	1.41e-07	0.801	5.26437	4.2155	124.92	PRR36	proline rich 36
1073	5.58e-06	1.41e-07	0.409	-5.2637	-2.15106	437.58	CFL2	cofilin 2
287	5.63e-06	1.43e-07	1.006	-5.26159	-5.29355	864.44	ANK2	ankyrin 2
9890	5.67e-06	1.44e-07	0.642	-5.26	-3.37742	69.19	PLPPR4	phospholipid phosphatase related 4
574443	5.75e-06	1.46e-07	1.355	-5.25732	-7.12577	13.34	MIR490	microRNA 490
85409	5.77e-06	1.47e-07	0.597	-5.25616	-3.13653	257.82	NKD2	NKD inhibitor of WNT signaling pathway 2
152573	5.8e-06	1.48e-07	1.085	-5.25498	-5.70134	37.54	SHISA3	shisa family member 3
144481	5.91e-06	1.51e-07	0.629	-5.25122	-3.3045	40.49	SOCS2-AS1	SOCS2 antisense RNA 1
6886	5.91e-06	1.51e-07	0.453	-5.25087	-2.38091	176.77	TAL1	TAL bHLH transcription factor 1, erythroid differentiation factor
10052	6.01e-06	1.54e-07	0.376	-5.24755	-1.97214	412.71	GJC1	gap junction protein gamma 1
91661	6.29e-06	1.62e-07	0.196	5.2387	1.02895	464.72	ZNF765	zinc finger protein 765
30061	6.77e-06	1.74e-07	0.252	5.22481	1.31887	6984.27	SLC40A1	solute carrier family 40 member 1
80243	6.81e-06	1.75e-07	0.492	-5.22359	-2.57057	1028.77	PREX2	phosphatidylinositol-3,4,5-trisphosphate dependent Rac exchange factor 2
152404	6.82e-06	1.76e-07	0.48	-5.22278	-2.50878	60.22	IGSF11	immunoglobulin superfamily member 11
124	6.82e-06	1.76e-07	0.613	-5.22254	-3.19982	205.15	ADH1A	alcohol dehydrogenase 1A (class I), alpha polypeptide
783	6.89e-06	1.78e-07	0.247	-5.22052	-1.28749	490.05	CACNB2	calcium voltage-gated channel auxiliary subunit beta 2
170690	6.91e-06	1.79e-07	0.588	-5.21956	-3.0671	41.26	ADAMTS16	ADAM metallopeptidase with thrombospondin type 1 motif 16
26227	7.1e-06	1.85e-07	0.542	-5.21423	-2.82512	79.62	PHGDH	phosphoglycerate dehydrogenase
54407	7.17e-06	1.87e-07	0.198	-5.21188	-1.03385	5420.69	SLC38A2	solute carrier family 38 member 2
100507257	7.17e-06	1.87e-07	0.902	-5.21214	-4.69999	139.6	MEG9	maternally expressed 9
28514	7.26e-06	1.9e-07	0.344	-5.20925	-1.79373	381.41	DLL1	delta like canonical Notch ligand 1
401258	7.31e-06	1.91e-07	0.535	-5.20769	-2.78637	55.05	RAB44	RAB44, member RAS oncogene family
55540	7.61e-06	1.99e-07	0.342	5.19991	1.77707	298.61	IL17RB	interleukin 17 receptor B
11226	7.64e-06	2.01e-07	0.671	5.1988	3.4902	500.92	GALNT6	polypeptide N-acetylgalactosaminyltransferase 6
154092	7.76e-06	2.04e-07	0.938	-5.19554	-4.87464	71	LINC01010	long intergenic non-protein coding RNA 1010
3487	7.84e-06	2.07e-07	0.371	-5.19336	-1.92612	5186.54	IGFBP4	insulin like growth factor binding protein 4
100507516	7.89e-06	2.08e-07	0.612	-5.19197	-3.17782	80.33	LINC02984	long intergenic non-protein coding RNA 2984
9340	7.91e-06	2.09e-07	1.375	-5.19107	-7.13915	862.4	GLP2R	glucagon like peptide 2 receptor
101929667	7.96e-06	2.11e-07	0.558	-5.18975	-2.89767	22.13	LOC101929667	uncharacterized LOC101929667
105370998	7.99e-06	2.12e-07	0.664	-5.18869	-3.4473	64.39	LOC105370998	uncharacterized LOC105370998
107986079	8.03e-06	2.14e-07	0.329	-5.18703	-1.70855	150.99	LOC107986079	uncharacterized LOC107986079
441177	8.03e-06	2.14e-07	1.04	-5.18691	-5.39436	28.91	LINC00602	long intergenic non-protein coding RNA 602
4884	8.03e-06	2.14e-07	0.686	-5.18711	-3.55983	130.75	NPTX1	neuronal pentraxin 1
151742	8.21e-06	2.19e-07	0.333	-5.18234	-1.72615	1860.81	PPM1L	protein phosphatase, Mg2+/Mn2+ dependent 1L
27115	8.36e-06	2.23e-07	0.553	-5.17885	-2.86377	201.14	PDE7B	phosphodiesterase 7B
60482	8.43e-06	2.26e-07	1.337	-5.17697	-6.92241	11.62	SLC5A7	solute carrier family 5 member 7
2241	8.61e-06	2.31e-07	0.182	-5.17251	-0.942891	1192.28	FER	FER tyrosine kinase
105375844	8.61e-06	2.31e-07	1.016	-5.17239	-5.25504	20.33	LOC105375844	uncharacterized LOC105375844
105370935	8.89e-06	2.39e-07	0.759	-5.16603	-3.91958	19.69	LOC105370935	uncharacterized LOC105370935
102724586	8.93e-06	2.41e-07	0.879	-5.16493	-4.54043	32.45	LOC102724586	uncharacterized LOC102724586
767598	9.09e-06	2.45e-07	1.2	-5.16135	-6.1948	25.7	SNORD114-20	small nucleolar RNA, C/D box 114-20
196472	9.25e-06	2.5e-07	0.986	-5.15774	-5.08754	23.61	GARIN6	golgi associated RAB2 interactor family member 6
202151	9.26e-06	2.51e-07	0.484	-5.15725	-2.49715	114.5	RANBP3L	RAN binding protein 3 like
5396	9.29e-06	2.52e-07	0.616	-5.15645	-3.17591	241.82	PRRX1	paired related homeobox 1
105378313	9.33e-06	2.53e-07	1.094	-5.15532	-5.64112	34.53	LOC105378313	uncharacterized LOC105378313
115	9.54e-06	2.6e-07	0.227	-5.15066	-1.16746	1274.27	ADCY9	adenylate cyclase 9
102725238	9.54e-06	2.6e-07	0.487	-5.15055	-2.50901	96.78	LOC102725238	uncharacterized LOC102725238
79574	9.6e-06	2.62e-07	0.19	-5.14913	-0.975919	3696.61	EPS8L3	EPS8 like 3
101926915	9.67e-06	2.64e-07	0.572	-5.14741	-2.94296	103.86	LOC101926915	uncharacterized LOC101926915
3782	9.81e-06	2.68e-07	0.374	-5.14435	-1.922	349.44	KCNN3	potassium calcium-activated channel subfamily N member 3
89796	1e-05	2.74e-07	0.212	-5.14052	-1.09171	1263.63	NAV1	neuron navigator 1
3680	1.01e-05	2.77e-07	0.496	-5.13833	-2.55071	1386.06	ITGA9	integrin subunit alpha 9
105378314	1.02e-05	2.79e-07	1.412	-5.13697	-7.25568	28.66	LOC105378314	uncharacterized LOC105378314
6329	1.04e-05	2.86e-07	1.015	-5.13218	-5.20732	53.07	SCN4A	sodium voltage-gated channel alpha subunit 4
11142	1.04e-05	2.87e-07	0.341	-5.13171	-1.751	576.26	PKIG	cAMP-dependent protein kinase inhibitor gamma
5577	1.09e-05	3.01e-07	0.539	-5.1229	-2.76113	325.01	PRKAR2B	protein kinase cAMP-dependent type II regulatory subunit beta
6364	1.17e-05	3.24e-07	0.779	5.10908	3.98158	204.37	CCL20	C-C motif chemokine ligand 20
11117	1.18e-05	3.27e-07	0.767	-5.10701	-3.918	1616.96	EMILIN1	elastin microfibril interfacer 1
105370733	1.19e-05	3.31e-07	1.455	-5.10462	-7.42475	59.41	LOC105370733	uncharacterized LOC105370733
101927514	1.21e-05	3.38e-07	0.436	5.10077	2.22301	118.63	LOC101927514	uncharacterized LOC101927514
23452	1.21e-05	3.38e-07	0.274	-5.101	-1.40009	1226.3	ANGPTL2	angiopoietin like 2
574450	1.21e-05	3.37e-07	1.326	-5.10127	-6.76302	37.19	MIR493	microRNA 493
100506047	1.22e-05	3.41e-07	0.816	-5.09941	-4.16318	35.06	LINC02580	long intergenic non-protein coding RNA 2580
133558	1.25e-05	3.51e-07	1.199	-5.0939	-6.10935	47.34	MROH2B	maestro heat like repeat family member 2B
3590	1.25e-05	3.51e-07	0.217	-5.09357	-1.10346	290.48	IL11RA	interleukin 11 receptor subunit alpha
85352	1.25e-05	3.51e-07	0.763	-5.09373	-3.8865	136.93	SHISAL1	shisa like 1
105369246	1.26e-05	3.55e-07	0.662	-5.09158	-3.37043	70.12	LOC105369246	replaced by ID 400553
2294	1.3e-05	3.66e-07	0.734	-5.08596	-3.73102	544.7	FOXF1	forkhead box F1
29774	1.31e-05	3.69e-07	0.416	-5.08412	-2.11267	43.35	POM121L9P	POM121 transmembrane nucleoporin like 9, pseudogene
102724949	1.31e-05	3.7e-07	1.22	-5.08379	-6.1999	26.08	LOC102724949	uncharacterized LOC102724949
63876	1.33e-05	3.74e-07	0.872	-5.08152	-4.43223	81.94	PKNOX2	PBX/knotted 1 homeobox 2
102465513	1.35e-05	3.83e-07	0.227	-5.07724	-1.15273	165.55	MIR6852	microRNA 6852
283298	1.36e-05	3.84e-07	0.485	-5.07664	-2.46319	257.51	OLFML1	olfactomedin like 1
139411	1.36e-05	3.85e-07	1.147	-5.07627	-5.82133	51.08	PTCHD1	patched domain containing 1
728640	1.4e-05	3.99e-07	0.747	-5.06941	-3.785	43.5	FAM133CP	family with sequence similarity 133, member A pseudogene
100505502	1.43e-05	4.06e-07	0.399	-5.066	-2.02008	169.29	LOC100505502	POM121 transmembrane nucleoporin like, pseudogene
116835	1.43e-05	4.07e-07	0.392	-5.06568	-1.98387	165.57	HSPA12B	heat shock protein family A (Hsp70) member 12B
728597	1.43e-05	4.08e-07	0.852	-5.06499	-4.31699	21.25	DCDC2C	doublecortin domain containing 2C
148823	1.45e-05	4.16e-07	0.653	-5.06156	-3.30275	24.2	GCSAML	germinal center associated signaling and motility like
4508	1.45e-05	4.16e-07	0.165	5.06142	0.837423	56560.7	ATP6	ATP synthase F0 subunit 6
105371480	1.45e-05	4.17e-07	0.211	5.06101	1.06947	311.89	LOC105371480	uncharacterized LOC105371480
23371	1.48e-05	4.26e-07	0.249	-5.05705	-1.25875	2981.39	TNS2	tensin 2
91807	1.52e-05	4.38e-07	0.538	-5.05154	-2.7195	27.53	MYLK3	myosin light chain kinase 3
162417	1.55e-05	4.47e-07	0.37	5.04779	1.86775	86.07	NAGS	N-acetylglutamate synthase
105374785	1.57e-05	4.53e-07	1.052	-5.04532	-5.3069	21.37	LOC105374785	uncharacterized LOC105374785
107986874	1.74e-05	5.03e-07	0.794	5.02514	3.98863	321.34	LOC107986874	replaced by ID 6641
100506939	1.76e-05	5.1e-07	0.39	-5.02241	-1.95763	45.86	PRKG1-AS1	PRKG1 antisense RNA 1
10000	1.8e-05	5.21e-07	0.336	-5.01845	-1.68668	928.1	AKT3	AKT serine/threonine kinase 3
100423030	1.8e-05	5.22e-07	1.362	-5.018	-6.83679	10.97	MIR3126	microRNA 3126
221303	1.8e-05	5.22e-07	0.688	-5.01799	-3.45428	46.37	FAM162B	family with sequence similarity 162 member B
400456	1.85e-05	5.4e-07	0.751	-5.01151	-3.7656	27.21	LETR1	lymphatic endothelial transcriptional regulator lncRNA 1
7512	1.85e-05	5.41e-07	1.36	-5.01133	-6.81291	21.21	XPNPEP2	X-prolyl aminopeptidase 2
7075	1.86e-05	5.44e-07	0.4	-5.01	-2.00281	379.31	TIE1	tyrosine kinase with immunoglobulin like and EGF like domains 1
123264	1.95e-05	5.72e-07	0.661	-5.00059	-3.30441	24.13	SLC51B	solute carrier family 51 subunit beta
767578	2.01e-05	5.88e-07	1.577	-4.99506	-7.87781	22.57	SNORD114-2	small nucleolar RNA, C/D box 114-2
81563	2.02e-05	5.94e-07	0.517	-4.99325	-2.5804	888.38	C1orf21	chromosome 1 open reading frame 21
101929064	2.06e-05	6.05e-07	0.766	-4.98947	-3.8228	20.83	MAPK10-AS1	MAPK10 antisense RNA 1
845	2.17e-05	6.38e-07	1.083	-4.97928	-5.39271	84.07	CASQ2	calsequestrin 2
57381	2.19e-05	6.44e-07	0.474	-4.97747	-2.3611	349.19	RHOJ	ras homolog family member J
339834	2.22e-05	6.54e-07	0.398	-4.97456	-1.97924	52.82	IHO1	interactor of HORMAD1 1
114898	2.23e-05	6.59e-07	0.642	-4.97309	-3.19485	32.7	C1QTNF2	C1q and TNF related 2
221749	2.23e-05	6.61e-07	0.26	-4.97248	-1.29258	872.19	PXDC1	PX domain containing 1
92521	2.25e-05	6.68e-07	0.357	-4.97058	-1.77326	2115.09	SPECC1	sperm antigen with calponin homology and coiled-coil domains 1
6582	2.3e-05	6.81e-07	1.304	-4.9666	-6.47573	16.75	SLC22A2	solute carrier family 22 member 2
84251	2.32e-05	6.89e-07	0.375	-4.9644	-1.86074	140.3	SGIP1	SH3GL interacting endocytic adaptor 1
107986082	2.33e-05	6.92e-07	0.548	-4.96346	-2.72095	60.49	LOC107986082	uncharacterized LOC107986082
105370689	2.36e-05	7.02e-07	0.348	4.96089	1.72524	46.63	LOC105370689	uncharacterized LOC105370689
2735	2.4e-05	7.15e-07	0.497	-4.95727	-2.46602	161.25	GLI1	GLI family zinc finger 1
8321	2.41e-05	7.2e-07	0.216	-4.95579	-1.0683	667.72	FZD1	frizzled class receptor 1
101927917	2.44e-05	7.3e-07	1.18	-4.95316	-5.84292	20.01	TUB-AS1	TUB antisense RNA 1
10085	2.45e-05	7.35e-07	0.602	-4.95186	-2.97924	1037.78	EDIL3	EGF like repeats and discoidin domains 3
107983976	2.45e-05	7.36e-07	0.386	-4.95155	-1.91199	185.26	LOC107983976	uncharacterized LOC107983976
57188	2.5e-05	7.51e-07	0.826	-4.94768	-4.08667	386.69	ADAMTSL3	ADAMTS like 3
169611	2.51e-05	7.55e-07	0.391	-4.94671	-1.93485	675.07	OLFML2A	olfactomedin like 2A
105369908	2.52e-05	7.6e-07	1.108	-4.94535	-5.47714	80.09	LOC105369908	uncharacterized LOC105369908
107984209	2.57e-05	7.76e-07	0.391	-4.94122	-1.93004	53.39	LOC107984209	uncharacterized LOC107984209
4675	2.58e-05	7.8e-07	0.844	-4.94034	-4.16732	51.3	NAP1L3	nucleosome assembly protein 1 like 3
105377134	2.66e-05	8.04e-07	0.658	-4.93449	-3.24465	46.02	LOC105377134	uncharacterized LOC105377134
100133234	2.71e-05	8.21e-07	1.466	-4.9302	-7.22777	14.35	SBF1P1	SET binding factor 1 pseudogene 1
100505498	2.72e-05	8.25e-07	0.622	-4.92929	-3.06622	21.4	LOC100505498	uncharacterized LOC100505498
4134	2.78e-05	8.46e-07	0.187	-4.92439	-0.922289	5335.57	MAP4	microtubule associated protein 4
1465	2.8e-05	8.51e-07	0.36	-4.92336	-1.77382	2879.55	CSRP1	cysteine and glycine rich protein 1
1288	2.84e-05	8.67e-07	0.82	-4.91969	-4.0356	2182.31	COL4A6	collagen type IV alpha 6 chain
348938	2.87e-05	8.75e-07	0.634	-4.91788	-3.11678	45.98	NIPAL4	NIPA like domain containing 4
3078	2.89e-05	8.82e-07	0.713	-4.91632	-3.50346	39.26	CFHR1	complement factor H related 1
1365	2.9e-05	8.88e-07	0.415	-4.915	-2.03799	428.61	CLDN3	claudin 3
7123	2.9e-05	8.89e-07	0.57	-4.9147	-2.80182	190	CLEC3B	C-type lectin domain family 3 member B
3290	3.05e-05	9.35e-07	0.721	-4.90478	-3.53835	39.53	HSD11B1	hydroxysteroid 11-beta dehydrogenase 1
2843	3.05e-05	9.36e-07	0.467	-4.90458	-2.29096	25.5	GPR20	G protein-coupled receptor 20
394263	3.08e-05	9.49e-07	1.043	-4.90188	-5.11168	18.24	MUC21	mucin 21, cell surface associated
9508	3.12e-05	9.6e-07	0.789	-4.89963	-3.86457	46.23	ADAMTS3	ADAM metallopeptidase with thrombospondin type 1 motif 3
56124	3.14e-05	9.69e-07	0.299	-4.89785	-1.46602	94.65	PCDHB12	protocadherin beta 12
81621	3.2e-05	9.9e-07	0.675	4.89367	3.30197	256.5	KAZALD1	Kazal type serine peptidase inhibitor domain 1
1361	3.25e-05	1.01e-06	0.714	-4.89044	-3.49261	123.59	CPB2	carboxypeptidase B2
5648	3.26e-05	1.01e-06	0.79	-4.88971	-3.86317	210.19	MASP1	MBL associated serine protease 1
54660	3.3e-05	1.02e-06	0.364	-4.88723	-1.78055	83.95	PCDHB18P	protocadherin beta 18 pseudogene
114905	3.38e-05	1.05e-06	0.575	-4.88213	-2.80614	537.21	C1QTNF7	C1q and TNF related 7
2555	3.45e-05	1.07e-06	0.907	-4.87761	-4.42465	15.53	GABRA2	gamma-aminobutyric acid type A receptor subunit alpha2
776	3.46e-05	1.08e-06	0.177	-4.87695	-0.863215	1431.28	CACNA1D	calcium voltage-gated channel subunit alpha1 D
9467	3.51e-05	1.09e-06	0.298	-4.87386	-1.45328	1224.66	SH3BP5	SH3 domain binding protein 5
23225	3.52e-05	1.1e-06	0.332	4.8731	1.6199	1517.63	NUP210	nucleoporin 210
8506	3.6e-05	1.13e-06	0.361	-4.86825	-1.75845	343.29	CNTNAP1	contactin associated protein 1
1000	3.62e-05	1.14e-06	0.56	-4.8666	-2.72657	62.81	CDH2	cadherin 2
84981	3.63e-05	1.14e-06	0.432	-4.866	-2.10079	762.52	MIR22HG	MIR22 host gene
8436	3.65e-05	1.15e-06	0.851	-4.8642	-4.14146	1854.39	CAVIN2	caveolae associated protein 2
3674	3.65e-05	1.15e-06	0.415	-4.86426	-2.01708	33.35	ITGA2B	integrin subunit alpha 2b
105374200	3.67e-05	1.16e-06	0.944	-4.86276	-4.58962	29.6	LOC105374200	uncharacterized LOC105374200
23114	3.68e-05	1.16e-06	0.715	-4.86241	-3.47824	1161.88	NFASC	neurofascin
9759	3.68e-05	1.16e-06	0.289	-4.86215	-1.40344	3745.96	HDAC4	histone deacetylase 4
100507524	3.72e-05	1.18e-06	0.912	-4.85965	-4.42975	15.7	ARHGEF26-AS1	ARHGEF26 antisense RNA 1
4239	3.74e-05	1.18e-06	1.07	-4.85818	-5.19929	2731.82	MFAP4	microfibril associated protein 4
105379524	3.9e-05	1.24e-06	0.19	-4.84946	-0.921983	575.01	LOC105379524	uncharacterized LOC105379524
80114	3.94e-05	1.25e-06	0.736	-4.84715	-3.56616	597.28	BICC1	BicC family RNA binding protein 1
101929507	3.95e-05	1.26e-06	1.37	-4.84654	-6.6393	18.8	LOC101929507	uncharacterized LOC101929507
654790	3.97e-05	1.26e-06	1.004	-4.84551	-4.86523	98.84	PCP4L1	Purkinje cell protein 4 like 1
633	4.04e-05	1.29e-06	0.416	-4.84138	-2.01566	2029.72	BGN	biglycan
283807	4.07e-05	1.3e-06	0.46	-4.83965	-2.22454	215.33	FBXL22	F-box and leucine rich repeat protein 22
23432	4.08e-05	1.3e-06	0.419	-4.8391	-2.02984	452.99	GPR161	G protein-coupled receptor 161
27147	4.08e-05	1.31e-06	0.702	-4.83863	-3.39655	410.22	DENND2A	DENN domain containing 2A
105374618	4.1e-05	1.32e-06	1.251	-4.83745	-6.05082	23.49	LOC105374618	uncharacterized LOC105374618
266743	4.13e-05	1.33e-06	1.048	-4.83564	-5.06598	17.89	NPAS4	neuronal PAS domain protein 4
10599	4.23e-05	1.36e-06	0.941	-4.83098	-4.5436	16.88	SLCO1B1	solute carrier organic anion transporter family member 1B1
105371009	4.23e-05	1.36e-06	1.084	-4.83062	-5.23647	87.68	LOC105371009	uncharacterized LOC105371009
101927486	4.43e-05	1.43e-06	1.014	-4.82121	-4.88904	25.56	LOC101927486	uncharacterized LOC101927486
54976	4.43e-05	1.43e-06	0.328	-4.8209	-1.58044	281.74	C20orf27	chromosome 20 open reading frame 27
2675	4.53e-05	1.47e-06	0.531	-4.8159	-2.5565	48.13	GFRA2	GDNF family receptor alpha 2
107985054	4.55e-05	1.47e-06	0.598	-4.8151	-2.87932	63.7	LOC107985054
6369	4.73e-05	1.53e-06	1.026	4.80708	4.9305	83.75	CCL24	C-C motif chemokine ligand 24
94	4.73e-05	1.53e-06	0.341	-4.80666	-1.63792	498.24	ACVRL1	activin A receptor like type 1
107986294	4.74e-05	1.54e-06	0.637	-4.80606	-3.06001	80.17	LOC107986294	uncharacterized LOC107986294
54361	4.76e-05	1.55e-06	0.371	-4.80498	-1.78314	284.56	WNT4	Wnt family member 4
84659	4.79e-05	1.56e-06	0.331	-4.80353	-1.58819	129.62	RNASE7	ribonuclease A family member 7
151887	4.81e-05	1.57e-06	0.816	-4.80228	-3.91863	2365.84	CCDC80	coiled-coil domain containing 80
105376147	4.84e-05	1.58e-06	0.86	-4.80094	-4.12797	15.81	LOC105376147
4498	4.92e-05	1.61e-06	0.964	-4.79729	-4.62492	26.5	MT1JP	metallothionein 1J, pseudogene
392490	4.93e-05	1.61e-06	0.619	-4.79657	-2.96808	21.47	FLJ44635	replaced by ID 340527
92293	4.95e-05	1.62e-06	0.974	-4.79541	-4.67127	186.35	TMEM132C	transmembrane protein 132C
645206	4.96e-05	1.63e-06	0.799	-4.79483	-3.83176	23.8	LINC00693	long intergenic non-protein coding RNA 693
6347	5.07e-05	1.67e-06	0.624	-4.78995	-2.9893	239.36	CCL2	C-C motif chemokine ligand 2
91977	5.08e-05	1.67e-06	0.49	-4.78929	-2.34696	43.38	MYOZ3	myozenin 3
79683	5.19e-05	1.71e-06	0.197	-4.78509	-0.944617	515.57	ZDHHC14	zinc finger DHHC-type palmitoyltransferase 14
51776	5.2e-05	1.72e-06	0.37	-4.78427	-1.7679	2230.67	MAP3K20	mitogen-activated protein kinase kinase kinase 20
57127	5.24e-05	1.73e-06	1.226	4.78245	5.86099	29.42	RHBG	Rh family B glycoprotein
3764	5.26e-05	1.74e-06	0.656	-4.78131	-3.13885	114.6	KCNJ8	potassium inwardly rectifying channel subfamily J member 8
401093	5.38e-05	1.78e-06	0.376	-4.77663	-1.79636	608.71	MBNL1-AS1	MBNL1 antisense RNA 1
23187	5.5e-05	1.82e-06	0.342	-4.77206	-1.63242	3128.03	PHLDB1	pleckstrin homology like domain family B member 1
339524	5.56e-05	1.85e-06	0.477	-4.76954	-2.2741	44.9	LINC01140	long intergenic non-protein coding RNA 1140
105369549	5.62e-05	1.87e-06	0.94	-4.76698	-4.48104	15.89	LOC105369549	uncharacterized LOC105369549
715	5.87e-05	1.96e-06	0.741	-4.75799	-3.52656	3525.19	C1R	complement C1r
3090	5.91e-05	1.97e-06	0.319	-4.75638	-1.51497	571.17	HIC1	HIC ZBTB transcriptional repressor 1
339965	5.94e-05	1.98e-06	0.563	-4.75511	-2.67655	34.75	CCDC158	coiled-coil domain containing 158
7092	5.99e-05	2e-06	0.679	-4.75306	-3.22871	150.46	TLL1	tolloid like 1
121643	6.09e-05	2.04e-06	1.726	-4.74957	-8.1994	28.19	FOXN4	forkhead box N4
9024	6.1e-05	2.04e-06	0.163	-4.74908	-0.773003	344.23	BRSK2	BR serine/threonine kinase 2
379013	6.55e-05	2.2e-06	0.381	-4.73435	-1.80471	574.63	RNF138P1	ring finger protein 138 pseudogene 1
107986778	6.77e-05	2.27e-06	1.275	-4.72746	-6.02779	22.45	LOC107986778
57555	6.94e-05	2.33e-06	0.282	-4.72208	-1.33241	576.87	NLGN2	neuroligin 2
5346	7.03e-05	2.37e-06	0.926	-4.71923	-4.36942	269.22	PLIN1	perilipin 1
54510	7.05e-05	2.38e-06	0.512	-4.71841	-2.41569	871.69	PCDH18	protocadherin 18
5354	7.12e-05	2.41e-06	0.94	-4.71596	-4.43096	191.73	PLP1	proteolipid protein 1
389376	7.31e-05	2.47e-06	0.533	-4.71018	-2.50984	80.46	SFTA2	surfactant associated 2
91948	7.31e-05	2.47e-06	0.619	-4.71032	-2.91421	19.24	LINC00923	long intergenic non-protein coding RNA 923
83439	7.42e-05	2.51e-06	0.309	-4.70697	-1.45612	213.27	TCF7L1	transcription factor 7 like 1
348013	7.49e-05	2.54e-06	0.25	-4.70475	-1.17727	231.24	TMEM255B	transmembrane protein 255B
115273	7.49e-05	2.55e-06	0.788	4.70447	3.70852	82.64	RAB42	RAB42, member RAS oncogene family
107984497	7.5e-05	2.55e-06	1.413	-4.70399	-6.64724	9.61	SULT6B2P	sulfotransferase family 6B member 2, pseudogene
158035	7.55e-05	2.57e-06	0.607	-4.70235	-2.85544	35.83	LINC00032	long intergenic non-protein coding RNA 32
55290	7.6e-05	2.59e-06	0.203	-4.7007	-0.955246	196.67	BRF2	BRF2 RNA polymerase III transcription initiation factor subunit
6326	7.68e-05	2.62e-06	0.486	-4.69841	-2.28199	59.62	SCN2A	sodium voltage-gated channel alpha subunit 2
7763	7.73e-05	2.64e-06	0.303	-4.69674	-1.42305	6389.85	ZFAND5	zinc finger AN1-type containing 5
1293	7.78e-05	2.66e-06	0.685	-4.69524	-3.21438	11348.7	COL6A3	collagen type VI alpha 3 chain
3798	7.85e-05	2.69e-06	0.409	-4.69311	-1.92171	37.87	KIF5A	kinesin family member 5A
4360	8.01e-05	2.75e-06	0.518	-4.68864	-2.42963	1094.75	MRC1	mannose receptor C-type 1
105377543	8.14e-05	2.8e-06	1.425	-4.68511	-6.67862	9.84	LOC105377543	uncharacterized LOC105377543
5608	8.15e-05	2.8e-06	0.581	4.68463	2.72242	1968.32	MAP2K6	mitogen-activated protein kinase kinase 6
4211	8.24e-05	2.84e-06	0.637	-4.68203	-2.98282	827.6	MEIS1	Meis homeobox 1
443	8.26e-05	2.85e-06	0.491	-4.68147	-2.30012	178.85	ASPA	aspartoacylase
100506795	8.28e-05	2.86e-06	1.376	-4.68053	-6.43835	16.36	LINC01354	long intergenic non-protein coding RNA 1354
56131	8.28e-05	2.87e-06	0.714	-4.68025	-3.34251	70.8	PCDHB4	protocadherin beta 4
767595	8.35e-05	2.89e-06	1.64	-4.6785	-7.67228	19.57	SNORD114-17	small nucleolar RNA, C/D box 114-17
729085	8.36e-05	2.9e-06	0.816	-4.67783	-3.8166	344.51	GASK1A	golgi associated kinase 1A
8082	8.41e-05	2.92e-06	0.649	-4.67631	-3.03444	659.67	SSPN	sarcospan
10350	8.41e-05	2.92e-06	0.864	-4.67626	-4.03928	771.93	ABCA9	ATP binding cassette subfamily A member 9
4905	8.56e-05	2.98e-06	0.156	4.67234	0.729653	1067.69	NSF	N-ethylmaleimide sensitive factor, vesicle fusing ATPase
112268463	8.57e-05	2.99e-06	0.642	-4.67181	-2.99954	23.6	LOC112268463
102723331	8.63e-05	3.01e-06	0.323	-4.67008	-1.50966	179.56	LOC102723331	uncharacterized LOC102723331
55679	8.74e-05	3.05e-06	0.622	-4.66731	-2.90171	1178.29	LIMS2	LIM zinc finger domain containing 2
111216286	8.74e-05	3.06e-06	0.742	-4.66701	-3.4625	18.7	LINC02575	long intergenic non-protein coding RNA 2575
116328	8.75e-05	3.06e-06	0.675	-4.66658	-3.14838	25.07	C8orf34	chromosome 8 open reading frame 34
105373960	8.75e-05	3.07e-06	1.197	-4.66594	-5.58329	16.75	LOC105373960	uncharacterized LOC105373960
54796	8.75e-05	3.07e-06	0.815	-4.6659	-3.8005	1088.44	BNC2	basonuclin 2
158584	8.76e-05	3.08e-06	0.303	4.6655	1.41412	421.23	FAAH2	fatty acid amide hydrolase 2
196740	8.76e-05	3.08e-06	0.599	-4.66522	-2.79482	498.73	VSTM4	V-set and transmembrane domain containing 4
359845	8.87e-05	3.12e-06	0.414	-4.66252	-1.93085	341.83	RFLNB	refilin B
101928696	8.94e-05	3.16e-06	0.294	4.66041	1.37135	65.38	RABGAP1L-AS1	RABGAP1L antisense RNA 1
26084	8.94e-05	3.16e-06	0.585	-4.66037	-2.72747	1090.71	ARHGEF26	Rho guanine nucleotide exchange factor 26
144501	9e-05	3.18e-06	0.237	4.65857	1.10248	479.62	KRT80	keratin 80
8933	9e-05	3.18e-06	0.264	-4.65863	-1.22898	390.45	RTL8C	retrotransposon Gag like 8C
347148	9.06e-05	3.21e-06	0.445	-4.65678	-2.07125	74.53	QRFP	pyroglutamylated RFamide peptide
3741	9.4e-05	3.34e-06	0.902	-4.64898	-4.19386	45	KCNA5	potassium voltage-gated channel subfamily A member 5
9457	9.65e-05	3.43e-06	0.581	-4.64335	-2.69577	286.28	FHL5	four and a half LIM domains 5
101927351	9.68e-05	3.44e-06	1.488	-4.64243	-6.90609	11.45	LINC02302	long intergenic non-protein coding RNA 2302
105374191	9.87e-05	3.51e-06	1.437	-4.63826	-6.66352	9.73	LOC105374191	uncharacterized LOC105374191
374618	9.99e-05	3.56e-06	0.24	4.63536	1.11198	251.47	TEX9	testis expressed 9
3491	0.000103	3.69e-06	0.832	-4.62795	-3.84817	2263.37	CCN1	cellular communication network factor 1
105369405	0.000104	3.7e-06	1.113	-4.62735	-5.1516	18.48	LOC105369405	uncharacterized LOC105369405
55083	0.000104	3.71e-06	0.626	4.62688	2.89556	465.95	KIF26B	kinesin family member 26B
387496	0.000107	3.82e-06	0.575	-4.62086	-2.6549	53.32	RASL11A	RAS like family 11 member A
10266	0.000107	3.85e-06	0.393	-4.61954	-1.81332	82.96	RAMP2	receptor activity modifying protein 2
10203	0.00011	3.94e-06	0.384	-4.61432	-1.77156	587.31	CALCRL	calcitonin receptor like receptor
340895	0.00011	3.95e-06	1.083	-4.61414	-4.99691	16.75	MALRD1	MAM and LDL receptor class A domain containing 1
3671	0.00011	3.95e-06	0.725	-4.61394	-3.34388	624.05	ISLR	immunoglobulin superfamily containing leucine rich repeat
80725	0.00011	3.98e-06	0.629	4.61264	2.90176	231.8	SRCIN1	SRC kinase signaling inhibitor 1
79870	0.00011	3.99e-06	0.4	-4.61212	-1.8451	43.71	BAALC	BAALC binder of MAP3K1 and KLF4
112577518	0.000111	4e-06	0.321	-4.61131	-1.48219	3733.59	MUC5B-AS1	MUC5B antisense RNA 1
767583	0.000112	4.05e-06	1.266	-4.60883	-5.83706	30.86	SNORD114-7	small nucleolar RNA, C/D box 114-7
100689074	0.000113	4.08e-06	1.419	-4.60742	-6.53733	8.88	POU6F2-AS2	POU6F2 antisense RNA 2
80726	0.000113	4.09e-06	0.331	-4.60667	-1.52356	336.4	IQCN	IQ motif containing N
161835	0.000113	4.1e-06	0.442	-4.60613	-2.03482	79.37	FSIP1	fibrous sheath interacting protein 1
84623	0.000114	4.14e-06	0.564	-4.60413	-2.59649	41.16	KIRREL3	kirre like nephrin family adhesion molecule 3
4162	0.000114	4.15e-06	0.481	-4.60369	-2.21208	2469.52	MCAM	melanoma cell adhesion molecule
107986204	0.000115	4.18e-06	0.957	-4.60243	-4.40309	19.41	LOC107986204	uncharacterized LOC107986204
2615	0.000115	4.2e-06	0.449	-4.60129	-2.06827	570.64	LRRC32	leucine rich repeat containing 32
767596	0.000116	4.24e-06	1.674	-4.59917	-7.6979	19.92	SNORD114-18	small nucleolar RNA, C/D box 114-18
101928590	0.000116	4.25e-06	1.467	-4.59873	-6.7484	10.32	GPM6A-DT	GPM6A divergent transcript
149998	0.000117	4.28e-06	1.159	-4.59724	-5.32793	14.23	LIPI	lipase I
1579	0.000118	4.33e-06	0.998	-4.59466	-4.58523	105.88	CYP4A11	cytochrome P450 family 4 subfamily A member 11
107984027	0.000119	4.37e-06	1.345	-4.59286	-6.17792	13.67	LINC02277	long intergenic non-protein coding RNA 2277
7204	0.00012	4.4e-06	0.201	-4.59161	-0.924657	4963.35	TRIO	trio Rho guanine nucleotide exchange factor
105376116	0.000121	4.44e-06	1.1	4.58949	5.0496	182.9	SLC28A3-AS1	SLC28A3 regulatory antisense RNA 1
101928961	0.000124	4.56e-06	0.852	-4.584	-3.90774	13.76	LOC101928961	uncharacterized LOC101928961
5136	0.000124	4.57e-06	0.708	-4.58361	-3.24714	527.51	PDE1A	phosphodiesterase 1A
778	0.000125	4.6e-06	0.458	4.58248	2.10101	29.29	CACNA1F	calcium voltage-gated channel subunit alpha1 F
56099	0.000125	4.61e-06	0.294	-4.58189	-1.34564	410.35	PCDHGB7	protocadherin gamma subfamily B, 7
378881	0.000125	4.62e-06	1.079	-4.58135	-4.94198	66.17	MIR381HG	MIR381 host gene
105375520	0.000125	4.63e-06	0.688	-4.58104	-3.15255	87.82	LOC105375520	uncharacterized LOC105375520
3934	0.000126	4.67e-06	0.762	4.57918	3.49053	2686.5	LCN2	lipocalin 2
100507073	0.000126	4.68e-06	0.994	-4.5786	-4.55313	39.03	LINC01798	long intergenic non-protein coding RNA 1798
6423	0.00013	4.83e-06	1.029	-4.572	-4.70589	391.91	SFRP2	secreted frizzled related protein 2
100506691	0.00013	4.83e-06	0.629	-4.57204	-2.87501	39.75	LINC02985	long intergenic non-protein coding RNA 2985
57493	0.000131	4.87e-06	0.371	-4.57026	-1.69563	2626.92	HEG1	heart development protein with EGF like domains 1
4026	0.000134	4.99e-06	0.297	-4.56504	-1.35355	17397	LPP	LIM domain containing preferred translocation partner in lipoma
2662	0.000135	5.03e-06	1.339	-4.5635	-6.10928	13	GDF10	growth differentiation factor 10
646576	0.000136	5.08e-06	0.702	-4.56152	-3.20167	17.72	HHIP-AS1	HHIP antisense RNA 1
4325	0.000136	5.11e-06	0.605	-4.56041	-2.7591	190.49	MMP16	matrix metallopeptidase 16
102723170	0.000139	5.2e-06	0.986	-4.55667	-4.49228	40.59	IGHV3-64D	immunoglobulin heavy variable 3-64D
339766	0.000139	5.21e-06	1.091	-4.55616	-4.97272	37.71	MROH2A	maestro heat like repeat family member 2A
105378568	0.00014	5.27e-06	0.648	-4.55361	-2.95204	33.04	LOC105378568	uncharacterized LOC105378568
103752584	0.000141	5.29e-06	0.493	-4.55305	-2.24428	86.5	CCND2-AS1	CCND2 antisense RNA 1
100131315	0.000142	5.33e-06	1.076	-4.5512	-4.89485	27.3	GREM1-AS1	GREM1 antisense RNA 1
645369	0.000147	5.52e-06	0.56	-4.54393	-2.54364	63.77	TMEM200C	transmembrane protein 200C
102724428	0.000149	5.63e-06	0.39	-4.5397	-1.77237	2089.45	LOC102724428	salt inducible kinase 1B (putative)
199964	0.00015	5.67e-06	0.709	4.53846	3.21657	30.24	TMEM61	transmembrane protein 61
100507053	0.000155	5.84e-06	0.347	-4.53196	-1.57178	83.55	LOC100507053	uncharacterized LOC100507053
101054525	0.000155	5.85e-06	1.465	-4.53163	-6.63991	9.55	PGR-AS1	PGR antisense RNA 1
11170	0.000157	5.96e-06	0.984	-4.52767	-4.45436	506.03	FAM107A	family with sequence similarity 107 member A
5311	0.000158	5.99e-06	0.271	-4.52668	-1.22617	1351.7	PKD2	polycystin 2, transient receptor potential cation channel
100033411	0.000159	6.03e-06	0.577	-4.52541	-2.61283	23.47	DUXB	double homeobox B
445815	0.000163	6.21e-06	0.446	-4.51913	-2.01543	2729.77	PALM2AKAP2	PALM2 and AKAP2 fusion
220441	0.000166	6.3e-06	0.398	-4.51607	-1.79579	899.79	RNF152	ring finger protein 152
1756	0.000169	6.45e-06	0.893	-4.51102	-4.02758	4230.82	DMD	dystrophin
57528	0.00017	6.48e-06	0.64	-4.51002	-2.88719	33.44	KCTD16	potassium channel tetramerization domain containing 16
6237	0.000171	6.53e-06	0.197	-4.50855	-0.886632	449.03	RRAS	RAS related
57139	0.000175	6.69e-06	0.409	4.50342	1.84068	886.9	RGL3	ral guanine nucleotide dissociation stimulator like 3
107986343	0.000177	6.78e-06	0.631	-4.50048	-2.84095	70.72	LOC107986343	uncharacterized LOC107986343
283902	0.000177	6.78e-06	0.959	-4.50047	-4.31597	14.28	HCCAT5	hepatocellular carcinoma associated transcript 5
107984615	0.00018	6.89e-06	0.56	-4.49699	-2.51882	41.22	LOC107984615	uncharacterized LOC107984615
93556	0.00018	6.91e-06	0.954	-4.49634	-4.28902	142.22	EGFEM1P	EGF like and EMI domain containing 1, pseudogene
4626	0.000183	7.03e-06	1.417	-4.49279	-6.36562	15.6	MYH8	myosin heavy chain 8
406935	0.000184	7.1e-06	0.751	-4.49073	-3.37314	36.08	MIR143	microRNA 143
2042	0.000186	7.16e-06	0.886	-4.4889	-3.97513	583.58	EPHA3	EPH receptor A3
107985550	0.000186	7.16e-06	0.269	-4.48875	-1.20882	103.38	LOC107985550
7857	0.000191	7.39e-06	0.497	-4.48218	-2.2268	24.79	SCG2	secretogranin II
105376910	0.000193	7.44e-06	1.321	-4.48072	-5.91788	128.61	LOC105376910	uncharacterized LOC105376910
9811	0.000193	7.46e-06	0.414	-4.48016	-1.85453	1243.19	CTIF	cap binding complex dependent translation initiation factor
5308	0.000196	7.58e-06	1.223	-4.4766	-5.47291	15.9	PITX2	paired like homeodomain 2
64784	0.000197	7.62e-06	0.198	-4.47559	-0.887615	1409.44	CRTC3	CREB regulated transcription coactivator 3
23657	0.000197	7.66e-06	1.241	4.47444	5.55091	1616.73	SLC7A11	solute carrier family 7 member 11
8437	0.000197	7.66e-06	1.06	4.47443	4.74491	398.8	RASAL1	RAS protein activator like 1
79927	0.000198	7.68e-06	0.789	-4.47384	-3.5319	72.68	FAM110D	family with sequence similarity 110 member D
28513	0.000198	7.73e-06	1.263	-4.47258	-5.64972	356.43	CDH19	cadherin 19
54438	0.0002	7.78e-06	0.737	-4.47105	-3.29381	1750.5	GFOD1	glucose-fructose oxidoreductase domain containing 1
767561	0.0002	7.82e-06	1.303	-4.47001	-5.82349	61.84	SNORD113-1	small nucleolar RNA, C/D box 113-1
2719	0.000203	7.92e-06	0.71	-4.4674	-3.17308	272.16	GPC3	glypican 3
51715	0.000204	7.98e-06	0.402	-4.46585	-1.79582	371.74	RAB23	RAB23, member RAS oncogene family
894	0.000205	8.01e-06	0.464	-4.46494	-2.06989	2092.86	CCND2	cyclin D2
105375153	0.000206	8.08e-06	0.426	-4.46315	-1.89916	70.97	LOC105375153
9633	0.000206	8.09e-06	0.608	4.4629	2.71203	83.32	TESMIN	testis expressed metallothionein like protein
107984800	0.000207	8.12e-06	1.169	-4.46207	-5.21414	13.19	LOC107984800
283659	0.000208	8.18e-06	0.474	-4.46051	-2.11596	70.27	PRTG	protogenin
862	0.000209	8.22e-06	0.754	-4.45937	-3.36207	545.18	RUNX1T1	RUNX1 partner transcriptional co-repressor 1
64078	0.000209	8.21e-06	1.164	4.45953	5.19052	2652.89	SLC28A3	solute carrier family 28 member 3
25788	0.000209	8.24e-06	0.303	4.45881	1.34926	273.88	RAD54B	RAD54 homolog B
3036	0.00021	8.29e-06	1.24	-4.45748	-5.52948	64.58	HAS1	hyaluronan synthase 1
9353	0.000212	8.37e-06	0.847	-4.45552	-3.77247	1073.53	SLIT2	slit guidance ligand 2
101928418	0.000219	8.67e-06	0.918	-4.44784	-4.08408	12.37	MYOCD-AS1	MYOCD antisense RNA 1
9934	0.00022	8.71e-06	0.51	-4.44687	-2.26668	216.75	P2RY14	purinergic receptor P2Y14
767589	0.00022	8.74e-06	1.579	-4.44628	-7.02055	24.45	SNORD114-11	small nucleolar RNA, C/D box 114-11
11173	0.000224	8.91e-06	0.36	-4.44208	-1.59993	265.82	ADAMTS7	ADAM metallopeptidase with thrombospondin type 1 motif 7
8425	0.000224	8.91e-06	0.472	-4.44196	-2.09862	4760.84	LTBP4	latent transforming growth factor beta binding protein 4
100506172	0.000227	9.03e-06	1.326	-4.43926	-5.88813	11.19	LINC01568	long intergenic non-protein coding RNA 1568
343450	0.000227	9.05e-06	0.949	-4.43862	-4.21264	332.86	KCNT2	potassium sodium-activated channel subfamily T member 2
64061	0.000228	9.08e-06	0.538	-4.43801	-2.38574	1645.63	TSPYL2	TSPY like 2
4619	0.000236	9.43e-06	1.004	-4.42977	-4.44704	32.55	MYH1	myosin heavy chain 1
3397	0.000236	9.43e-06	0.297	4.42989	1.31716	1407.74	ID1	inhibitor of DNA binding 1
586	0.000237	9.48e-06	0.347	-4.42867	-1.53581	385.52	BCAT1	branched chain amino acid transaminase 1
2819	0.000238	9.53e-06	0.397	-4.42752	-1.75814	349.45	GPD1	glycerol-3-phosphate dehydrogenase 1
643988	0.00024	9.61e-06	0.582	4.42575	2.5768	40.14	FNDC10	fibronectin type III domain containing 10
4015	0.000241	9.67e-06	0.43	-4.42448	-1.90228	259.87	LOX	lysyl oxidase
2901	0.000241	9.67e-06	0.888	-4.42445	-3.92874	145.58	GRIK5	glutamate ionotropic receptor kainate type subunit 5
79645	0.000243	9.77e-06	1.044	-4.4223	-4.61717	17.37	CLXN	calaxin
25925	0.000246	9.93e-06	0.507	-4.41878	-2.23946	263.63	ZNF521	zinc finger protein 521
8609	0.000249	1e-05	0.278	-4.41628	-1.22935	1704.5	KLF7	KLF transcription factor 7
5138	0.00025	1.01e-05	0.669	-4.41508	-2.95411	484.54	PDE2A	phosphodiesterase 2A
221091	0.000254	1.03e-05	0.763	-4.41131	-3.36661	69.78	LRRN4CL	LRRN4 C-terminal like
91694	0.000258	1.04e-05	0.256	-4.40835	-1.12865	614.67	LONRF1	LON peptidase N-terminal domain and ring finger 1
100033819	0.000258	1.04e-05	0.82	-4.40768	-3.61572	18.11	MIR675	microRNA 675
107986436	0.000259	1.05e-05	0.915	-4.40697	-4.03435	29.23	LOC107986436	uncharacterized LOC107986436
9796	0.000259	1.05e-05	0.923	-4.40616	-4.06641	222.8	PHYHIP	phytanoyl-CoA 2-hydroxylase interacting protein
5939	0.000259	1.05e-05	0.157	-4.40597	-0.693699	2086.03	RBMS2	RNA binding motif single stranded interacting protein 2
105377705	0.00026	1.06e-05	1.528	-4.40492	-6.73259	10.16	LOC105377705	uncharacterized LOC105377705
94030	0.00026	1.06e-05	0.415	-4.40481	-1.82898	62.04	LRRC4B	leucine rich repeat containing 4B
63898	0.000261	1.06e-05	0.371	4.40412	1.63601	792.11	SH2D4A	SH2 domain containing 4A
10855	0.000261	1.07e-05	0.483	4.40332	2.12882	213.16	HPSE	heparanase
105372623	0.000261	1.07e-05	0.842	-4.40318	-3.7083	21.94	LOC105372623	uncharacterized LOC105372623
107984360	0.000264	1.08e-05	0.62	-4.40112	-2.7302	59.09	LOC107984360
105369753	0.000265	1.08e-05	0.79	-4.39988	-3.475	12.5	LOC105369753	uncharacterized LOC105369753
102546299	0.000267	1.09e-05	1.446	-4.39773	-6.35966	7.88	LOC102546299	uncharacterized LOC102546299
265	0.000269	1.1e-05	0.66	-4.39599	-2.89953	96.28	AMELX	amelogenin X-linked
9737	0.000269	1.1e-05	0.417	-4.39585	-1.83256	1044.94	GPRASP1	G protein-coupled receptor associated sorting protein 1
105373100	0.00027	1.11e-05	1.026	-4.39502	-4.51146	25.16	LOC105373100	uncharacterized LOC105373100
101928079	0.00027	1.11e-05	0.199	4.3946	0.875074	228.55	SLC44A3-AS1	SLC44A3 antisense RNA 1
115827	0.000271	1.12e-05	0.511	-4.39348	-2.24719	42.11	RAB3C	RAB3C, member RAS oncogene family
107985627	0.000273	1.13e-05	0.669	-4.3913	-2.93752	73.53	LOC107985627	replaced by ID 123464508
25	0.000275	1.14e-05	0.245	-4.38958	-1.07644	2772.7	ABL1	ABL proto-oncogene 1, non-receptor tyrosine kinase
29958	0.000277	1.14e-05	0.84	-4.38795	-3.68788	46	DMGDH	dimethylglycine dehydrogenase
57863	0.000278	1.15e-05	0.896	-4.38691	-3.93024	120.01	CADM3	cell adhesion molecule 3
9464	0.000281	1.16e-05	1.002	-4.38449	-4.3923	614.75	HAND2	heart and neural crest derivatives expressed 2
101927543	0.000281	1.16e-05	0.791	4.38468	3.46906	165.07	LOC101927543	uncharacterized LOC101927543
4616	0.000281	1.16e-05	0.676	-4.38412	-2.96422	1398.75	GADD45B	growth arrest and DNA damage inducible beta
5919	0.000281	1.17e-05	0.734	-4.38348	-3.21921	529.2	RARRES2	retinoic acid receptor responder 2
79960	0.000284	1.18e-05	0.274	-4.38127	-1.20154	1867.92	JADE1	jade family PHD finger 1
3164	0.000287	1.19e-05	0.595	-4.37899	-2.60634	3998.05	NR4A1	nuclear receptor subfamily 4 group A member 1
105379170	0.00029	1.21e-05	0.541	-4.37649	-2.36605	39.05	LOC105379170
729359	0.000297	1.24e-05	0.77	-4.37102	-3.36406	1179.44	PLIN4	perilipin 4
1548	0.000298	1.24e-05	0.594	-4.36959	-2.59416	65.95	CYP2A6	cytochrome P450 family 2 subfamily A member 6
641364	0.000303	1.26e-05	1.237	4.36626	5.40233	278.89	SLC7A11-AS1	SLC7A11 antisense RNA 1
161357	0.000308	1.29e-05	1.068	-4.36242	-4.65838	21.82	MDGA2	MAM domain containing glycosylphosphatidylinositol anchor 2
81831	0.00031	1.3e-05	0.411	4.36043	1.79179	432.19	NETO2	neuropilin and tolloid like 2
7222	0.000313	1.31e-05	1.282	-4.35796	-5.58682	173.8	TRPC3	transient receptor potential cation channel subfamily C member 3
132430	0.000314	1.32e-05	0.506	-4.35738	-2.2063	42.67	PABPC4L	poly(A) binding protein cytoplasmic 4 like
100628315	0.000315	1.32e-05	0.549	-4.3564	-2.39222	207.81	DNM3OS	DNM3 opposite strand/antisense RNA
6678	0.000315	1.33e-05	0.406	-4.35584	-1.76642	7135.98	SPARC	secreted protein acidic and cysteine rich
55636	0.000316	1.33e-05	0.195	4.35503	0.851308	1773.07	CHD7	chromodomain helicase DNA binding protein 7
56967	0.000316	1.33e-05	0.561	-4.35493	-2.44263	218.19	C14orf132	chromosome 14 open reading frame 132
94031	0.000318	1.34e-05	0.636	-4.35345	-2.76904	310.97	HTRA3	HtrA serine peptidase 3
107985020	0.00032	1.35e-05	0.644	-4.35192	-2.80266	62.84	LOC107985020	uncharacterized LOC107985020
3955	0.000323	1.37e-05	0.491	4.34933	2.13606	737.21	LFNG	LFNG O-fucosylpeptide 3-beta-N-acetylglucosaminyltransferase
55022	0.000324	1.37e-05	0.846	-4.34894	-3.6812	783.53	PID1	phosphotyrosine interaction domain containing 1
163720	0.000326	1.38e-05	0.804	-4.34735	-3.49704	19.52	CYP4Z2P	cytochrome P450 family 4 subfamily Z member 2, pseudogene
477	0.000332	1.41e-05	0.794	-4.34292	-3.44986	540.19	ATP1A2	ATPase Na+/K+ transporting subunit alpha 2
105375511	0.000338	1.43e-05	1.006	-4.33884	-4.36565	29.88	LOC105375511	uncharacterized LOC105375511
1607	0.000338	1.44e-05	1.101	-4.33823	-4.77495	106.43	DGKB	diacylglycerol kinase beta
9641	0.000347	1.47e-05	0.31	4.33256	1.34263	271.62	IKBKE	inhibitor of nuclear factor kappa B kinase subunit epsilon
105379059	0.000354	1.5e-05	0.784	-4.32797	-3.3937	23.68	LOC105379059	uncharacterized LOC105379059
64081	0.000357	1.52e-05	0.234	4.32589	1.01269	373.87	PBLD	phenazine biosynthesis like protein domain containing
6709	0.000365	1.55e-05	0.142	-4.32078	-0.61418	9287.44	SPTAN1	spectrin alpha, non-erythrocytic 1
2890	0.000366	1.56e-05	0.969	-4.31977	-4.18644	13.06	GRIA1	glutamate ionotropic receptor AMPA type subunit 1
5241	0.000376	1.61e-05	0.857	-4.31347	-3.69564	220.63	PGR	progesterone receptor
145820	0.000379	1.62e-05	0.981	-4.31172	-4.23142	26.34	LINC00924	long intergenic non-protein coding RNA 924
3762	0.000383	1.64e-05	1.336	4.30921	5.75857	1180.02	KCNJ5	potassium inwardly rectifying channel subfamily J member 5
3061	0.000383	1.64e-05	0.289	-4.30867	-1.24617	96.91	HCRTR1	hypocretin receptor 1
80271	0.000386	1.65e-05	0.345	-4.30718	-1.48646	1070.63	ITPKC	inositol-trisphosphate 3-kinase C
84630	0.000386	1.66e-05	0.492	-4.30659	-2.11993	113.92	TTBK1	tau tubulin kinase 1
1052	0.000389	1.67e-05	0.547	-4.30482	-2.35444	1445.23	CEBPD	CCAAT enhancer binding protein delta
101929534	0.00039	1.68e-05	0.593	-4.30361	-2.55378	37.01	LOC101929534	uncharacterized LOC101929534
107984498	0.00039	1.68e-05	1.196	-4.30367	-5.14571	12.43	LOC107984498	uncharacterized LOC107984498
114904	0.00039	1.68e-05	0.414	4.30396	1.78224	296.84	C1QTNF6	C1q and TNF related 6
541468	0.000392	1.69e-05	0.504	-4.30221	-2.16699	28.41	LURAP1	leucine rich adaptor protein 1
948	0.000395	1.71e-05	0.673	-4.30012	-2.89581	1141.66	CD36	CD36 molecule
5787	0.000395	1.71e-05	0.313	-4.30024	-1.34558	2485.38	PTPRB	protein tyrosine phosphatase receptor type B
105370163	0.000397	1.72e-05	1.51	-4.29879	-6.49264	17	LOC105370163	uncharacterized LOC105370163
25970	0.000397	1.72e-05	0.132	4.29876	0.569135	1556.8	SH2B1	SH2B adaptor protein 1
11251	0.000398	1.73e-05	0.416	-4.29775	-1.78771	61.06	PTGDR2	prostaglandin D2 receptor 2
55190	0.000398	1.73e-05	1.01	-4.2977	-4.33907	14.47	NUDT11	nudix hydrolase 11
112268112	0.000402	1.74e-05	1.167	-4.29534	-5.01479	16.86	LOC112268112
9843	0.000404	1.76e-05	0.626	-4.29388	-2.68811	571.05	HEPH	hephaestin
414899	0.000406	1.77e-05	0.943	-4.2923	-4.0464	29.18	BLID	BH3-like motif containing, cell death inducer
1834	0.000414	1.8e-05	0.666	-4.28781	-2.85456	15.64	DSPP	dentin sialophosphoprotein
337876	0.000419	1.83e-05	0.399	-4.28498	-1.70825	209.5	CHSY3	chondroitin sulfate synthase 3
1832	0.000426	1.86e-05	0.345	4.28101	1.47658	7676.05	DSP	desmoplakin
100506834	0.00043	1.88e-05	0.627	-4.27867	-2.68267	18.99	GAS1RR	GAS1 adjacent regulatory RNA
55972	0.000434	1.9e-05	0.235	4.27675	1.00576	395.35	SLC25A40	solute carrier family 25 member 40
11069	0.000436	1.91e-05	0.297	-4.27528	-1.26909	206.83	RAPGEF4	Rap guanine nucleotide exchange factor 4
2894	0.000436	1.91e-05	0.548	-4.27492	-2.34322	112.86	GRID1	glutamate ionotropic receptor delta type subunit 1
729	0.00044	1.93e-05	0.64	-4.27263	-2.73415	528.68	C6	complement C6
767577	0.000445	1.95e-05	1.286	-4.2703	-5.49317	32.81	SNORD114-1	small nucleolar RNA, C/D box 114-1
5806	0.000449	1.97e-05	1.089	-4.26779	-4.64623	55.67	PTX3	pentraxin 3
400553	0.000449	1.98e-05	0.889	-4.26768	-3.79307	15.49	LOC400553	uncharacterized LOC400553
29931	0.000451	1.98e-05	0.431	-4.2666	-1.83982	48.9	LINC00312	long intergenic non-protein coding RNA 312
54776	0.000455	2e-05	0.2	-4.26436	-0.853724	1419.44	PPP1R12C	protein phosphatase 1 regulatory subunit 12C
4776	0.000463	2.04e-05	0.415	-4.26002	-1.76704	1089.26	NFATC4	nuclear factor of activated T cells 4
3897	0.000467	2.06e-05	0.721	-4.25787	-3.07203	210.57	L1CAM	L1 cell adhesion molecule
10234	0.00047	2.08e-05	0.599	-4.25662	-2.55109	121.28	LRRC17	leucine rich repeat containing 17
767591	0.000472	2.09e-05	1.282	-4.25523	-5.45311	23.38	SNORD114-13	small nucleolar RNA, C/D box 114-13
406924	0.000479	2.12e-05	1.659	-4.25194	-7.05286	24.98	MIR134	microRNA 134
2324	0.000486	2.16e-05	0.462	-4.24811	-1.96217	368.87	FLT4	fms related receptor tyrosine kinase 4
8614	0.000488	2.17e-05	0.705	-4.24706	-2.99627	108.42	STC2	stanniocalcin 2
220164	0.000504	2.24e-05	0.664	-4.23959	-2.816	207.87	DOK6	docking protein 6
26586	0.000507	2.25e-05	0.603	4.23817	2.55362	352.82	CKAP2	cytoskeleton associated protein 2
100505501	0.000507	2.26e-05	0.6	-4.23779	-2.54255	25.02	TOX-DT	TOX divergent transcript
727978	0.00052	2.32e-05	0.247	4.23194	1.04665	153.23	LOC727978
3749	0.000521	2.32e-05	0.408	4.23131	1.72534	2885.95	KCNC4	potassium voltage-gated channel subfamily C member 4
11034	0.000527	2.35e-05	0.287	-4.22843	-1.21162	5142.84	DSTN	destrin, actin depolymerizing factor
3270	0.00053	2.37e-05	0.436	-4.22704	-1.84216	34.22	HRC	histidine rich calcium binding protein
6663	0.00053	2.37e-05	0.473	-4.22709	-2.0008	96.36	SOX10	SRY-box transcription factor 10
105371532	0.000533	2.39e-05	0.542	-4.22538	-2.28916	71.31	LOC105371532
105374211	0.000535	2.4e-05	0.939	-4.22412	-3.96713	11.49	LOC105374211	uncharacterized LOC105374211
83959	0.000537	2.41e-05	0.983	4.22342	4.15331	415.74	SLC4A11	solute carrier family 4 member 11
80332	0.000539	2.42e-05	1.314	-4.22206	-5.54569	637.79	ADAM33	ADAM metallopeptidase domain 33
100996506	0.000543	2.44e-05	0.337	4.22023	1.42285	169.79	LOC100996506
105374739	0.000545	2.45e-05	0.543	-4.21912	-2.292	25.11	LOC105374739	uncharacterized LOC105374739
4886	0.000546	2.46e-05	0.862	-4.21867	-3.63769	117.6	NPY1R	neuropeptide Y receptor Y1
101927073	0.000556	2.5e-05	0.892	-4.21439	-3.75871	20.27	LOC101927073	uncharacterized LOC101927073
9671	0.00057	2.57e-05	0.799	-4.20818	-3.36172	11.75	WSCD2	WSC domain containing 2
283383	0.00057	2.57e-05	1.291	-4.20839	-5.43417	2410.61	ADGRD1	adhesion G protein-coupled receptor D1
221946	0.000575	2.6e-05	0.623	-4.20595	-2.62184	81.11	LOC221946	uncharacterized LOC221946
57452	0.000576	2.61e-05	0.816	-4.20541	-3.43239	209.89	GALNT16	polypeptide N-acetylgalactosaminyltransferase 16
9630	0.000579	2.62e-05	0.475	-4.20401	-1.99642	201.33	GNA14	G protein subunit alpha 14
102724566	0.000579	2.62e-05	1.187	-4.20397	-4.99032	11.35	CARMAL	coronary artery disease region linked MFGE8 regulatory lncRNA
9902	0.000585	2.65e-05	0.588	-4.20133	-2.46942	1713.79	MRC2	mannose receptor C type 2
105372326	0.000585	2.66e-05	0.862	-4.20112	-3.62058	22.41	LOC105372326	uncharacterized LOC105372326
93099	0.000585	2.66e-05	0.597	4.20087	2.50639	126.58	DMKN	dermokine
23150	0.000586	2.66e-05	0.209	4.20036	0.878011	1596.45	FRMD4B	FERM domain containing 4B
140886	0.000589	2.68e-05	0.593	-4.19911	-2.49136	21.6	PABPC5	poly(A) binding protein cytoplasmic 5
105378797	0.000592	2.7e-05	0.763	-4.19744	-3.20132	12.5	LOC105378797	uncharacterized LOC105378797
25890	0.000592	2.7e-05	0.983	-4.19747	-4.12664	3318.6	ABI3BP	ABI family member 3 binding protein
107985004	0.000593	2.71e-05	1.359	-4.19685	-5.70423	9.91	LOC107985004	uncharacterized LOC107985004
56924	0.000599	2.74e-05	0.454	4.19411	1.90552	61.85	PAK6	p21 (RAC1) activated kinase 6
104	0.000607	2.78e-05	0.379	-4.19107	-1.58821	1004.06	ADARB1	adenosine deaminase RNA specific B1
91584	0.000607	2.78e-05	0.887	-4.19085	-3.71841	608.75	PLXNA4	plexin A4
100506035	0.000626	2.87e-05	1.364	-4.18354	-5.70526	9.92	LINC00989	long intergenic non-protein coding RNA 989
654463	0.000652	2.99e-05	0.884	4.17423	3.69133	37.31	FER1L6	fer-1 like family member 6
4891	0.000656	3.01e-05	0.136	4.1725	0.565702	1584.77	SLC11A2	solute carrier family 11 member 2
9687	0.000665	3.06e-05	0.865	-4.16909	-3.60761	788.5	GREB1	growth regulating estrogen receptor binding 1
93426	0.000666	3.06e-05	1.465	-4.16861	-6.1061	12.96	SYCE1	synaptonemal complex central element protein 1
2687	0.000682	3.14e-05	0.612	-4.16307	-2.54902	528.51	GGT5	gamma-glutamyltransferase 5
101927995	0.000683	3.15e-05	0.633	-4.16238	-2.63606	30.47	LOC101927995	uncharacterized LOC101927995
22899	0.000684	3.16e-05	0.435	-4.16188	-1.80986	280.68	ARHGEF15	Rho guanine nucleotide exchange factor 15
26064	0.0007	3.23e-05	0.276	-4.15664	-1.14714	800.29	RAI14	retinoic acid induced 14
4547	0.000701	3.24e-05	0.81	-4.15599	-3.36793	26.98	MTTP	microsomal triglyceride transfer protein
139728	0.000703	3.25e-05	1.059	-4.15515	-4.39931	39.66	PNCK	pregnancy up-regulated nonubiquitous CaM kinase
10744	0.000708	3.28e-05	0.549	-4.15304	-2.28103	24.97	PTTG2	pituitary tumor-transforming 2
6751	0.000708	3.28e-05	0.669	4.1532	2.78055	340.43	SSTR1	somatostatin receptor 1
5358	0.000712	3.3e-05	0.2	-4.1516	-0.829676	1961.83	PLS3	plastin 3
8354	0.000716	3.32e-05	0.528	4.15004	2.1893	60.44	H3C11	H3 clustered histone 11
55775	0.000716	3.33e-05	0.198	4.14981	0.819617	331.08	TDP1	tyrosyl-DNA phosphodiesterase 1
4509	0.000717	3.34e-05	0.246	4.14924	1.02261	9699.49	ATP8	ATP synthase F0 subunit 8
54830	0.000722	3.36e-05	0.601	4.14764	2.49367	115.22	NUP62CL	nucleoporin 62 C-terminal like
112267858	0.000724	3.37e-05	0.719	-4.14679	-2.98359	15.18	LOC112267858	uncharacterized LOC112267858
9173	0.000728	3.39e-05	0.821	-4.14523	-3.40244	651.4	IL1RL1	interleukin 1 receptor like 1
105373320	0.00073	3.41e-05	1.46	-4.14437	-6.05232	6.36	LOC105373320	uncharacterized LOC105373320
105379342	0.000735	3.43e-05	1.497	-4.14266	-6.19961	7.06	LOC105379342	uncharacterized LOC105379342
51267	0.000736	3.44e-05	0.505	-4.14202	-2.08983	72.9	CLEC1A	C-type lectin domain family 1 member A
116441	0.000741	3.47e-05	0.259	-4.14035	-1.07304	137.91	TM4SF18	transmembrane 4 L six family member 18
10841	0.000744	3.49e-05	0.67	-4.13918	-2.77472	51.94	FTCD	formimidoyltransferase cyclodeaminase
54221	0.000745	3.49e-05	0.928	-4.13876	-3.84104	158.34	SNTG2	syntrophin gamma 2
8839	0.000745	3.5e-05	0.771	-4.13834	-3.1896	99.05	CCN5	cellular communication network factor 5
11075	0.000759	3.56e-05	1.065	-4.13408	-4.40361	32.92	STMN2	stathmin 2
6645	0.00076	3.57e-05	0.217	-4.13355	-0.897629	1315.68	SNTB2	syntrophin beta 2
102724316	0.000766	3.61e-05	0.356	-4.13133	-1.47177	1627.61	SVIL-AS1	SVIL antisense RNA 1
7146	0.000771	3.64e-05	0.746	-4.12937	-3.08162	239.48	TNXA	tenascin XA (pseudogene)
101927712	0.000771	3.64e-05	1.019	-4.12953	-4.20749	17.09	LOC101927712	uncharacterized LOC101927712
112268156	0.000771	3.64e-05	0.665	-4.12951	-2.74549	15.84	LOC112268156	uncharacterized LOC112268156
4053	0.000773	3.65e-05	0.648	-4.12843	-2.67459	2358.37	LTBP2	latent transforming growth factor beta binding protein 2
254887	0.000776	3.67e-05	0.341	4.12726	1.40696	364.04	ZDHHC23	zinc finger DHHC-type palmitoyltransferase 23
395	0.000778	3.68e-05	0.786	-4.12649	-3.24479	340.57	ARHGAP6	Rho GTPase activating protein 6
3340	0.000797	3.77e-05	0.236	-4.12086	-0.971395	2379.2	NDST1	N-deacetylase and N-sulfotransferase 1
285180	0.000803	3.81e-05	0.719	4.11881	2.96305	35.85	RUFY4	RUN and FYVE domain containing 4
9620	0.000811	3.85e-05	0.561	4.1164	2.311	1141.36	CELSR1	cadherin EGF LAG seven-pass G-type receptor 1
101929352	0.000821	3.9e-05	1.476	-4.1134	-6.07013	6.45	LINC02664	long intergenic non-protein coding RNA 2664
1812	0.000822	3.91e-05	1.096	-4.11299	-4.50676	19.7	DRD1	dopamine receptor D1
54511	0.000828	3.94e-05	1.175	-4.11097	-4.82896	33.71	HMGCLL1	3-hydroxymethyl-3-methylglutaryl-CoA lyase like 1
100126345	0.000828	3.94e-05	1.662	-4.11074	-6.83214	21.47	MIR889	microRNA 889
5727	0.000857	4.08e-05	0.361	-4.10275	-1.48259	1887.91	PTCH1	patched 1
3914	0.000872	4.16e-05	0.941	4.09845	3.85676	893.55	LAMB3	laminin subunit beta 3
162461	0.000872	4.16e-05	0.226	4.09823	0.9247	228.2	TMEM92	transmembrane protein 92
51523	0.000886	4.24e-05	0.197	4.0942	0.807619	1027.91	CXXC5	CXXC finger protein 5
114548	0.000889	4.25e-05	0.636	-4.09319	-2.60286	406.78	NLRP3	NLR family pyrin domain containing 3
101928940	0.000899	4.3e-05	1.225	-4.09051	-5.01085	17.34	LOC101928940	uncharacterized LOC101928940
6332	0.0009	4.32e-05	1.35	-4.08975	-5.52	852.64	SCN7A	sodium voltage-gated channel alpha subunit 7
139378	0.0009	4.32e-05	1.265	-4.08971	-5.17491	13.03	ADGRG4	adhesion G protein-coupled receptor G4
84935	0.000904	4.34e-05	1.138	-4.08864	-4.652	136.5	MEDAG	mesenteric estrogen dependent adipogenesis
100505679	0.000911	4.38e-05	0.54	-4.08666	-2.2051	77.14	UBE2Q2P16	UBE2Q2 pseudogene 16
5997	0.000914	4.4e-05	0.766	-4.08561	-3.1282	1738.46	RGS2	regulator of G protein signaling 2
10580	0.00092	4.43e-05	0.766	-4.084	-3.12799	7425.67	SORBS1	sorbin and SH3 domain containing 1
729177	0.00092	4.43e-05	0.614	-4.08378	-2.50651	56.73	NBAT1	neuroblastoma associated transcript 1
283209	0.000936	4.51e-05	0.31	4.07951	1.26496	694.15	PGM2L1	phosphoglucomutase 2 like 1
4135	0.00095	4.59e-05	0.5	-4.07577	-2.03974	221.01	MAP6	microtubule associated protein 6
150094	0.00095	4.59e-05	0.406	-4.07558	-1.65508	1428.5	SIK1	salt inducible kinase 1
112268301	0.000951	4.6e-05	0.428	-4.07509	-1.74324	179.1	LOC112268301
5502	0.000952	4.61e-05	1.399	-4.07464	-5.69986	17.88	PPP1R1A	protein phosphatase 1 regulatory inhibitor subunit 1A
105370500	0.000952	4.61e-05	0.463	-4.0746	-1.88721	50.34	LOC105370500	uncharacterized LOC105370500
57552	0.000952	4.61e-05	0.275	4.07439	1.11848	563.87	NCEH1	neutral cholesterol ester hydrolase 1
316	0.000964	4.68e-05	1.114	-4.0712	-4.53376	3346.65	AOX1	aldehyde oxidase 1
9715	0.000984	4.78e-05	0.38	-4.06616	-1.54356	123.48	FAM131B	family with sequence similarity 131 member B
3791	0.000988	4.8e-05	0.42	-4.06508	-1.70675	1207.97	KDR	kinase insert domain receptor
9645	0.000991	4.82e-05	0.33	-4.06417	-1.33974	2520.31	MICAL2	microtubule associated monooxygenase, calponin and LIM domain containing 2
106821730	0.000992	4.83e-05	0.496	4.06369	2.01661	67.44	BUB1B-PAK6	BUB1B-PAK6 readthrough
144193	0.000996	4.85e-05	0.357	4.06261	1.4519	36.43	AMDHD1	amidohydrolase domain containing 1
107984391	0.001	4.89e-05	0.848	-4.06096	-3.44178	24.8	LOC107984391	uncharacterized LOC107984391
9211	0.001	4.9e-05	1.015	-4.06017	-4.12301	22.68	LGI1	leucine rich glioma inactivated 1
4081	0.00101	4.94e-05	0.322	-4.05867	-1.3075	57.18	MAB21L1	mab-21 like 1
55349	0.00101	4.94e-05	0.143	4.05844	0.580236	1972.7	CHDH	choline dehydrogenase
23493	0.00102	4.98e-05	0.375	-4.05652	-1.5209	83.43	HEY2	hes related family bHLH transcription factor with YRPW motif 2
105370064	0.00102	4.99e-05	1.203	-4.05604	-4.88114	34.85	LOC105370064	uncharacterized LOC105370064
101928383	0.00102	5.02e-05	0.368	-4.05473	-1.494	62.24	LOC101928383
29964	0.00102	5.03e-05	0.197	4.05433	0.800608	730.51	PRICKLE4	prickle planar cell polarity protein 4
494330	0.00103	5.04e-05	1.665	-4.05394	-6.75037	20.3	MIR381	microRNA 381
6546	0.00104	5.09e-05	0.628	-4.05153	-2.54329	1807.74	SLC8A1	solute carrier family 8 member A1
219749	0.00104	5.09e-05	0.196	-4.05124	-0.793335	466.51	ZNF25	zinc finger protein 25
255877	0.00104	5.13e-05	0.527	-4.04977	-2.13372	213.48	BCL6B	BCL6B transcription repressor
23551	0.00104	5.13e-05	0.575	-4.04961	-2.32938	93.38	RASD2	RASD family member 2
25822	0.00104	5.14e-05	0.392	-4.049	-1.58821	263.58	DNAJB5	DnaJ heat shock protein family (Hsp40) member B5
79092	0.00105	5.16e-05	0.312	4.04816	1.2649	216.44	CARD14	caspase recruitment domain family member 14
7832	0.00106	5.21e-05	0.473	-4.04582	-1.91358	5149.27	BTG2	BTG anti-proliferation factor 2
727897	0.00106	5.24e-05	0.345	-4.04471	-1.39496	142408	MUC5B	mucin 5B, oligomeric mucus/gel-forming
105375005	0.00107	5.3e-05	1.035	-4.04199	-4.18242	13.19	LOC105375005	uncharacterized LOC105375005
8418	0.00108	5.37e-05	0.51	-4.03899	-2.06017	365.26	CMAHP	cytidine monophospho-N-acetylneuraminic acid hydroxylase, pseudogene
83756	0.00109	5.39e-05	0.29	4.03812	1.17245	116.69	TAS1R3	taste 1 receptor member 3
2669	0.00109	5.38e-05	0.74	-4.0383	-2.98853	726.83	GEM	GTP binding protein overexpressed in skeletal muscle
345643	0.00111	5.53e-05	0.648	4.0319	2.6139	12.46	MCIDAS	multiciliate differentiation and DNA synthesis associated cell cycle protein
100131825	0.00112	5.56e-05	0.907	-4.03073	-3.6566	86.17	CADM3-AS1	CADM3 antisense RNA 1
151011	0.00114	5.65e-05	0.149	-4.02678	-0.599352	1326.28	SEPTIN10	septin 10
105378214	0.00117	5.82e-05	1.236	-4.02005	-4.96991	11.04	LOC105378214	uncharacterized LOC105378214
5764	0.00117	5.83e-05	0.731	-4.01942	-2.93869	203.37	PTN	pleiotrophin
2176	0.00117	5.86e-05	0.235	-4.01855	-0.943773	1166.89	FANCC	FA complementation group C
6060	0.00118	5.88e-05	0.244	-4.01742	-0.981588	366.21	RNU1-4	RNA, U1 small nuclear 4
56670	0.00118	5.92e-05	0.586	4.01601	2.35491	27.56	SUCNR1	succinate receptor 1
105377872	0.0012	6e-05	0.397	-4.01263	-1.59416	303.06	LOC105377872
5957	0.00121	6.04e-05	1.34	-4.01132	-5.37654	14.6	RCVRN	recoverin
54490	0.00121	6.06e-05	1.334	-4.01062	-5.35188	1487.23	UGT2B28	UDP glucuronosyltransferase family 2 member B28
387601	0.00122	6.11e-05	1.201	-4.00835	-4.81253	52.29	SLC22A25	solute carrier family 22 member 25
163115	0.00122	6.12e-05	0.385	-4.00804	-1.54133	52.77	ZNF781	zinc finger protein 781
107985595	0.00123	6.16e-05	0.359	-4.00669	-1.44	128.83	LOC107985595	uncharacterized LOC107985595
105377989	0.00123	6.21e-05	1.049	-4.00475	-4.2014	10.23	LOC105377989	uncharacterized LOC105377989
23566	0.00124	6.24e-05	0.953	-4.00369	-3.8139	38.22	LPAR3	lysophosphatidic acid receptor 3
105375006	0.00124	6.24e-05	1.176	-4.00357	-4.70962	19.3	LOC105375006	uncharacterized LOC105375006
101927249	0.00125	6.32e-05	0.868	-4.00069	-3.47226	36.28	PDZRN3-AS1	PDZRN3 antisense RNA 1
5621	0.00126	6.36e-05	0.324	-3.99916	-1.29486	1774.16	PRNP	prion protein
107985311	0.00127	6.41e-05	1.015	-3.99704	-4.05504	29.05	TSHZ3-AS1	TSHZ3 antisense RNA 1
100505761	0.00127	6.43e-05	0.261	3.9963	1.04497	161.06	C10orf95-AS1	C10orf95 antisense RNA 1
9077	0.00127	6.44e-05	0.682	-3.99599	-2.7271	75.77	DIRAS3	DIRAS family GTPase 3
27022	0.00128	6.46e-05	1.364	-3.99541	-5.44874	8.31	FOXD3	forkhead box D3
3417	0.00128	6.49e-05	0.24	3.99418	0.959	2987.34	IDH1	isocitrate dehydrogenase (NADP(+)) 1
23584	0.00129	6.54e-05	0.532	3.99255	2.12256	823.82	VSIG2	V-set and immunoglobulin domain containing 2
105372325	0.00129	6.53e-05	1.157	-3.99268	-4.62046	17.31	LOC105372325	uncharacterized LOC105372325
57214	0.00129	6.56e-05	1.138	3.99164	4.54406	6052.02	CEMIP	cell migration inducing hyaluronidase 1
107984345	0.0013	6.58e-05	0.657	-3.99085	-2.62209	72.31	SMIM38	small integral membrane protein 38
400765	0.0013	6.61e-05	1.481	-3.99005	-5.90879	5.76	MIR137HG	MIR137 host gene
104355297	0.0013	6.62e-05	0.824	-3.9894	-3.28908	25.15	ABCA9-AS1	ABCA9 antisense RNA 1
55529	0.0013	6.64e-05	0.218	-3.98899	-0.868826	224.05	PIP4P2	phosphatidylinositol-4,5-bisphosphate 4-phosphatase 2
105378839	0.0013	6.65e-05	0.99	-3.9885	-3.947	11.19	LOC105378839	uncharacterized LOC105378839
284076	0.00131	6.66e-05	0.374	-3.98804	-1.49244	153.95	TTLL6	tubulin tyrosine ligase like 6
105371348	0.00131	6.67e-05	0.987	-3.98776	-3.93565	11.4	LOC105371348	uncharacterized LOC105371348
100846978	0.00132	6.73e-05	0.586	-3.98578	-2.3362	23.67	LINC00506	long intergenic non-protein coding RNA 506
7545	0.00132	6.76e-05	1.403	-3.98468	-5.59046	9.18	ZIC1	Zic family member 1
5063	0.00133	6.79e-05	0.819	-3.98366	-3.2617	87.67	PAK3	p21 (RAC1) activated kinase 3
107987115	0.00133	6.81e-05	0.526	-3.98286	-2.09486	25.41	LOC107987115	uncharacterized LOC107987115
128	0.00133	6.84e-05	0.186	-3.98184	-0.738694	1095.75	ADH5	alcohol dehydrogenase 5 (class III), chi polypeptide
114821	0.00134	6.85e-05	0.48	3.98129	1.91019	92.15	SCAND3	SCAN domain containing 3
79946	0.00134	6.86e-05	0.314	3.981	1.25188	53.45	C10orf95	chromosome 10 open reading frame 95
131578	0.00134	6.88e-05	1.091	-3.9804	-4.34314	28.56	LRRC15	leucine rich repeat containing 15
101928295	0.00134	6.91e-05	0.577	3.97931	2.29416	19.87	LOC101928295	uncharacterized LOC101928295
9415	0.00135	6.93e-05	0.593	-3.97867	-2.35975	374.6	FADS2	fatty acid desaturase 2
107985875	0.00135	6.96e-05	0.38	-3.97755	-1.5114	33.54	LOC107985875
767592	0.00135	6.98e-05	1.65	-3.97688	-6.56172	17.84	SNORD114-14	small nucleolar RNA, C/D box 114-14
767594	0.00135	6.99e-05	1.46	-3.97657	-5.80403	20.1	SNORD114-16	small nucleolar RNA, C/D box 114-16
78989	0.00135	7e-05	0.918	-3.97633	-3.65135	1061.46	COLEC11	collectin subfamily member 11
84054	0.00136	7.05e-05	0.319	-3.97453	-1.26732	100.28	PCDHB19P	protocadherin beta 19 pseudogene
84951	0.00138	7.12e-05	1.42	3.97223	5.64011	2551.24	TNS4	tensin 4
3776	0.00139	7.2e-05	1.513	-3.96952	-6.00502	12.18	KCNK2	potassium two pore domain channel subfamily K member 2
105378039	0.0014	7.26e-05	0.7	-3.96755	-2.77881	13.51	LOC105378039	uncharacterized LOC105378039
101928540	0.00141	7.3e-05	0.692	-3.96634	-2.74567	15.73	LOC101928540	uncharacterized LOC101928540
9429	0.00141	7.33e-05	0.631	-3.96524	-2.50335	282.51	ABCG2	ATP binding cassette subfamily G member 2 (Junior blood group)
105377871	0.00141	7.33e-05	0.534	-3.96517	-2.11725	28.32	LOC105377871	uncharacterized LOC105377871
767593	0.00142	7.41e-05	1.342	-3.9628	-5.31676	29.17	SNORD114-15	small nucleolar RNA, C/D box 114-15
85450	0.00143	7.43e-05	0.47	-3.96197	-1.86314	774.27	ITPRIP	inositol 1,4,5-trisphosphate receptor interacting protein
107984245	0.00144	7.51e-05	0.947	-3.95957	-3.75131	40.65	LOC107984245	uncharacterized LOC107984245
3673	0.00147	7.65e-05	0.772	3.95502	3.05409	2745.82	ITGA2	integrin subunit alpha 2
767569	0.00147	7.67e-05	1.563	-3.95452	-6.17996	26.05	SNORD113-9	small nucleolar RNA, C/D box 113-9
64123	0.0015	7.83e-05	0.38	-3.94959	-1.50118	310.09	ADGRL4	adhesion G protein-coupled receptor L4
105370994	0.0015	7.84e-05	0.933	-3.94919	-3.68343	14.24	LOC105370994
4858	0.00152	7.93e-05	0.526	-3.94652	-2.07659	167.01	NOVA2	NOVA alternative splicing regulator 2
6929	0.00152	7.97e-05	0.272	3.94532	1.07356	951.19	TCF3	transcription factor 3
400550	0.00153	8.04e-05	1.058	-3.94309	-4.17296	1106.8	FENDRR	FOXF1 adjacent non-coding developmental regulatory RNA
79703	0.00153	8.05e-05	0.353	3.94279	1.39095	319.69	C11orf80	chromosome 11 open reading frame 80
767579	0.00153	8.06e-05	1.591	-3.9427	-6.27195	27.71	SNORD114-3	small nucleolar RNA, C/D box 114-3
105371346	0.00154	8.09e-05	0.995	-3.94185	-3.9233	11.25	CPHXL	cytoplasmic polyadenylated homeobox like
7023	0.00155	8.18e-05	0.258	3.93901	1.01441	186.83	TFAP4	transcription factor AP-4
102724859	0.00155	8.18e-05	0.492	-3.9391	-1.93932	103.78	LOC102724859	uncharacterized LOC102724859
5630	0.00156	8.21e-05	0.925	-3.9381	-3.6422	14.08	PRPH	peripherin
22836	0.00156	8.23e-05	0.599	-3.93764	-2.36054	871.68	RHOBTB3	Rho related BTB domain containing 3
5662	0.00156	8.22e-05	0.67	-3.93777	-2.6374	534.37	PSD	pleckstrin and Sec7 domain containing
401022	0.00157	8.28e-05	0.4	-3.936	-1.57484	38.89	HAGLR	HOXD antisense growth-associated long non-coding RNA
126536	0.00157	8.29e-05	1.108	-3.93581	-4.36115	44.9	LINC00661	long intergenic non-protein coding RNA 661
374987	0.00158	8.37e-05	0.399	-3.93359	-1.5706	46.35	NEXN-AS1	NEXN antisense RNA 1
7077	0.00158	8.37e-05	0.444	-3.93347	-1.74621	5313.67	TIMP2	TIMP metallopeptidase inhibitor 2
5327	0.00162	8.59e-05	0.583	-3.92737	-2.29004	1270.29	PLAT	plasminogen activator, tissue type
101927943	0.00165	8.73e-05	0.765	-3.9233	-3.00074	23.82	SETBP1-DT	SETBP1 divergent transcript
5322	0.00166	8.83e-05	0.756	-3.9206	-2.96498	15.47	PLA2G5	phospholipase A2 group V
146433	0.00167	8.85e-05	0.531	-3.92022	-2.08045	56.01	IL34	interleukin 34
57636	0.00168	8.92e-05	0.511	-3.91831	-2.00403	899.18	ARHGAP23	Rho GTPase activating protein 23
6604	0.00168	8.94e-05	0.241	-3.91779	-0.942546	502.42	SMARCD3	SWI/SNF related, matrix associated, actin dependent regulator of chromatin, subfamily d, member 3
255783	0.00168	8.93e-05	0.226	-3.91795	-0.886265	240.79	INAFM1	InaF motif containing 1
105371649	0.00168	8.96e-05	0.639	-3.91709	-2.5042	23.13	LOC105371649	uncharacterized LOC105371649
54829	0.00171	9.1e-05	0.629	-3.9133	-2.46159	603.99	ASPN	asporin
25834	0.00171	9.11e-05	1.191	-3.9132	-4.65938	30.08	MGAT4C	MGAT4 family member C
116238	0.00172	9.18e-05	0.272	3.91119	1.06534	129.4	TLCD1	TLC domain containing 1
692159	0.00172	9.21e-05	0.669	-3.91046	-2.6146	54.69	TAMALIN-AS1	TAMALIN antisense RNA 1
3108	0.00173	9.26e-05	0.391	3.90916	1.5297	1106.47	HLA-DMA	major histocompatibility complex, class II, DM alpha
2049	0.00174	9.31e-05	1.159	3.90783	4.52951	1184.83	EPHB3	EPH receptor B3
81532	0.00174	9.31e-05	0.198	-3.90794	-0.775385	582.23	MOB2	MOB kinase activator 2
7057	0.00179	9.57e-05	0.657	-3.90127	-2.564	9999.68	THBS1	thrombospondin 1
126859	0.00182	9.74e-05	0.422	-3.89702	-1.64472	43.85	AXDND1	axonemal dynein light chain domain containing 1
10630	0.00182	9.77e-05	0.751	-3.89615	-2.92504	280.37	PDPN	podoplanin
3572	0.00183	9.86e-05	0.314	-3.89407	-1.22082	8106.69	IL6ST	interleukin 6 cytokine family signal transducer
101927740	0.00183	9.85e-05	0.865	-3.89417	-3.36806	13.71	LINC02202	long intergenic non-protein coding RNA 2202
100506725	0.00184	9.89e-05	0.593	-3.89329	-2.30725	19.54	LINC03013	long intergenic non-protein coding RNA 3013
79845	0.00184	9.9e-05	0.497	-3.89292	-1.93338	264.76	RNF122	ring finger protein 122
101929596	0.00184	9.93e-05	1.416	-3.89241	-5.51081	8.7	LINC02613	long intergenic non-protein coding RNA 2613
1848	0.00184	9.94e-05	0.228	3.89204	0.888683	2258.27	DUSP6	dual specificity phosphatase 6
128826	0.00184	9.96e-05	1.401	-3.89162	-5.45048	8.32	MIR1-1HG	MIR1-1 host gene
100874216	0.00185	9.97e-05	1.203	-3.89129	-4.68094	9.23	ZNF385D-AS1	ZNF385D antisense RNA 1
105374122	0.00186	0.0001	1.398	-3.88964	-5.4384	8.27	LOC105374122	uncharacterized LOC105374122
969	0.00188	0.000102	0.538	-3.88602	-2.08881	250.91	CD69	CD69 molecule
27151	0.00189	0.000102	0.534	-3.88487	-2.07431	152.64	CPAMD8	C3 and PZP like alpha-2-macroglobulin domain containing 8
338376	0.00189	0.000103	0.97	3.88457	3.76738	24.72	IFNE	interferon epsilon
105374371	0.00189	0.000103	1.425	-3.88422	-5.53556	8.86	LOC105374371	uncharacterized LOC105374371
6387	0.0019	0.000103	0.862	-3.88343	-3.34614	1304.96	CXCL12	C-X-C motif chemokine ligand 12
84897	0.0019	0.000103	0.172	3.88225	0.66698	1414.71	TBRG1	transforming growth factor beta regulator 1
101929028	0.00192	0.000104	1.454	3.88044	5.64322	119.51	LOC101929028	uncharacterized LOC101929028
10821	0.00192	0.000104	0.777	-3.87996	-3.01575	15.39	OR7E12P	olfactory receptor family 7 subfamily E member 12 pseudogene
221395	0.00192	0.000105	0.276	-3.87931	-1.06959	1005.4	ADGRF5	adhesion G protein-coupled receptor F5
92421	0.00192	0.000105	0.313	3.87935	1.21579	436.09	CHMP4C	charged multivesicular body protein 4C
105370921	0.00194	0.000106	0.912	-3.87715	-3.53779	21.01	LOC105370921	uncharacterized LOC105370921
7169	0.00195	0.000107	0.696	-3.87508	-2.69604	3789.7	TPM2	tropomyosin 2
107984120	0.00196	0.000107	0.842	-3.87356	-3.26346	31.69	LOC107984120
6236	0.00196	0.000107	0.808	-3.87367	-3.12817	79.06	RRAD	RRAD, Ras related glycolysis inhibitor and calcium channel regulator
2532	0.00196	0.000107	0.836	-3.87332	-3.23673	367.16	ACKR1	atypical chemokine receptor 1 (Duffy blood group)
53828	0.00197	0.000108	0.814	3.87212	3.15339	12.97	FXYD4	FXYD domain containing ion transport regulator 4
716	0.00199	0.000109	0.949	-3.86944	-3.67325	3979.8	C1S	complement C1s
572558	0.002	0.00011	1.199	-3.86845	-4.63726	13.7	PGM5-AS1	PGM5 antisense RNA 1
120071	0.002	0.00011	1.34	3.86808	5.1835	129.15	LARGE2	LARGE xylosyl- and glucuronyltransferase 2
79742	0.00201	0.00011	0.41	-3.86653	-1.58355	295.26	DIPK2B	divergent protein kinase domain 2B
1543	0.00201	0.000111	1.172	-3.86623	-4.53274	634.13	CYP1A1	cytochrome P450 family 1 subfamily A member 1
729830	0.00202	0.000111	0.295	3.86491	1.14107	1139.54	FHIP1A	FHF complex subunit HOOK interacting protein 1A
105378575	0.00202	0.000111	0.651	-3.865	-2.51722	19.78	LOC105378575	uncharacterized LOC105378575
440416	0.00202	0.000111	0.705	-3.86496	-2.72513	28.21	CCDC144NL-AS1	CCDC144NL antisense RNA 1
9754	0.00202	0.000111	0.49	-3.86422	-1.89186	336.19	STARD8	StAR related lipid transfer domain containing 8
105371574	0.00202	0.000112	1.076	-3.8638	-4.15863	13.21	LOC105371574	uncharacterized LOC105371574
157638	0.00202	0.000112	0.369	3.86343	1.42578	1981.89	LRATD2	LRAT domain containing 2
112268096	0.00203	0.000112	0.909	-3.86223	-3.51009	21.63	LOC112268096	uncharacterized LOC112268096
9465	0.00204	0.000113	0.493	-3.86177	-1.90543	403.92	AKAP7	A-kinase anchoring protein 7
64857	0.00204	0.000113	0.352	-3.86088	-1.36075	1003.26	PLEKHG2	pleckstrin homology and RhoGEF domain containing G2
102724646	0.00205	0.000113	0.495	-3.8602	-1.91186	29.09	LOC102724646	uncharacterized LOC102724646
79896	0.00206	0.000114	0.24	3.85795	0.924013	213.42	THNSL1	threonine synthase like 1
5526	0.00207	0.000115	0.197	-3.8566	-0.759183	418.91	PPP2R5B	protein phosphatase 2 regulatory subunit B'beta
246777	0.00207	0.000115	0.93	-3.85646	-3.5875	11.19	SPESP1	sperm equatorial segment protein 1
28390	0.00207	0.000115	0.563	3.85617	2.17177	23.17	IGHV4-80	immunoglobulin heavy variable 4-80 (pseudogene)
4920	0.00207	0.000115	0.864	-3.85575	-3.33243	404.9	ROR2	receptor tyrosine kinase like orphan receptor 2
26870	0.00208	0.000116	0.26	-3.85489	-1.00295	357.69	RNU1-2	RNA, U1 small nuclear 2
100499227	0.0021	0.000117	1.507	-3.85263	-5.80477	10.63	USP2-AS1	USP2 antisense RNA 1
2009	0.0021	0.000117	0.379	-3.85282	-1.46	738.16	EML1	EMAP like 1
1131	0.00211	0.000117	1.301	3.85138	5.01163	1214.65	CHRM3	cholinergic receptor muscarinic 3
26025	0.00211	0.000118	0.261	-3.85061	-1.00593	272.31	PCDHGA12	protocadherin gamma subfamily A, 12
84886	0.00211	0.000118	0.263	-3.85019	-1.01405	1918.37	C1orf198	chromosome 1 open reading frame 198
109729180	0.00211	0.000118	0.694	-3.85031	-2.67153	39.93	SNHG26	small nucleolar RNA host gene 26
1842	0.00212	0.000118	0.524	-3.84927	-2.01605	429.69	ECM2	extracellular matrix protein 2
767603	0.00212	0.000119	1.364	-3.84894	-5.25167	20.41	SNORD114-23	small nucleolar RNA, C/D box 114-23
1959	0.00213	0.000119	0.376	-3.84789	-1.44713	180.26	EGR2	early growth response 2
6363	0.00213	0.000119	1.075	-3.8473	-4.13754	49.44	CCL19	C-C motif chemokine ligand 19
105371818	0.00213	0.00012	0.956	-3.84667	-3.67896	14.4	LOC105371818	uncharacterized LOC105371818
105375064	0.00214	0.00012	1.304	-3.84625	-5.01599	11.51	LOC105375064
399888	0.00214	0.00012	0.82	-3.84588	-3.15436	15.42	FAM180B	family with sequence similarity 180 member B
105371589	0.00214	0.00012	1.436	-3.84547	-5.52298	8.77	LOC105371589	uncharacterized LOC105371589
101927356	0.00215	0.000121	0.642	-3.84348	-2.46837	18.85	CACNA2D1-AS1	CACNA2D1 antisense RNA 1
554202	0.00221	0.000125	1.091	3.83671	4.1864	50.15	MIR31HG	MIR31 host gene
4958	0.00222	0.000125	0.657	-3.83607	-2.51847	166.53	OMD	osteomodulin
642648	0.00222	0.000125	0.229	3.8359	0.879466	315.27	LINC02939	long intergenic non-protein coding RNA 2939
105378532	0.00223	0.000126	1.264	-3.83446	-4.8479	10.14	LOC105378532	uncharacterized LOC105378532
54894	0.00223	0.000126	0.984	3.83412	3.77168	3024.31	RNF43	ring finger protein 43
83483	0.00223	0.000126	0.428	-3.83374	-1.63911	2261.94	PLVAP	plasmalemma vesicle associated protein
55073	0.00224	0.000127	0.329	3.83281	1.26181	1258.59	LRRC37A4P	leucine rich repeat containing 37 member A4, pseudogene
54995	0.00227	0.000128	0.253	3.82971	0.969654	121.39	OXSM	3-oxoacyl-ACP synthase, mitochondrial
89958	0.00229	0.00013	0.838	3.82711	3.20834	207.48	SAPCD2	suppressor APC domain containing 2
4909	0.00229	0.00013	0.995	3.82671	3.80687	22.23	NTF4	neurotrophin 4
2701	0.0023	0.00013	0.318	-3.82587	-1.21688	115.8	GJA4	gap junction protein alpha 4
574452	0.0023	0.000131	1.516	-3.82479	-5.79939	19.55	MIR494	microRNA 494
51066	0.00231	0.000132	0.625	-3.82354	-2.38902	66.16	SSUH2	ssu-2 homolog
6337	0.00232	0.000132	0.37	3.82313	1.41324	2028.14	SCNN1A	sodium channel epithelial 1 subunit alpha
131096	0.00232	0.000132	0.805	3.82265	3.07627	369.64	KCNH8	potassium voltage-gated channel subfamily H member 8
23349	0.00234	0.000133	0.841	-3.82067	-3.21311	48.29	PHF24	PHD finger protein 24
200172	0.00234	0.000133	0.248	-3.81994	-0.945442	281.86	SLFNL1	schlafen like 1
163223	0.00236	0.000135	1.077	-3.81762	-4.1119	104.97	ZNF676	zinc finger protein 676
105375079	0.00236	0.000135	0.78	-3.81726	-2.97698	140.29	LOC105375079	uncharacterized LOC105375079
151254	0.00237	0.000135	0.477	-3.81669	-1.82073	100.88	C2CD6	C2 calcium dependent domain containing 6
6097	0.00238	0.000136	0.415	3.81499	1.58177	675.36	RORC	RAR related orphan receptor C
6616	0.00239	0.000137	0.638	-3.81366	-2.4321	89.7	SNAP25	synaptosome associated protein 25
23051	0.00239	0.000137	0.302	-3.8135	-1.15349	1419.04	ZHX3	zinc fingers and homeoboxes 3
148327	0.00242	0.000139	0.611	3.80998	2.32644	381.01	CREB3L4	cAMP responsive element binding protein 3 like 4
84929	0.00242	0.000139	1.013	3.81016	3.86046	320.39	FIBCD1	fibrinogen C domain containing 1
107181291	0.00244	0.00014	0.894	-3.80784	-3.40609	13.89	PYDC5	pyrin domain containing 5
105376391	0.00244	0.00014	1.392	-3.80778	-5.29996	7.51	LOC105376391	uncharacterized LOC105376391
107984020	0.00246	0.000141	1.113	-3.80611	-4.23578	16.43	LOC107984020	uncharacterized LOC107984020
102724775	0.00249	0.000143	0.416	-3.80268	-1.58252	59.84	LOC102724775	uncharacterized LOC102724775
483	0.00249	0.000143	0.6	-3.80243	-2.28147	1828.53	ATP1B3	ATPase Na+/K+ transporting subunit beta 3
56132	0.0025	0.000144	0.594	-3.80119	-2.25801	48.72	PCDHB3	protocadherin beta 3
1504	0.0025	0.000144	0.71	-3.80132	-2.7006	12.93	CTRB1	chymotrypsinogen B1
347716	0.00252	0.000145	0.463	-3.79888	-1.75895	154.21	USP32P3	ubiquitin specific peptidase 32 pseudogene 3
105369574	0.00254	0.000147	1.4	-3.79638	-5.31339	14.4	LOC105369574	uncharacterized LOC105369574
161882	0.00254	0.000147	0.277	3.79646	1.05076	1648.25	ZFPM1	zinc finger protein, FOG family member 1
219654	0.00255	0.000148	0.507	-3.7948	-1.92462	935.97	ZCCHC24	zinc finger CCHC-type containing 24
105371856	0.00256	0.000148	0.262	3.79396	0.993833	76.48	LOC105371856	uncharacterized LOC105371856
100507056	0.00258	0.00015	0.511	3.79164	1.937	90.75	CCAT1	colon cancer associated transcript 1
96626	0.00261	0.000151	0.338	-3.78876	-1.28062	57.45	LIMS3	LIM zinc finger domain containing 3
83879	0.00262	0.000152	1.403	3.7882	5.31502	391.79	CDCA7	cell division cycle associated 7
90632	0.00262	0.000152	1.276	-3.78764	-4.83427	295.01	LINC00473	long intergenic non-protein coding RNA 473
27443	0.00264	0.000154	0.88	-3.78521	-3.33122	62.12	CECR2	CECR2 histone acetyl-lysine reader
22936	0.00264	0.000154	0.437	-3.785	-1.65272	2400.21	ELL2	elongation factor for RNA polymerase II 2
105373627	0.00265	0.000154	1.139	-3.78438	-4.30935	10.51	LOC105373627	uncharacterized LOC105373627
9858	0.00265	0.000154	0.332	3.78429	1.2551	797.41	PPP1R26	protein phosphatase 1 regulatory subunit 26
401237	0.00265	0.000154	0.595	-3.78392	-2.25191	155.44	CASC15	cancer susceptibility 15
105379189	0.00265	0.000155	0.524	-3.78335	-1.98267	25.58	LOC105379189	uncharacterized LOC105379189
105374839	0.00265	0.000155	0.601	-3.78301	-2.27379	54.43	LOC105374839
101928711	0.00265	0.000155	1.192	-3.78292	-4.5088	12.31	LOC101928711
8499	0.00266	0.000155	0.726	-3.7823	-2.74541	91.48	PPFIA2	PTPRF interacting protein alpha 2
105369826	0.00266	0.000156	0.824	-3.78204	-3.11542	18.16	LINC02821	long intergenic non-protein coding RNA 2821
2849	0.00266	0.000156	1.426	-3.78155	-5.39221	8.02	GPR26	G protein-coupled receptor 26
1508	0.00267	0.000156	0.314	3.78073	1.18675	10984.6	CTSB	cathepsin B
5602	0.00272	0.00016	0.852	-3.77578	-3.21883	751.91	MAPK10	mitogen-activated protein kinase 10
102723906	0.00272	0.000159	1.43	-3.77587	-5.40126	8.04	LOC102723906	uncharacterized LOC102723906
619208	0.00275	0.000161	0.461	-3.7731	-1.74084	117.59	FAM229B	family with sequence similarity 229 member B
10040	0.00276	0.000162	0.249	3.77208	0.939363	1031.55	TOM1L1	target of myb1 like 1 membrane trafficking protein
57089	0.00277	0.000163	0.238	3.77035	0.898892	870.15	ENTPD7	ectonucleoside triphosphate diphosphohydrolase 7
6870	0.0028	0.000165	1.264	-3.76779	-4.76395	9.6	TACR3	tachykinin receptor 3
574408	0.00281	0.000166	1.711	-3.7663	-6.44351	16.45	MIR329-1	microRNA 329-1
491	0.00282	0.000166	0.685	-3.76601	-2.5779	11.96	ATP2B2	ATPase plasma membrane Ca2+ transporting 2
107987245	0.00282	0.000166	0.258	-3.76541	-0.972977	349.45	LOC107987245	uncharacterized LOC107987245
51705	0.00283	0.000167	0.497	-3.76481	-1.87054	245.5	EMCN	endomucin
5270	0.00283	0.000167	0.709	-3.76451	-2.66741	248.47	SERPINE2	serpin family E member 2
100874083	0.00283	0.000167	1.304	-3.76433	-4.91023	10.93	KCNAB1-AS2	KCNAB1 antisense RNA 2
23336	0.00284	0.000168	0.699	-3.76332	-2.6293	2699.41	SYNM	synemin
105379169	0.00284	0.000168	0.659	3.76237	2.47988	169.37	LOC105379169	uncharacterized LOC105379169
283232	0.00288	0.000171	0.207	3.75862	0.776356	450.17	TMEM80	transmembrane protein 80
22918	0.00288	0.000171	0.456	-3.75861	-1.71528	2385.18	CD93	CD93 molecule
3170	0.00289	0.000171	0.401	3.7577	1.50512	348.37	FOXA2	forkhead box A2
9002	0.0029	0.000172	0.707	-3.75707	-2.65471	240.48	F2RL3	F2R like thrombin or trypsin receptor 3
8406	0.0029	0.000172	0.962	-3.75643	-3.61429	507.94	SRPX	sushi repeat containing protein X-linked
6508	0.0029	0.000173	0.861	3.75606	3.23221	666.45	SLC4A3	solute carrier family 4 member 3
286827	0.00292	0.000174	0.596	3.75427	2.23718	112.07	TRIM59	tripartite motif containing 59
10418	0.00293	0.000175	1.178	-3.7533	-4.42151	3441.69	SPON1	spondin 1
148713	0.00295	0.000176	0.618	-3.75145	-2.31961	18.43	PTPRVP	protein tyrosine phosphatase receptor type V, pseudogene
10411	0.00298	0.000178	0.254	-3.74887	-0.950701	985.04	RAPGEF3	Rap guanine nucleotide exchange factor 3
10201	0.00299	0.000178	0.18	3.74771	0.673332	514.12	NME6	NME/NM23 nucleoside diphosphate kinase 6
107985238	0.00299	0.000179	0.621	-3.74721	-2.32858	47.54	LOC107985238	uncharacterized LOC107985238
9294	0.00299	0.000179	0.342	-3.74736	-1.2834	234.17	S1PR2	sphingosine-1-phosphate receptor 2
140893	0.00303	0.000181	0.514	3.74405	1.92519	116.01	RBBP8NL	RBBP8 N-terminal like
256949	0.00305	0.000183	0.52	-3.74183	-1.94542	175.36	KANK3	KN motif and ankyrin repeat domains 3
1511	0.00307	0.000184	1.201	-3.74006	-4.49355	20.96	CTSG	cathepsin G
5737	0.00308	0.000184	1.32	-3.73952	-4.93636	167.77	PTGFR	prostaglandin F receptor
79667	0.00308	0.000184	0.327	-3.73962	-1.22133	267.61	KLF3-AS1	KLF3 antisense RNA 1
105375721	0.00311	0.000186	0.382	-3.7368	-1.42619	84.93	LOC105375721	uncharacterized LOC105375721
30846	0.00314	0.000188	0.548	-3.73431	-2.04562	1117.87	EHD2	EH domain containing 2
1244	0.00314	0.000189	0.423	-3.73361	-1.57871	4209.33	ABCC2	ATP binding cassette subfamily C member 2
623	0.00315	0.000189	0.576	-3.73278	-2.15141	71.12	BDKRB1	bradykinin receptor B1
154007	0.00319	0.000192	0.189	3.72927	0.703716	454.24	SNRNP48	small nuclear ribonucleoprotein U11/U12 subunit 48
107984890	0.00319	0.000192	0.441	3.72894	1.64511	341.6	LOC107984890	uncharacterized LOC107984890
8828	0.0032	0.000193	0.351	-3.72844	-1.30739	2828.31	NRP2	neuropilin 2
107986414	0.0032	0.000193	0.915	-3.72842	-3.41225	25.25	LOC107986414	uncharacterized LOC107986414
55270	0.00321	0.000194	0.168	3.72698	0.626588	322.4	NUDT15	nudix hydrolase 15
100507632	0.00325	0.000196	1.076	-3.72391	-4.00652	17.73	LINC00968	long intergenic non-protein coding RNA 968
94234	0.00327	0.000198	1.215	3.72196	4.52336	904.08	FOXQ1	forkhead box Q1
56128	0.00329	0.000199	0.543	-3.72034	-2.01858	56.55	PCDHB8	protocadherin beta 8
101928278	0.0033	0.0002	0.715	-3.71941	-2.65864	17.72	IGFBP-AS1	IGFBP5 antisense RNA 1
8110	0.00333	0.000202	0.482	-3.71691	-1.79241	64.15	DPF3	double PHD fingers 3
54576	0.00334	0.000202	0.914	-3.71628	-3.39491	98.08	UGT1A8	UDP glucuronosyltransferase family 1 member A8
440672	0.00334	0.000203	0.248	-3.71571	-0.921654	1204.88	NUDT4B	nudix hydrolase 4B
51141	0.00335	0.000203	0.274	3.71509	1.01614	723.96	INSIG2	insulin induced gene 2
2899	0.00335	0.000204	1.092	-3.71455	-4.0553	122.23	GRIK3	glutamate ionotropic receptor kainate type subunit 3
25878	0.00335	0.000204	0.498	-3.71431	-1.85037	1216.26	MXRA5	matrix remodeling associated 5
5239	0.00336	0.000204	0.839	-3.71381	-3.11536	964.19	PGM5	phosphoglucomutase 5
388228	0.00338	0.000205	0.86	3.71226	3.19145	50.74	SBK1	SH3 domain binding kinase 1
105372759	0.00338	0.000205	1.439	-3.71221	-5.34041	7.77	LOC105372759	uncharacterized LOC105372759
442915	0.00339	0.000207	1.476	-3.71078	-5.47799	16.11	MIR370	microRNA 370
102466719	0.00339	0.000207	0.405	-3.71053	-1.50394	48.51	MIR6716	microRNA 6716
5376	0.00341	0.000208	0.555	-3.70926	-2.05793	1145.45	PMP22	peripheral myelin protein 22
140706	0.00344	0.00021	0.512	-3.70704	-1.89672	81.12	CCM2L	CCM2 like scaffold protein
9170	0.00345	0.00021	0.258	3.7061	0.956131	427.4	LPAR2	lysophosphatidic acid receptor 2
729582	0.00348	0.000213	0.728	-3.70291	-2.69554	55.01	DIRC3	disrupted in renal carcinoma 3
153396	0.00348	0.000213	0.194	3.70311	0.719189	695.06	TMEM161B	transmembrane protein 161B
441502	0.00348	0.000213	0.85	-3.7028	-3.14648	10.22	RPS26P11	ribosomal protein S26 pseudogene 11
100506915	0.00349	0.000214	1.052	3.70228	3.89427	79.98	CHRM3-AS2	CHRM3 antisense RNA 2
687	0.00349	0.000214	0.658	-3.70216	-2.43643	3422.23	KLF9	KLF transcription factor 9
79652	0.00353	0.000216	0.4	-3.69901	-1.47834	485.07	TMEM204	transmembrane protein 204
941	0.00354	0.000217	0.416	3.69822	1.53781	29.97	CD80	CD80 molecule
119391	0.00355	0.000218	0.312	3.69729	1.15252	700.85	GSTO2	glutathione S-transferase omega 2
79974	0.00356	0.000219	0.855	-3.69607	-3.16051	1614.72	CPED1	cadherin like and PC-esterase domain containing 1
83857	0.00361	0.000222	0.743	-3.69251	-2.74228	844.03	TMTC1	transmembrane O-mannosyltransferase targeting cadherins 1
101928820	0.00361	0.000223	0.707	-3.69192	-2.60986	432.65	LINC02535	long intergenic non-protein coding RNA 2535
6579	0.00361	0.000222	0.946	-3.69203	-3.49177	10.44	SLCO1A2	solute carrier organic anion transporter family member 1A2
3623	0.00362	0.000223	0.789	3.69126	2.91109	18.14	INHA	inhibin subunit alpha
3611	0.00364	0.000225	0.259	-3.68934	-0.955778	1069.3	ILK	integrin linked kinase
6712	0.00364	0.000225	0.386	3.68946	1.42348	1096.89	SPTBN2	spectrin beta, non-erythrocytic 2
340526	0.00366	0.000226	0.489	-3.68826	-1.80362	203.09	RTL5	retrotransposon Gag like 5
26863	0.00366	0.000226	0.272	-3.68767	-1.00419	90.68	RNVU1-18	RNA, variant U1 small nuclear 18
4060	0.00367	0.000227	0.825	-3.68717	-3.04191	2631.62	LUM	lumican
57118	0.00368	0.000228	0.445	-3.68612	-1.63974	1101.89	CAMK1D	calcium/calmodulin dependent protein kinase ID
26762	0.00369	0.000228	0.603	-3.68539	-2.22213	51.99	HAVCR1	hepatitis A virus cellular receptor 1
51703	0.00371	0.00023	0.704	3.68384	2.59189	4346.17	ACSL5	acyl-CoA synthetase long chain family member 5
201651	0.00375	0.000232	0.828	3.6808	3.04608	123.88	AADACP1	arylacetamide deacetylase pseudogene 1
101928307	0.0038	0.000236	1.337	-3.67747	-4.91586	10.58	ADGRB3-DT	ADGRB3 divergent transcript
51495	0.00381	0.000237	0.237	3.6763	0.87024	1715.89	HACD3	3-hydroxyacyl-CoA dehydratase 3
145837	0.00386	0.00024	0.911	-3.67281	-3.34712	48.34	DRAIC	downregulated RNA in cancer, inhibitor of cell invasion and migration
3913	0.00386	0.00024	0.169	-3.67233	-0.621846	6424.29	LAMB2	laminin subunit beta 2
6786	0.00386	0.00024	0.221	-3.67222	-0.8124	1606.24	STIM1	stromal interaction molecule 1
112268279	0.00386	0.00024	1.436	-3.67221	-5.2727	7.42	LOC112268279
80176	0.00389	0.000242	0.526	-3.67012	-1.93129	660.61	SPSB1	splA/ryanodine receptor domain and SOCS box containing 1
105373628	0.00391	0.000244	1.257	-3.6689	-4.6134	8.75	LOC105373628	uncharacterized LOC105373628
7288	0.00391	0.000244	1.019	-3.66853	-3.73688	42.06	TULP2	TUB like protein 2
6450	0.00391	0.000244	0.354	-3.66868	-1.29987	44.75	SH3BGR	SH3 domain binding glutamate rich protein
388591	0.00391	0.000244	0.346	3.66806	1.27009	667.68	RNF207	ring finger protein 207
3787	0.00393	0.000246	0.516	-3.6667	-1.89025	276.36	KCNS1	potassium voltage-gated channel modifier subfamily S member 1
102723338	0.00393	0.000246	0.509	-3.6665	-1.86456	78.67	LOC102723338	uncharacterized LOC102723338
202500	0.00394	0.000247	0.497	-3.66535	-1.82136	36.66	TCTE1	t-complex-associated-testis-expressed 1
114787	0.00395	0.000248	0.796	3.66483	2.91712	77.09	GPRIN1	G protein regulated inducer of neurite outgrowth 1
26115	0.00395	0.000248	0.211	3.66443	0.774975	1695.68	TANC2	tetratricopeptide repeat, ankyrin repeat and coiled-coil containing 2
6493	0.00399	0.00025	0.896	3.66177	3.28012	134.98	SIM2	SIM bHLH transcription factor 2
4774	0.00399	0.000251	0.284	-3.66148	-1.04	3290.03	NFIA	nuclear factor I A
149175	0.004	0.000251	0.764	3.66085	2.79557	165.91	MANEAL	mannosidase endo-alpha like
8460	0.00406	0.000255	0.407	-3.65698	-1.48824	307.77	TPST1	tyrosylprotein sulfotransferase 1
100873940	0.00407	0.000256	0.86	-3.65633	-3.14264	13.75	MYLK-AS2	MYLK antisense RNA 2
5118	0.00412	0.000259	0.597	-3.65293	-2.18228	421.57	PCOLCE	procollagen C-endopeptidase enhancer
128434	0.00412	0.000259	1.181	-3.65276	-4.31483	810.23	VSTM2L	V-set and transmembrane domain containing 2 like
401562	0.00414	0.000261	0.885	-3.65108	-3.23224	14.31	LCNL1	lipocalin like 1
1733	0.00424	0.000268	0.767	-3.64479	-2.79548	163.38	DIO1	iodothyronine deiodinase 1
10873	0.00426	0.000269	0.242	-3.64357	-0.88268	836	ME3	malic enzyme 3
85016	0.00427	0.00027	0.434	-3.64297	-1.5801	35.54	CFAP300	cilia and flagella associated protein 300
4852	0.00427	0.00027	1.325	-3.64231	-4.82483	15.54	NPY	neuropeptide Y
5624	0.00429	0.000272	0.416	-3.64097	-1.51537	38.18	PROC	protein C, inactivator of coagulation factors Va and VIIIa
107986290	0.00435	0.000276	0.278	-3.63723	-1.01188	90.28	LOC107986290
145407	0.00435	0.000276	0.787	-3.63695	-2.86189	213.33	ARMH4	armadillo like helical domain containing 4
11341	0.00436	0.000276	0.512	-3.63652	-1.86092	129.42	SCRG1	stimulator of chondrogenesis 1
109623482	0.00441	0.00028	0.792	-3.63327	-2.87795	14.16	SNORA115	small nucleolar RNA, H/ACA box 115
203197	0.00441	0.00028	0.314	3.63337	1.14236	497.02	TMEM268	transmembrane protein 268
105375239	0.00441	0.00028	1.05	-3.63273	-3.81397	10.49	LOC105375239	uncharacterized LOC105375239
140700	0.00442	0.000281	0.329	3.63234	1.19645	161.45	SAMD10	sterile alpha motif domain containing 10
170688	0.00442	0.000281	0.25	-3.63213	-0.90903	998.8	NUDT4P2	nudix hydrolase 4 pseudogene 2
105373674	0.0045	0.000286	0.313	3.62754	1.13393	54.57	LOC105373674	uncharacterized LOC105373674
101928807	0.0045	0.000287	1.35	-3.6269	-4.89491	10.76	LOC101928807	uncharacterized LOC101928807
489	0.00451	0.000288	0.248	3.62625	0.899945	2416.51	ATP2A3	ATPase sarcoplasmic/endoplasmic reticulum Ca2+ transporting 3
101928334	0.00452	0.000289	0.86	-3.62518	-3.11776	11.85	LOC101928334	uncharacterized LOC101928334
6881	0.00452	0.000289	0.234	-3.62535	-0.848275	1369.69	TAF10	TATA-box binding protein associated factor 10
84618	0.00454	0.00029	1.407	-3.62424	-5.09892	6.56	NT5C1A	5'-nucleotidase, cytosolic IA
7091	0.00454	0.00029	0.237	-3.62409	-0.860057	811.55	TLE4	TLE family member 4, transcriptional corepressor
55248	0.00454	0.00029	0.291	3.62384	1.05368	123.36	PACC1	proton activated chloride channel 1
51378	0.00454	0.000291	0.745	-3.62349	-2.69822	30.61	ANGPT4	angiopoietin 4
100506127	0.00455	0.000291	0.421	3.62291	1.52667	199.87	GVQW3	GVQW motif containing 3
100132529	0.00455	0.000291	0.752	-3.62308	-2.72429	13.3	TAT-AS1	TAT antisense RNA 1
2034	0.00457	0.000293	0.565	-3.62127	-2.04746	5317.07	EPAS1	endothelial PAS domain protein 1
9509	0.00457	0.000293	0.476	-3.62134	-1.72363	410.15	ADAMTS2	ADAM metallopeptidase with thrombospondin type 1 motif 2
6615	0.00457	0.000293	0.717	-3.62143	-2.59691	130.36	SNAI1	snail family transcriptional repressor 1
107984234	0.00457	0.000294	0.792	-3.62086	-2.86819	93.75	LOC107984234
111082987	0.00459	0.000295	0.996	3.61951	3.60447	105.86	CFTR-AS1	CFTR antisense RNA 1
105373456	0.0046	0.000296	0.361	3.61892	1.30598	191.69	LOC105373456	uncharacterized LOC105373456
55180	0.0046	0.000296	0.198	3.61877	0.717317	456.54	LINS1	lines homolog 1
84631	0.00461	0.000297	0.947	-3.6178	-3.42721	10.07	SLITRK2	SLIT and NTRK like family member 2
107985138	0.00464	0.000299	1.325	-3.61633	-4.79075	9.74	LOC107985138	uncharacterized LOC107985138
54206	0.00466	0.0003	0.32	-3.61503	-1.15512	3432.56	ERRFI1	ERBB receptor feedback inhibitor 1
127623	0.00466	0.000301	1.165	-3.61483	-4.21245	10.04	OR2B11	olfactory receptor family 2 subfamily B member 11
105374407	0.00467	0.000302	0.36	-3.6136	-1.29974	227.03	LOC105374407
111216284	0.00467	0.000302	0.815	-3.61328	-2.94314	30.44	BNC2-AS1	BNC2 antisense RNA 1
338773	0.00467	0.000302	0.924	-3.61331	-3.3385	173.95	TMEM119	transmembrane protein 119
3171	0.00468	0.000303	0.786	3.61301	2.83882	126.91	FOXA3	forkhead box A3
148979	0.0047	0.000305	0.875	-3.61139	-3.15872	44.92	GLIS1	GLIS family zinc finger 1
647219	0.00473	0.000307	1.384	3.60947	4.99586	33.45	ASCL5	achaete-scute family bHLH transcription factor 5
374872	0.00475	0.000308	0.588	-3.6083	-2.12111	69.4	PEAK3	PEAK family member 3
105372105	0.00477	0.000309	0.407	-3.60732	-1.46898	161.09	LOC105372105	uncharacterized LOC105372105
83890	0.00477	0.00031	0.523	-3.60689	-1.88477	92.94	SPATA9	spermatogenesis associated 9
9760	0.00478	0.00031	0.762	-3.60642	-2.74751	269.45	TOX	thymocyte selection associated high mobility group box
100873972	0.00479	0.000312	0.941	-3.60539	-3.39352	17.35	GPC6-AS1	GPC6 antisense RNA 1
58495	0.0048	0.000312	0.463	3.60501	1.67043	206.48	OVOL2	ovo like zinc finger 2
283463	0.00482	0.000314	0.995	-3.60386	-3.58708	54.28	MUC19	mucin 19, oligomeric
8490	0.00486	0.000317	0.431	-3.60122	-1.55375	4421.67	RGS5	regulator of G protein signaling 5
105375366	0.00487	0.000317	0.968	-3.60087	-3.48555	12.29	LOC105375366	uncharacterized LOC105375366
574034	0.00487	0.000318	1.313	-3.60056	-4.72932	14.64	MIR433	microRNA 433
8914	0.00492	0.000321	0.345	3.59786	1.24049	371.06	TIMELESS	timeless circadian regulator
26108	0.00499	0.000326	1.067	-3.59358	-3.8359	176.39	PYGO1	pygopus family PHD finger 1
9043	0.00501	0.000327	0.217	-3.5927	-0.778046	3458.83	SPAG9	sperm associated antigen 9
105369697	0.00508	0.000332	0.78	-3.58882	-2.79889	24.73	LOC105369697	uncharacterized LOC105369697
9962	0.00513	0.000335	0.127	-3.58627	-0.456914	1345.44	SLC23A2	solute carrier family 23 member 2
105377373	0.00513	0.000336	1.183	-3.58602	-4.2408	10.05	ANK2-AS1	ANK2 antisense RNA 1
102724804	0.00514	0.000337	1.407	-3.58505	-5.0454	6.34	LOC102724804	uncharacterized LOC102724804
23787	0.00516	0.000338	0.197	-3.58394	-0.706263	2364.1	MTCH1	mitochondrial carrier 1
4524	0.00516	0.000339	0.244	-3.58338	-0.87404	1360.29	MTHFR	methylenetetrahydrofolate reductase
25803	0.00516	0.000339	1.311	3.58334	4.69758	532.83	SPDEF	SAM pointed domain containing ETS transcription factor
728392	0.00516	0.000339	0.548	-3.58346	-1.96403	93.07	LOC728392	uncharacterized LOC728392
114786	0.00517	0.00034	1.303	-3.583	-4.6685	152.81	XKR4	XK related 4
5999	0.00518	0.000341	0.448	-3.582	-1.60427	41.6	RGS4	regulator of G protein signaling 4
100873924	0.00518	0.000341	0.596	-3.58184	-2.13523	17.78	HLX-AS1	HLX antisense RNA 1
105377792	0.00519	0.000342	1.307	-3.58122	-4.68128	9.36	LOC105377792	replaced by ID 105377785
84867	0.00519	0.000342	0.942	-3.58133	-3.37399	48.15	PTPN5	protein tyrosine phosphatase non-receptor type 5
10439	0.0052	0.000343	0.425	-3.58036	-1.52261	175.66	OLFM1	olfactomedin 1
148	0.00526	0.000347	0.889	-3.57724	-3.17867	45.91	ADRA1A	adrenoceptor alpha 1A
58489	0.00527	0.000348	0.875	3.57679	3.13019	784.86	ABHD17C	abhydrolase domain containing 17C, depalmitoylase
26524	0.00528	0.000349	0.341	-3.57621	-1.21915	890.61	LATS2	large tumor suppressor kinase 2
100191040	0.00532	0.000352	0.366	3.57398	1.30877	66.47	C2CD4D	C2 calcium dependent domain containing 4D
5979	0.00532	0.000352	0.806	-3.57357	-2.87933	35.99	RET	ret proto-oncogene
55285	0.00543	0.000359	0.237	3.56819	0.847082	829.18	RBM41	RNA binding motif protein 41
105378143	0.00544	0.000361	1.19	-3.56723	-4.24542	10.57	LOC105378143	uncharacterized LOC105378143
10417	0.00546	0.000362	0.247	-3.56639	-0.880184	367.61	SPON2	spondin 2
51156	0.00546	0.000362	0.785	-3.56641	-2.79888	14.88	SERPINA10	serpin family A member 10
342184	0.00547	0.000363	0.271	3.56535	0.966419	1744.77	FMN1	formin 1
5797	0.00549	0.000365	0.17	-3.56417	-0.604739	2309.6	PTPRM	protein tyrosine phosphatase receptor type M
338694	0.00553	0.000367	0.997	-3.56248	-3.55097	8.99	LOC338694	uncharacterized LOC338694
25789	0.00554	0.000368	0.999	-3.56175	-3.55829	11.31	TMEM59L	transmembrane protein 59 like
23019	0.00555	0.00037	0.137	3.5608	0.486085	5593.3	CNOT1	CCR4-NOT transcription complex subunit 1
8701	0.00556	0.00037	0.429	3.56027	1.52846	208.55	DNAH11	dynein axonemal heavy chain 11
121274	0.00556	0.00037	0.287	-3.56037	-1.02187	1143.02	ZNF641	zinc finger protein 641
4502	0.00556	0.00037	1.084	-3.56042	-3.85814	2334.98	MT2A	metallothionein 2A
9863	0.00561	0.000375	0.747	-3.55741	-2.65637	460.09	MAGI2	membrane associated guanylate kinase, WW and PDZ domain containing 2
5789	0.00563	0.000376	1.108	-3.55639	-3.94193	374.92	PTPRD	protein tyrosine phosphatase receptor type D
56098	0.00565	0.000378	0.379	-3.55523	-1.34719	161.89	PCDHGC4	protocadherin gamma subfamily C, 4
1305	0.00565	0.000378	0.406	-3.55498	-1.44469	103.87	COL13A1	collagen type XIII alpha 1 chain
23328	0.00567	0.000379	0.429	-3.55425	-1.52345	1307.81	SASH1	SAM and SH3 domain containing 1
10114	0.00568	0.00038	0.213	-3.55365	-0.755792	4464.59	HIPK3	homeodomain interacting protein kinase 3
127018	0.00568	0.000381	0.262	3.55303	0.930469	1003.72	LYPLAL1	lysophospholipase like 1
10486	0.00569	0.000381	0.587	-3.55259	-2.0856	311.78	CAP2	cyclase associated actin cytoskeleton regulatory protein 2
11185	0.00571	0.000383	0.934	-3.5517	-3.31792	279.85	INMT	indolethylamine N-methyltransferase
8538	0.00571	0.000383	0.413	3.55141	1.46504	135.8	BARX2	BARX homeobox 2
374393	0.00574	0.000385	1.156	3.54984	4.10386	172.13	FAM111B	FAM111 trypsin like peptidase B
342667	0.00574	0.000386	1.023	-3.54976	-3.63142	9.23	STAC2	SH3 and cysteine rich domain 2
56978	0.00578	0.000389	0.676	-3.5475	-2.39912	90.7	PRDM8	PR/SET domain 8
5570	0.00578	0.000389	0.504	3.54755	1.78867	78.65	PKIB	cAMP-dependent protein kinase inhibitor beta
55816	0.00578	0.000389	0.704	-3.54762	-2.49855	72.55	DOK5	docking protein 5
57613	0.0058	0.000391	0.306	-3.54609	-1.08439	125.67	FAM234B	family with sequence similarity 234 member B
79804	0.00585	0.000395	1.23	-3.54364	-4.36	1308.63	HAND2-AS1	HAND2 antisense RNA 1
389690	0.00591	0.000399	0.745	-3.54097	-2.63764	32.66	MROH5	maestro heat like repeat family member 5 (gene/pseudogene)
65078	0.00592	0.0004	0.823	3.54024	2.91473	32.34	RTN4R	reticulon 4 receptor
101928471	0.00597	0.000404	0.538	-3.53773	-1.90297	25.85	SOX5-AS1	SOX5 antisense RNA 1
105370333	0.00597	0.000403	0.517	3.53797	1.82753	32.98	PCCA-DT	PCCA divergent transcript
102724001	0.00597	0.000404	1.172	-3.53772	-4.1454	33.92	LOC102724001	uncharacterized LOC102724001
105377303	0.00597	0.000404	0.602	-3.5374	-2.12986	23.1	PRDM8-AS1	PRDM8 antisense RNA 1
1945	0.006	0.000406	0.521	3.53583	1.84238	180.45	EFNA4	ephrin A4
94235	0.00601	0.000407	0.815	-3.53521	-2.88199	14.26	GNG8	G protein subunit gamma 8
100506084	0.00602	0.000408	0.298	3.53465	1.05179	302.05	ARL17B	ADP ribosylation factor like GTPase 17B
100289097	0.00608	0.000413	0.231	-3.53186	-0.814965	264.12	FRG1CP	FSHD region gene 1 family member C, pseudogene
146857	0.00608	0.000413	0.449	3.53162	1.5859	1749.69	SLFN13	schlafen family member 13
3978	0.00609	0.000413	0.275	3.53135	0.970785	460.13	LIG1	DNA ligase 1
219833	0.00614	0.000417	1.165	3.52907	4.11258	250.27	KCNJ5-AS1	KCNJ5 antisense RNA 1
83595	0.00615	0.000418	0.826	-3.52831	-2.91469	143.43	SOX7	SRY-box transcription factor 7
83882	0.00615	0.000418	0.842	3.52824	2.97177	60.25	TSPAN10	tetraspanin 10
100507661	0.00616	0.00042	1.152	-3.5275	-4.06214	21.83	LINC02082	long intergenic non-protein coding RNA 2082
57406	0.0062	0.000423	0.366	3.52527	1.2886	297.08	ABHD6	abhydrolase domain containing 6, acylglycerol lipase
100505573	0.0062	0.000423	0.62	-3.52528	-2.18478	685.7	INAFM2	InaF motif containing 2
29775	0.00622	0.000424	0.155	3.52439	0.546778	1264.54	CARD10	caspase recruitment domain family member 10
253143	0.00623	0.000426	0.181	3.52374	0.636888	2619.4	PRR14L	proline rich 14 like
29765	0.00624	0.000427	0.352	3.52309	1.24088	47.45	TMOD4	tropomodulin 4
1901	0.00626	0.000428	0.625	-3.52216	-2.20133	578.58	S1PR1	sphingosine-1-phosphate receptor 1
1580	0.00627	0.000429	0.808	-3.52146	-2.84676	81.61	CYP4B1	cytochrome P450 family 4 subfamily B member 1
1545	0.00629	0.00043	0.715	-3.52072	-2.51861	541.91	CYP1B1	cytochrome P450 family 1 subfamily B member 1
26232	0.00633	0.000433	0.532	3.519	1.87128	170.21	FBXO2	F-box protein 2
79837	0.00635	0.000435	0.165	3.51779	0.580624	672.03	PIP4K2C	phosphatidylinositol-5-phosphate 4-kinase type 2 gamma
107986821	0.00637	0.000437	0.943	-3.51688	-3.31683	9.48	LOC107986821	uncharacterized LOC107986821
7482	0.00638	0.000438	0.274	-3.51599	-0.96298	502.33	WNT2B	Wnt family member 2B
349633	0.00638	0.000438	0.366	-3.516	-1.2854	57.93	PLET1	placenta expressed transcript 1
4846	0.0064	0.00044	0.756	-3.51494	-2.65575	591.52	NOS3	nitric oxide synthase 3
730198	0.00641	0.00044	1.326	-3.51459	-4.65958	9.25	MEIS1-AS3	MEIS1 antisense RNA 3
56704	0.00643	0.000442	1.004	3.51341	3.52724	82.03	JPH1	junctophilin 1
146862	0.00644	0.000443	1.348	-3.51305	-4.73702	9.55	UNC45B	unc-45 myosin chaperone B
101928474	0.00645	0.000444	1.155	-3.51238	-4.05592	82.71	LOC101928474	uncharacterized LOC101928474
123099	0.00646	0.000445	0.261	3.51165	0.915969	873.35	DEGS2	delta 4-desaturase, sphingolipid 2
65061	0.00647	0.000446	0.878	-3.5113	-3.08293	68.27	CDK15	cyclin dependent kinase 15
101927559	0.00647	0.000446	0.503	-3.51105	-1.76724	279.45	CEBPB-AS1	CEBPB antisense RNA 1
81606	0.00649	0.000448	0.437	-3.51	-1.53519	783.61	LBH	LBH regulator of WNT signaling pathway
100507283	0.00649	0.000448	0.413	3.50998	1.44935	46.26	MSANTD2-AS1	MSANTD2 antisense RNA 1
100885778	0.00654	0.000452	1.014	-3.50774	-3.5562	16.95	NALCN-AS1	NALCN antisense RNA 1
100874238	0.00655	0.000453	1.088	-3.50716	-3.81651	7.86	ARHGEF7-AS2	ARHGEF7 antisense RNA 2
3567	0.00661	0.000458	0.468	-3.50436	-1.64135	53.06	IL5	interleukin 5
107985865	0.00663	0.000459	1.024	-3.50351	-3.58875	25.05	LOC107985865	uncharacterized LOC107985865
5050	0.00665	0.00046	0.401	3.50276	1.40519	110.36	PAFAH1B3	platelet activating factor acetylhydrolase 1b catalytic subunit 3
102465485	0.00665	0.000461	0.76	-3.50228	-2.66125	30.91	MIR6809	microRNA 6809
101927969	0.00665	0.000462	0.791	-3.50206	-2.7711	81.97	SLIT3-AS2	SLIT3 antisense RNA 2
84969	0.00666	0.000462	0.655	-3.50183	-2.29414	87.44	TOX2	TOX high mobility group box family member 2
4651	0.00667	0.000463	0.427	3.5013	1.49677	2211.7	MYO10	myosin X
107986872	0.00667	0.000464	0.844	-3.5009	-2.95587	28.98	LOC107986872	uncharacterized LOC107986872
171019	0.00669	0.000466	1.237	3.49982	4.32852	167.83	ADAMTS19	ADAM metallopeptidase with thrombospondin type 1 motif 19
55885	0.0067	0.000466	1.209	-3.49957	-4.2312	167.19	LMO3	LIM domain only 3
105372178	0.00671	0.000467	0.857	-3.49883	-2.99979	13.58	LOC105372178
10437	0.00671	0.000467	0.589	3.49887	2.0594	612.68	IFI30	IFI30 lysosomal thiol reductase
101929335	0.0068	0.000474	0.881	-3.495	-3.07816	334.58	ADAMTS9-AS1	ADAMTS9 antisense RNA 1
26298	0.0068	0.000474	0.436	3.49508	1.52255	8516.55	EHF	ETS homologous factor
9184	0.00681	0.000476	0.195	3.49412	0.682675	1054.85	BUB3	BUB3 mitotic checkpoint protein
92979	0.00685	0.000479	0.193	3.49245	0.675398	236.76	MARCHF9	membrane associated ring-CH-type finger 9
102724362	0.00685	0.000478	0.302	3.4926	1.05458	182.11	SPINT1-AS1	SPINT1 antisense RNA 1
105376733	0.00685	0.000479	1.106	3.49225	3.86414	13.88	LOC105376733	uncharacterized LOC105376733
120	0.00686	0.00048	0.223	3.4917	0.779685	6542.51	ADD3	adducin 3
956	0.00687	0.000481	0.325	3.4911	1.13608	228.46	ENTPD3	ectonucleoside triphosphate diphosphohydrolase 3
619555	0.00687	0.000481	1.554	-3.49122	-5.42483	14.74	MIR487A	microRNA 487a
107984079	0.00689	0.000483	1.014	-3.49002	-3.53861	145.6	LOC107984079	uncharacterized LOC107984079
107986454	0.00695	0.000487	0.525	-3.48767	-1.82973	352.83	LOC107986454	uncharacterized LOC107986454
100874374	0.00701	0.000492	0.446	3.48519	1.55498	78.63	ARHGEF38-IT1	ARHGEF38 intronic transcript 1
9841	0.00704	0.000494	0.16	3.48378	0.558329	346.71	ZBTB24	zinc finger and BTB domain containing 24
4069	0.00704	0.000494	1.024	3.48374	3.56815	31178.6	LYZ	lysozyme
23460	0.00712	0.000501	1.026	-3.48044	-3.5721	1180.26	ABCA6	ATP binding cassette subfamily A member 6
10846	0.00718	0.000505	0.696	-3.47783	-2.42204	535.26	PDE10A	phosphodiesterase 10A
55964	0.00719	0.000506	0.972	3.4776	3.37957	78.33	SEPTIN3	septin 3
105377394	0.00719	0.000507	0.959	-3.4772	-3.33418	51.1	LOC105377394	uncharacterized LOC105377394
56938	0.0072	0.000507	0.765	3.47688	2.6597	310.01	BMAL2	basic helix-loop-helix ARNT like 2
105377650	0.00721	0.000509	0.442	3.47615	1.53495	37.34	LOC105377650
51209	0.00722	0.000509	0.586	-3.47576	-2.036	87.93	RAB9B	RAB9B, member RAS oncogene family
105373069	0.00725	0.000512	0.647	-3.47455	-2.24968	24.68	LOC105373069	uncharacterized LOC105373069
100506885	0.00725	0.000512	1.21	3.47428	4.20553	89.46	LNC-LBCS	lncRNA bladder and prostate cancer suppressor, hnRNPK interacting
92304	0.00728	0.000514	1.436	3.47315	4.98644	216.12	SCGB3A1	secretoglobin family 3A member 1
144717	0.00732	0.000518	0.338	3.47135	1.17347	595.1	PHETA1	PH domain containing endocytic trafficking adaptor 1
100652768	0.00735	0.00052	0.289	-3.47024	-1.00277	274.86	LOC100652768	uncharacterized LOC100652768
8516	0.00736	0.000521	0.707	-3.46956	-2.45395	425.55	ITGA8	integrin subunit alpha 8
64409	0.0074	0.000525	1.158	-3.46766	-4.0141	85.72	GALNT17	polypeptide N-acetylgalactosaminyltransferase 17
4536	0.0074	0.000525	0.274	3.46764	0.949893	53215.1	ND2	NADH dehydrogenase subunit 2
11007	0.00742	0.000527	0.447	-3.46681	-1.55121	145.78	CCDC85B	coiled-coil domain containing 85B
2893	0.00743	0.000528	0.703	-3.46626	-2.43525	20.09	GRIA4	glutamate ionotropic receptor AMPA type subunit 4
780853	0.00746	0.00053	0.525	-3.46512	-1.81822	73.23	SNORD3C	small nucleolar RNA, C/D box 3C
101928126	0.00748	0.000532	0.564	3.46427	1.95429	65.14	LOC101928126	uncharacterized LOC101928126
347731	0.00749	0.000533	1.006	-3.4638	-3.48324	16.92	LRRTM3	leucine rich repeat transmembrane neuronal 3
101928351	0.00749	0.000533	0.593	-3.46348	-2.05544	131.14	LOC101928351	uncharacterized LOC101928351
101928076	0.00752	0.000535	0.375	3.46248	1.29691	109.97	DSP-AS1	DSP antisense RNA 1
153	0.00754	0.000537	0.471	-3.46136	-1.6299	24.06	ADRB1	adrenoceptor beta 1
56126	0.00755	0.000538	0.474	-3.46101	-1.6407	95.79	PCDHB10	protocadherin beta 10
84250	0.00755	0.000539	0.187	3.46074	0.648456	429.4	SLF1	SMC5-SMC6 complex localization factor 1
445328	0.00756	0.000539	0.199	3.4604	0.688088	652.64	ARHGEF35	Rho guanine nucleotide exchange factor 35
26585	0.00756	0.00054	1.343	-3.46005	-4.64786	1385.85	GREM1	gremlin 1, DAN family BMP antagonist
1672	0.00756	0.00054	0.646	-3.45984	-2.23521	157.01	DEFB1	defensin beta 1
649	0.00759	0.000543	0.259	-3.45856	-0.895611	599.3	BMP1	bone morphogenetic protein 1
1773	0.00761	0.000545	0.321	3.45781	1.10882	1026.22	DNASE1	deoxyribonuclease 1
105369378	0.00762	0.000545	0.815	-3.4574	-2.81687	47.15	PDE2A-AS2	PDE2A antisense RNA 2
253559	0.00764	0.000548	1.088	-3.45635	-3.75901	84.14	CADM2	cell adhesion molecule 2
10807	0.00764	0.000547	0.262	3.45647	0.906853	428.92	ENTR1	endosome associated trafficking regulator 1
340393	0.00767	0.00055	0.368	3.45496	1.27113	37.44	TMEM249	transmembrane protein 249
406977	0.00774	0.000555	0.84	-3.45248	-2.89859	10.13	MIR199A2	microRNA 199a-2
6641	0.00778	0.000559	0.756	3.45073	2.60946	1298.63	SNTB1	syntrophin beta 1
84908	0.00786	0.000565	0.272	3.44792	0.936197	562.85	FAM136A	family with sequence similarity 136 member A
84960	0.00787	0.000566	0.226	3.4476	0.77835	202.52	CCDC183	coiled-coil domain containing 183
81930	0.00789	0.000568	1.057	3.4465	3.64266	95.69	KIF18A	kinesin family member 18A
220042	0.00789	0.000568	0.876	3.44656	3.01935	47.76	DDIAS	DNA damage induced apoptosis suppressor
100873973	0.0079	0.000569	1.025	-3.44589	-3.53366	28.96	GPC6-AS2	GPC6 antisense RNA 2
124491	0.0079	0.00057	0.191	3.44569	0.657494	657.22	TMEM170A	transmembrane protein 170A
4685	0.0079	0.000569	1.26	-3.44577	-4.34162	72	NCAM2	neural cell adhesion molecule 2
22974	0.00798	0.000576	1.189	3.44261	4.09204	344.89	TPX2	TPX2 microtubule nucleation factor
102724749	0.00799	0.000577	0.902	-3.4422	-3.10343	55.54	LOC102724749	uncharacterized LOC102724749
25837	0.00799	0.000577	0.412	3.44227	1.41841	184.18	RAB26	RAB26, member RAS oncogene family
112268238	0.00801	0.000579	0.528	3.44113	1.8166	213.24	LOC112268238	replaced by ID 554313
118	0.00804	0.000581	0.147	-3.44015	-0.504663	4292.41	ADD1	adducin 1
64064	0.00808	0.000585	0.609	-3.43865	-2.0929	40.04	OXCT2	3-oxoacid CoA-transferase 2
55321	0.0081	0.000587	0.611	3.43778	2.0988	156.67	TMEM74B	transmembrane protein 74B
55698	0.00812	0.000589	0.757	-3.43678	-2.60215	93.67	RADIL	Rap associating with DIL domain
8635	0.00813	0.00059	0.426	3.43638	1.46354	1761.04	RNASET2	ribonuclease T2
5550	0.00817	0.000593	0.24	3.43486	0.824144	775.63	PREP	prolyl endopeptidase
10865	0.0082	0.000595	0.528	-3.43373	-1.81418	730.56	ARID5A	AT-rich interaction domain 5A
7696	0.0082	0.000596	0.21	3.43351	0.722144	151.56	ZNF137P	zinc finger protein 137, pseudogene
107986820	0.00829	0.000602	0.402	3.43051	1.37764	38.08	LOC107986820	uncharacterized LOC107986820
6489	0.0083	0.000603	0.669	-3.43018	-2.29334	57.03	ST8SIA1	ST8 alpha-N-acetyl-neuraminide alpha-2,8-sialyltransferase 1
114571	0.00832	0.000606	0.958	-3.4291	-3.28444	9.26	SLC22A9	solute carrier family 22 member 9
101928646	0.00834	0.000607	0.87	3.42828	2.98188	18.72	BMAL2-AS1	BMAL2 antisense RNA 1
3580	0.00835	0.000608	0.725	3.42792	2.48658	12.31	CXCR2P1	C-X-C motif chemokine receptor 2 pseudogene 1
115399	0.00835	0.000608	0.412	3.42786	1.41203	243.75	LRRC56	leucine rich repeat containing 56
2878	0.00839	0.000612	0.801	-3.42645	-2.74303	1809.36	GPX3	glutathione peroxidase 3
101928875	0.00839	0.000612	1.384	-3.42628	-4.7429	387.44	LOC101928875
8420	0.00845	0.000617	0.279	3.42409	0.956706	330.74	SNHG3	small nucleolar RNA host gene 3
107986970	0.00848	0.00062	0.546	-3.42287	-1.86757	24.67	LOC107986970	uncharacterized LOC107986970
79624	0.00848	0.00062	0.213	3.42269	0.730151	289.88	ARMT1	acidic residue methyltransferase 1
25927	0.00852	0.000623	0.707	-3.42131	-2.41811	204.36	CNRIP1	cannabinoid receptor interacting protein 1
5005	0.00853	0.000625	0.737	-3.42071	-2.52013	25.23	ORM2	orosomucoid 2
100874334	0.00855	0.000626	0.859	-3.41997	-2.93637	9.08	TCF7L1-IT1	TCF7L1 intronic transcript 1
7124	0.00866	0.000634	0.589	-3.41652	-2.01209	46.76	TNF	tumor necrosis factor
4133	0.00866	0.000636	0.476	-3.41598	-1.62638	784.46	MAP2	microtubule associated protein 2
440073	0.00866	0.000635	0.647	-3.41604	-2.21027	81.77	IQSEC3	IQ motif and Sec7 domain ArfGEF 3
112267932	0.00867	0.000636	0.507	3.41574	1.7308	19.52	LOC112267932	uncharacterized LOC112267932
3750	0.00867	0.000637	0.266	-3.41554	-0.90929	145.13	KCND1	potassium voltage-gated channel subfamily D member 1
101928636	0.00868	0.000638	1.021	-3.41506	-3.48732	14.43	LOC101928636	uncharacterized LOC101928636
26052	0.00872	0.000641	0.237	-3.41351	-0.810688	515.67	DNM3	dynamin 3
431707	0.00881	0.000648	0.911	-3.41075	-3.10635	19.42	LHX8	LIM homeobox 8
105378374	0.00881	0.000648	0.892	-3.41059	-3.04114	9.72	LOC105378374
79156	0.00884	0.000651	0.565	-3.40934	-1.92745	193.19	PLEKHF1	pleckstrin homology and FYVE domain containing 1
5881	0.00885	0.000652	1.035	3.409	3.52823	144.29	RAC3	Rac family small GTPase 3
8740	0.00901	0.000664	0.767	-3.40388	-2.61159	171.3	TNFSF14	TNF superfamily member 14
100132891	0.00923	0.000681	0.734	-3.39719	-2.49467	113.85	MSC-AS1	MSC antisense RNA 1
105755954	0.00926	0.000683	1.488	-3.3962	-5.05189	304.89	ADGRD1-AS1	ADGRD1 antisense RNA 1
1944	0.0093	0.000687	1.18	3.39458	4.00433	98	EFNA3	ephrin A3
23284	0.00931	0.000688	0.782	-3.39416	-2.65305	226.27	ADGRL3	adhesion G protein-coupled receptor L3
339453	0.00933	0.00069	0.575	-3.39367	-1.953	18.62	TMEM240	transmembrane protein 240
9965	0.00934	0.000691	1.318	-3.39313	-4.47173	4830.31	FGF19	fibroblast growth factor 19
84440	0.00934	0.000691	0.258	3.39298	0.876529	975.6	RAB11FIP4	RAB11 family interacting protein 4
4519	0.00934	0.000692	0.211	3.39266	0.717106	73985.7	CYTB	cytochrome b
4185	0.00935	0.000693	0.514	-3.3923	-1.74409	50.88	ADAM11	ADAM metallopeptidase domain 11
9342	0.00938	0.000696	0.2	3.39118	0.677323	668.43	SNAP29	synaptosome associated protein 29
80835	0.00941	0.000699	1.229	-3.39014	-4.16779	40	TAS1R1	taste 1 receptor member 1
2304	0.00947	0.000703	1.316	-3.38837	-4.45826	7.96	FOXE1	forkhead box E1
58494	0.00947	0.000703	0.653	-3.38823	-2.21367	452.43	JAM2	junctional adhesion molecule 2
105374076	0.00948	0.000705	0.778	-3.38776	-2.63496	11.4	LOC105374076	uncharacterized LOC105374076
325	0.00954	0.00071	0.972	-3.38583	-3.28996	177.74	APCS	amyloid P component, serum
55920	0.00955	0.000711	0.332	3.38526	1.12402	2221.85	RCC2	regulator of chromosome condensation 2
221711	0.00956	0.000712	0.52	-3.38485	-1.7588	25.31	SYCP2L	synaptonemal complex protein 2 like
64218	0.00957	0.000713	0.655	-3.38462	-2.21551	850.86	SEMA4A	semaphorin 4A
105373225	0.0096	0.000716	1.397	3.38347	4.72782	103.44	LOC105373225	uncharacterized LOC105373225
105378340	0.0096	0.000715	1.336	-3.38361	-4.52122	8.12	LOC105378340	uncharacterized LOC105378340
100129543	0.0096	0.000716	0.642	-3.38324	-2.17274	15.35	ZNF730	zinc finger protein 730
9866	0.00961	0.000718	0.21	3.38272	0.710573	1592.84	TRIM66	tripartite motif containing 66
154822	0.00961	0.000718	1.342	-3.38249	-4.54041	8.22	LINC00689	long intergenic non-protein coding RNA 689
11082	0.00962	0.00072	1.171	3.38203	3.96033	117.9	ESM1	endothelial cell specific molecule 1
8558	0.00962	0.00072	0.244	3.38196	0.825695	1461.98	CDK10	cyclin dependent kinase 10
8322	0.00962	0.00072	0.422	-3.38178	-1.42707	949.04	FZD4	frizzled class receptor 4
84191	0.00962	0.000721	0.301	3.3814	1.01933	406.46	CIAO2A	cytosolic iron-sulfur assembly component 2A
100505495	0.00962	0.000721	0.53	-3.38146	-1.79204	67.41	PCAT19	prostate cancer associated transcript 19
200010	0.00965	0.000723	0.181	-3.38052	-0.612427	504.96	SLC5A9	solute carrier family 5 member 9
338667	0.00967	0.000726	1.08	-3.37967	-3.64946	11.99	VSIG10L2	V-set and immunoglobulin domain containing 10 like 2
57727	0.0097	0.000728	0.138	3.37882	0.467826	722.52	NCOA5	nuclear receptor coactivator 5
6543	0.0097	0.000729	0.891	-3.37852	-3.01062	33.65	SLC8A2	solute carrier family 8 member A2
26040	0.00971	0.000729	0.421	-3.37827	-1.42313	2236.2	SETBP1	SET binding protein 1
100506124	0.00975	0.000733	0.274	3.37684	0.926706	101.05	LOC100506124	uncharacterized LOC100506124
100506532	0.00978	0.000736	1.447	-3.37587	-4.8854	5.72	LOC100506532	uncharacterized LOC100506532
3757	0.00982	0.000739	0.966	-3.37462	-3.26101	766.27	KCNH2	potassium voltage-gated channel subfamily H member 2
101928834	0.00982	0.00074	1.03	-3.37448	-3.47439	8.22	LOC101928834	uncharacterized LOC101928834
140597	0.00983	0.000741	1.391	-3.37393	-4.69198	53.17	TCEAL2	transcription elongation factor A like 2
57134	0.00984	0.000742	0.735	-3.37354	-2.47843	446.34	MAN1C1	mannosidase alpha class 1C member 1
105374789	0.00986	0.000744	0.545	-3.37289	-1.83673	18.22	LOC105374789	uncharacterized LOC105374789
100873982	0.00988	0.000746	0.949	3.37224	3.20098	9.93	ABCC5-AS1	ABCC5 antisense RNA 1
414245	0.00989	0.000747	0.3	3.37182	1.01039	106.3	DNAJC9-AS1	DNAJC9 and MRPS16 antisense RNA 1
729993	0.00989	0.000747	0.708	-3.37165	-2.38571	93.04	SHISA9	shisa family member 9
10714	0.00992	0.00075	0.644	3.37054	2.16997	1194.8	POLD3	DNA polymerase delta 3, accessory subunit
100873980	0.00996	0.000753	0.984	-3.36943	-3.31578	11.03	RERG-AS1	RERG antisense RNA 1
196968	0.00997	0.000755	0.831	-3.36895	-2.79816	23.94	DNM1P46	dynamin 1 pseudogene 46
51148	0.00998	0.000756	0.477	-3.36839	-1.60792	261.27	CERCAM	cerebral endothelial cell adhesion molecule
107984270	0.00999	0.000757	0.656	-3.36796	-2.21042	16.4	LOC107984270	uncharacterized LOC107984270
266812	0.00999	0.000758	0.369	-3.36775	-1.24234	149.39	NAP1L5	nucleosome assembly protein 1 like 5
101927003	0.00999	0.000758	0.619	-3.36757	-2.0833	17.89	PKIA-AS1	PKIA antisense RNA 1
201254	0.01	0.00076	0.951	3.36709	3.20157	621.45	CENPX	centromere protein X
10279	0.01	0.000761	0.392	3.36675	1.31947	292.38	PRSS16	serine protease 16
989	0.01	0.000762	0.227	-3.36632	-0.765356	2056.42	SEPTIN7	septin 7
1040	0.0101	0.000765	0.197	-3.36501	-0.661258	820.72	CDS1	CDP-diacylglycerol synthase 1
201255	0.0101	0.000765	1.174	3.36499	3.95122	1100.35	LRRC45	leucine rich repeat containing 45
407004	0.0101	0.000769	0.749	-3.36386	-2.51846	31.72	MIR22	microRNA 22
114902	0.0101	0.000769	0.357	-3.36354	-1.20062	110.76	C1QTNF5	C1q and TNF related 5
83552	0.0101	0.000769	0.357	-3.36354	-1.20062	110.76	MFRP	membrane frizzled-related protein
57402	0.0101	0.000771	0.872	3.36297	2.93147	1010.06	S100A14	S100 calcium binding protein A14
7022	0.0101	0.000771	0.472	3.36296	1.58838	75.88	TFAP2C	transcription factor AP-2 gamma
23499	0.0102	0.000775	0.25	-3.36143	-0.839106	17497.2	MACF1	microtubule actin crosslinking factor 1
84617	0.0102	0.000776	0.585	-3.36128	-1.96754	823.74	TUBB6	tubulin beta 6 class V
161198	0.0102	0.000783	0.421	-3.35866	-1.41291	230.99	CLEC14A	C-type lectin domain containing 14A
51326	0.0103	0.000786	0.276	3.35763	0.925116	1105.67	ARL17A	ADP ribosylation factor like GTPase 17A
57664	0.0103	0.000788	0.357	-3.3569	-1.19751	264.21	PLEKHA4	pleckstrin homology domain containing A4
100506901	0.0103	0.000788	0.291	-3.35682	-0.978103	109.89	LL0XNC01-250H12.3	uncharacterized LL0XNC01-250H12.3
7056	0.0104	0.000794	0.899	-3.35502	-3.01622	838.32	THBD	thrombomodulin
9154	0.0104	0.000794	0.891	-3.35485	-2.99022	37.01	SLC28A1	solute carrier family 28 member 1
27113	0.0104	0.000798	0.309	3.35344	1.03595	149.75	BBC3	BCL2 binding component 3
8368	0.0104	0.000799	0.705	3.35313	2.36361	42.87	H4C13	H4 clustered histone 13
9783	0.0104	0.000801	0.404	-3.35254	-1.35327	158.35	RIMS3	regulating synaptic membrane exocytosis 3
25932	0.0104	0.000802	0.534	-3.35219	-1.7901	2674.23	CLIC4	chloride intracellular channel 4
80760	0.0105	0.000804	0.856	-3.35132	-2.86833	1454.5	ITIH5	inter-alpha-trypsin inhibitor heavy chain 5
9522	0.0105	0.000805	0.23	3.35094	0.770253	1046.03	SCAMP1	secretory carrier membrane protein 1
105369225	0.0105	0.000806	0.29	3.35057	0.972168	106.86	LOC105369225	uncharacterized LOC105369225
5064	0.0105	0.000807	0.615	-3.35037	-2.06026	256.93	PALM	paralemmin
7045	0.0105	0.000811	0.471	-3.34902	-1.57824	2054.28	TGFBI	transforming growth factor beta induced
49	0.0105	0.000812	1.329	-3.3487	-4.45113	15.73	ACR	acrosin
101928399	0.0106	0.000817	0.687	-3.34694	-2.29986	27	LINC01679	long intergenic non-protein coding RNA 1679
109623458	0.0106	0.000819	0.635	-3.34638	-2.12521	17.69	SNORD170	small nucleolar RNA, C/D box 170
4739	0.0106	0.000819	0.373	-3.34617	-1.24754	1435.26	NEDD9	neural precursor cell expressed, developmentally down-regulated 9
8822	0.0106	0.000818	0.53	3.34647	1.77483	54.11	FGF17	fibroblast growth factor 17
79794	0.0106	0.000819	0.268	3.34615	0.897234	947.06	SPRING1	SREBF pathway regulator in golgi 1
105372427	0.0106	0.000822	0.411	-3.34541	-1.37619	33.81	LOC105372427
51733	0.0107	0.000825	0.746	-3.34428	-2.49597	44.72	UPB1	beta-ureidopropionase 1
107984406	0.0107	0.000829	0.721	-3.3429	-2.41082	19.82	LOC107984406	uncharacterized LOC107984406
81616	0.0107	0.000831	0.543	3.34233	1.81544	20.62	ACSBG2	acyl-CoA synthetase bubblegum family member 2
105369389	0.0108	0.000839	0.74	3.33965	2.47175	50.87	LOC105369389	uncharacterized LOC105369389
57722	0.0109	0.000845	0.754	-3.33752	-2.51798	134.96	IGDCC4	immunoglobulin superfamily DCC subclass member 4
9853	0.0109	0.000848	0.197	-3.33649	-0.658601	962.03	RUSC2	RUN and SH3 domain containing 2
83875	0.0109	0.000848	0.687	-3.33648	-2.29265	559.75	BCO2	beta-carotene oxygenase 2
144165	0.0109	0.000849	0.519	-3.3363	-1.73062	358.89	PRICKLE1	prickle planar cell polarity protein 1
728554	0.0109	0.00085	0.27	3.33595	0.90189	219.58	LOC728554	THO complex 3 pseudogene
55174	0.0109	0.000851	0.15	3.33578	0.499473	1178.64	INTS10	integrator complex subunit 10
57631	0.0109	0.00085	0.993	-3.3359	-3.31194	172.46	LRCH2	leucine rich repeats and calponin homology domain containing 2
64146	0.011	0.000856	0.19	3.33408	0.632389	291.46	PDF	peptide deformylase, mitochondrial
79917	0.0111	0.000862	0.269	3.33194	0.897699	134.39	MAGIX	MAGI family member, X-linked
6564	0.0111	0.000864	0.83	-3.33147	-2.76415	3001.52	SLC15A1	solute carrier family 15 member 1
94081	0.0111	0.000866	0.154	3.33064	0.514359	529.2	SFXN1	sideroflexin 1
1894	0.0112	0.000871	0.965	3.32923	3.21299	715.41	ECT2	epithelial cell transforming 2
105373007	0.0112	0.000871	0.45	-3.32903	-1.49689	26.28	LOC105373007	uncharacterized LOC105373007
5010	0.0112	0.000872	0.997	-3.32884	-3.31722	538.97	CLDN11	claudin 11
105376289	0.0112	0.000873	0.575	-3.32848	-1.91363	21.01	LOC105376289	uncharacterized LOC105376289
818	0.0112	0.000875	0.263	-3.32786	-0.87686	1067.24	CAMK2G	calcium/calmodulin dependent protein kinase II gamma
80111	0.0112	0.000876	1.074	-3.32752	-3.57411	26.48	C3orf36	chromosome 3 putative open reading frame 36
53834	0.0112	0.000878	0.74	3.32706	2.46357	1346.83	FGFRL1	fibroblast growth factor receptor like 1
100847019	0.0113	0.000882	0.478	-3.32561	-1.58914	48.06	MIR5687	microRNA 5687
79987	0.0113	0.000883	1.214	-3.32532	-4.03617	2505.6	SVEP1	sushi, von Willebrand factor type A, EGF and pentraxin domain containing 1
8336	0.0113	0.000884	0.933	3.32506	3.10117	378.49	H2AC17	H2A clustered histone 17
55011	0.0113	0.000888	0.19	3.32388	0.631069	447.05	PIH1D1	PIH1 domain containing 1
79675	0.0113	0.000889	0.344	3.32364	1.14455	434.64	FASTKD1	FAST kinase domains 1
55821	0.0113	0.000891	1.232	-3.32279	-4.09227	164.05	ALLC	allantoicase
4072	0.0114	0.000892	0.463	3.32248	1.53696	3961.44	EPCAM	epithelial cell adhesion molecule
10024	0.0114	0.000895	1.286	3.32146	4.27109	93.86	TROAP	trophinin associated protein
51280	0.0114	0.000896	0.792	3.32126	2.63128	18412	GOLM1	golgi membrane protein 1
1278	0.0114	0.000897	0.665	-3.321	-2.20805	10368.8	COL1A2	collagen type I alpha 2 chain
6327	0.0115	0.000902	1.195	-3.31946	-3.96532	13.7	SCN2B	sodium voltage-gated channel beta subunit 2
112268122	0.0115	0.000909	0.553	3.31734	1.83567	52.97	LOC112268122
79751	0.0116	0.000912	0.339	3.31627	1.12538	230.55	SLC25A22	solute carrier family 25 member 22
100996609	0.0116	0.000917	1.052	-3.31478	-3.48638	10.59	LINC01436	long intergenic non-protein coding RNA 1436
5137	0.0117	0.00092	0.616	-3.31389	-2.04103	153.63	PDE1C	phosphodiesterase 1C
6351	0.0117	0.00092	0.544	-3.31391	-1.80204	147.44	CCL4	C-C motif chemokine ligand 4
116039	0.0117	0.000921	0.739	-3.31349	-2.4497	167.32	OSR2	odd-skipped related transciption factor 2
7153	0.0117	0.000921	1.05	3.31352	3.48059	528.17	TOP2A	DNA topoisomerase II alpha
105374936	0.0117	0.000922	1.083	-3.31319	-3.58855	34.12	LOC105374936	uncharacterized LOC105374936
3177	0.0117	0.000925	0.322	3.31231	1.06559	939.28	SLC29A2	solute carrier family 29 member 2
105374145	0.0117	0.000928	0.687	-3.3116	-2.27455	81.52	LOC105374145	uncharacterized LOC105374145
116362	0.0118	0.000937	0.71	-3.30893	-2.34983	54.3	RBP7	retinol binding protein 7
102723795	0.0118	0.000936	0.843	3.30901	2.78836	25.75	LOC102723795	uncharacterized LOC102723795
9253	0.0119	0.000942	0.291	-3.3073	-0.963602	427.5	NUMBL	NUMB like endocytic adaptor protein
4747	0.0119	0.000945	0.921	3.30628	3.04421	28.96	NEFL	neurofilament light chain
107984428	0.0119	0.000949	0.625	-3.30536	-2.06481	181.85	LOC107984428	uncharacterized LOC107984428
23508	0.0119	0.000948	0.76	3.30542	2.5107	422.72	TTC9	tetratricopeptide repeat domain 9
11099	0.0119	0.00095	0.232	-3.30507	-0.767237	1002.6	PTPN21	protein tyrosine phosphatase non-receptor type 21
105374458	0.012	0.000957	0.917	-3.30274	-3.02699	125.95	LOC105374458	uncharacterized LOC105374458
3783	0.0121	0.000964	1.024	3.30088	3.37858	631.23	KCNN4	potassium calcium-activated channel subfamily N member 4
23102	0.0121	0.000965	0.337	-3.30064	-1.1127	1956.05	TBC1D2B	TBC1 domain family member 2B
100874200	0.0122	0.000972	0.708	3.29839	2.33614	31.21	ARHGEF3-AS1	ARHGEF3 antisense RNA 1
9148	0.0122	0.000972	0.557	-3.29862	-1.83768	111.86	NEURL1	neuralized E3 ubiquitin protein ligase 1
24139	0.0122	0.000972	0.297	3.2984	0.979114	619.61	EML2	EMAP like 2
1022	0.0122	0.000974	0.207	3.29804	0.681384	245.51	CDK7	cyclin dependent kinase 7
8742	0.0123	0.000979	0.27	-3.29652	-0.890663	264.24	TNFSF12	TNF superfamily member 12
3074	0.0123	0.000979	0.227	3.29636	0.749895	2061.7	HEXB	hexosaminidase subunit beta
79729	0.0123	0.000984	0.307	3.2951	1.01276	422.22	SH3D21	SH3 domain containing 21
10003	0.0123	0.000986	0.412	-3.29457	-1.35712	141.54	NAALAD2	N-acetylated alpha-linked acidic dipeptidase 2
154810	0.0123	0.000986	0.703	-3.29449	-2.31686	2130.04	AMOTL1	angiomotin like 1
781	0.0124	0.000991	0.758	-3.2932	-2.49767	405.01	CACNA2D1	calcium voltage-gated channel auxiliary subunit alpha2delta 1
9928	0.0124	0.000993	1.234	3.29263	4.0623	155.92	KIF14	kinesin family member 14
150864	0.0124	0.000996	0.284	3.29167	0.93534	604.63	FAM117B	family with sequence similarity 117 member B
219595	0.0124	0.000997	0.758	-3.29151	-2.49539	39.8	FOLH1B	folate hydrolase 1B (pseudogene)
390	0.0124	0.000997	0.566	-3.29129	-1.86332	678.6	RND3	Rho family GTPase 3
105373283	0.0124	0.000998	0.668	3.29116	2.19901	10.77	LOC105373283
26628	0.0125	0.001	1.223	-3.29045	-4.02345	8.87	OR7E47P	olfactory receptor family 7 subfamily E member 47 pseudogene
387032	0.0126	0.00101	0.224	3.28759	0.736735	197.13	ZKSCAN4	zinc finger with KRAB and SCAN domains 4
55068	0.0126	0.00101	0.609	-3.28732	-2.00249	128.28	ENOX1	ecto-NOX disulfide-thiol exchanger 1
100506495	0.0126	0.00102	0.623	-3.28621	-2.04671	64.6	LIFR-AS1	LIFR antisense RNA 1
344887	0.0127	0.00102	0.825	-3.28512	-2.70991	78.07	NMRAL2P	NmrA like redox sensor 2, pseudogene
23127	0.0127	0.00102	1.195	3.28389	3.92411	1144.8	COLGALT2	collagen beta(1-O)galactosyltransferase 2
79694	0.0127	0.00102	0.419	3.28417	1.37606	594.54	MANEA	mannosidase endo-alpha
80820	0.0127	0.00102	0.243	-3.28403	-0.797379	1622.38	EEPD1	endonuclease/exonuclease/phosphatase family domain containing 1
7804	0.0127	0.00103	0.82	3.28355	2.69359	387.2	LRP8	LDL receptor related protein 8
563	0.0127	0.00103	0.407	3.28285	1.3357	1181.91	AZGP1	alpha-2-glycoprotein 1, zinc-binding
863	0.0127	0.00103	0.521	-3.28288	-1.71025	136.23	CBFA2T3	CBFA2/RUNX1 partner transcriptional co-repressor 3
50507	0.0128	0.00103	0.559	-3.28203	-1.83539	59.86	NOX4	NADPH oxidase 4
5831	0.0128	0.00103	0.958	3.28114	3.14234	299.2	PYCR1	pyrroline-5-carboxylate reductase 1
26167	0.0129	0.00104	1.033	-3.27942	-3.38638	66.9	PCDHB5	protocadherin beta 5
1820	0.0129	0.00104	0.292	3.27874	0.956804	216.6	ARID3A	AT-rich interaction domain 3A
134	0.0129	0.00104	0.583	3.27838	1.91131	59.72	ADORA1	adenosine A1 receptor
9884	0.0129	0.00104	0.311	3.27832	1.01839	561.8	LRRC37A	leucine rich repeat containing 37A
170685	0.0129	0.00104	1.201	-3.27825	-3.93757	8.21	NUDT10	nudix hydrolase 10
55777	0.013	0.00105	0.179	-3.27628	-0.586502	1025.97	MBD5	methyl-CpG binding domain protein 5
100288637	0.013	0.00106	0.808	3.27483	2.6457	122	LOC100288637	OTU deubiquitinase 7A pseudogene
9555	0.0131	0.00107	0.162	3.2726	0.529203	3884.99	MACROH2A1	macroH2A.1 histone
338872	0.0132	0.00107	0.842	-3.27206	-2.75608	11.9	C1QTNF9	C1q and TNF related 9
100169890	0.0132	0.00107	0.911	-3.27165	-2.98077	26.7	PEG3-AS1	PEG3 antisense RNA 1
28984	0.0132	0.00107	0.316	-3.27136	-1.03315	401.73	RGCC	regulator of cell cycle
10082	0.0132	0.00107	1.091	-3.27028	-3.56912	1182.89	GPC6	glypican 6
30844	0.0132	0.00107	0.277	-3.27023	-0.90499	1090.51	EHD4	EH domain containing 4
54345	0.0132	0.00108	0.664	-3.26967	-2.17157	152.21	SOX18	SRY-box transcription factor 18
22989	0.0133	0.00108	0.556	-3.26822	-1.81863	65.17	MYH15	myosin heavy chain 15
2998	0.0133	0.00108	0.877	-3.26784	-2.86504	15.38	GYS2	glycogen synthase 2
79736	0.0133	0.00108	0.219	3.26781	0.715984	144.22	TEFM	transcription elongation factor, mitochondrial
9512	0.0133	0.00109	0.118	3.26748	0.385155	992.72	PMPCB	peptidase, mitochondrial processing subunit beta
105373058	0.0134	0.0011	0.543	3.26473	1.77404	23.85	LOC105373058	uncharacterized LOC105373058
1594	0.0134	0.0011	0.563	3.26443	1.83746	58.62	CYP27B1	cytochrome P450 family 27 subfamily B member 1
4137	0.0135	0.0011	0.431	-3.26388	-1.40619	179.41	MAPT	microtubule associated protein tau
342909	0.0135	0.0011	0.304	3.26244	0.991275	174.85	ZNF284	zinc finger protein 284
26577	0.0135	0.00111	1.295	-3.26182	-4.22565	71.46	PCOLCE2	procollagen C-endopeptidase enhancer 2
26353	0.0135	0.00111	0.76	-3.26182	-2.47974	484.15	HSPB8	heat shock protein family B (small) member 8
5188	0.0136	0.00111	0.197	3.26069	0.640824	235.23	GATB	glutamyl-tRNA amidotransferase subunit B
105377576	0.0136	0.00111	0.376	3.26056	1.22455	333.58	LOC105377576	uncharacterized LOC105377576
79812	0.0136	0.00111	0.481	-3.26032	-1.56846	757.92	MMRN2	multimerin 2
3017	0.0136	0.00112	0.611	3.25958	1.99049	974.35	H2BC5	H2B clustered histone 5
7444	0.0136	0.00112	0.198	3.2593	0.645165	743.61	VRK2	VRK serine/threonine kinase 2
55335	0.0136	0.00112	0.479	-3.25899	-1.55986	125.53	NIPSNAP3B	nipsnap homolog 3B
51676	0.0136	0.00112	1.025	-3.25875	-3.33863	214.87	ASB2	ankyrin repeat and SOCS box containing 2
101928373	0.0136	0.00112	0.695	-3.25844	-2.26558	48.65	LOC101928373	uncharacterized LOC101928373
9654	0.0136	0.00112	0.224	3.25804	0.730073	704.05	TTLL4	tubulin tyrosine ligase like 4
55862	0.0137	0.00112	0.198	3.25767	0.643502	623.3	ECHDC1	ethylmalonyl-CoA decarboxylase 1
89795	0.0137	0.00112	0.635	-3.25732	-2.06973	707.97	NAV3	neuron navigator 3
273	0.0137	0.00113	0.933	-3.25696	-3.0374	66.11	AMPH	amphiphysin
10825	0.0138	0.00114	0.182	3.2538	0.592166	388.63	NEU3	neuraminidase 3
5166	0.0139	0.00114	0.789	-3.25257	-2.56589	6585.76	PDK4	pyruvate dehydrogenase kinase 4
26112	0.014	0.00116	0.691	-3.24949	-2.24665	652.82	CCDC69	coiled-coil domain containing 69
374378	0.0141	0.00116	0.328	-3.24819	-1.06445	780.9	GALNT18	polypeptide N-acetylgalactosaminyltransferase 18
3660	0.0141	0.00116	0.142	3.24774	0.46052	1214.16	IRF2	interferon regulatory factor 2
79822	0.0141	0.00117	0.899	-3.2466	-2.91814	252.39	ARHGAP28	Rho GTPase activating protein 28
105374985	0.0142	0.00117	0.763	3.24555	2.47475	103.14	LOC105374985
51762	0.0142	0.00117	0.206	-3.24508	-0.668393	1093.33	RAB8B	RAB8B, member RAS oncogene family
63926	0.0143	0.00118	0.48	3.24379	1.55705	326.53	ANKEF1	ankyrin repeat and EF-hand domain containing 1
51474	0.0143	0.00119	0.193	-3.24224	-0.625108	2269.25	LIMA1	LIM domain and actin binding 1
6092	0.0143	0.00119	0.604	-3.24196	-1.959	162.32	ROBO2	roundabout guidance receptor 2
283229	0.0144	0.00119	0.516	3.24126	1.67344	896.77	CRACR2B	calcium release activated channel regulator 2B
105372160	0.0144	0.00119	0.415	3.24062	1.34404	326.5	LOC105372160	uncharacterized LOC105372160
9096	0.0144	0.0012	1.184	3.23968	3.83487	506.14	TBX18	T-box transcription factor 18
129684	0.0144	0.0012	1.417	-3.23941	-4.5913	982.32	CNTNAP5	contactin associated protein family member 5
253639	0.0145	0.0012	0.271	3.23866	0.879013	168.8	ZNF620	zinc finger protein 620
56114	0.0145	0.0012	0.321	-3.23809	-1.04095	82.04	PCDHGA1	protocadherin gamma subfamily A, 1
2774	0.0145	0.0012	0.289	-3.23774	-0.936561	316.53	GNAL	G protein subunit alpha L
51249	0.0145	0.00121	0.178	3.23676	0.576797	275.37	TMEM69	transmembrane protein 69
7827	0.0146	0.00121	0.949	-3.23631	-3.07087	11.74	NPHS2	NPHS2 stomatin family member, podocin
5098	0.0146	0.00121	0.436	-3.23627	-1.41071	757.6	PCDHGC3	protocadherin gamma subfamily C, 3
54716	0.0146	0.00121	0.822	-3.23569	-2.66067	679.85	SLC6A20	solute carrier family 6 member 20
105370820	0.0146	0.00122	0.428	3.23526	1.3843	56.2	LOC105370820	uncharacterized LOC105370820
84624	0.0146	0.00122	1.453	-3.23451	-4.70132	284.69	FNDC1	fibronectin type III domain containing 1
84519	0.0146	0.00122	0.277	3.23378	0.895087	90.83	ACRBP	acrosin binding protein
2057	0.0148	0.00123	0.446	3.23105	1.44181	349.16	EPOR	erythropoietin receptor
102724682	0.0149	0.00124	0.406	-3.22952	-1.30984	59.75	LOC102724682	uncharacterized LOC102724682
26869	0.0149	0.00124	0.269	-3.22927	-0.867791	836.45	RNU1-3	RNA, U1 small nuclear 3
9498	0.0149	0.00124	0.848	3.22851	2.73911	368.06	SLC4A8	solute carrier family 4 member 8
284950	0.0149	0.00125	1.133	-3.22799	-3.65814	14.04	LOC284950	uncharacterized LOC284950
9708	0.0149	0.00125	0.248	-3.22791	-0.801687	224.17	PCDHGA8	protocadherin gamma subfamily A, 8
102724881	0.0149	0.00125	0.487	3.22819	1.57372	79.1	LOC102724881
11213	0.015	0.00126	0.765	-3.22532	-2.46858	957.49	IRAK3	interleukin 1 receptor associated kinase 3
151516	0.015	0.00126	0.553	-3.22479	-1.78172	34	ASPRV1	aspartic peptidase retroviral like 1
105376933	0.0151	0.00126	0.611	-3.22429	-1.97124	57.56	LOC105376933	uncharacterized LOC105376933
27315	0.0151	0.00126	0.228	3.22435	0.735776	457.41	PGAP2	post-GPI attachment to proteins 2
4267	0.0151	0.00126	0.265	-3.22414	-0.855212	1956.78	CD99	CD99 molecule (Xg blood group)
1130	0.0151	0.00127	0.225	-3.22379	-0.725696	2228.42	LYST	lysosomal trafficking regulator
151295	0.0151	0.00127	0.46	3.22348	1.48411	125.79	SLC23A3	solute carrier family 23 member 3
22979	0.0151	0.00127	0.435	-3.22214	-1.40244	81.87	EFR3B	EFR3 homolog B
339942	0.0152	0.00128	0.322	-3.22104	-1.03599	78.75	H1-10-AS1	H1-10 antisense RNA 1
23024	0.0152	0.00128	0.994	-3.22077	-3.2008	716.1	PDZRN3	PDZ domain containing ring finger 3
81857	0.0152	0.00128	0.171	3.22068	0.549325	601.8	MED25	mediator complex subunit 25
51650	0.0152	0.00128	0.273	3.22036	0.878325	254.51	MRPS33	mitochondrial ribosomal protein S33
55165	0.0152	0.00128	1.272	3.22015	4.09736	117	CEP55	centrosomal protein 55
338596	0.0153	0.00129	0.484	-3.21787	-1.55772	56.69	ST8SIA6	ST8 alpha-N-acetyl-neuraminide alpha-2,8-sialyltransferase 6
8910	0.0153	0.00129	0.521	-3.21759	-1.67705	408.75	SGCE	sarcoglycan epsilon
51226	0.0154	0.0013	0.455	-3.2162	-1.46247	119.17	COPZ2	COPI coat complex subunit zeta 2
57109	0.0154	0.0013	0.165	3.21547	0.529784	383.72	REXO4	REX4 homolog, 3'-5' exonuclease
100507562	0.0155	0.00131	0.967	-3.21425	-3.10684	20.76	LOC100507562	uncharacterized LOC100507562
101927087	0.0155	0.00131	0.658	-3.21408	-2.1148	13.94	LINC02516	long intergenic non-protein coding RNA 2516
100507299	0.0155	0.00131	0.248	-3.21419	-0.798554	137.72	SMC5-DT	SMC5 divergent transcript
51275	0.0156	0.00132	0.248	3.21218	0.796916	190.53	MAPKAPK5-AS1	MAPKAPK5 antisense RNA 1
8343	0.0156	0.00132	0.74	3.21088	2.3776	209.66	H2BC7	H2B clustered histone 7
105374640	0.0157	0.00133	0.454	-3.20992	-1.45829	101.43	SPTBN1-AS1	SPTBN1 antisense RNA 1
105373957	0.0157	0.00133	0.626	3.20974	2.00984	61.74	LOC105373957	uncharacterized LOC105373957
403340	0.0157	0.00133	0.558	3.20986	1.79043	196.12	MGC70870	C-terminal binding protein 2 pseudogene
100873998	0.0158	0.00134	0.712	-3.207	-2.28249	43.87	MEIS1-AS2	MEIS1 antisense RNA 2
196883	0.0158	0.00134	0.35	-3.20707	-1.12348	585.24	ADCY4	adenylate cyclase 4
6662	0.0158	0.00134	0.662	3.20734	2.12442	2017.86	SOX9	SRY-box transcription factor 9
147372	0.0158	0.00134	0.826	-3.20693	-2.64751	101.4	CCBE1	collagen and calcium binding EGF domains 1
140606	0.0158	0.00134	0.531	-3.20677	-1.70313	620.57	SELENOM	selenoprotein M
388	0.0158	0.00135	0.594	-3.20577	-1.90278	6524.43	RHOB	ras homolog family member B
64919	0.0158	0.00135	0.268	3.20569	0.859631	429.64	BCL11B	BCL11 transcription factor B
645949	0.0158	0.00135	1.085	-3.20531	-3.47714	16.03	LINC01822	long intergenic non-protein coding RNA 1822
55449	0.0158	0.00135	0.191	3.20535	0.611514	327.31	DHRS4-AS1	DHRS4 antisense RNA 1
100036566	0.0159	0.00135	0.956	-3.20409	-3.06287	7.99	SNORD115-45	small nucleolar RNA, C/D box 115-45
51177	0.016	0.00136	0.429	-3.20197	-1.37496	376.49	PLEKHO1	pleckstrin homology domain containing O1
2539	0.016	0.00136	0.275	-3.2021	-0.880625	751.4	G6PD	glucose-6-phosphate dehydrogenase
463	0.0161	0.00137	0.271	-3.20055	-0.866804	4700.15	ZFHX3	zinc finger homeobox 3
107986707	0.0161	0.00138	0.408	-3.19932	-1.30626	175.68	LOC107986707	uncharacterized LOC107986707
23395	0.0162	0.00138	0.172	3.19831	0.548617	598.58	LARS2	leucyl-tRNA synthetase 2, mitochondrial
107986523	0.0163	0.00139	0.955	-3.19655	-3.05155	7.93	LOC107986523	uncharacterized LOC107986523
[truncated: 21,962 more rows]

## Sheet: GSE202497_EarlyGBC-NT
GeneID	padj	pvalue	-logpval	lfcSE	stat	log2FoldChange	baseMean	Symbol	Description
7012	0.0495	0.00121	2.91721	0.7509	3.23621	2.43007	641.19	TERC	telomerase RNA component
574029	0.0481	0.00116	2.93554	0.7701	3.24745	2.50101	29.01	DUSP5P1	dual specificity phosphatase 5 pseudogene 1
10753	0.0481	0.00116	2.93554	1.3898	3.24757	4.51357	529.92	CAPN9	calpain 9
100507056	0.0481	0.00115	2.9393	1.1204	3.25091	3.64233	295.96	CCAT1	colon cancer associated transcript 1
54475	0.0481	0.00115	2.9393	0.4667	3.25105	1.51732	238.28	NLE1	notchless homolog 1
80178	0.0481	0.00115	2.9393	0.8878	3.24993	2.88537	28.38	TEDC2	tubulin epsilon and delta complex 2
200403	0.0478	0.00114	2.9431	0.9497	3.25404	3.09036	38.88	VWA3B	von Willebrand factor A domain containing 3B
79853	0.0476	0.00112	2.95078	1.3214	3.25752	4.30462	119.36	TM4SF20	transmembrane 4 L six family member 20
51804	0.0472	0.00111	2.95468	0.6708	3.2621	2.18824	135.46	SIX4	SIX homeobox 4
84152	0.0474	0.00111	2.95468	1.1521	3.26025	3.75608	305.92	PPP1R1B	protein phosphatase 1 regulatory inhibitor subunit 1B
57159	0.047	0.0011	2.95861	0.9362	3.26354	3.05531	46.82	TRIM54	tripartite motif containing 54
64714	0.0466	0.00109	2.96257	1.5318	3.26707	5.0044	435.62	PDIA2	protein disulfide isomerase family A member 2
54058	0.0464	0.00108	2.96658	0.4297	3.26919	1.40469	163.4	C21orf58	chromosome 21 open reading frame 58
644990	0.0465	0.00108	2.96658	0.3801	3.26821	1.2423	22.46	THRB-AS1	THRB antisense RNA 1
59341	0.0463	0.00107	2.97062	0.8219	3.27065	2.68807	114.96	TRPV4	transient receptor potential cation channel subfamily V member 4
3505	0.0459	0.00106	2.97469	1.1957	3.27516	3.91612	125.51	IGHGP	immunoglobulin heavy constant gamma P (non-functional)
101101776	0.0458	0.00105	2.97881	0.6532	3.27731	2.1406	81.4	BMS1P17	BMS1 pseudogene 17
3009	0.0455	0.00104	2.98297	0.7495	3.28002	2.45845	297.2	H1-5	H1.5 linker histone, cluster member
85019	0.0453	0.00103	2.98716	0.4544	3.28244	1.49145	279.8	TMEM241	transmembrane protein 241
10563	0.0447	0.00101	2.99568	0.9427	3.28759	3.09927	15.02	CXCL13	C-X-C motif chemokine ligand 13
2146	0.0443	0.001	3	0.4776	3.29055	1.57161	271.03	EZH2	enhancer of zeste 2 polycomb repressive complex 2 subunit
8190	0.0443	0.001	3	1.2821	3.29057	4.21886	79.29	MIA	MIA SH3 domain containing
196	0.0433	0.000961	3.01728	0.4407	3.30176	1.45515	6059.38	AHR	aryl hydrocarbon receptor
284933	0.0432	0.000958	3.01863	1.2994	3.30267	4.29141	34.98	LOC284933	uncharacterized LOC284933
8342	0.0426	0.000933	3.03012	0.6957	3.31012	2.30299	60.09	H2BC14	H2B clustered histone 14
5967	0.0426	0.000931	3.03105	1.5515	3.31045	5.13617	2254.11	REG1A	regenerating family member 1 alpha
378	0.0424	0.000924	3.03433	0.3776	3.3128	1.25106	3413.4	ARF4	ADP ribosylation factor 4
149175	0.042	0.000913	3.03953	0.7762	3.3161	2.57401	164.67	MANEAL	mannosidase endo-alpha like
63967	0.0413	0.000897	3.04721	0.9011	3.32107	2.99272	157.07	CLSPN	claspin
10721	0.0408	0.000883	3.05404	0.8006	3.32545	2.6622	162.63	POLQ	DNA polymerase theta
10942	0.0408	0.000883	3.05404	1.0607	3.3253	3.52711	97.48	PRSS21	serine protease 21
1033	0.0408	0.00088	3.05552	0.7694	3.32617	2.55904	40.9	CDKN3	cyclin dependent kinase inhibitor 3
26472	0.04	0.000858	3.06651	0.3986	3.33327	1.32854	263.75	PPP1R14B	protein phosphatase 1 regulatory inhibitor subunit 14B
79733	0.0387	0.000817	3.08778	1.0001	3.34688	3.34716	68.02	E2F8	E2F transcription factor 8
29128	0.0386	0.000812	3.09044	0.7474	3.34881	2.50298	286.32	UHRF1	ubiquitin like with PHD and ring finger domains 1
107985362	0.0384	0.000805	3.0942	1.2488	3.35115	4.18489	181.7	LOC107985362	uncharacterized LOC107985362
767	0.0384	0.000804	3.09474	0.6884	3.35135	2.30699	100.53	CA8	carbonic anhydrase 8
8335	0.0384	0.0008	3.09691	0.8149	3.35286	2.73228	83.96	H2AC4	H2A clustered histone 4
107986935	0.0384	0.0008	3.09691	1.1665	3.35263	3.91087	18.27	LOC107986935	uncharacterized LOC107986935
8796	0.0378	0.000785	3.10513	1.8688	3.35808	6.27572	42.42	SCEL	sciellin
105369890	0.0371	0.000765	3.11634	1.4013	3.36527	4.71574	57.28	LOC105369890	uncharacterized LOC105369890
284340	0.0369	0.000758	3.12033	0.8776	3.36756	2.95541	137.27	CXCL17	C-X-C motif chemokine ligand 17
105371919	0.0369	0.000757	3.1209	1.0821	3.36797	3.64437	15.6	LINC01977	long intergenic non-protein coding RNA 1977
440905	0.0367	0.000749	3.12552	1.7067	3.37114	5.75365	33.03	FAR2P1	fatty acyl-CoA reductase 2 pseudogene 1
10112	0.0366	0.000746	3.12726	0.5493	3.37225	1.8523	84.23	KIF20A	kinesin family member 20A
220042	0.0364	0.00074	3.13077	0.7072	3.37436	2.38645	36.65	DDIAS	DNA damage induced apoptosis suppressor
2906	0.0364	0.000737	3.13253	0.9063	3.37526	3.05904	166.4	GRIN2D	glutamate ionotropic receptor NMDA type subunit 2D
25817	0.0352	0.000707	3.15058	0.4649	3.38693	1.57462	196.01	TAFA5	TAFA chemokine like family member 5
333932	0.0352	0.000705	3.15181	0.6959	3.38767	2.35739	120.9	H3C15	H3 clustered histone 15
8294	0.0345	0.000689	3.16178	0.4215	3.39401	1.43057	100.86	H4C9	H4 clustered histone 9
9232	0.0343	0.000681	3.16685	0.663	3.39717	2.2522	53.08	PTTG1	PTTG1 regulator of sister chromatid separation, securin
340017	0.0342	0.000679	3.16813	1.4973	3.39788	5.08768	27.25	LINC02433	long intergenic non-protein coding RNA 2433
115908	0.034	0.000674	3.17134	0.9465	3.40014	3.2184	529.72	CTHRC1	collagen triple helix repeat containing 1
54147	0.034	0.000671	3.17328	0.6402	3.40102	2.17735	15.64	BACH1-IT3	BACH1 intronic transcript 3
9022	0.0339	0.000667	3.17587	0.7269	3.40262	2.47351	44.14	CLIC3	chloride intracellular channel 3
105370781	0.0337	0.000662	3.17914	0.6021	3.40491	2.04999	35.47	LOC105370781	uncharacterized LOC105370781
100874195	0.0331	0.000646	3.18977	0.8686	3.41147	2.96328	8.01	DIAPH3-AS1	DIAPH3 antisense RNA 1
54972	0.0331	0.000644	3.19111	0.6756	3.4122	2.30537	301.11	TMEM132A	transmembrane protein 132A
126961	0.033	0.000642	3.19246	0.6816	3.41336	2.32654	124.29	H3C14	H3 clustered histone 14
128272	0.0329	0.000635	3.19723	0.4764	3.4161	1.62726	166.58	ARHGEF19	Rho guanine nucleotide exchange factor 19
1030	0.0326	0.000627	3.20273	0.7606	3.4196	2.60094	261.82	CDKN2B	cyclin dependent kinase inhibitor 2B
701	0.0325	0.000623	3.20551	0.9131	3.42123	3.12392	105	BUB1B	BUB1 mitotic checkpoint serine/threonine kinase B
27299	0.032	0.000605	3.21824	0.8077	3.42927	2.76981	38.49	ADAMDEC1	ADAM like decysin 1
84632	0.0315	0.000592	3.22768	0.312	3.43515	1.07182	486.11	AFAP1L2	actin filament associated protein 1 like 2
51146	0.0314	0.00059	3.22915	1.2922	3.43622	4.44012	93.52	A4GNT	alpha-1,4-N-acetylglucosaminyltransferase
9547	0.0314	0.000588	3.23062	0.963	3.43725	3.3101	1260.79	CXCL14	C-X-C motif chemokine ligand 14
7941	0.0311	0.00058	3.23657	0.7027	3.44066	2.41788	110.02	PLA2G7	phospholipase A2 group VII
9787	0.031	0.000576	3.23958	1.1002	3.44257	3.78749	95.2	DLGAP5	DLG associated protein 5
51203	0.031	0.000576	3.23958	0.7312	3.44254	2.5172	243.56	NUSAP1	nucleolar and spindle associated protein 1
4234	0.0302	0.000553	3.25727	0.4187	3.45381	1.44607	183.8	METTL1	methyltransferase 1, tRNA methylguanosine
991	0.0296	0.000541	3.2668	0.7157	3.45974	2.4761	116.34	CDC20	cell division cycle 20
6282	0.0296	0.000541	3.2668	0.3638	3.45964	1.25859	2037.51	S100A11	S100 calcium binding protein A11
134637	0.0286	0.000516	3.28735	0.3812	3.47239	1.32361	349.98	ADAT2	adenosine deaminase tRNA specific 2
79801	0.0285	0.000513	3.28988	0.7363	3.47409	2.55797	64	SHCBP1	SHC binding and spindle associated 1
362	0.0284	0.00051	3.29243	1.3679	3.47551	4.75415	362.06	AQP5	aquaporin 5
728034	0.0283	0.000505	3.29671	0.3437	3.47815	1.19549	361.59	BMS1P23	BMS1 pseudogene 23
55165	0.0279	0.000496	3.30452	0.9075	3.48288	3.16063	74.05	CEP55	centrosomal protein 55
51208	0.0276	0.000488	3.31158	1.4366	3.48741	5.00991	4016.3	CLDN18	claudin 18
11226	0.0274	0.000481	3.31785	1.0981	3.49086	3.83342	732.5	GALNT6	polypeptide N-acetylgalactosaminyltransferase 6
114118903	0.0271	0.000477	3.32148	0.7188	3.49353	2.5111	61.99	ARHGAP11A-SCG5	ARHGAP11A-SCG5 readthrough
147699	0.0271	0.000473	3.32514	0.7176	3.49554	2.50857	71.71	PPM1N	protein phosphatase, Mg2+/Mn2+ dependent 1N (putative)
81930	0.027	0.000472	3.32606	0.7385	3.49642	2.58203	56.28	KIF18A	kinesin family member 18A
7739	0.0266	0.000462	3.33536	0.3755	3.50207	1.31494	430.04	ZNF185	zinc finger protein 185 with LIM domain
102723961	0.026	0.000448	3.34872	1.0101	3.51012	3.54571	34.93	LOC102723961
2191	0.0257	0.000442	3.35458	1.0774	3.51338	3.78545	426.34	FAP	fibroblast activation protein alpha
114787	0.0257	0.000441	3.35556	0.7998	3.51429	2.81082	82.57	GPRIN1	G protein regulated inducer of neurite outgrowth 1
23251	0.0253	0.000433	3.36351	0.4472	3.51935	1.57372	80.64	MINAR1	membrane integral NOTCH2 associated receptor 1
89839	0.0253	0.000431	3.36552	0.6471	3.52019	2.27776	120.79	ARHGAP11B	Rho GTPase activating protein 11B
286827	0.0251	0.000427	3.36957	0.599	3.52294	2.11037	116.05	TRIM59	tripartite motif containing 59
105378860	0.0247	0.000417	3.37986	0.3713	3.52929	1.31045	46.53	LOC105378860
414763	0.0242	0.000407	3.39041	0.6647	3.53573	2.35027	84.61	BMS1P18	BMS1 pseudogene 18
1164	0.0242	0.000406	3.39147	0.6251	3.53637	2.21071	70.05	CKS2	CDC28 protein kinase regulatory subunit 2
9824	0.0238	0.000396	3.4023	0.7103	3.54291	2.51649	136.07	ARHGAP11A	Rho GTPase activating protein 11A
107985915	0.0235	0.000391	3.40782	0.3158	3.54639	1.12009	162.63	LOC107985915	MAGE-like protein 2
8969	0.0235	0.000391	3.40782	0.6281	3.5461	2.22728	198.86	H2AC11	H2A clustered histone 11
1062	0.0234	0.000386	3.41341	0.6143	3.5498	2.18052	179.83	CENPE	centromere protein E
401097	0.0234	0.000384	3.41567	0.4119	3.55086	1.46246	20.39	C3orf80	chromosome 3 open reading frame 80
9768	0.0233	0.000381	3.41908	0.8752	3.55303	3.10959	52.14	PCLAF	PCNA clamp associated factor
107986431	0.0229	0.000373	3.42829	0.707	3.55873	2.51608	75.95	LOC107986431
3223	0.0228	0.000369	3.43297	1.8417	3.56136	6.55893	19.64	HOXC6	homeobox C6
107987046	0.0227	0.000367	3.43533	1.0011	3.56239	3.56641	52.14	LOC107987046	uncharacterized LOC107987046
107985486	0.0217	0.000349	3.45717	0.4113	3.57609	1.47086	67.21	LOC107985486	uncharacterized LOC107985486
8318	0.0217	0.000348	3.45842	0.7112	3.57673	2.54374	63.39	CDC45	cell division cycle 45
10024	0.0208	0.000329	3.4828	0.8453	3.59145	3.03573	48.94	TROAP	trophinin associated protein
1063	0.0208	0.000327	3.48545	0.7728	3.59316	2.77667	396.93	CENPF	centromere protein F
3070	0.0208	0.000326	3.48678	0.5626	3.59332	2.02145	630.42	HELLS	helicase, lymphoid specific
11200	0.0208	0.000325	3.48812	0.3622	3.59442	1.30192	114.41	CHEK2	checkpoint kinase 2
6472	0.0207	0.000321	3.49349	0.4329	3.59749	1.55725	690.23	SHMT2	serine hydroxymethyltransferase 2
3196	0.0206	0.00032	3.49485	0.9895	3.59888	3.56099	21.09	TLX2	T cell leukemia homeobox 2
105372521	0.0203	0.000313	3.50446	0.3371	3.60423	1.21515	145.45	LOC105372521	uncharacterized LOC105372521
81624	0.0202	0.000311	3.50724	0.8464	3.60601	3.05207	94.59	DIAPH3	diaphanous related formin 3
103695433	0.0202	0.00031	3.50864	2.1903	3.60686	7.90012	25.39	LINC01322	long intergenic non-protein coding RNA 1322
105372862	0.0202	0.000308	3.51145	0.792	3.60887	2.85817	40.21	LOC105372862	uncharacterized LOC105372862
25803	0.0201	0.000305	3.5157	1.2038	3.61097	4.34692	498.37	SPDEF	SAM pointed domain containing ETS transcription factor
4751	0.0198	0.000299	3.52433	1.0592	3.61601	3.8301	50.36	NEK2	NIMA related kinase 2
3299	0.0197	0.000296	3.52871	0.4415	3.61875	1.59783	631.87	HSF4	heat shock transcription factor 4
4651	0.0196	0.000294	3.53165	0.5591	3.62023	2.0241	3253.58	MYO10	myosin X
107986169	0.0194	0.000286	3.54363	1.1779	3.62771	4.27323	11.51	LOC107986169
55771	0.0193	0.000285	3.54516	0.6275	3.629	2.27733	91.12	PRR11	proline rich 11
8368	0.0191	0.000279	3.5544	0.7245	3.63409	2.6329	57.09	H4C13	H4 clustered histone 13
128239	0.0188	0.00027	3.56864	0.8192	3.64204	2.98345	457.02	IQGAP3	IQ motif containing GTPase activating protein 3
641364	0.0187	0.000269	3.57025	1.429	3.64352	5.2065	291.28	SLC7A11-AS1	SLC7A11 antisense RNA 1
105373225	0.0185	0.000262	3.5817	0.9236	3.65003	3.37112	49.66	LOC105373225	uncharacterized LOC105373225
9833	0.0185	0.000262	3.5817	0.745	3.65013	2.71936	78.34	MELK	maternal embryonic leucine zipper kinase
81839	0.0184	0.000259	3.5867	0.4563	3.65277	1.66663	526.6	VANGL1	VANGL planar cell polarity protein 1
675	0.0181	0.000252	3.5986	0.4705	3.65986	1.72185	249.01	BRCA2	BRCA2 DNA repair associated
26586	0.0179	0.000249	3.6038	0.5382	3.66349	1.9718	279.6	CKAP2	cytoskeleton associated protein 2
28969	0.0178	0.000247	3.6073	0.3444	3.66557	1.26254	550.46	BZW2	basic leucine zipper and W2 domains 2
3833	0.0178	0.000245	3.61083	0.7498	3.66693	2.74936	136.49	KIFC1	kinesin family member C1
503637	0.0178	0.000245	3.61083	0.6409	3.66761	2.35047	205.8	DUXAP8	double homeobox A pseudogene 8
647121	0.0174	0.000238	3.62342	0.7032	3.67473	2.58403	106.3	EMBP1	embigin pseudogene 1
26770	0.0168	0.00023	3.63827	0.3769	3.68409	1.38871	34.61	SNORD79	small nucleolar RNA, C/D box 79
64946	0.0168	0.000229	3.64016	0.3696	3.68425	1.36155	29.17	CENPH	centromere protein H
112268302	0.0168	0.000229	3.64016	0.6705	3.68496	2.47075	27.61	LOC112268302
10926	0.0166	0.000224	3.64975	0.3305	3.69014	1.21957	128.22	DBF4	DBF4 zinc finger
113130	0.016	0.000216	3.66555	0.8706	3.69938	3.22069	90.89	CDCA5	cell division cycle associated 5
144455	0.0159	0.000214	3.66959	0.9345	3.70245	3.45987	77.78	E2F7	E2F transcription factor 7
84830	0.0158	0.000211	3.67572	0.5442	3.70554	2.01652	45.31	ADTRP	androgen dependent TFPI regulating protein
503638	0.0157	0.000209	3.67985	0.5797	3.70768	2.1494	457.35	DUXAP9	double homeobox A pseudogene 9
10643	0.0154	0.000205	3.68825	1.1602	3.71262	4.30735	331.16	IGF2BP3	insulin like growth factor 2 mRNA binding protein 3
400043	0.0152	0.000201	3.6968	0.568	3.71821	2.1118	250.54	LINC02381	long intergenic non-protein coding RNA 2381
102725509	0.0149	0.000196	3.70774	0.6437	3.72415	2.39711	49.74	LINC01232	long intergenic non-protein coding RNA 1232
57167	0.0148	0.000195	3.70997	1.2878	3.72531	4.79738	90.81	SALL4	spalt like transcription factor 4
6281	0.0148	0.000193	3.71444	0.4615	3.72759	1.72019	2272.18	S100A10	S100 calcium binding protein A10
204962	0.0143	0.000185	3.73283	1.0833	3.73826	4.04982	228.06	SLC44A5	solute carrier family 44 member 5
1311	0.0142	0.000183	3.73755	1.4712	3.74104	5.50363	884.73	COMP	cartilage oligomeric matrix protein
101927857	0.0132	0.000168	3.77469	0.8595	3.76293	3.23409	24.62	LOC101927857	uncharacterized LOC101927857
105369764	0.0131	0.000167	3.77728	1.324	3.76507	4.98508	65.46	LOC105369764	uncharacterized LOC105369764
151648	0.0124	0.000155	3.80967	0.5148	3.78274	1.94739	50.13	SGO1	shugoshin 1
7162	0.0122	0.000151	3.82102	0.3751	3.78922	1.42147	547.89	TPBG	trophoblast glycoprotein
55872	0.0119	0.000148	3.82974	1.1679	3.79428	4.43151	53.39	PBK	PDZ binding kinase
124056	0.0119	0.000148	3.82974	0.4823	3.79445	1.83	53.38	NOXO1	NADPH oxidase organizer 1
1894	0.0119	0.000147	3.83268	0.5955	3.79571	2.26019	452.17	ECT2	epithelial cell transforming 2
11169	0.0119	0.000146	3.83565	0.4603	3.79704	1.74764	177.8	WDHD1	WD repeat and HMG-box DNA binding protein 1
898	0.0118	0.000143	3.84466	0.6087	3.8034	2.31532	32.89	CCNE1	cyclin E1
3620	0.0117	0.000141	3.85078	0.3308	3.80602	1.25921	42.38	IDO1	indoleamine 2,3-dioxygenase 1
64105	0.0117	0.00014	3.85387	0.5348	3.80885	2.03711	76.38	CENPK	centromere protein K
55038	0.0116	0.000138	3.86012	0.4128	3.81107	1.57308	120	CDCA4	cell division cycle associated 4
374393	0.0113	0.000134	3.8729	0.9223	3.8199	3.523	137.76	FAM111B	FAM111 trypsin like peptidase B
9928	0.0113	0.000133	3.87615	0.7448	3.82099	2.84584	82.35	KIF14	kinesin family member 14
7272	0.0111	0.000131	3.88273	0.9347	3.8253	3.57563	77.76	TTK	TTK protein kinase
389549	0.0111	0.00013	3.88606	1.5365	3.82635	5.87922	34.4	FEZF1	FEZ family zinc finger 1
55083	0.0107	0.000124	3.90658	0.9534	3.83717	3.65826	878.65	KIF26B	kinesin family member 26B
5984	0.0107	0.000124	3.90658	0.316	3.83783	1.2126	189.69	RFC4	replication factor C subunit 4
8352	0.0106	0.000123	3.91009	0.7704	3.84028	2.95856	180.58	H3C3	H3 clustered histone 3
6783	0.0103	0.000118	3.92812	1.4623	3.84989	5.6296	147.65	SULT1E1	sulfotransferase family 1E member 1
641	0.01	0.000115	3.9393	0.6261	3.8567	2.4148	89.45	BLM	BLM RecQ like helicase
157313	0.00981	0.000112	3.95078	0.872	3.86318	3.36873	94.67	CDCA2	cell division cycle associated 2
771	0.00981	0.000112	3.95078	0.9652	3.86404	3.72971	1391.39	CA12	carbonic anhydrase 12
10562	0.00974	0.00011	3.95861	2.2572	3.86765	8.73012	17775	OLFM4	olfactomedin 4
1048	0.00964	0.000108	3.96658	1.6596	3.87103	6.42425	481.68	CEACAM5	CEA cell adhesion molecule 5
11065	0.00943	0.000105	3.97881	0.9787	3.87835	3.79584	73.18	UBE2C	ubiquitin conjugating enzyme E2 C
5367	0.00841	9.21e-05	4.03574	0.5468	3.91056	2.13847	17.97	PMCH	pro-melanin concentrating hormone
9319	0.00832	9.04e-05	4.04383	0.9223	3.91497	3.61088	124.9	TRIP13	thyroid hormone receptor interactor 13
147664	0.00832	9.04e-05	4.04383	1.2106	3.91509	4.73942	15.77	ERVV-1	endogenous retrovirus group V member 1, envelope
92312	0.00803	8.66e-05	4.06248	0.5854	3.92524	2.29772	93.06	MEX3A	mex-3 RNA binding family member A
4605	0.00749	8.02e-05	4.09583	1.0731	3.94377	4.23208	160.38	MYBL2	MYB proto-oncogene like 2
3670	0.00742	7.91e-05	4.10182	2.0747	3.94702	8.18875	31.02	ISL1	ISL LIM homeobox 1
3161	0.00742	7.88e-05	4.10347	0.7123	3.94798	2.812	58.47	HMMR	hyaluronan mediated motility receptor
22974	0.00726	7.68e-05	4.11464	0.8305	3.95421	3.2838	237.7	TPX2	TPX2 microtubule nucleation factor
91683	0.00717	7.49e-05	4.12552	0.9627	3.9601	3.81227	93.39	SYT12	synaptotagmin 12
6241	0.00707	7.33e-05	4.1349	0.8951	3.96539	3.54959	276.46	RRM2	ribonucleotide reductase regulatory subunit M2
3216	0.00702	7.21e-05	4.14206	1.2512	3.96932	4.9663	176.95	HOXB6	homeobox B6
105369301	0.00702	7.21e-05	4.14206	0.7825	3.9692	3.1058	61.45	CLDN14-AS1	CLDN14 antisense RNA 1
55248	0.00699	7.11e-05	4.14813	0.2649	3.97262	1.05218	129.17	PACC1	proton activated chloride channel 1
2122	0.00694	7.02e-05	4.15366	0.8265	3.97556	3.28562	3120.03	MECOM	MDS1 and EVI1 complex locus
55635	0.00678	6.83e-05	4.16558	0.957	3.98197	3.81057	68.64	DEPDC1	DEP domain containing 1
105369168	0.00644	6.42e-05	4.19246	1.5208	3.99674	6.07835	27.17	LINC02934	long intergenic non-protein coding RNA 2934
23314	0.00644	6.39e-05	4.1945	0.3599	3.998	1.43881	239.43	SATB2	SATB homeobox 2
146909	0.00644	6.38e-05	4.19518	0.8111	3.99831	3.24311	102.94	KIF18B	kinesin family member 18B
109729173	0.00635	6.25e-05	4.20412	1.0557	4.0033	4.22636	62.37	TFAP2A-AS2	TFAP2A antisense RNA 2
9620	0.00588	5.71e-05	4.24336	0.5891	4.02467	2.37075	1329.98	CELSR1	cadherin EGF LAG seven-pass G-type receptor 1
79949	0.00587	5.68e-05	4.24565	1.0843	4.02593	4.36542	211.6	PLEKHS1	pleckstrin homology domain containing S1
503639	0.00579	5.55e-05	4.25571	0.5955	4.03109	2.40062	285.28	DUXAP10	double homeobox A pseudogene 10
23397	0.00579	5.5e-05	4.25964	0.6415	4.03326	2.58721	71.07	NCAPH	non-SMC condensin I complex subunit H
112268238	0.00567	5.32e-05	4.27409	0.4231	4.04125	1.70995	219.79	LOC112268238	replaced by ID 554313
643988	0.0054	4.93e-05	4.30715	0.6579	4.05893	2.67042	48.35	FNDC10	fibronectin type III domain containing 10
91373	0.00526	4.78e-05	4.32057	0.3363	4.06609	1.36728	248.55	UAP1L1	UDP-N-acetylglucosamine pyrophosphorylase 1 like 1
115019	0.00524	4.74e-05	4.32422	1.5001	4.06812	6.1027	988.09	SLC26A9	solute carrier family 26 member 9
4320	0.00507	4.48e-05	4.34872	1.3518	4.08103	5.51659	1354.89	MMP11	matrix metallopeptidase 11
107986475	0.00498	4.39e-05	4.35754	0.5917	4.08614	2.41759	23.54	LOC107986475	uncharacterized LOC107986475
65010	0.00475	4.16e-05	4.38091	0.3237	4.09858	1.32657	400.27	SLC26A6	solute carrier family 26 member 6
51666	0.00472	4.11e-05	4.38616	1.7557	4.10096	7.2	1002.42	ASB4	ankyrin repeat and SOCS box containing 4
7153	0.00467	4.05e-05	4.39254	0.9095	4.10448	3.73304	725.86	TOP2A	DNA topoisomerase II alpha
259266	0.00437	3.72e-05	4.42946	0.7934	4.12448	3.27232	286.68	ASPM	assembly factor for spindle microtubules
105374986	0.00428	3.61e-05	4.44249	0.8098	4.1312	3.34556	32.68	LOC105374986	uncharacterized LOC105374986
9096	0.00422	3.5e-05	4.45593	0.6453	4.13814	2.67046	278.1	TBX18	T-box transcription factor 18
171177	0.00417	3.44e-05	4.46344	1.2624	4.14219	5.22915	60.23	RHOV	ras homolog family member V
1462	0.00417	3.43e-05	4.46471	0.6601	4.14275	2.73478	12567.6	VCAN	versican
100422894	0.00405	3.28e-05	4.48413	1.1517	4.15282	4.78269	51.83	MIR4260	microRNA 4260
1045	0.00373	2.98e-05	4.52578	1.25	4.17514	5.21897	74.29	CDX2	caudal type homeobox 2
101928646	0.00373	2.97e-05	4.52724	0.5752	4.17614	2.40222	14.81	BMAL2-AS1	BMAL2 antisense RNA 1
8507	0.00373	2.96e-05	4.52871	0.4118	4.17688	1.72	1343.35	ENC1	ectodermal-neural cortex 1
1131	0.00372	2.92e-05	4.53462	0.8757	4.17943	3.65996	581.22	CHRM3	cholinergic receptor muscarinic 3
9156	0.00365	2.85e-05	4.54516	0.889	4.18495	3.72062	63.83	EXO1	exonuclease 1
4830	0.00359	2.79e-05	4.5544	0.4896	4.19024	2.05174	286.84	NME1	NME/NM23 nucleoside diphosphate kinase 1
57486	0.00359	2.77e-05	4.55752	0.3557	4.19131	1.49081	514.15	NLN	neurolysin
1029	0.00308	2.35e-05	4.62893	1.0612	4.22845	4.48722	136	CDKN2A	cyclin dependent kinase inhibitor 2A
105373266	0.00303	2.3e-05	4.63827	1.331	4.23363	5.63485	48.74	LOC105373266
144766	0.00293	2.19e-05	4.65956	2.1499	4.24425	9.12473	115.76	LINC00355	long intergenic non-protein coding RNA 355
6424	0.0025	1.8e-05	4.74473	1.3075	4.28869	5.60747	1256.28	SFRP4	secreted frizzled related protein 4
283212	0.0025	1.8e-05	4.74473	0.3349	4.28877	1.43615	45.55	KLHL35	kelch like family member 35
154860	0.0025	1.77e-05	4.75203	2.0127	4.29242	8.63948	82.72	FEZF1-AS1	FEZF1 antisense RNA 1
54443	0.00244	1.68e-05	4.77469	0.8224	4.30336	3.53926	267.24	ANLN	anillin, actin binding protein
1869	0.00243	1.67e-05	4.77728	0.6079	4.30538	2.6173	76.35	E2F1	E2F transcription factor 1
7804	0.00243	1.65e-05	4.78252	0.4413	4.3076	1.90077	270.26	LRP8	LDL receptor related protein 8
1001	0.00241	1.6e-05	4.79588	1.0849	4.31384	4.68013	172.72	CDH3	cadherin 3
105369370	0.00238	1.57e-05	4.8041	1.0298	4.3185	4.44701	72.16	LOC105369370	uncharacterized LOC105369370
112609	0.00226	1.47e-05	4.83268	0.5998	4.33273	2.59858	85.22	MRAP2	melanocortin 2 receptor accessory protein 2
5268	0.00225	1.45e-05	4.83863	1.2491	4.33636	5.41659	383.47	SERPINB5	serpin family B member 5
23322	0.00207	1.26e-05	4.89963	0.2417	4.36728	1.05552	367.6	RPGRIP1L	RPGRIP1 like
56704	0.00207	1.25e-05	4.90309	0.6703	4.36817	2.92801	64.67	JPH1	junctophilin 1
1104	0.00197	1.17e-05	4.93181	0.3258	4.38295	1.42793	487.01	RCC1	regulator of chromosome condensation 1
24137	0.00184	1.08e-05	4.96658	0.8041	4.40069	3.53846	92.33	KIF4A	kinesin family member 4A
10403	0.0018	1.04e-05	4.98297	0.5602	4.40898	2.46997	65.44	NDC80	NDC80 kinetochore complex component
3868	0.00168	9.59e-06	5.01818	1.7274	4.42618	7.64598	119.9	KRT16	keratin 16
26579	0.00167	9.43e-06	5.02549	1.2719	4.42987	5.63419	76.51	MYEOV	myeloma overexpressed
7472	0.00146	8.14e-06	5.08938	1.5098	4.46158	6.73627	189.31	WNT2	Wnt family member 2
10669	0.00132	7.18e-06	5.14388	0.6356	4.48826	2.85291	126.27	CGREF1	cell growth regulator with EF-hand domain 1
7020	0.00119	6.42e-06	5.19246	0.9956	4.5121	4.49213	206.94	TFAP2A	transcription factor AP-2 alpha
105369842	0.00111	5.82e-06	5.23508	1.4009	4.53272	6.3499	80.35	LOC105369842	uncharacterized LOC105369842
111216275	0.00106	5.43e-06	5.2652	1.4078	4.54761	6.40216	49.87	KIF26B-AS1	KIF26B antisense RNA 1
83998	0.00104	5.29e-06	5.27654	2.6886	4.55301	12.2413	514.95	REG4	regenerating family member 4
27290	0.00102	5.14e-06	5.28904	1.6776	4.55897	7.64822	1461.27	SPINK4	serine peptidase inhibitor Kazal type 4
3872	0.000846	4.02e-06	5.39577	1.7253	4.61045	7.9542	3055.48	KRT17	keratin 17
85236	0.000731	3.37e-06	5.47237	0.3139	4.64706	1.4587	729.81	H2BC12	H2B clustered histone 12
8354	0.000731	3.35e-06	5.47496	0.5658	4.64825	2.63006	88.83	H3C11	H3 clustered histone 11
5471	0.000673	3.01e-06	5.52143	0.3852	4.67012	1.79892	234.95	PPAT	phosphoribosyl pyrophosphate amidotransferase
255738	0.000673	3e-06	5.52288	1.0449	4.67108	4.88079	198.12	PCSK9	proprotein convertase subtilisin/kexin type 9
6098	0.000603	2.59e-06	5.5867	0.9849	4.70075	4.62971	57.4	ROS1	ROS proto-oncogene 1, receptor tyrosine kinase
3914	0.000493	2.06e-06	5.68613	0.9855	4.74769	4.67894	1824.16	LAMB3	laminin subunit beta 3
11254	0.000427	1.75e-06	5.75696	2.0814	4.78052	9.95027	344.53	SLC6A14	solute carrier family 6 member 14
54517	0.000364	1.44e-06	5.84164	0.2815	4.81906	1.35657	313.19	PUS7	pseudouridine synthase 7
105374205	0.000344	1.35e-06	5.86967	0.869	4.83227	4.19943	105.47	MECOM-AS1	MECOM antisense RNA 1
5222	0.000213	7.67e-07	6.1152	1.6413	4.94354	8.11404	626.78	PGA5	pepsinogen A5
27042	0.000139	4.76e-07	6.32239	0.231	5.03581	1.16323	672.62	UTP25	UTP25 small subunit processome component
8420	9.64e-05	2.91e-07	6.53611	0.2373	5.12941	1.2174	395.97	SNHG3	small nucleolar RNA host gene 3
6374	9.63e-05	2.86e-07	6.54363	1.552	5.1322	7.96532	507.13	CXCL5	C-X-C motif chemokine ligand 5
643911	9.63e-05	2.86e-07	6.54363	0.7692	5.13221	3.94779	86.09	CRNDE	colorectal neoplasia differentially expressed
4583	6.24e-05	1.75e-07	6.75696	1.6581	5.22364	8.66128	647.99	MUC2	mucin 2, oligomeric mucus/gel-forming
9982	5.65e-05	1.5e-07	6.82391	2.0054	5.25197	10.5321	157.48	FGFBP1	fibroblast growth factor binding protein 1
105374206	4.09e-05	9.46e-08	7.02411	0.9135	5.33672	4.87516	73.11	LOC105374206	uncharacterized LOC105374206
654463	2.42e-05	5.2e-08	7.284	1.5649	5.44421	8.51968	1186.43	FER1L6	fer-1 like family member 6
643847	1.26e-05	2.4e-08	7.61979	1.6639	5.58066	9.28581	1381.57	PGA4	pepsinogen A4
643834	6.37e-06	1.05e-08	7.97881	1.6688	5.72197	9.54896	2409.7	PGA3	pepsinogen A3
165545	2.46e-06	3.25e-09	8.48812	0.9287	5.91855	5.49663	190.68	DQX1	DEAQ-box RNA dependent ATPase 1
5831	1.94e-07	1.93e-10	9.71444	0.6029	6.36702	3.83852	547.42	PYCR1	pyrroline-5-carboxylate reductase 1
100506385	4.62e-08	3.06e-11	10.5143	0.443	6.64386	2.94333	85.85	LINC01426	long intergenic non-protein coding RNA 1426
56938	1.72e-08	9.97e-12	11.0013	0.3262	6.80692	2.22022	267.83	BMAL2	basic helix-loop-helix ARNT like 2
4192	1.55e-08	8.33e-12	11.0794	0.232	6.8328	1.58524	592.93	MDK	midkine
9383	2.57e-10	1.17e-13	12.9318	1.1017	7.42012	8.1745	5391.19	TSIX	TSIX transcript, XIST antisense RNA
7503	1.91e-13	4.73e-17	16.3251	1.1225	8.39313	9.42152	19907.3	XIST	X inactive specific transcript

## Sheet: GSE202497_AdvancedGBC-NT
GeneID	padj	pvalue	lfcSE	stat	log2FoldChange	baseMean	Symbol	Description
255043	2.98e-55	1.21e-59	0.2269	-16.2874	-3.69567	671.66	TMEM86B	transmembrane protein 86B
4036	6.88e-49	5.59e-53	0.4572	-15.3203	-7.00459	800.98	LRP2	LDL receptor related protein 2
285016	1.95e-44	2.37e-48	0.3	-14.6115	-4.3828	196.67	ALKAL2	ALK and LTK ligand 2
107985242	1.46e-39	2.38e-43	0.4287	-13.8049	-5.91758	261.07	LOC107985242	uncharacterized LOC107985242
[truncated: 25,043 more rows]

## Sheet: GSE132305_eCCA-NT
logFC	AveExpr	t	P.Value	adj.P.Val	B	Gene
[truncated: 49,386 more rows]
