# Supplementary material for: Proteomic profiling reveals CEACAM6 function in driving gallbladder cancer aggressiveness through integrin receptor, PRKCD and AKT/ERK signaling
Source: Cell Death Dis. 2024 Oct 28;15(10):780. doi: 10.1038/s41419-024-07171-x (PMC11519453; doi:10.1038/s41419-024-07171-x)
Supplement: Supplementary file 6 — Table S5 [file 41419_2024_7171_MOESM6_ESM.xlsx]

## Sheet: Tabelle1
ENSEMBL	SYMBOL	GENENAME	ENTREZID	ENZYME	PFAM	type_of_gene	chromosome	TF_Family	transcriptionfactor	SNU308_NTC_C01	SNU308_NTC_C02	SNU308_NTC_C03	SNU308_NTC_C04	SNU308_SiCEACAM6_2_C05	SNU308_SiCEACAM6_2_C06	SNU308_SiCEACAM6_2_C07	SNU308_SiCEACAM6_2_C08	SNU308_SiCEACAM6_3_C09	SNU308_SiCEACAM6_3_C10	SNU308_SiCEACAM6_3_C11	SNU308_SiCEACAM6_3_C12	logFC	AveExpr	t	P.Value	adj.P.Val	B
ENSG00000000003	TSPAN6	tetraspanin 6	7105		PF00335	protein_coding	chrX		0	1090.11	1076.57	988.821	964.328	996.177	896.379	930.748	975.731	1030.03	1043.45	1142.86	901.5	-0.0608643	5.50963	-0.922993	0.367352	0.825275	-6.32264
ENSG00000000419	DPM1	dolichyl-phosphate mannosyltransferase subunit 1, catalytic	8813	2.4.1.83	PF00535	protein_coding	chr20		0	873	913	781	805	906	852	810	835	1024	715	843	817	0.00768852	5.26566	0.10289	0.919106	0.987927	-6.71535
ENSG00000000457	SCYL3	SCY1 like pseudokinase 3	57147			protein_coding	chr1		0	260.188	286.039	302.134	255.053	257.812	268.976	295.604	274.333	295.126	274.336	270.081	266.477	-0.00166152	3.649	-0.0229164	0.981951	0.997252	-6.44306
ENSG00000000460	C1orf112	chromosome 1 open reading frame 112	55732		PF14868	protein_coding	chr1		0	169.821	177.964	165.993	173.299	159.392	127.463	155.396	124.612	167.972	120.703	153.982	132.361	-0.276793	2.78645	-2.80232	0.0112168	0.344493	-2.94641
ENSG00000000938	FGR	FGR proto-oncogene, Src family tyrosine kinase	2268	2.7.10.2	PF07714	protein_coding	chr1		0	38	25	40	32	37	27	38	29.0001	24	42	29	42	-0.0168629	0.607302	-0.0878157	0.930924	0.989905	-5.70152
ENSG00000000971	CFH	complement factor H	3075		PF00084	protein_coding	chr1		0	2249.47	2296.31	2244.37	2217.07	2392.08	2313.4	2342.38	2442.3	2564.73	2253.78	2654.37	2374.26	0.0996021	6.74657	2.05794	0.0532906	0.531522	-4.89819
ENSG00000001036	FUCA2	alpha-L-fucosidase 2	2519	3.2.1.51	PF16757	protein_coding	chr6		0	1436.26	1466.52	1295.79	1293.52	1400.69	1232.17	1148.84	1212.4	1449.01	1129.03	1235.53	1176.51	-0.141387	5.87014	-2.10012	0.0490191	0.521652	-4.74026
ENSG00000001084	GCLC	glutamate-cysteine ligase catalytic subunit	2729	6.3.2.2	PF03074	protein_coding	chr6		0	14332.4	14675.6	12855.8	12898.1	14112.4	12999.5	13650.8	13793.4	14626.6	11272.6	13096.1	10751.5	-0.075973	9.23078	-1.11325	0.279208	0.776124	-6.50079
ENSG00000001167	NFYA	nuclear transcription factor Y subunit alpha	4800		PF02045	protein_coding	chr6	NF-YA	1	243	322	280	253	261	216	261	279	279	245	289	255	-0.0722248	3.58969	-0.807758	0.429027	0.853055	-6.10681
ENSG00000001460	STPG1	sperm tail PG-rich repeat containing 1	90529		PF07004	protein_coding	chr1		0	464.764	486.25	530.05	511.134	527.054	551.191	513.7	482.81	492.03	496.671	482.436	451.122	0.00308238	4.50499	0.0471144	0.962904	0.99388	-6.60551
ENSG00000001461	NIPAL3	NIPA like domain containing 3	57185		PF05653	protein_coding	chr1		0	1507.55	1522.84	1538.77	1535.93	1497.33	1567.21	1631.91	1649.94	1599.51	1618.19	1547.98	1561.52	0.0522325	6.15418	1.13849	0.268783	0.768898	-6.1751
ENSG00000001497	LAS1L	LAS1 like ribosome biogenesis factor	81887		PF04031	protein_coding	chrX		0	1247	1294	1241	1203	1395	1260	1179	1270	1383	1064	1086	1036	-0.0525016	5.79157	-0.696226	0.494547	0.878038	-6.5405
ENSG00000001561	ENPP4	ectonucleotide pyrophosphatase/phosphodiesterase 4	22875		PF01663	protein_coding	chr6		0	336	374	360	365	320	372	442	393	443	475	438	365	0.167712	4.14272	1.80418	0.0867587	0.59743	-4.98437
ENSG00000001617	SEMA3F	semaphorin 3F	6405		PF01403	protein_coding	chr3		0	4483	4348	4791	4806	4217.71	4079	4032	4355.99	4076	4449	4347	4870	-0.100402	7.64463	-1.91151	0.0708299	0.567266	-5.2427
ENSG00000001626	CFTR	CF transmembrane conductance regulator	1080	3.6.3.49	PF14396	protein_coding	chr7		0	2	4	0	1	2	3	1.12439	2.61173	2	1	3	1	0.450186	-3.38722	0.778877	0.445453	0.859657	-4.75011
ENSG00000001629	ANKIB1	ankyrin repeat and IBR domain containing 1	54467		PF00023	protein_coding	chr7		0	1681.83	1790	1657	1718.98	1438.96	1512.96	1568.8	1600.92	1761	1868	1938.98	1488.97	-0.0636264	6.24197	-0.874966	0.3923	0.835224	-6.45084
ENSG00000001630	CYP51A1	cytochrome P450 family 51 subfamily A member 1	1595	1.14.13.70	PF00067	protein_coding	chr7		0	3055.22	3107.33	2852.82	2898.22	2845.95	2456.45	2637.47	2833.89	3060.73	2521.14	2892.85	2318.25	-0.149315	6.9832	-2.36144	0.0288027	0.448523	-4.37353
ENSG00000001631	KRIT1	KRIT1 ankyrin repeat containing	889		PF16705	protein_coding	chr7		0	920.251	908.019	826.07	910.667	919.292	873.865	972.231	925.261	967.918	854.42	1025.88	851.509	0.0494219	5.37516	0.820162	0.42209	0.848973	-6.39044
ENSG00000002016	RAD52	RAD52 homolog, DNA repair protein	5893		PF04098	protein_coding	chr12		0	148.59	168.933	150.581	159.676	153.812	165.747	147.702	156.975	175.583	147.217	198.158	154	0.0435904	2.86895	0.46382	0.64794	0.924448	-6.1561
ENSG00000002079	NA		NA			transcribed_unitary_pseudogene	chr7		0	12	9.5221	8	13	3	4	9	12	7.99999	11	12	12	-0.357397	-1.24254	-1.04068	0.310823	0.795552	-4.87722
ENSG00000002330	BAD	BCL2 associated agonist of cell death	572		PF10514	protein_coding	chr11		0	657.659	657.721	755.524	748.73	733.126	711.588	745.821	681.583	632.465	574.184	618.66	744.445	-0.0548177	4.96556	-0.721479	0.479223	0.871148	-6.41577
ENSG00000002549	LAP3	leucine aminopeptidase 3	51056	3.4.11.5	PF02789	protein_coding	chr4		0	561	547	540	538	544	520	555	543	511	374	509	423.999	-0.147548	4.5398	-1.66596	0.111793	0.633138	-5.28208
ENSG00000002586	CD99	CD99 molecule (Xg blood group)	4267		PF12301	protein_coding	chrX		0	431.536	448.501	488	444	460	481	441.5	456	424.001	405.5	429.5	472.999	-0.022949	4.35129	-0.353718	0.727366	0.944704	-6.51703
ENSG00000002587	HS3ST1	heparan sulfate-glucosamine 3-sulfotransferase 1	9957	2.8.2.23	PF00685	protein_coding	chr4		0	402.745	416.854	478.517	446.47	377.588	381.123	426.411	377.059	437.043	435.955	424.1	452.156	-0.0765221	4.25927	-1.04974	0.306744	0.792322	-6.01578
ENSG00000002726	AOC1	amine oxidase copper containing 1	26	1.4.3.22	PF01179	protein_coding	chr7		0	3	8	3	3	4	2	4	3.00633	4	3	7.00031	6	0.00325829	-2.32697	0.00812455	0.993601	0.998791	-5.05127
ENSG00000002745	WNT16	Wnt family member 16	51384		PF00110	protein_coding	chr7		0	49	41	52	50	44	37	45	44	46	35	47	35	-0.207353	0.998657	-1.47604	0.155986	0.678766	-4.83277
ENSG00000002746	HECW1	HECT, C2 and WW domain containing E3 ubiquitin protein ligase 1	23072		PF16562	protein_coding	chr7		0	49.0001	55.0074	66.8297	57.3672	51.0133	51.8512	57.0106	75.1559	60.4414	73.0163	48.0071	52.0074	0.0269225	1.39919	0.180912	0.858314	0.976433	-5.88686
ENSG00000002822	MAD1L1	mitotic arrest deficient 1 like 1	8379		PF05557	protein_coding	chr7		0	507.541	545.652	504.649	491.439	507.796	520.199	475.17	523.049	452.227	431.176	417.328	538.295	-0.0901314	4.48432	-1.20929	0.241087	0.748268	-5.88066
ENSG00000002834	LASP1	LIM and SH3 protein 1	3927		PF00880	protein_coding	chr17		0	8252.18	8564.15	8638.04	8612.03	8069.47	7674	7666.38	7767.76	8640.67	8813.49	8240.2	8941.25	-0.0531438	8.56363	-1.10589	0.282304	0.777595	-6.45085
ENSG00000002919	SNX11	sorting nexin 11	29916		PF00787	protein_coding	chr17		0	413	391.999	394	362	428.122	375	428	401	405	395	366	355.191	0.0120759	4.15969	0.173768	0.863848	0.977147	-6.52872
ENSG00000003056	M6PR	mannose-6-phosphate receptor, cation dependent	4074		PF02157	protein_coding	chr12		0	2417.56	2342.89	2344.56	2419.63	2589.79	2365.81	2575.85	2571.88	2543.75	2349.94	2372.04	2078.12	0.0256873	6.77779	0.458713	0.651539	0.925696	-6.78658
ENSG00000003096	KLHL13	kelch like family member 13	90293		PF01344	protein_coding	chrX		0	571	605	538.999	495	576	540	607	596.999	616	515	651	523	0.0639666	4.69296	0.877705	0.390848	0.835224	-6.24379
ENSG00000003137	CYP26B1	cytochrome P450 family 26 subfamily B member 1	56603		PF00067	protein_coding	chr2		0	152	117	172	148	149	117	153	155	160	166	181	173	0.0924318	2.79802	0.779921	0.444852	0.859567	-5.94057
ENSG00000003147	ICA1	islet cell autoantigen 1	3382		PF04629	protein_coding	chr7		0	720.018	766.156	734.999	768.35	792.17	836	848.208	836.238	811.872	796.069	843.284	891.282	0.153185	5.19137	2.8796	0.00946324	0.330059	-3.13807
ENSG00000003249	DBNDD1	dysbindin domain containing 1	79007		PF04440	protein_coding	chr16		0	1193	1113	1236	1222.03	1192	1167	1126	1242	1096	1018	1048	1309	-0.0550296	5.72379	-0.844616	0.408624	0.843224	-6.41745
ENSG00000003393	ALS2	alsin Rho guanine nucleotide exchange factor ALS2	57679		PF00621	protein_coding	chr2		0	689.904	693.089	565.999	701.999	615.378	686	749	691.868	689.685	715	713.81	617.139	0.048678	4.94345	0.681821	0.503414	0.881576	-6.43567
ENSG00000003400	CASP10	caspase 10	843	3.4.22.63	PF01335	protein_coding	chr2		0	177.823	157.756	156.524	187.421	159.585	195.29	213.129	176.257	157.604	210.741	180.124	165.854	0.0961421	3.01555	0.937269	0.360147	0.820176	-5.85837
ENSG00000003402	CFLAR	CASP8 and FADD like apoptosis regulator	8837		PF01335	protein_coding	chr2		0	1106.25	1040.05	955.09	1008.24	1040.05	1075.9	1087.54	1092.09	1073.12	1037.17	1042.17	1074.25	0.0530827	5.58198	1.0385	0.311814	0.795917	-6.21496
ENSG00000003436	TFPI	tissue factor pathway inhibitor	7035		PF00014	protein_coding	chr2		0	2406.71	2636.57	2639.23	2828.25	2770.3	3164.47	3138.9	2857.93	2743.41	3528.86	3136.3	2741.05	0.192103	7.02874	2.84549	0.0102021	0.334287	-3.39906
ENSG00000003509	NDUFAF7	NADH:ubiquinone oxidoreductase complex assembly factor 7	55471		PF02636	protein_coding	chr2		0	227.848	215.282	243.18	228.886	241.549	241.935	257.357	235.972	256.888	257.323	263.216	218.684	0.106125	3.45357	1.40183	0.176769	0.697623	-5.43733
ENSG00000003756	RBM5	RNA binding motif protein 5	10181		PF00641	protein_coding	chr3		0	952.541	892.362	917.843	925.985	1009.81	1029.05	999.555	1022.71	1021.85	995.738	1018.83	1015.83	0.136552	5.48345	2.87612	0.00953614	0.330725	-3.17994
ENSG00000003987	MTMR7	myotubularin related protein 7	9108	3.1.3.-	PF06602	protein_coding	chr8		0	24.8749	16.9503	20.1629	13.8535	20.2112	15.8288	27.3945	15.9174	18.6113	16.6227	20.7302	14.848	-0.00847049	-0.211982	-0.0389299	0.969344	0.994918	-5.5034
ENSG00000003989	SLC7A2	solute carrier family 7 member 2	6542		PF13906	protein_coding	chr8		0	1	7	2	6	10	7	9	11	4	11	3	3.00016	0.916761	-1.96636	1.74258	0.0972421	0.616361	-4.18922
ENSG00000004059	ARF5	ADP ribosylation factor 5	381		PF00025	protein_coding	chr7		0	2537	2428	2550.99	2361.99	2496	2503	2224	2371	2284	2154	2325	2336.99	-0.0815576	6.75832	-1.65311	0.114406	0.635259	-5.56737
ENSG00000004139	SARM1	sterile alpha and TIR motif containing 1	23098		PF07647	protein_coding	chr17		0	447.903	422.441	438.806	437.565	449.377	418.504	489.061	481.413	463.189	433.656	426.189	438.27	0.0406447	4.34193	0.648752	0.524107	0.887215	-6.36126
ENSG00000004142	POLDIP2	DNA polymerase delta interacting protein 2	26073		PF08755	protein_coding	chr17		0	4596.17	4710.11	4540.79	4274.84	5009.43	4457.86	4438.09	4568.64	4418.56	3974.69	4189.45	4255.08	-0.0404996	7.66082	-0.780168	0.44471	0.859567	-6.67401
ENSG00000004399	PLXND1	plexin D1	23129		PF01403	protein_coding	chr3		0	76	75	85	98	70	70	81	67	84	97	65	97.9999	-0.0888641	1.86787	-0.652903	0.521484	0.886744	-5.82244
ENSG00000004455	AK2	adenylate kinase 2	204	2.7.4.3	PF05191	protein_coding	chr1		0	3438.35	3607.67	3690.6	3434.79	3644.01	3375.63	3415.75	3344.35	3660.33	2949	3352.81	3134	-0.0800177	7.27995	-1.49934	0.149887	0.672124	-5.84271
ENSG00000004468	CD38	CD38 molecule	952	3.2.2.5	PF02267	protein_coding	chr4		0	7	17	13	12	16	12	17	14.0505	19.0374	9.00156	14.0006	6.00981	0.113004	-0.773093	0.367303	0.717371	0.94278	-5.30744
ENSG00000004478	FKBP4	FKBP prolyl isomerase 4	2288		PF07719	protein_coding	chr12		0	5060.99	5462.99	5629	5410	5424	4978	5001.91	5109	5228	4417	4643	4589	-0.133612	7.84935	-2.5374	0.0198894	0.407062	-4.11125
ENSG00000004487	KDM1A	lysine demethylase 1A	23028		PF04433	protein_coding	chr1		0	1881	1898	1894	1791	1787	1688	1745	1794	1924	1644	1708.01	1688	-0.0968607	6.34426	-1.98586	0.0613686	0.548953	-4.98866
ENSG00000004534	RBM6	RNA binding motif protein 6	10180		PF01585	protein_coding	chr3		0	931.009	882.999	807.544	873	953.342	882.001	866	891.009	923.01	834.823	863	872.325	0.0196548	5.32608	0.356166	0.725562	0.944064	-6.66261
ENSG00000004660	CAMKK1	calcium/calmodulin dependent protein kinase kinase 1	84254	2.7.11.17	PF00069	protein_coding	chr17		0	181.003	215.001	169.007	179.024	179.011	203.005	196.244	171	164	187.006	154.14	143.005	-0.0946762	3.01739	-0.928603	0.364509	0.823243	-5.88108
ENSG00000004700	RECQL	RecQ like helicase	5965		PF00270	protein_coding	chr12		0	780.169	776.358	723.823	715.747	726.712	684.733	714.646	744.887	811.644	735.033	790.39	514.5	-0.0777338	5.04	-0.871403	0.394194	0.835809	-6.30785
ENSG00000004766	VPS50	VPS50 subunit of EARP/GARPII complex	55610		PF10474	protein_coding	chr7		0	400.451	386.648	337	371.659	366	359.495	382.477	397.004	372.005	361.013	410.999	357	0.00741522	4.09367	0.10953	0.913907	0.986624	-6.52612
ENSG00000004776	HSPB6	heat shock protein family B (small) member 6	126393		PF00525	protein_coding	chr19		0	11	8	7	3.75585	11	5	9	9.49285	4.71088	5	6.28644	5	-0.0760413	-1.60561	-0.223623	0.825389	0.970267	-5.17464
ENSG00000004777	ARHGAP33	Rho GTPase activating protein 33	115703		PF07653	protein_coding	chr19		0	75.8809	47	63	63	58	47.0001	44.7227	47	47.8515	54	50.0001	52	-0.29555	1.2965	-2.14075	0.0452008	0.512282	-3.91451
ENSG00000004779	NDUFAB1	NADH:ubiquinone oxidoreductase subunit AB1	4706	1.6.99.3	PF00550	protein_coding	chr16		0	1794	1620	1497	1479	1673	1539	1539	1719	1668	1302	1543	1351	-0.053928	6.14483	-0.736105	0.470477	0.868163	-6.55214
ENSG00000004799	PDK4	pyruvate dehydrogenase kinase 4	5166		PF02518	protein_coding	chr7		0	52	47	36	49	53	49	48	41	43	68	72	52	0.195706	1.19955	1.14723	0.265241	0.765389	-5.22504
ENSG00000004809	SLC22A16	solute carrier family 22 member 16	85413		PF00083	protein_coding	chr6		0	5	8	10	8	7.693	10	6	10	7	1	12	15	-0.0544005	-1.48779	-0.118138	0.907173	0.985013	-5.21187
ENSG00000004838	ZMYND10	zinc finger MYND-type containing 10	51364		PF01753	protein_coding	chr3		0	8	9	7	6	9	6	8	8	6	8	6.00001	7	-0.0473529	-1.50236	-0.17607	0.862065	0.977034	-5.20175
ENSG00000004846	ABCB5	ATP binding cassette subfamily B member 5	340273		PF00005	protein_coding	chr7		0	7.09884	5.01385	2.02154	8.02128	9.04246	3.00006	3.02769	2.03141	9.33877	2.00088	5.0122	2.00001	-0.37432	-2.25412	-0.810878	0.427275	0.851748	-4.87346
ENSG00000004848	ARX	aristaless related homeobox	170302		PF03826	protein_coding	chrX	Homeobox	1	7	5.00944	3	4	3.00572	2	1	2	2.1931	1	1.24039	2.00435	-1.19021	-2.91391	-3.04732	0.00651853	0.292719	-2.95236
ENSG00000004864	SLC25A13	solute carrier family 25 member 13	10165		PF00153	protein_coding	chr7		0	2004	1988	1874	1779	1940	1517	1683	1805	1893	1489	1732	1565	-0.171877	6.32751	-2.52493	0.0204241	0.409842	-3.99271
ENSG00000004866	ST7	suppression of tumorigenicity 7	7982		PF04184	protein_coding	chr7		0	792.375	775.481	738.869	674.593	684.383	609.012	596.631	664.255	795.06	598.901	695.079	768.962	-0.145506	4.9861	-1.8511	0.079445	0.587236	-5.05716
ENSG00000004897	CDC27	cell division cycle 27	996		PF13181	protein_coding	chr17		0	1467.99	1533.99	1444	1416.97	1387.95	1272	1400	1473	1557	1383	1533	1201	-0.0704061	6.01345	-1.109	0.280995	0.776688	-6.19629
ENSG00000004939	SLC4A1	solute carrier family 4 member 1 (Diego blood group)	6521		PF00955	protein_coding	chr17		0	1.01514	0	1.00646	0	0.410925	1.05426	5.02608	2.00082	2.04002	2.00497	4.04296	3.05011	1.57345	-3.61063	2.3085	0.0321385	0.463957	-3.98057
ENSG00000004948	CALCR	calcitonin receptor	799		PF02793	protein_coding	chr7		0	9	7	6	1.99999	2	1	4	5	11	6	12	11	-0.0548512	-1.94873	-0.102506	0.919407	0.987964	-5.11834
ENSG00000004961	HCCS	holocytochrome c synthase	3052	4.4.1.17	PF01265	protein_coding	chrX		0	423	411	455	392	452	366	327	412	439	397	406	452	-0.0548177	4.22131	-0.655852	0.519625	0.886486	-6.34071
ENSG00000004975	DVL2	dishevelled segment polarity protein 2	1856		PF00778	protein_coding	chr17		0	1142	1132	1163	1094	1105	1123	1138	1075	990.022	1100	1020	1124	-0.0650894	5.64568	-1.22587	0.234925	0.744786	-6.02122
ENSG00000005001	PRSS22	serine protease 22	64063		PF00089	protein_coding	chr16		0	1246	1164	1286	1263	1217	1370	1425	1353	1165	1492	1300	1488	0.119236	5.89806	1.75556	0.0949472	0.613142	-5.31082
ENSG00000005007	UPF1	UPF1 RNA helicase and ATPase	5976	3.6.4.-	PF04851	protein_coding	chr19		0	4009	4026	3923	4129	3817	3943	4237	4097	3928	4081	3803	4151	-0.00690121	7.51208	-0.159643	0.874813	0.978992	-6.95767
ENSG00000005020	SKAP2	src kinase associated phosphoprotein 2	8935		PF00018	protein_coding	chr7		0	1273.24	1261	1187.8	1307.84	1231.85	1370.38	1463.16	1295.55	1343.69	1416.17	1562.62	1321	0.125933	5.92306	2.07113	0.0519195	0.52964	-4.78747
ENSG00000005022	SLC25A5	solute carrier family 25 member 5	292		PF00153	protein_coding	chrX		0	9752.54	10001.6	9636.74	9557.68	9778.53	9750.6	9559.66	9624.49	9661.68	8174.64	8796.59	8530.56	-0.0801654	8.73881	-1.64092	0.116933	0.638048	-5.77005
ENSG00000005059	MCUB	mitochondrial calcium uniporter dominant negative beta subunit	55013		PF04678	protein_coding	chr4		0	310	317	299	281	261	235	288	275	260	215	304	218	-0.240397	3.62083	-2.66605	0.0150914	0.380789	-3.35962
ENSG00000005073	HOXA11	homeobox A11	3207		PF00046	protein_coding	chr7	Homeobox	1	67.8451	87.2088	76	67	90.6205	61.9517	68.2665	76.1267	92.4888	69.8589	56.6969	86.9416	0.00312207	1.7663	0.0217085	0.982902	0.997252	-5.99795
ENSG00000005075	POLR2J	RNA polymerase II subunit J	5439		PF13656	protein_coding	chr7		0	1458.93	1533.03	1566.23	1437.3	1591.48	1502.64	1374.36	1407.28	1430.26	1253.75	1393.18	1646.94	-0.052582	6.05733	-0.826447	0.418603	0.847186	-6.47123
ENSG00000005100	DHX33	DEAH-box helicase 33	56919		PF00270	protein_coding	chr17		0	557	569	563.005	468	485	447	507.872	540	573.203	534.08	513.194	484	-0.0790758	4.56213	-1.08422	0.291562	0.784059	-6.03121
ENSG00000005108	THSD7A	thrombospondin type 1 domain containing 7A	221981		PF00090	protein_coding	chr7		0	51	65.0001	45	32	71	59	62	55	69	54	78	57	0.416381	1.38355	2.48288	0.0223285	0.415866	-3.30206
ENSG00000005156	LIG3	DNA ligase 3	3980	6.5.1.1	PF04675	protein_coding	chr17		0	701.395	736.273	669.669	663.685	678.634	775.487	779.242	740.764	639.67	809.603	736.992	694.617	0.0754465	5.02954	1.12112	0.275926	0.774331	-6.05439
ENSG00000005175	RPAP3	RNA polymerase II associated protein 3	79657		PF13176	protein_coding	chr12		0	712	846	745.001	708.081	734	741	740	753.452	848.001	719	839	712	0.0152517	5.10656	0.233305	0.81797	0.969079	-6.67039
ENSG00000005187	ACSM3	acyl-CoA synthetase medium chain family member 3	6296	6.2.1.2	PF00501	protein_coding	chr16		0	31.8402	19.8308	23.8426	15.0496	25.2155	25.3245	22.0142	29.6212	16.6994	25.7727	31.0535	38.309	0.249727	0.191171	1.07488	0.29562	0.785608	-5.07392
ENSG00000005189	REXO5	RNA exonuclease 5	81691		PF00929	protein_coding	chr16		0	158	161	194.786	180.103	199	198	188	192.05	168.024	189	162	128.867	0.0296053	3.00029	0.263286	0.795107	0.964074	-6.26122
ENSG00000005194	CIAPIN1	cytokine induced apoptosis inhibitor 1	57019		PF08241	protein_coding	chr16		0	1721	1718	1656	1617	1738	1426	1550	1601	1680	1345	1455	1472	-0.135092	6.16549	-2.18966	0.0409637	0.499424	-4.61103
ENSG00000005206	SPPL2B	signal peptide peptidase like 2B	56928		PF02225	protein_coding	chr19		0	801.546	771.132	861.84	818.795	795	795.999	765.999	830	716.828	883	733.999	755.723	-0.0546149	5.17418	-0.870979	0.39442	0.835952	-6.32558
ENSG00000005238	FAM214B	family with sequence similarity 214 member B	80256		PF13889	protein_coding	chr9		0	375	359	380	436	401	446.999	473.001	454	357.001	510.001	395	469	0.171831	4.25375	1.89506	0.0730908	0.572242	-4.85684
ENSG00000005243	COPZ2	coatomer protein complex subunit zeta 2	51226		PF01217	protein_coding	chr17		0	15	7	14	8	10	13	11	9	14	9	12	17	0.147596	-0.907107	0.537154	0.597271	0.91035	-5.214
ENSG00000005249	PRKAR2B	protein kinase cAMP-dependent type II regulatory subunit beta	5577		PF00027	protein_coding	chr7		0	29	28	25	26	40	27	13	26	34	14	19	19	-0.261709	0.147304	-1.04099	0.310684	0.795424	-5.1306
ENSG00000005302	MSL3	MSL complex subunit 3	10943		PF11717	protein_coding	chrX		0	155	189.061	176	164	171.285	172	190	191	159	188	183	164	0.0516116	2.99586	0.592644	0.560267	0.899451	-6.11677
ENSG00000005339	CREBBP	CREB binding protein	1387	2.3.1.48	PF09030	protein_coding	chr16		0	1604	1501	1541	1358	1451	1259	1222	1473	1490.01	1316	1329	1358	-0.141509	5.9983	-2.27699	0.0342899	0.470791	-4.4327
ENSG00000005379	TSPOAP1	TSPO associated protein 1	9256		PF07653	protein_coding	chr17		0	5.00739	4.34795	5.00552	7	5.00427	7	4.09715	2.00401	6	2	4	9.00109	-0.234999	-2.08752	-0.606157	0.55144	0.894844	-4.98458
ENSG00000005381	MPO	myeloperoxidase	4353	1.11.1.7	PF03098	protein_coding	chr17		0	1	2	2	0	2	1	1	2	0	1	1	0	-0.186716	-4.02309	-0.291587	0.773698	0.958206	-4.82973
ENSG00000005436	GCFC2	GC-rich sequence DNA-binding factor 2	6936		PF07842	protein_coding	chr2	GCFC	1	437.712	471.854	464.317	444.12	457.484	487.258	481.228	460.463	493.933	491.299	467.197	403.926	0.0388118	4.39809	0.593383	0.559782	0.898894	-6.40597
ENSG00000005448	WDR54	WD repeat domain 54	84058			protein_coding	chr2		0	447.083	431.202	406.013	436.097	397.009	328.02	387	434.049	468	352.002	333.029	386.012	-0.166855	4.1811	-1.94614	0.0662736	0.559731	-4.77919
ENSG00000005469	CROT	carnitine O-octanoyltransferase	54677	2.3.1.137	PF00755	protein_coding	chr7		0	607	639	542	558	562	517	524	606.999	685	503	699	580	-0.0122913	4.72898	-0.142479	0.888172	0.981496	-6.63331
ENSG00000005471	ABCB4	ATP binding cassette subfamily B member 4	5244		PF00005	protein_coding	chr7		0	6	4	5	6	8	8	10	7	3	9	4	8	0.339528	-1.72271	0.939791	0.358883	0.819502	-4.84032
ENSG00000005483	KMT2E	lysine methyltransferase 2E	55904		PF00628	protein_coding	chr7		0	1371.01	1297	1253.04	1326.01	1305.17	1287.24	1376.01	1335	1430.01	1506.01	1338	1212.08	0.0371121	5.92495	0.640821	0.529139	0.889468	-6.59021
ENSG00000005486	RHBDD2	rhomboid domain containing 2	57414		PF01694	protein_coding	chr7		0	3718	3290	3473	3386	3372.01	3246	3064.01	3265	3144	3221	3249.01	3605.01	-0.0848608	7.24464	-1.71931	0.101478	0.6232	-5.51453
ENSG00000005700	IBTK	inhibitor of Bruton tyrosine kinase	25998		PF00651	protein_coding	chr6		0	1418.66	1484.04	1448.09	1471.27	1318.07	1481.59	1622.23	1540.51	1556.99	1712	1679	1352.03	0.0682588	6.09625	1.02119	0.319734	0.801458	-6.29215
ENSG00000005801	ZNF195	zinc finger protein 195	7748		PF01352	protein_coding	chr11	zf-C2H2	1	227.161	258.884	240.026	277.495	271.861	228.194	221.086	267.244	269.314	200.79	243.543	203.225	-0.0810447	3.45855	-0.846185	0.40777	0.843216	-6.04839
ENSG00000005810	MYCBP2	MYC binding protein 2	23077		PF08239	protein_coding	chr13		0	2263.92	2346.97	2000.85	2001.96	1998.93	1878.86	1944.5	2273.8	2373.07	2039.95	2086.82	1841.62	-0.0699118	6.56557	-1.03951	0.311355	0.79569	-6.3295
ENSG00000005812	FBXL3	F-box and leucine rich repeat protein 3	26224		PF12937	protein_coding	chr13		0	1172.94	1088.1	1070.91	990.339	1053.54	980.165	1037.41	1139.4	1277.29	1002.63	1190.99	966.607	-0.00405157	5.61603	-0.0559187	0.955979	0.992512	-6.76432
ENSG00000005844	ITGAL	integrin subunit alpha L	3683		PF00357	protein_coding	chr16		0	4.00207	6.90217	11.3823	10.2119	10.0221	7.71262	6	8.77055	9.53864	9.0082	11.044	80.8651	0.586144	-1.0534	1.06993	0.297788	0.785926	-4.83302
ENSG00000005882	PDK2	pyruvate dehydrogenase kinase 2	5164		PF02518	protein_coding	chr17		0	668.962	628.174	685	579.881	608.926	593	596	635.968	581.821	571.635	569	667.666	-0.0868841	4.80646	-1.37386	0.185159	0.703846	-5.72861
ENSG00000005884	ITGA3	integrin subunit alpha 3	3675		PF08441	protein_coding	chr17		0	18774.1	19476.3	21298.3	22159.3	19369.1	22725	22933.2	21589.7	21328.9	26001.6	23391.3	25758.3	0.160325	9.96506	2.39084	0.0270922	0.443317	-4.56644
ENSG00000005889	ZFX	zinc finger protein X-linked	7543		PF00096	protein_coding	chrX	zf-C2H2	1	348.896	326	276	306	315.868	242.999	252	287.655	325	285.312	315.012	261.013	-0.140717	3.7419	-1.56092	0.134713	0.658023	-5.29521
ENSG00000005893	LAMP2	lysosomal associated membrane protein 2	3920		PF01299	protein_coding	chrX		0	2321.88	2506.78	2208.32	2204.19	2338.3	2180.83	2356.21	2337.38	2587.89	2401.02	2597.94	1988.41	0.0200231	6.72867	0.314738	0.756322	0.953849	-6.83914
ENSG00000005961	ITGA2B	integrin subunit alpha 2b	3674		PF08441	protein_coding	chr17		0	25	31.9999	35.9999	30.0011	12	29.0001	33.9999	24	30	32	24.0001	22	-0.291513	0.302938	-1.29631	0.210081	0.72522	-4.90997
ENSG00000005981	ASB4	ankyrin repeat and SOCS box containing 4	51666		PF12796	protein_coding	chr7		0	19.7715	30.6547	12	25	17.7285	28.6145	24.9999	28.1442	15.2449	29	21.0001	23.9618	0.15133	0.0493371	0.61279	0.547134	0.893792	-5.38713
ENSG00000006007	GDE1	glycerophosphodiester phosphodiesterase 1	51573		PF03009	protein_coding	chr16		0	3080.36	3174	3101.62	3096	2935.99	3046	3118	3036.61	3018.85	3090.9	3265.94	3064.98	-0.0204493	7.13373	-0.493846	0.626962	0.918993	-6.8075
ENSG00000006015	REX1BD	required for excision 1-B domain containing	55049		PF14966	protein_coding	chr19		0	689.022	710.098	724.005	703.082	653.17	693.036	647.064	692.297	665.062	523.043	590.295	676.674	-0.143001	4.91318	-2.04339	0.0548398	0.533552	-4.72392
ENSG00000006016	CRLF1	cytokine receptor like factor 1	9244		PF00041	protein_coding	chr19		0	8.61869	14.5805	24.2445	15.4713	18.1772	8.47152	11.8052	10.6094	11.6499	19.9291	10.143	14.1174	-0.218949	-0.669944	-0.777912	0.446008	0.859943	-5.16028
ENSG00000006025	OSBPL7	oxysterol binding protein like 7	114881		PF15409	protein_coding	chr17		0	360	325	405	464	323	471	437	362	356	540	411	484	0.115002	4.21072	0.929281	0.364166	0.822753	-6.11222
ENSG00000006042	TMEM98	transmembrane protein 98	26022			protein_coding	chr17		0	6	7	10.0048	8.00081	9.04603	5.01827	4	9.00807	19	6.03199	8	10.0277	0.0546986	-1.39891	0.155697	0.877881	0.97925	-5.21915
ENSG00000006047	YBX2	Y-box binding protein 2	51087		PF00313	protein_coding	chr17	CSD	1	424	412	449	441	389	410	380	370	349	383	399	430	-0.152983	4.19523	-2.29983	0.0327174	0.466639	-4.15615
ENSG00000006059	KRT33A	keratin 33A	3883		PF00038	protein_coding	chr17		0	2	5	5	6	3	4	7	4	7	3	3	3	-0.0627345	-2.26377	-0.161493	0.873376	0.978858	-5.05728
ENSG00000006062	MAP3K14	mitogen-activated protein kinase kinase kinase 14	9020	2.7.11.25	PF00069	protein_coding	chr17		0	453.401	462.853	443.756	461.32	449.56	487.554	504.325	497.624	424.322	439.013	452.685	489.377	0.036404	4.39955	0.565569	0.578172	0.904464	-6.42272
ENSG00000006118	TMEM132A	transmembrane protein 132A	54972		PF16070	protein_coding	chr11		0	3856.71	3547	3893.07	3935.84	3711.73	3738	3760.89	3786	3891	4104	3727	4321.88	0.0253371	7.45388	0.496957	0.624806	0.918993	-6.83635
ENSG00000006125	AP2B1	adaptor related protein complex 2 subunit beta 1	163		PF09066	protein_coding	chr17		0	6657.99	6868	6603	6734	7231	6848	7371.99	6895	6495	6306	5935	5452	-0.0395639	8.23003	-0.619314	0.542917	0.892889	-6.8414
ENSG00000006194	ZNF263	zinc finger protein 263	10127		PF02023	protein_coding	chr16	zf-C2H2	1	447.962	553.288	491.252	532.169	541.865	556.96	534.077	552.586	558.695	538.065	559.986	493.456	0.10116	4.59081	1.55288	0.136618	0.661232	-5.44256
ENSG00000006210	CX3CL1	C-X3-C motif chemokine ligand 1	6376		PF00048	protein_coding	chr16		0	945.101	887.007	963.013	988.375	1277.03	1455.02	1631.32	1402.45	860.001	1154.52	932	910.304	0.310467	5.63522	2.21122	0.0392137	0.49304	-4.49624
ENSG00000006282	SPATA20	spermatogenesis associated 20	64847		PF03190	protein_coding	chr17		0	1636	1642	1554.2	1515	1608	1527	1477	1592	1574	1460	1542	1793	-0.0165552	6.16363	-0.299042	0.768089	0.956696	-6.78421
ENSG00000006283	CACNA1G	calcium voltage-gated channel subunit alpha1 G	8913		PF00520	protein_coding	chr17		0	78.0001	103.606	78	115.599	86	87	101	99.0001	68.6511	80.0001	79	84.5194	-0.119252	2.00115	-0.89932	0.379513	0.831372	-5.67295
ENSG00000006327	TNFRSF12A	TNF receptor superfamily member 12A	51330		PF12191	protein_coding	chr16		0	3054	2960	3457	3376	3907	4151	4050	3874	3685	3681	3665	3744	0.26027	7.3629	4.94589	8.47461e-05	0.0691608	1.25717
ENSG00000006377	DLX6	distal-less homeobox 6	1750		PF00046	protein_coding	chr7	Homeobox	1	58	61	47	33.9999	54	39	38	46	41	23	45	45	-0.270693	0.985403	-1.38114	0.182943	0.701463	-4.95071
ENSG00000006432	MAP3K9	mitogen-activated protein kinase kinase kinase 9	4293		PF07714	protein_coding	chr14		0	1217.66	1279.83	1225.24	1262.29	1286.48	1270.37	1429.44	1455.93	1311.4	1498.37	1345.59	1242.38	0.116969	5.90479	2.01084	0.0584529	0.542466	-4.89071
ENSG00000006451	RALA	RAS like proto-oncogene A	5898		PF00071	protein_coding	chr7		0	862	851	811	743	892	795	898	851	911	706	807	694	-0.00097278	5.21465	-0.0128263	0.989897	0.997952	-6.7141
ENSG00000006453	BAIAP2L1	BAR/IMD domain containing adaptor protein 2 like 1	55971		PF14604	protein_coding	chr7		0	2641.14	2599.01	2681.06	2685.41	2727.25	2740.59	2559.11	2508.31	2579.94	2611.38	2665.66	2718.43	-0.00844273	6.91033	-0.194799	0.847577	0.975647	-6.89075
ENSG00000006459	KDM7A	lysine demethylase 7A	80853		PF17811	protein_coding	chr7		0	230	207	229	233	216	273	272	243	232	268	295	222	0.161151	3.46431	1.74756	0.096356	0.616361	-4.9442
ENSG00000006468	ETV1	ETS variant transcription factor 1	2115		PF04621	protein_coding	chr7	ETS	1	340	385	348	300	345	293	263	342	372	220	362	290	-0.157594	3.85751	-1.37056	0.186169	0.705192	-5.57565
ENSG00000006530	AGK	acylglycerol kinase	55750	2.7.1.94	PF00781	protein_coding	chr7		0	1336.18	1435.77	1315.87	1340.66	1342.86	1406.64	1459.5	1401.7	1287.64	1271	1301.21	1299.97	-0.0132232	5.94037	-0.253921	0.802229	0.964799	-6.77154
ENSG00000006534	ALDH3B1	aldehyde dehydrogenase 3 family member B1	221	1.2.1.5	PF00171	protein_coding	chr11		0	2465.67	2306.74	2574.8	2568.96	2460.81	2945.7	2840.05	2555.75	2358.7	3145.8	2525.69	2883.37	0.124796	6.90083	1.76031	0.0941178	0.611992	-5.40943
ENSG00000006555	TTC22	tetratricopeptide repeat domain 22	55001			protein_coding	chr1		0	860.399	793.196	818.331	827.398	844.985	743.701	725.821	791.629	803.302	627.78	694.9	708	-0.157271	5.1264	-2.28621	0.0336468	0.468628	-4.31583
ENSG00000006576	PHTF2	putative homeodomain transcription factor 2	57157		PF12129	protein_coding	chr7		0	935.015	1085.01	1000.01	938.01	997	1033	1134.02	1071	990.014	913.001	962.003	791.001	-0.0101317	5.48501	-0.13207	0.89629	0.983876	-6.74086
ENSG00000006606	CCL26	C-C motif chemokine ligand 26	10344		PF00048	protein_coding	chr7		0	25	34	35	39	21	20	21	17	22	33	23	32	-0.500735	0.268266	-2.57707	0.0182747	0.404107	-3.06329
ENSG00000006607	FARP2	FERM, ARH/RhoGEF and pleckstrin domain protein 2	9855		PF00373	protein_coding	chr2		0	598.785	668.855	650.335	649.739	599.935	626.011	631.991	697.284	676.361	666.03	616.652	600.89	-0.00742418	4.86439	-0.1229	0.903451	0.984023	-6.6568
ENSG00000006611	USH1C	USH1 protein network component harmonin	10083		PF00595	protein_coding	chr11		0	18	21	16	19	15	12	18	14	17	13	19	16	-0.257021	-0.387049	-1.3032	0.207767	0.724412	-4.77576
ENSG00000006625	GGCT	gamma-glutamylcyclotransferase	79017	2.3.2.4		protein_coding	chr7		0	1168.86	1222.9	1111.91	1110.93	1251.8	1154.6	1097.94	1139.56	1272.92	926.6	1125.87	1009.87	-0.0460833	5.68382	-0.644487	0.52681	0.888427	-6.56265
ENSG00000006634	DBF4	DBF4 zinc finger	10926		PF00533	protein_coding	chr7		0	636	601.001	631	561.8	606	568.841	565	585.387	660	528.27	697	462.302	-0.0656213	4.74536	-0.769328	0.450967	0.862029	-6.34766
ENSG00000006638	TBXA2R	thromboxane A2 receptor	6915		PF00001	protein_coding	chr19		0	7.11156	3.07198	6.33192	6.02788	7.11884	7.18537	6.20125	2.00204	4.00468	6.00016	7.36671	7.02448	0.0259597	-1.87894	0.0694723	0.945325	0.991638	-5.1286
ENSG00000006652	IFRD1	interferon related developmental regulator 1	3475		PF04836	protein_coding	chr7		0	1504.66	1543.55	1148.73	1129.7	1586.8	1299.59	1445	1452.83	1417.53	852.999	1205.99	978.449	-0.0702759	5.86044	-0.526754	0.604338	0.912648	-6.65482
ENSG00000006659	LGALS14	galectin 14	56891		PF00337	protein_coding	chr19		0	3.11927	4.19384	2.14499	2.10129	2.14056	0	2	0	0	0	0	0	-2.12776	-4.15815	-3.82492	0.00110836	0.174607	-2.77807
ENSG00000006695	COX10	cytochrome c oxidase assembly factor heme A:farnesyltransferase COX10	1352	2.5.1.-	PF01040	protein_coding	chr17		0	431.319	429.416	452.239	447.344	402.099	380.423	373.583	397.044	429.137	463.228	455.101	415.777	-0.0905872	4.26566	-1.30005	0.208823	0.72522	-5.73512
ENSG00000006704	GTF2IRD1	GTF2I repeat domain containing 1	9569		PF02946	protein_coding	chr7	GTF2I	1	862.475	997.456	982.035	979.211	822.534	979.036	941.711	910.02	915.592	942.526	880.007	968.154	-0.0548972	5.40473	-0.913044	0.372431	0.827987	-6.31837
ENSG00000006712	PAF1	PAF1 homolog, Paf1/RNA polymerase II complex component	54623		PF03985	protein_coding	chr19		0	1195	1184	1128	1167	1221	1074	994	1084	1186	938	1178	1197	-0.0815405	5.67942	-1.21524	0.238864	0.747151	-6.03835
ENSG00000006715	VPS41	VPS41 subunit of HOPS complex	27072		PF00637	protein_coding	chr7		0	1289.32	1356.44	1225	1222.81	1352.12	1205.13	1344.14	1358	1452.11	1268.44	1389.06	1100.99	0.0351104	5.88022	0.536866	0.597466	0.91037	-6.64758
ENSG00000006740	ARHGAP44	Rho GTPase activating protein 44	9912		PF00620	protein_coding	chr17		0	7	8.01971	9	13	9	11	9	7	6	10	18.0076	7	0.0165143	-1.19609	0.0547453	0.956901	0.992768	-5.2743
ENSG00000006744	ELAC2	elaC ribonuclease Z 2	60528	3.1.26.11	PF12706	protein_coding	chr17		0	1020	1113	1019	1072.46	1046	1008	1004	1013.05	1076	947	1015	1060	-0.0494418	5.5544	-0.962189	0.347799	0.813869	-6.29104
ENSG00000006747	SCIN	scinderin	85477		PF00626	protein_coding	chr7		0	1183.37	1247.04	1108.14	1138.46	1182.34	1320.17	1324.61	1267.04	1098.62	1150.69	1133.5	1020.26	0.0170679	5.7451	0.250595	0.804763	0.965004	-6.74819
ENSG00000006756	ARSD	arylsulfatase D	414		PF00884	protein_coding	chrX		0	430.508	432.923	389.952	413.242	359.852	364.399	432.136	410.026	445.531	410.241	421.072	435.272	-0.0274418	4.22803	-0.384228	0.70499	0.940329	-6.48371
ENSG00000006757	PNPLA4	patatin like phospholipase domain containing 4	8228	3.1.1.-	PF01734	protein_coding	chrX		0	262.383	323.332	284.252	220.933	305.464	296.244	252.175	285.142	283.112	210.147	264.762	277.744	-0.000542366	3.6233	-0.00525994	0.995857	0.999147	-6.43769
ENSG00000006831	ADIPOR2	adiponectin receptor 2	79602		PF03006	protein_coding	chr12		0	3001	2969	2858	2987	2732	2853	3049	2972	2978	3149	2998	2839	-0.00558332	7.06773	-0.12109	0.904865	0.984418	-6.91895
ENSG00000006837	CDKL3	cyclin dependent kinase like 3	51265			protein_coding	chr5		0	34.5381	33.7272	32.0409	42.9271	36.746	56.5355	46.4162	54.199	51.328	39.8015	62	34.9968	0.391832	0.977096	2.1716	0.0424838	0.503626	-3.78002
ENSG00000007001	UPP2	uridine phosphorylase 2	151531	2.4.2.3	PF01048	protein_coding	chr2		0	3	4	0	1	1	0	1	0	0	1	0	1	-1.10068	-4.29896	-1.63783	0.117581	0.638824	-4.3451
ENSG00000007038	PRSS21	serine protease 21	10942		PF00089	protein_coding	chr16		0	1023	1029	1045	1044	957	975	978.001	974.999	890	933.001	941.001	1022	-0.112393	5.48461	-2.21784	0.0386904	0.49009	-4.4835
ENSG00000007047	MARK4	microtubule affinity regulating kinase 4	57787		PF00069	protein_coding	chr19		0	1107	1087.03	1308	1280	1243.16	1191	1235	1159	1077	1343.15	1230	1324	0.036427	5.78645	0.535101	0.598662	0.910667	-6.63735
ENSG00000007080	CCDC124	coiled-coil domain containing 124	115098		PF06244	protein_coding	chr19		0	1526.79	1720.92	1911.52	1684.42	1794.56	1809.13	1704.17	1712.42	1618.35	1314.44	1689.41	1803.08	-0.0284689	6.26047	-0.377454	0.709935	0.941783	-6.76811
ENSG00000007168	PAFAH1B1	platelet activating factor acetylhydrolase 1b regulatory subunit 1	5048	3.1.1.47	PF08513	protein_coding	chr17		0	2090	2101.13	1953	1926.2	1969.84	1868.4	1973.43	2035.35	2140.09	1689.07	2023	1716	-0.0704138	6.47381	-1.16215	0.259276	0.762019	-6.18774
ENSG00000007171	NOS2	nitric oxide synthase 2	4843	1.14.13.39	PF00175	protein_coding	chr17		0	0	1	2	2	1	2	1	2	2	0	0	1	-0.0920686	-3.96167	-0.141481	0.88895	0.98173	-4.84605
ENSG00000007202	KIAA0100	KIAA0100	9703		PF10344	protein_coding	chr17		0	7756.16	8038.09	7360.94	7277.3	6867.26	6466.16	7240.62	7947.84	8050.15	7267.27	7147.96	6817.15	-0.07771	8.38358	-1.45058	0.162878	0.686121	-6.0123
ENSG00000007216	SLC13A2	solute carrier family 13 member 2	9058		PF00939	protein_coding	chr17		0	0	5	8	7	2	1	5	6	2	2	4	6	-0.041118	-2.62123	-0.0635122	0.950009	0.991638	-5.00612
ENSG00000007237	GAS7	growth arrest specific 7	8522		PF00397	protein_coding	chr17		0	1.00452	1.15398	0	2	3.00065	6.08459	1.00337	0	3	2.2726	0	4	0.659047	-3.60741	0.843206	0.409393	0.843224	-4.70966
ENSG00000007255	TRAPPC6A	trafficking protein particle complex 6A	79090		PF04051	protein_coding	chr19		0	444	453	555	454	456	524	464	488	435	428	463	466	-0.0309727	4.41417	-0.424484	0.675885	0.931978	-6.50042
ENSG00000007264	MATK	megakaryocyte-associated tyrosine kinase	4145		PF00017	protein_coding	chr19		0	257.001	267	247	246	250.001	238	239	254	244	204	232	236.325	-0.102904	3.46661	-1.39513	0.178749	0.698388	-5.46309
ENSG00000007306	CEACAM7	CEA cell adhesion molecule 7	1087		PF07686	protein_coding	chr19		0	18	26	24	37	17	18	16	22	24	35	43	34	-0.0472601	0.206855	-0.177544	0.860922	0.976724	-5.59415
ENSG00000007314	SCN4A	sodium voltage-gated channel alpha subunit 4	6329		PF06512	protein_coding	chr17		0	21.9999	13	14	12	11	13	18	21	12	7	13	10	-0.235571	-0.677405	-0.871866	0.393947	0.835534	-5.09698
ENSG00000007341	ST7L	suppression of tumorigenicity 7 like	54879		PF04184	protein_coding	chr1		0	356.98	400.288	375.132	381.243	374.131	365.361	357.629	383.374	362.141	306.011	364.396	318.724	-0.0996273	4.04115	-1.39199	0.179683	0.699111	-5.57906
ENSG00000007350	TKTL1	transketolase like 1	8277	2.2.1.1	PF00456	protein_coding	chrX		0	298	316	275	237	346	334	345	311	315	287	248	188	0.0579351	3.7132	0.432293	0.670297	0.930327	-6.35724
ENSG00000007372	PAX6	paired box 6	5080		PF00046	protein_coding	chr11	PAX	1	7.23342	6.55894	5.00005	3.04032	9	7.00285	5.45078	5.00001	6.50403	3.02286	6.0108	7.00003	0.163364	-1.83443	0.472421	0.641899	0.923366	-5.05327
ENSG00000007376	RPUSD1	RNA pseudouridine synthase domain containing 1	113000		PF00849	protein_coding	chr16		0	432	393.978	451	424.929	421	324.913	335.961	360.914	408.936	310	403	425.992	-0.195302	4.14569	-2.23229	0.0375697	0.483452	-4.27439
ENSG00000007384	RHBDF1	rhomboid 5 homolog 1	64285		PF01694	protein_coding	chr16		0	397	412	426	401	401	419	396	391	385	412	387	452	-0.015127	4.2103	-0.236649	0.815411	0.968811	-6.52659
ENSG00000007392	LUC7L	LUC7 like	55692		PF03194	protein_coding	chr16		0	136.473	149.365	148.7	161.258	175.098	157.343	133.031	147.209	172.032	147.622	188.738	149.289	0.0855911	2.82107	0.852291	0.404455	0.841889	-5.8887
ENSG00000007402	CACNA2D2	calcium voltage-gated channel auxiliary subunit alpha2delta 2	9254		PF08473	protein_coding	chr3		0	53.9999	72	68.2328	59.1263	61.1677	44	49	57	58.1679	64.4557	59.0744	57.2939	-0.170653	1.41681	-1.28315	0.214562	0.728204	-5.15337
ENSG00000007516	BAIAP3	BAI1 associated protein 3	8938		PF00168	protein_coding	chr16		0	190.673	189.325	223.337	256.582	148.562	272.623	276.557	215.519	159.49	302.683	231.508	254.626	0.0841345	3.33928	0.511756	0.6146	0.915798	-6.23676
ENSG00000007520	TSR3	TSR3 ribosome maturation factor	115939		PF04034	protein_coding	chr16		0	1064.32	1000.67	1046.66	1015.42	1082.43	1038.38	959.443	1049.48	960.51	828.317	911.493	934.374	-0.093319	5.49204	-1.44085	0.165579	0.688799	-5.73174
ENSG00000007541	PIGQ	phosphatidylinositol glycan anchor biosynthesis class Q	9091		PF05024	protein_coding	chr16		0	707.014	620	684.018	683.163	645	529.744	587	701.019	618.613	568.927	616.032	673.051	-0.129652	4.85159	-1.8168	0.0847364	0.596408	-5.09315
ENSG00000007545	CRAMP1	cramped chromatin regulator homolog 1	57585			protein_coding	chr16		0	421.093	383.613	342.357	384.154	388.45	351.981	412.11	412.182	380.485	436.852	379.687	357.846	0.0261318	4.13907	0.347396	0.732035	0.946491	-6.47759
ENSG00000007866	TEAD3	TEA domain transcription factor 3	7005		PF01285	protein_coding	chr6	TEA	1	681	670	721	671	625	758	755	696	557	769	726	797	0.0415231	4.99284	0.500259	0.622522	0.918276	-6.55221
ENSG00000007923	DNAJC11	DnaJ heat shock protein family (Hsp40) member C11	55735		PF11875	protein_coding	chr1		0	1814.15	1850	1783.52	1748.33	1865.43	1769	1615.98	1822.5	1885.71	1430.17	1658.48	1694.94	-0.0722954	6.30796	-1.14807	0.264906	0.764751	-6.18585
ENSG00000007933	FMO3	flavin containing dimethylaniline monoxygenase 3	2328	1.14.13.8	PF00743	protein_coding	chr1		0	8	1	3.49333	2.03147	2	1.01177	1.31915	2.37876	3.00188	2.02794	3.04995	1.41108	-0.475207	-3.02203	-0.985629	0.336453	0.811233	-4.70976
ENSG00000007944	MYLIP	myosin regulatory light chain interacting protein	29116		PF09380	protein_coding	chr6		0	285	299	270	302	285	308	300	290	290	285	267	269	-0.0122442	3.71099	-0.176759	0.861531	0.97685	-6.44099
ENSG00000007952	NOX1	NADPH oxidase 1	27035		PF08022	protein_coding	chrX		0	9	3	6.99999	7	7	7	6	6	10	9	7	7	0.241303	-1.57932	0.758767	0.457115	0.863657	-4.97167
ENSG00000007968	E2F2	E2F transcription factor 2	1870		PF02319	protein_coding	chr1	E2F	1	280.036	287.034	231.006	237	320	167.013	171.011	230.002	288.506	194.038	207.775	199.014	-0.249276	3.38845	-1.77106	0.0922665	0.608316	-4.91958
ENSG00000008018	PSMB1	proteasome 20S subunit beta 1	5689	3.4.25.1	PF00227	protein_coding	chr6		0	1860	1943	1776	1736	1935	1711	1674	1823	1974.01	1422	1633	1523.99	-0.102639	6.31034	-1.40168	0.176812	0.697623	-5.87743
ENSG00000008056	SYN1	synapsin I	6853		PF02750	protein_coding	chrX		0	3	4	2	0	1	0	0	0	2	1	0	0	-1.39171	-4.30821	-2.03167	0.0561165	0.53541	-4.10748
ENSG00000008083	JARID2	jumonji and AT-rich interaction domain containing 2	3720		PF02928	protein_coding	chr6	ARID	1	418	400	378	417	462	472	469	411	414	466	414	434	0.132507	4.28763	1.96549	0.063842	0.554771	-4.74786
ENSG00000008086	CDKL5	cyclin dependent kinase like 5	6792		PF00069	protein_coding	chrX		0	83.7295	90.375	103.761	89.9704	102.316	112.274	129.918	127.199	85.8015	108.669	99.3663	103.625	0.231483	2.22388	1.91969	0.0697297	0.565675	-4.41528
ENSG00000008118	CAMK1G	calcium/calmodulin dependent protein kinase IG	57172		PF00069	protein_coding	chr1		0	3	3	1	2	3	0	0	3	1	4	2	1	-0.59755	-3.47429	-0.989662	0.334527	0.810796	-4.68144
ENSG00000008128	CDK11A	cyclin dependent kinase 11A	728642		PF00069	protein_coding	chr1		0	449.156	425.221	496.767	434.602	444.141	485.387	475.534	414.1	416.169	425.692	451.524	513.684	0.00371854	4.363	0.0513414	0.959579	0.993554	-6.5805
ENSG00000008130	NADK	NAD kinase	65220	2.7.1.23	PF01513	protein_coding	chr1		0	3093	3089	3047	3044.07	2803.06	3054	2962	2944.36	2786	3046.01	3047	3288.18	-0.0393093	7.10036	-0.820063	0.422145	0.849004	-6.58671
ENSG00000008226	DLEC1	DLEC1 cilia and flagella associated protein	9940			protein_coding	chr3		0	12.975	8.11931	2.82167	7.63131	9.44695	9.10435	10	11.952	11.8032	1.54657	11.4182	5.963	0.164022	-1.44536	0.355472	0.726073	0.944238	-5.16322
ENSG00000008256	CYTH3	cytohesin 3	9265		PF01369	protein_coding	chr7		0	843	883	963	995	866	1125	1159	986.001	915	1228	1042	879	0.145407	5.48479	1.62073	0.121222	0.643716	-5.46662
ENSG00000008277	ADAM22	ADAM metallopeptidase domain 22	53616		PF01562	protein_coding	chr7		0	205	202	150	185.001	160	174	191	190	194	164	203	169	-0.0331822	3.04934	-0.338552	0.738585	0.948093	-6.25467
ENSG00000008282	SYPL1	synaptophysin like 1	6856		PF01284	protein_coding	chr7		0	4834	4671	4571.55	4416	4609	4298	4523	5005	4998	4240	4974	3913	-0.0218099	7.70258	-0.363479	0.720179	0.943168	-6.92117
ENSG00000008283	CYB561	cytochrome b561	1534		PF03188	protein_coding	chr17		0	2379	2212.73	2295.98	2266	2371.26	2266	2295	2255	2316	2174	2193	2250.31	-0.0156615	6.69263	-0.359199	0.723327	0.94392	-6.82112
ENSG00000008294	SPAG9	sperm associated antigen 9	9043		PF16471	protein_coding	chr17		0	1273.46	1363.87	1327.89	1310.87	1401.04	1487.11	1680.11	1494.53	1483.7	1578.23	1505.78	1258.46	0.167113	6.01992	2.64095	0.0159318	0.389934	-3.71837
ENSG00000008300	CELSR3	cadherin EGF LAG seven-pass G-type receptor 3	1951		PF00053	protein_coding	chr3		0	1494	1367	1343	1312	1338	1328	1507	1565	1420	1471	1375	1385	0.0446216	6.00105	0.78846	0.43996	0.858098	-6.49193
ENSG00000008311	AASS	aminoadipate-semialdehyde synthase	10157	1.5.1.9	PF05222	protein_coding	chr7		0	268.382	269.038	281.022	303.077	279.651	344	331	329.067	274.702	312.109	303.012	260.029	0.112019	3.74982	1.32055	0.202023	0.71921	-5.60053
ENSG00000008323	PLEKHG6	pleckstrin homology and RhoGEF domain containing G6	55200		PF00621	protein_coding	chr12		0	808.999	812	899.968	922.001	868	1029	1071	975	730.001	1086	835.558	955.001	0.122665	5.37273	1.34028	0.195645	0.710807	-5.83963
ENSG00000008324	SS18L2	SS18 like 2	51188		PF05030	protein_coding	chr3		0	287.024	299	313	289	290	303	285	295	307.024	242	315	270	-0.0466915	3.72782	-0.615669	0.545271	0.893721	-6.27018
ENSG00000008382	MPND	MPN domain containing	84954		PF01398	protein_coding	chr19		0	189.958	186	217.975	201.683	208.973	191.985	226.98	231.911	145.897	169.984	171.989	216.966	-0.0386227	3.1541	-0.34003	0.737489	0.947998	-6.27828
ENSG00000008394	MGST1	microsomal glutathione S-transferase 1	4257	2.5.1.18	PF01124	protein_coding	chr12		0	6642.15	7301.39	7231.34	7068.18	7402.45	7671.55	7369.17	7499.51	6952	6339	7483.12	6992.04	0.0286393	8.34695	0.591601	0.560951	0.899875	-6.86705
ENSG00000008405	CRY1	cryptochrome circadian regulator 1	1407		PF00875	protein_coding	chr12		0	709	662	672	750	696	655	725.001	747	715	798	766	630	0.0342504	5.0128	0.505802	0.618696	0.916979	-6.55263
ENSG00000008441	NFIX	nuclear factor I X	4784		PF03165	protein_coding	chr19	CTF/NFI	1	249	215	223	232	324	279	268	263	278	268	281	254	0.266599	3.56568	3.36172	0.00320519	0.235227	-1.88115
ENSG00000008513	ST3GAL1	ST3 beta-galactoside alpha-2,3-sialyltransferase 1	6482	2.4.99.4	PF00777	protein_coding	chr8		0	678.955	734.959	670.418	723.096	580.052	591	649.893	619.136	730.5	696.001	750.951	707.615	-0.0822091	4.94327	-1.12683	0.273566	0.7725	-6.04335
ENSG00000008516	MMP25	matrix metallopeptidase 25	64386		PF01471	protein_coding	chr16		0	22.211	22.7404	21.4772	32.0787	24.3061	24.4662	19.8735	19.6307	16.7524	25.4333	23.5321	23.2328	-0.143312	0.079479	-0.77251	0.449125	0.861504	-5.3191
ENSG00000008517	IL32	interleukin 32	9235		PF15225	protein_coding	chr16		0	92.0001	105.003	148	152.004	201	206	240.006	231.011	182	162	168.014	168	0.664629	2.91574	4.59892	0.00018671	0.0892059	0.877146
ENSG00000008710	PKD1	polycystin 1, transient receptor potential channel interacting	5310		PF08016	protein_coding	chr16		0	955.92	980.691	911.857	981.278	887.864	887.172	1051.44	1087.36	922.789	1104.6	904.874	934.19	0.0166833	5.45745	0.241137	0.81198	0.967481	-6.71518
ENSG00000008735	MAPK8IP2	mitogen-activated protein kinase 8 interacting protein 2	23542		PF00640	protein_coding	chr22		0	430.516	344.489	396.06	377.097	433	374.521	366	370.827	419.335	318	349.511	410	-0.028409	4.11757	-0.336758	0.739916	0.948131	-6.48072
ENSG00000008838	MED24	mediator complex subunit 24	9862		PF11277	protein_coding	chr17		0	1687.73	1781.01	1810.25	1739.59	1692.04	1739.01	1709.99	1691.01	1642.01	1844	1616.01	1800.45	-0.0331425	6.29796	-0.668212	0.511874	0.8851	-6.61667
ENSG00000008853	RHOBTB2	Rho related BTB domain containing 2	23221		PF00071	protein_coding	chr8		0	834.578	930.129	884.883	915.995	820.52	752.163	710.495	922.008	945.191	885.845	911.762	1050.27	-0.0369495	5.31801	-0.441181	0.663961	0.928773	-6.62914
ENSG00000008869	HEATR5B	HEAT repeat containing 5B	54497			protein_coding	chr2		0	511	515	546	513.041	568	512	579	599.179	579	563	552	502	0.0923062	4.63135	1.48288	0.154175	0.676116	-5.54736
ENSG00000008952	SEC62	SEC62 homolog, preprotein translocation factor	7095		PF03839	protein_coding	chr3		0	2743.98	2912	2736.52	2885.81	2847.32	2666	2661	2849.46	3006	2619.09	2925.54	2385.72	-0.042356	6.9758	-0.764826	0.453582	0.862659	-6.61833
ENSG00000008988	RPS20	ribosomal protein S20	6224		PF00338	protein_coding	chr8		0	6994.11	7314.16	7058	6649	7409.84	7651.27	7905	7662.53	7117.99	6433.97	7145.03	7412	0.0655175	8.36	1.34656	0.193648	0.708741	-6.14379
ENSG00000009307	CSDE1	cold shock domain containing E1	7812		PF00313	protein_coding	chr1	CSD	1	18130	19384.1	17935	18279	18350	18967	19206	18389	19256	18678	19249	16592	0.0102438	9.71927	0.249079	0.805919	0.965179	-7.13476
ENSG00000009335	UBE3C	ubiquitin protein ligase E3C	9690	6.3.2.19	PF00632	protein_coding	chr7		0	3677.56	3644	3419	3509.04	3357	2934	3168	3463	3618	3127	3339	3028.37	-0.133859	7.25208	-2.52218	0.0205438	0.409842	-4.08681
ENSG00000009413	REV3L	REV3 like, DNA directed polymerase zeta catalytic subunit	5980	2.7.7.7	PF15735	protein_coding	chr6		0	527.825	500.306	512.214	481.253	481.504	395.856	441.395	518.006	539.339	396.731	531.809	347.266	-0.162802	4.4163	-1.63511	0.118154	0.639651	-5.30906
ENSG00000009694	TENM1	teneurin transmembrane protein 1	10178		PF15636	protein_coding	chrX		0	3409	3500.96	3235.97	3354.95	2823	3124	3751	3871	3683.9	4033.91	3536.94	2808	0.0204326	7.27717	0.23979	0.813009	0.967844	-6.91692
ENSG00000009709	PAX7	paired box 7	5081		PF12360	protein_coding	chr1	PAX	1	80	79	80	90	80.0001	57	69	67	76	63	104	74	-0.175879	1.79415	-1.30184	0.208222	0.72522	-5.21708
ENSG00000009724	MASP2	mannan binding lectin serine peptidase 2	10747	3.4.21.104	PF00089	protein_coding	chr1		0	15	11	7	5.20675	10	8	10.0009	15.0005	11	12.0006	12	8	0.23983	-1.07225	0.814106	0.425467	0.850868	-5.03
ENSG00000009765	IYD	iodotyrosine deiodinase	389434		PF00881	protein_coding	chr6		0	20.1927	13	11.6698	13.2768	24.3914	12.2431	16.0786	17.6205	17.0543	23.8536	24.6806	8	0.24826	-0.412724	0.849681	0.40587	0.842326	-5.133
ENSG00000009780	FAM76A	family with sequence similarity 76 member A	199870		PF16046	protein_coding	chr1		0	118	116.762	130.267	132	103	132	129.174	131.26	104	142.278	117	126.219	-0.0204537	2.49036	-0.192996	0.848969	0.975647	-6.16037
ENSG00000009790	TRAF3IP3	TRAF3 interacting protein 3	80342			protein_coding	chr1		0	7.581	5.14871	9.0607	6.44265	13.9228	9.44814	11.0959	14.5915	11.6378	9.52705	4.11395	15.3259	0.574601	-1.18259	1.64961	0.115126	0.63567	-4.28583
ENSG00000009830	POMT2	protein O-mannosyltransferase 2	29954	2.4.1.109	PF02815	protein_coding	chr14		0	534	503	491	498	516.806	469.29	540.177	544.008	501	505.41	524	485	0.0102102	4.535	0.169704	0.867	0.97759	-6.59633
ENSG00000009844	VTA1	vesicle trafficking 1	51534		PF04652	protein_coding	chr6		0	947.032	1036	985.047	919	1033.23	1015	1004	1011	1062	941.003	1051	911	0.0451666	5.497	0.811148	0.427124	0.851748	-6.41355
ENSG00000009950	MLXIPL	MLX interacting protein like	51085		PF00010	protein_coding	chr7	bHLH	1	280.172	244.05	263.012	237.085	249.029	274.157	291.125	259.007	208.221	311.104	233.225	302.717	0.0453604	3.57377	0.446271	0.660344	0.928377	-6.32231
ENSG00000009954	BAZ1B	bromodomain adjacent to zinc finger domain 1B	9031		PF15612	protein_coding	chr7		0	2287	2323	2179	2160	2125	1740	1902	2271.99	2362	1947	2155	1943	-0.128686	6.58445	-1.92247	0.0693595	0.564946	-5.12196
ENSG00000010017	RANBP9	RAN binding protein 9	10048		PF08513	protein_coding	chr6		0	822.363	747.788	773.253	815.233	816.181	770.451	858.744	805.225	840.827	764.2	783.315	721.451	0.00814374	5.17339	0.140194	0.889953	0.981829	-6.69789
ENSG00000010030	ETV7	ETS variant transcription factor 7	51513		PF02198	protein_coding	chr6	ETS	1	31	27	34	25	24	23	31	25	22	16	25	17	-0.365592	0.183916	-1.94615	0.0662724	0.559731	-4.05765
ENSG00000010072	SPRTN	SprT-like N-terminal domain	83932		PF10263	protein_coding	chr1		0	305.273	341.632	316.614	317.391	328.478	295.968	330.804	331.749	344.005	315.511	287.757	260.686	-0.0431387	3.83837	-0.548074	0.589894	0.907993	-6.33219
ENSG00000010165	EEF1AKNMT	eEF1A lysine and N-terminal methyltransferase	51603		PF08241	protein_coding	chr1		0	764	836	743.999	762	767.999	755	745	754	825	641	725	774	-0.0558079	5.10623	-0.889694	0.384534	0.833069	-6.29998
ENSG00000010219	DYRK4	dual specificity tyrosine phosphorylation regulated kinase 4	8798		PF00069	protein_coding	chr12		0	221	210	237	247.794	264	297	212	243	213	218	252	249	0.0820593	3.43688	0.863621	0.398351	0.838204	-6.01734
ENSG00000010244	ZNF207	zinc finger protein 207	7756			protein_coding	chr17	Others	1	4380.86	4506.86	4376.23	4225.01	4354.33	4020.74	3828.38	3964.22	4430.15	3684.01	4104.49	3790.05	-0.123628	7.55464	-2.48269	0.0223375	0.415866	-4.19221
ENSG00000010256	UQCRC1	ubiquinol-cytochrome c reductase core protein 1	7384	1.10.2.2	PF05193	protein_coding	chr3		0	7983	8014	7952	7509	7810	7281	7187	7593	7858	6435	6830	7511	-0.108145	8.41174	-2.1872	0.0411677	0.499615	-4.82803
ENSG00000010270	STARD3NL	STARD3 N-terminal like	83930		PF10457	protein_coding	chr7		0	1109	1117	1092.2	1051.2	994.892	966.391	970.032	1015.52	1045	946.028	1046.02	980.031	-0.135243	5.54644	-2.74544	0.0127022	0.358333	-3.46647
ENSG00000010278	CD9	CD9 molecule	928		PF00335	protein_coding	chr12		0	12952	12967	13195	13089	12581	13082	12835	12938	12705	13500	13413	13852	0.00532264	9.21855	0.14509	0.886137	0.981194	-7.11401
ENSG00000010292	NCAPD2	non-SMC condensin I complex subunit D2	9918		PF12717	protein_coding	chr12		0	4102.99	4213.91	4276.66	4202.06	3846.91	3362.66	3407.05	3330.69	3845.72	3523.86	3408.99	3346.92	-0.261923	7.40432	-5.40825	3.00462e-05	0.0578929	2.27554
ENSG00000010295	IFFO1	intermediate filament family orphan 1	25900			protein_coding	chr12		0	3	6	3	3	1	2	5	1	1	0.999999	0	4	-1.12141	-3.17299	-2.18158	0.0416378	0.500562	-3.8491
ENSG00000010310	GIPR	gastric inhibitory polypeptide receptor	2696		PF02793	protein_coding	chr19		0	140.574	145.128	145.041	139.109	134.006	160.66	155.463	137.779	121.015	194.331	143.577	196.373	0.104742	2.77256	0.854938	0.403024	0.841445	-5.87371
ENSG00000010318	PHF7	PHD finger protein 7	51533			protein_coding	chr3		0	158	176.325	166.043	172.078	149.484	178.575	191.082	146.813	146.138	160	178.679	166.09	-0.0365797	2.91512	-0.394459	0.697546	0.937977	-6.20302
ENSG00000010319	SEMA3G	semaphorin 3G	56920		PF01403	protein_coding	chr3		0	65	72	50	49	59	59	67	61	66	86	81	64	0.205615	1.55585	1.39387	0.179125	0.69876	-5.02429
ENSG00000010322	NISCH	nischarin	11188		PF00787	protein_coding	chr3		0	3057.01	3010.01	2827	2964.02	2816	3104	3209.43	3076	2808.01	3453	3067	3185	0.0564287	7.11401	1.02703	0.317048	0.79984	-6.39433
ENSG00000010327	STAB1	stabilin 1	23166		PF12947	protein_coding	chr3		0	6	5	3	6	5	3.00056	5	7.00218	3.0007	10	6	14	0.255561	-1.86915	0.619434	0.54284	0.892889	-4.98788
ENSG00000010361	FUZ	fuzzy planar cell polarity protein	80199			protein_coding	chr19		0	322.866	300.169	299.106	301.593	319.284	287.49	326.562	297.382	255.237	279.97	317.568	311.521	-0.0355482	3.77809	-0.469979	0.643612	0.923622	-6.35959
ENSG00000010404	IDS	iduronate 2-sulfatase	3423	3.1.6.13	PF00884	protein_coding	chrX		0	5560.12	5208.86	5475.48	5210.54	4256.13	3883.26	4075.17	4226.27	5163.92	5918.24	5493.88	5182.29	-0.1838	7.80919	-2.01462	0.0580221	0.541353	-5.08451
ENSG00000010438	PRSS3	serine protease 3	5646	3.4.21.4	PF00089	protein_coding	chr9		0	3	6	7.99999	16	5	6	5	4	10	10	5	11	-0.0910094	-1.60775	-0.231429	0.819406	0.969203	-5.17394
ENSG00000010539	ZNF200	zinc finger protein 200	7752		PF00096	protein_coding	chr16	zf-C2H2	1	127.307	132.629	129.663	109.112	134.751	130.664	131.138	167.603	139.019	104.085	148.691	107.073	0.0795128	2.55973	0.663212	0.515001	0.885528	-5.96854
ENSG00000010610	CD4	CD4 molecule	920		PF00047	protein_coding	chr12		0	1	3	2	0	1	2	1	1	2	2	6	7	0.734397	-3.28728	1.13319	0.270951	0.771165	-4.60315
ENSG00000010626	LRRC23	leucine rich repeat containing 23	10233		PF13516	protein_coding	chr12		0	273.101	298.377	297.75	294.525	287.021	306.172	325.301	275.092	255.547	241.416	266.338	263.698	-0.0736312	3.68009	-0.909132	0.374441	0.829641	-6.03973
ENSG00000010704	HFE	homeostatic iron regulator	3077		PF07654	protein_coding	chr6		0	253.455	266.684	253.691	215.106	223.6	206.186	233.193	224.767	254.648	215.17	227.739	221.61	-0.128919	3.40527	-1.63444	0.118295	0.639723	-5.12184
ENSG00000010803	SCMH1	Scm polycomb group protein homolog 1	22955		PF12140	protein_coding	chr1		0	660.986	726.987	640	691	667.999	671	638	639.99	612.986	586	637	624	-0.0994715	4.88506	-1.73062	0.0994009	0.618872	-5.23232
ENSG00000010810	FYN	FYN proto-oncogene, Src family tyrosine kinase	2534	2.7.10.2	PF07714	protein_coding	chr6		0	136	130	138	128	144	143	150	146	147	147	159	130	0.129492	2.68943	1.51654	0.145514	0.66802	-5.11912
ENSG00000010818	HIVEP2	HIVEP zinc finger 2	3097		PF00096	protein_coding	chr6	zf-C2H2	1	473.378	501	448	480	454.005	449	552.161	576.999	510	563	526	439.49	0.0901112	4.49718	1.11773	0.277338	0.774885	-5.97557
ENSG00000010932	FMO1	flavin containing dimethylaniline monoxygenase 1	2326	1.14.13.8	PF00743	protein_coding	chr1		0	4	1	2	1	2	1	3	0	2	0	1.00072	1	-0.638978	-3.71842	-1.08414	0.291598	0.784059	-4.6273
ENSG00000011007	ELOA	elongin A	6924		PF08711	protein_coding	chr1		0	1792.51	1766.67	1788.23	1758.96	2125.72	1753.71	1711.08	1786.83	1936.77	1526.73	1661.87	1625.99	-0.0162547	6.32749	-0.238797	0.813769	0.967896	-6.81918
ENSG00000011009	LYPLA2	lysophospholipase 2	11313	3.1.1.5	PF02230	protein_coding	chr1		0	3683	3469	3694	3450.96	4078	3279	3305	3801	3394	3009	3091	3499.94	-0.0652456	7.30248	-0.98809	0.335277	0.810796	-6.45595
ENSG00000011021	CLCN6	chloride voltage-gated channel 6	1185		PF00571	protein_coding	chr1		0	537	510.03	529.317	491.415	530	560	572.001	541.004	440.168	510.338	485	480.432	-0.0107123	4.55042	-0.149376	0.8828	0.980472	-6.60335
ENSG00000011028	MRC2	mannose receptor C type 2	9902		PF00040	protein_coding	chr17		0	839.732	836.943	823.774	819.725	681.416	659.322	666.227	729.531	796.601	803.806	762.235	827.472	-0.169936	5.12772	-2.51926	0.0206719	0.409842	-3.87147
ENSG00000011052	NME1-NME2	NME1-NME2 readthrough	654364	2.7.4.6	PF00334	protein_coding	chr17		0	116.106	155.301	122.847	169.497	78.4494	177.198	192.247	166.559	130.852	196.785	160.021	165.089	0.136309	2.76049	0.716115	0.482455	0.872891	-5.97515
ENSG00000011105	TSPAN9	tetraspanin 9	10867		PF00335	protein_coding	chr12		0	482	435	436.001	517	513	640	642	508	514	570.999	514	601.001	0.263864	4.58555	3.16672	0.00498557	0.268951	-2.44902
ENSG00000011114	BTBD7	BTB domain containing 7	55727		PF07707	protein_coding	chr14		0	954	889.449	917.656	843.374	811.108	721.077	882.433	873.117	890.409	925.002	930.995	773.355	-0.0871528	5.29994	-1.26392	0.221241	0.733676	-5.93398
ENSG00000011132	APBA3	amyloid beta precursor protein binding family A member 3	9546		PF00595	protein_coding	chr19		0	327	328.608	360.44	315.675	345.162	361.174	340.012	358.031	303.291	350.113	322.102	397.443	0.0569616	3.9607	0.750626	0.461889	0.865218	-6.21745
ENSG00000011143	MKS1	MKS transition zone complex subunit 1	54903		PF07162	protein_coding	chr17		0	354	337	325.001	263	316	335	326	345	299	288	303	275	-0.0364127	3.83308	-0.429124	0.672562	0.930687	-6.3896
ENSG00000011198	ABHD5	abhydrolase domain containing 5	51099		PF00561	protein_coding	chr3		0	476.184	488.638	441.999	471	559.001	457.377	519	516.094	531.86	382.333	503.001	399.529	0.03114	4.43912	0.342283	0.735819	0.947423	-6.53346
ENSG00000011201	ANOS1	anosmin 1	3730		PF17869	protein_coding	chrX		0	42	44	37	39	27	21	48	37	50	40	46	43	-0.103048	0.828724	-0.507517	0.617515	0.916922	-5.64674
ENSG00000011243	AKAP8L	A-kinase anchoring protein 8 like	26993		PF04988	protein_coding	chr19		0	1807.6	1900.61	1888.11	1972.91	1761.65	2247.24	1992.65	1865.89	1664.1	2247.72	1924.9	2251.2	0.066805	6.47337	0.86506	0.39758	0.837638	-6.47986
ENSG00000011258	MBTD1	mbt domain containing 1	54799		PF02820	protein_coding	chr17		0	360.001	340.001	367.002	380.803	338.003	370.394	366.047	425.048	350.255	422.511	387.023	331.159	0.0411167	4.07098	0.522355	0.607339	0.913597	-6.38629
ENSG00000011260	UTP18	UTP18 small subunit processome component	51096			protein_coding	chr17		0	556	576	514	560	541	529	502	543	578	440	525	464	-0.102423	4.58201	-1.44491	0.164448	0.688451	-5.60146
ENSG00000011275	RNF216	ring finger protein 216	54476			protein_coding	chr7		0	1236.18	1255.08	1238.26	1333.47	1177.79	1232.05	1241.89	1238.67	1206.1	1139	1186.61	1191.64	-0.0755501	5.79837	-1.57131	0.132283	0.656432	-5.58493
ENSG00000011295	TTC19	tetratricopeptide repeat domain 19	54902			protein_coding	chr17		0	622.721	568.247	541.175	540.26	655.068	642.572	657.47	679.847	655.787	561.047	601.174	520.027	0.126052	4.77595	1.69612	0.105858	0.625446	-5.25859
ENSG00000011304	PTBP1	polypyrimidine tract binding protein 1	5725		PF11835	protein_coding	chr19		0	7897	7745.99	7741	7455	7190.01	6377.01	6047	6420	7440	6539	6558	6779.01	-0.212702	8.31358	-4.32776	0.000347878	0.112031	-0.232438
ENSG00000011332	DPF1	double PHD fingers 1	8193		PF14051	protein_coding	chr19		0	156	158.001	182.887	169	178	142	142	174.012	163.004	125	154	173.003	-0.0971887	2.85869	-0.959227	0.349251	0.81477	-5.81727
ENSG00000011347	SYT7	synaptotagmin 7	9066		PF00168	protein_coding	chr11		0	1510	1684	1671	1662.01	1429	1694	1608	1619	1467	1977	1609	1860	0.0156031	6.22489	0.207667	0.837654	0.973664	-6.81388
ENSG00000011376	LARS2	leucyl-tRNA synthetase 2, mitochondrial	23395	6.1.1.4	PF00133	protein_coding	chr3		0	716.032	777.34	681.034	726.038	727.31	620.089	601	683.261	802.02	595.999	681.999	627	-0.125799	4.96065	-1.68977	0.107084	0.627861	-5.30677
ENSG00000011405	PIK3C2A	phosphatidylinositol-4-phosphate 3-kinase catalytic subunit type 2 alpha	5286	2.7.1.154	PF00168	protein_coding	chr11		0	1336	1435.07	1293.54	1218.14	1070.61	1090.3	1272.28	1178.18	1365.26	1418.41	1449.04	1115.15	-0.0930836	5.84623	-1.15083	0.263796	0.764574	-6.13199
ENSG00000011422	PLAUR	plasminogen activator, urokinase receptor	5329		PF00021	protein_coding	chr19		0	146	153	178	198.89	254.254	267	268.31	215	197	223	156	172	0.358777	3.17627	2.50726	0.0212049	0.412334	-3.55344
ENSG00000011426	ANLN	anillin actin binding protein	54443		PF00169	protein_coding	chr7		0	2313	2453	2360	2294	2348.01	2034	2142	2159	2567	2279	2281	1804	-0.104295	6.67493	-1.52833	0.142577	0.666243	-5.74212
ENSG00000011451	WIZ	WIZ zinc finger	58525			protein_coding	chr19	zf-C2H2	1	3644.89	3352.95	3403.41	3423.16	3566.85	3211.73	3228	3447.92	3171	2933.57	3088.13	3353.98	-0.0911577	7.23672	-1.78787	0.089434	0.603714	-5.406
ENSG00000011454	GPR21	G protein-coupled receptor 21	2844		PF00001	protein_coding	chr9		0	1785.53	1725.54	1675.03	1697.75	1632	1589.01	1756.01	1704.55	1839.53	1896.01	1878.01	1685.01	0.0188817	6.30473	0.342539	0.73563	0.947423	-6.7842
ENSG00000011465	DCN	decorin	1634		PF13855	protein_coding	chr12		0	0	1.12851	5	1.07772	5	2.22137	2.10911	3.05801	5.11581	3	4.67595	0	0.892886	-3.15681	1.22928	0.233673	0.743828	-4.55693
ENSG00000011478	QPCTL	glutaminyl-peptide cyclotransferase like	54814		PF04389	protein_coding	chr19		0	281.662	272.269	292.849	278.261	203.909	234.756	252.233	255.831	233.125	338.995	266.483	310.039	-0.120107	3.60108	-1.12511	0.274274	0.772587	-5.81316
ENSG00000011485	PPP5C	protein phosphatase 5 catalytic subunit	5536	3.1.3.16	PF08321	protein_coding	chr19		0	1929	1957	1916	1835.17	2028.92	1869	1756	1779.22	1870	1649.02	1743.05	1773	-0.0811181	6.38784	-1.54229	0.139163	0.66185	-5.69159
ENSG00000011523	CEP68	centrosomal protein 68	23177			protein_coding	chr2		0	622.024	636.17	598.98	646.744	659.555	642.052	678.912	650.954	636.273	669.168	613.414	556	0.0253074	4.85053	0.410974	0.685597	0.934674	-6.57376
ENSG00000011566	MAP4K3	mitogen-activated protein kinase kinase kinase kinase 3	8491	2.7.11.1	PF00780	protein_coding	chr2		0	668.999	639	581.001	572	618	576	636	668.001	730	647	684	588.001	0.0627247	4.84807	0.900469	0.378917	0.831267	-6.24762
ENSG00000011590	ZBTB32	zinc finger and BTB domain containing 32	27033		PF00651	protein_coding	chr19	ZBTB	1	1	2	5	4	10	5	6	0	5	6	3	5	0.487081	-2.49787	0.723846	0.477802	0.87026	-4.84843
ENSG00000011638	TMEM159	transmembrane protein 159	57146			protein_coding	chr16		0	1382.59	1298.65	1346.91	1406.68	1446.21	1595.94	1673.45	1500.43	1362.33	1614.86	1410.8	1357.32	0.133675	6.04015	2.12452	0.0466929	0.515936	-4.70545
ENSG00000011677	GABRA3	gamma-aminobutyric acid type A receptor alpha3 subunit	2556		PF02932	protein_coding	chrX		0	778	779	739	753	701	689	751	818	801	804	765	742	-0.00947263	5.11154	-0.159711	0.87476	0.978976	-6.68715
ENSG00000012048	BRCA1	BRCA1 DNA repair associated	672		PF00533	protein_coding	chr17		0	509.278	489.421	464.12	450.694	443.167	378.11	436.259	444.999	533.239	398.311	468.748	339.283	-0.163874	4.33568	-1.80397	0.0867927	0.59743	-5.03683
ENSG00000012061	ERCC1	ERCC excision repair 1, endonuclease non-catalytic subunit	2067		PF03834	protein_coding	chr19		0	1446.49	1623.73	1592.1	1404.53	1419.32	1405.24	1443.37	1462.98	1413.35	1297.97	1374.01	1558.72	-0.0930648	6.0456	-1.67314	0.110353	0.63213	-5.46242
ENSG00000012124	CD22	CD22 molecule	933		PF13895	protein_coding	chr19		0	1	3.02214	0	2	6.0206	3.0114	2	1	1	2	2	3	0.750083	-3.27551	1.2567	0.22379	0.736518	-4.54179
ENSG00000012171	SEMA3B	semaphorin 3B	7869		PF01403	protein_coding	chr3		0	967	990	1115.01	1115	866.093	1000	888.031	948.001	1015	1066.01	1042	1239.47	-0.0603084	5.53222	-0.749862	0.462338	0.865416	-6.4703
ENSG00000012174	MBTPS2	membrane bound transcription factor peptidase, site 2	51360	3.4.24.85	PF02163	protein_coding	chrX		0	398.348	449.821	449.045	465.104	472.594	425.83	394	471.85	494.617	463.413	440.204	338.805	-0.0171916	4.31409	-0.194737	0.847624	0.975647	-6.55493
ENSG00000012211	PRICKLE3	prickle planar cell polarity protein 3	4007		PF06297	protein_coding	chrX		0	570.773	555.653	611.157	617.138	603.215	613.188	655.728	654.861	566.837	606.236	585.393	589.888	0.0488158	4.77678	0.80443	0.4309	0.854101	-6.31896
ENSG00000012232	EXTL3	exostosin like glycosyltransferase 3	2137	2.4.1.224	PF09258	protein_coding	chr8		0	3689	3387	3346.89	3476.01	3316.48	3320.38	3721.15	3738.19	3319.25	3503.49	3106.82	3238.94	-0.0305408	7.28463	-0.570105	0.575152	0.90408	-6.78133
ENSG00000012660	ELOVL5	ELOVL fatty acid elongase 5	60481	2.3.1.-	PF01151	protein_coding	chr6		0	2100	2163	2121	2092	2059	1958	2125	2200	2124	2194	2187	1886	-0.0215377	6.57816	-0.428649	0.672902	0.930687	-6.78095
ENSG00000012779	ALOX5	arachidonate 5-lipoxygenase	240	1.13.11.34	PF00305	protein_coding	chr10		0	23	24	19	38	19	22	26	21	23	31.0001	18	22	-0.16063	0.116379	-0.780936	0.444269	0.859567	-5.32283
ENSG00000012817	KDM5D	lysine demethylase 5D	8284		PF08429	protein_coding	chrY		0	2	4.00008	4	0	1	2	2	3	3.00008	2	6	5	0.497396	-2.95853	0.838254	0.412101	0.843484	-4.75777
ENSG00000012822	CALCOCO1	calcium binding and coiled-coil domain 1	57658		PF17751	protein_coding	chr12		0	977.001	950	963.001	1007	896.001	1023	972	985	850	1041	943	1075	-0.00613399	5.46764	-0.0963803	0.924208	0.988881	-6.74277
ENSG00000012963	UBR7	ubiquitin protein ligase E3 component n-recognin 7 (putative)	55148		PF02207	protein_coding	chr14		0	844	837.966	762	777	862	684.899	675.867	699	833	626.978	673	621	-0.19144	5.06816	-2.37875	0.0277835	0.445976	-4.13575
ENSG00000012983	MAP4K5	mitogen-activated protein kinase kinase kinase kinase 5	11183		PF00780	protein_coding	chr14		0	1681.06	1833.1	1708.14	1689.15	1633.08	1545.47	1699	1699.15	1883.17	1756.09	1979.09	1627.03	-0.00426356	6.29458	-0.0703531	0.944633	0.991638	-6.84218
ENSG00000013016	EHD3	EH domain containing 3	30845		PF00350	protein_coding	chr2		0	266.002	283	241.001	266	228	176.002	194.001	206.001	276.001	202.001	231	210.001	-0.303177	3.38569	-3.14453	0.00524105	0.272108	-2.34346
ENSG00000013275	PSMC4	proteasome 26S subunit, ATPase 4	5704		PF17862	protein_coding	chr19		0	1633.07	1748	1694	1640.01	1749.04	1533	1492	1637.19	1751	1234	1527	1623	-0.106086	6.18542	-1.47673	0.155803	0.678586	-5.76275
ENSG00000013288	MAN2B2	mannosidase alpha class 2B member 2	23324	3.2.1.24	PF17677	protein_coding	chr4		0	866.139	860.95	949.192	850.434	905.309	817.013	934.528	963.913	937.14	940.027	865.013	957.84	0.0521319	5.36143	0.894576	0.381982	0.832153	-6.32486
ENSG00000013293	SLC7A14	solute carrier family 7 member 14	57709		PF13520	protein_coding	chr3		0	3.40272	1.27762	4.09019	7.37537	3.58288	5.258	6.18688	4.4517	7.67931	7.05971	8.78777	4.39043	0.640871	-2.03827	1.54983	0.137347	0.661318	-4.35604
ENSG00000013297	CLDN11	claudin 11	5010		PF00822	protein_coding	chr3		0	32.0942	36	31	42	23.7264	14	22.7627	29.3215	22.0784	30.6855	30.8117	28	-0.507002	0.355783	-2.60833	0.0170902	0.399349	-3.01416
ENSG00000013306	SLC25A39	solute carrier family 25 member 39	51629		PF00153	protein_coding	chr17		0	5173.25	4766	5281.16	5102.19	5196	4720.12	4767.17	4636.15	4522	4609	4334.65	4858.75	-0.11229	7.77814	-2.32193	0.0312601	0.458885	-4.52174
ENSG00000013364	MVP	major vault protein	9961		PF17796	protein_coding	chr16		0	2868	3129.63	3092.29	3258.63	3069.49	3136.9	2954.44	2930.3	2983.05	2994.81	2932.77	3270.79	-0.0253422	7.11701	-0.534061	0.599369	0.910851	-6.78474
ENSG00000013374	NUB1	negative regulator of ubiquitin like proteins 1	51667		PF18037	protein_coding	chr7		0	1432.08	1412.95	1432.1	1474.24	1459.76	1622	1624.76	1520.9	1455.06	1565.88	1655.95	1479.62	0.104058	6.10251	2.02151	0.0572456	0.538295	-4.89449
ENSG00000013375	PGM3	phosphoglucomutase 3	5238	5.4.2.3	PF00408	protein_coding	chr6		0	411.067	427.453	366.751	427.32	402.802	434.887	417.997	418.561	453.182	443.258	492.833	422.347	0.0936217	4.27748	1.34952	0.192713	0.708555	-5.66454
ENSG00000013392	RWDD2A	RWD domain containing 2A	112611		PF06544	protein_coding	chr6		0	45.0094	43.261	59.0497	59	43	54.002	44.7255	60.7181	52	65	38	41	-0.0591593	1.19138	-0.358908	0.723542	0.94392	-5.79497
ENSG00000013441	CLK1	CDC like kinase 1	1195		PF00069	protein_coding	chr2		0	417.848	431	351	383.005	391	344.999	351.003	466	526	367.027	452	455	0.0715984	4.21636	0.690289	0.498191	0.878927	-6.30862
ENSG00000013503	POLR3B	RNA polymerase III subunit B	55703	2.7.7.6	PF04560	protein_coding	chr12		0	584	605	554	552	561	471	484	629	741	448	596	495	-0.0715142	4.65978	-0.689197	0.498862	0.879246	-6.39349
ENSG00000013523	ANGEL1	angel homolog 1	23357		PF03372	protein_coding	chr14		0	988.009	954.985	961.563	978.709	928.726	970.618	1145.9	1057.79	1044.25	1220.67	972.542	983.926	0.0936668	5.52928	1.36782	0.187011	0.705644	-5.82516
ENSG00000013561	RNF14	ring finger protein 14	9604		PF01485	protein_coding	chr5		0	1089.84	1093.22	971.347	1052.17	1143.74	1075.53	1189.09	1245	1144.39	1005.14	1108.92	986.004	0.0775772	5.6323	1.21499	0.238955	0.747254	-6.02665
ENSG00000013563	DNASE1L1	deoxyribonuclease 1 like 1	1774		PF03372	protein_coding	chrX		0	805.449	802.62	836.014	946.34	742.833	917.056	924.078	896.022	747.923	1041.48	902.574	979.334	0.0702782	5.31483	0.829164	0.417101	0.847145	-6.37439
ENSG00000013573	DDX11	DEAD/H-box helicase 11	1663		PF06733	protein_coding	chr12		0	1314.54	1287.13	1304.87	1323.43	1246.74	1107.65	1092.88	1155.53	1210.25	1201.63	1066.87	1166.88	-0.180219	5.77606	-3.40743	0.00288826	0.228688	-2.08311
ENSG00000013583	HEBP1	heme binding protein 1	50865		PF04832	protein_coding	chr12		0	444	499.004	504	462	482	479	469.348	416.242	494.08	471	472.018	392.333	-0.0575506	4.40291	-0.805854	0.430098	0.853421	-6.26297
ENSG00000013588	GPRC5A	G protein-coupled receptor class C group 5 member A	9052		PF00003	protein_coding	chr12		0	3390.41	3137.85	3893.23	4160.31	3850.5	5010.5	5024.77	3900.56	3340.54	6395.87	3854.01	4141.27	0.263783	7.54227	2.05996	0.0530781	0.531522	-4.96666
ENSG00000013619	MAMLD1	mastermind like domain containing 1	10046			protein_coding	chrX		0	75	57	58.054	56	62	62	59.9999	54	72	73	62	63	0.0491108	1.51991	0.383489	0.705529	0.940329	-5.86025
ENSG00000013725	CD6	CD6 molecule	923		PF00530	protein_coding	chr11		0	68	64	72	89.3453	88.0029	67	67.024	87	88.1328	66	86.0283	87.1277	0.115961	1.81462	0.868171	0.395917	0.836722	-5.63582
ENSG00000013810	TACC3	transforming acidic coiled-coil containing protein 3	10460		PF05010	protein_coding	chr4		0	1255.15	1312.32	1331	1331	1188.04	1099	1024.78	1009.17	1119.24	1147.04	1102.65	1199.54	-0.23744	5.73745	-4.23788	0.00042784	0.114477	-0.222444
ENSG00000014123	UFL1	UFM1 specific ligase 1	23376		PF09743	protein_coding	chr6		0	507	508	534	521	492	610	644	571	552	635	643	491	0.15522	4.66311	1.91978	0.0697178	0.565675	-4.88338
ENSG00000014138	POLA2	DNA polymerase alpha 2, accessory subunit	23649		PF04042	protein_coding	chr11		0	284.364	297.869	266.952	276.04	254.768	233.676	182.875	240.345	279.397	192.316	256.781	226.516	-0.281663	3.49264	-2.88063	0.00944161	0.330059	-2.90763
ENSG00000014164	ZC3H3	zinc finger CCCH-type containing 3	23144		PF00642	protein_coding	chr8		0	696	625	709	684	718	701	741	726	629	709	638	755	0.0473674	4.98031	0.735657	0.470744	0.868183	-6.40257
ENSG00000014216	CAPN1	calpain 1	823	3.4.22.52	PF00648	protein_coding	chr11		0	15753.3	14725.3	15589.2	15549.8	14436.2	13990.7	13698.8	13817.9	14052.3	14698.8	13976.4	15697.1	-0.109401	9.38081	-2.66604	0.0150916	0.380789	-3.98089
ENSG00000014257	ACPP	acid phosphatase, prostate	55	3.1.3.2	PF00328	protein_coding	chr3		0	70	79	64.751	66.4389	58	50.9999	53	57	73	57	74.0025	71.9999	-0.188672	1.55364	-1.4279	0.169225	0.69045	-5.01045
ENSG00000014641	MDH1	malate dehydrogenase 1	4190	1.1.1.37	PF02866	polymorphic_pseudogene	chr2		0	2530	2547.99	2402.23	2304	2099.06	1936.73	1998.72	2163.42	2599	1969.11	2368.01	2184	-0.18232	6.67689	-2.73795	0.012911	0.358881	-3.59944
ENSG00000014824	SLC30A9	solute carrier family 30 member 9	10463		PF01545	protein_coding	chr4		0	1014.12	1037.15	925.88	958.088	967.193	957.909	1001.57	1008.22	1026	954.984	1008.29	922.585	-0.00461412	5.48157	-0.0885679	0.930334	0.98979	-6.74518
ENSG00000014914	MTMR11	myotubularin related protein 11	10903		PF06602	protein_coding	chr1		0	225	240	242	250	170	215.001	244	198	194	275	244	217	-0.137951	3.35565	-1.31092	0.205195	0.721648	-5.54865
ENSG00000014919	COX15	cytochrome c oxidase assembly homolog COX15	1355		PF02628	protein_coding	chr10		0	1220.06	1149.15	1149.78	1067.16	1023.81	886.536	898.407	992.391	1167.51	1006.04	1034.92	954.501	-0.207812	5.56666	-3.13454	0.00536019	0.272954	-2.6553
ENSG00000015133	CCDC88C	coiled-coil domain containing 88C	440193		PF05622	protein_coding	chr14		0	561	539	585	595.001	528	533	606	553.004	597.066	616	542	586.002	-0.00186329	4.6969	-0.0294404	0.976814	0.99653	-6.63786
ENSG00000015153	YAF2	YY1 associated factor 2	10138		PF17219	protein_coding	chr12		0	270.074	255.079	256.656	245.499	262.791	292.293	271.729	250.199	274.058	221.051	249.446	248	0.00604967	3.55373	0.0770768	0.939352	0.990638	-6.41931
ENSG00000015171	ZMYND11	zinc finger MYND-type containing 11	10771		PF00439	protein_coding	chr10		0	1465	1509	1320	1348	1472	1335	1535	1483	1537	1398	1644	1259	0.0444626	6.03301	0.681728	0.503472	0.881576	-6.57489
ENSG00000015285	WAS	WASP actin nucleation promoting factor	7454		PF00786	protein_coding	chrX		0	17.0117	29.462	28.0251	20.0098	22.9999	19.0164	30	25.0099	17.0102	19	17	30	-0.0682707	0.0548854	-0.312154	0.758255	0.954588	-5.52922
ENSG00000015413	DPEP1	dipeptidase 1	1800		PF01244	protein_coding	chr16		0	4	2	3	2	1	6	4	4	1	5	3	2	0.0677837	-2.75579	0.14018	0.889963	0.981829	-4.97682
ENSG00000015475	BID	BH3 interacting domain death agonist	637		PF06393	protein_coding	chr22		0	658.023	672.001	637.005	646.001	610.012	659	629	585.009	705.04	570.004	680.007	635	-0.046699	4.86428	-0.746036	0.464593	0.866669	-6.38258
ENSG00000015479	MATR3	matrin 3	9782			protein_coding	chr5		0	5680.32	5712.41	4710.58	5329.27	5613.03	4929.62	5121.3	5276.52	6055.02	4551.78	5029.01	3978.07	-0.086628	7.86873	-1.06673	0.299192	0.78683	-6.43102
ENSG00000015520	NPC1L1	NPC1 like intracellular cholesterol transporter 1	29881		PF12349	protein_coding	chr7		0	2	9	5	9	5	5	7	8	6	6	9	4	0.146504	-1.79003	0.388052	0.702204	0.939604	-5.08732
ENSG00000015532	XYLT2	xylosyltransferase 2	64132	2.4.2.26	PF02485	protein_coding	chr17		0	999.435	987	1020.04	1019.01	1056.35	1225.36	1172	1060.44	975	1145	1029.53	1096.59	0.117438	5.59699	1.90824	0.0712746	0.568868	-5.02917
ENSG00000015568	RGPD5	RANBP2 like and GRIP domain containing 5	84220		PF01465	protein_coding	chr2		0	15.9132	49.4613	143.128	57.6613	21.1877	13.7267	329.426	20.137	78.1374	208.609	19.0307	23.1301	-0.196729	1.08968	-0.279228	0.783026	0.961549	-5.8046
ENSG00000015592	STMN4	stathmin 4	81551		PF00836	protein_coding	chr8		0	0	4	1	3	0	0	2	1	0	0	2	0	-1.11215	-4.30821	-1.57223	0.132069	0.655948	-4.38102
ENSG00000015676	NUDCD3	NudC domain containing 3	23386		PF04969	protein_coding	chr7		0	1591	1703.74	1730	1646	1680	1828	1864	1792.6	1651.27	1735	1626	1633	0.047781	6.27832	0.915233	0.371309	0.827456	-6.4148
ENSG00000016082	ISL1	ISL LIM homeobox 1	3670		PF00412	protein_coding	chr5	Homeobox	1	8	10	20	12	12	8	18	12	13	16	16	4	-0.0458977	-0.867511	-0.133102	0.895484	0.983868	-5.34634
ENSG00000016391	CHDH	choline dehydrogenase	55349	1.1.99.1	PF05199	protein_coding	chr3		0	477.981	507.86	442.616	446.611	362.739	328.587	396.351	385.941	453.398	428.169	472.731	476.002	-0.192174	4.28707	-2.13212	0.0459886	0.513787	-4.4773
ENSG00000016402	IL20RA	interleukin 20 receptor subunit alpha	53832		PF01108	protein_coding	chr6		0	422.001	460	431.999	465	417	376	354	432	417.999	381	438.999	470	-0.119258	4.26085	-1.59058	0.127874	0.651214	-5.34603
ENSG00000016602	CLCA4	chloride channel accessory 4	22802		PF08434	protein_coding	chr1		0	20	20	17	12	20	12	21	18	23	13	19	13	0.000643226	-0.334535	0.0027504	0.997834	0.999494	-5.47421
ENSG00000016864	GLT8D1	glycosyltransferase 8 domain containing 1	55830		PF01501	protein_coding	chr3		0	897.02	934.037	882.041	910.018	896.009	1019.02	976.031	938.001	883.064	929.026	962.043	961.067	0.0599635	5.40662	1.12408	0.2747	0.773128	-6.10237
ENSG00000017260	ATP2C1	ATPase secretory pathway Ca2+ transporting 1	27032		PF00690	protein_coding	chr3		0	2665.8	2573.75	2384.58	2490.55	2387.52	2262.64	2333.55	2380.09	2868.38	2392.55	2522.14	2207.14	-0.0676666	6.80123	-1.13589	0.269845	0.77007	-6.25119
ENSG00000017483	SLC38A5	solute carrier family 38 member 5	92745		PF01490	protein_coding	chrX		0	2	1	3	3	1	2	4	3	1.0003	4.00001	1	1	-0.154968	-3.17989	-0.311851	0.758482	0.954682	-4.91087
ENSG00000017797	RALBP1	ralA binding protein 1	10928		PF00620	protein_coding	chr18		0	6757.02	6922.05	6496.15	6531.91	6446.04	6778.98	6419.99	6406.15	6667.07	6766.05	6683.83	6246.57	-0.0282684	8.22887	-0.721487	0.479218	0.871148	-6.77111
ENSG00000018189	RUFY3	RUN and FYVE domain containing 3	22902		PF02759	protein_coding	chr4		0	803.999	790	749.991	782	787	800.719	825.001	864	780.001	918.996	829	717.014	0.0569944	5.19172	0.902816	0.377701	0.8306	-6.29479
ENSG00000018236	CNTN1	contactin 1	1272		PF07679	protein_coding	chr12		0	10231.9	10471.9	9690.59	9646.56	9093.78	8950.04	9450.79	9889.13	10527	9317.25	9914.06	8018.82	-0.0956522	8.76772	-1.74023	0.0976625	0.616361	-5.62031
ENSG00000018280	SLC11A1	solute carrier family 11 member 1	6556		PF01566	protein_coding	chr2		0	58	52.9999	54.4272	46.8626	54.1427	43.9999	50.2075	55.098	53.6725	41.0078	58.4285	42.8339	-0.0945634	1.21911	-0.695605	0.494928	0.87808	-5.6358
ENSG00000018408	WWTR1	WW domain containing transcription regulator 1	25937		PF00397	protein_coding	chr3		0	1603.68	1687.68	1694.34	1716.35	1575.61	1650.42	1792.09	1669.65	1735.99	1785.54	1735.26	1398.02	-0.0111815	6.24601	-0.182565	0.857034	0.976424	-6.82235
ENSG00000018510	AGPS	alkylglycerone phosphate synthase	8540	2.5.1.26	PF02913	protein_coding	chr2		0	1239	1298	1186	1191	1262	1164	1232.2	1254.23	1246	1020	1174	896	-0.0964868	5.74106	-1.2341	0.231911	0.742549	-6.02392
ENSG00000018610	CXorf56	chromosome X open reading frame 56	63932			protein_coding	chrX		0	647.986	572.206	589.383	524.918	619.656	577.366	568.722	612.54	630.706	517.349	534.616	496.846	-0.0363905	4.70488	-0.486824	0.631839	0.920102	-6.51954
ENSG00000018625	ATP1A2	ATPase Na+/K+ transporting subunit alpha 2	477	3.6.3.9	PF00690	protein_coding	chr1		0	3	4.00014	3	4	8.00049	3.0006	4.00016	3.00081	6.00036	5.00093	4.10482	6	0.377502	-2.21653	1.01335	0.323369	0.803878	-4.73777
ENSG00000018699	TTC27	tetratricopeptide repeat domain 27	55622		PF07719	protein_coding	chr2		0	505	473.007	449.004	488	492	477.001	500.027	503	497	465	504	398	-0.000961162	4.44571	-0.013792	0.989137	0.997688	-6.59672
ENSG00000018869	ZNF582	zinc finger protein 582	147948		PF00096	protein_coding	chr19	zf-C2H2	1	12.8137	7	16	14	10.8952	14.0332	21.1125	11.5252	14.4846	16	23	16.3737	0.360891	-0.580913	1.32087	0.201918	0.71921	-4.69469
ENSG00000019102	VSIG2	V-set and immunoglobulin domain containing 2	23584		PF07686	protein_coding	chr11		0	167	166	202	196	170	170	150	150	156	178	159	197	-0.136903	2.96378	-1.43547	0.167085	0.689568	-5.30671
ENSG00000019144	PHLDB1	pleckstrin homology like domain family B member 1	23187		PF00169	protein_coding	chr11		0	733.803	711.797	757.717	836.951	675.308	725.627	729.113	658.377	715.995	805.078	701.067	720.541	-0.085812	5.05415	-1.34272	0.194869	0.709663	-5.80358
ENSG00000019186	CYP24A1	cytochrome P450 family 24 subfamily A member 1	1591		PF00067	protein_coding	chr20		0	1	2	3	11	2	10	8	10	3	34	14	7	1.29842	-1.78141	1.83129	0.0824647	0.593481	-4.10754
ENSG00000019485	PRDM11	PR/SET domain 11	56981			protein_coding	chr11	Others	1	395.078	396.999	387	333.17	330.065	307.057	353.949	389.001	374.988	293.033	367.977	393.114	-0.110995	4.02982	-1.30835	0.20605	0.722646	-5.68371
ENSG00000019549	SNAI2	snail family transcriptional repressor 2	6591		PF00096	protein_coding	chr8	zf-C2H2	1	490	479	424	421	508	441	381	423	503	422	483	370	-0.0455679	4.33587	-0.521971	0.607601	0.913645	-6.44041
ENSG00000019582	CD74	CD74 molecule	972		PF00086	protein_coding	chr5		0	12004.1	11911.5	12919.9	13164.6	11201.2	12589.5	11592.9	11542.2	11252	13075.5	12699.5	14930	-0.0219473	9.13682	-0.340857	0.736876	0.947755	-7.05825
ENSG00000019995	ZRANB1	zinc finger RANBP2-type containing 1	54764		PF18418	protein_coding	chr10		0	485.432	466.144	398.172	438.52	426.974	433.745	459.446	482.129	457.089	476.917	514.971	425.682	0.0401351	4.37189	0.56392	0.579272	0.90525	-6.41858
ENSG00000020129	NCDN	neurochondrin	23154		PF05536	protein_coding	chr1		0	2069.01	1907	1809	1695	1991	1486.01	1608.01	1939	1903.01	1466.01	1557.98	1779.01	-0.130425	6.3215	-1.59949	0.125877	0.649763	-5.60346
ENSG00000020181	ADGRA2	adhesion G protein-coupled receptor A2	25960		PF13855	protein_coding	chr8		0	25.4249	23.0959	21.7051	26.0845	25.6396	13.5125	28.0788	24.9677	19.3667	29.9193	16.0441	34.2217	-0.0629235	0.116833	-0.273891	0.787064	0.962275	-5.5538
ENSG00000020256	ZFP64	ZFP64 zinc finger protein	55734		PF00096	protein_coding	chr20	zf-C2H2	1	559.487	585.611	564	582.763	535.302	526.21	548.247	538.618	564.306	500.676	531.32	582.124	-0.0850162	4.6497	-1.49636	0.150656	0.672774	-5.54083
ENSG00000020426	MNAT1	MNAT1 component of CDK activating kinase	4331		PF17121	protein_coding	chr14		0	859	855	771.999	806.001	814	868.999	885	863	852.98	742.001	875	725.999	0.00626306	5.23148	0.0976845	0.923185	0.988807	-6.71123
ENSG00000020577	SAMD4A	sterile alpha motif domain containing 4A	23034			protein_coding	chr14		0	245.001	200	183.001	204	284.007	257.002	320.001	265	192	211.001	248.455	176.124	0.213116	3.38068	1.56561	0.133611	0.657772	-5.19212
ENSG00000020633	RUNX3	RUNX family transcription factor 3	864		PF08504	protein_coding	chr1	Runt	1	1	4	3.00894	6.01749	4	4	5	5	7	7	1.00239	19	0.673637	-2.18951	1.15732	0.261196	0.763256	-4.64164
ENSG00000020922	MRE11	MRE11 homolog, double strand break repair nuclease	4361		PF04152	protein_coding	chr11		0	372.375	395.408	348.008	367.46	388.325	378.658	382.713	380.308	374.843	392.869	374.741	336.982	0.0198652	4.09143	0.306315	0.762629	0.955689	-6.48292
ENSG00000021300	PLEKHB1	pleckstrin homology domain containing B1	58473		PF00169	protein_coding	chr11		0	259	219	200	206	199	179	164	232	214.001	144	207	230	-0.182315	3.20517	-1.56321	0.134173	0.657772	-5.18655
ENSG00000021355	SERPINB1	serpin family B member 1	1992		PF00079	protein_coding	chr6		0	541.333	535.337	528	515.642	555.344	507.941	560.408	519.667	617.316	410.872	520.038	415.934	-0.0588284	4.55494	-0.65193	0.522098	0.887033	-6.40111
ENSG00000021574	SPAST	spastin	6683		PF17862	protein_coding	chr2		0	504.274	466.822	411.503	459.722	413.098	401.617	438.078	442.354	502.202	442.296	422.743	379.228	-0.099811	4.32167	-1.32637	0.200125	0.717454	-5.71262
ENSG00000021645	NRXN3	neurexin 3	9369		PF02210	protein_coding	chr14		0	1	2.25092	3.00769	0	0	0	2.39447	0	1.00393	1.00008	2.10294	0	-0.705051	-4.21224	-1.01701	0.321669	0.802406	-4.63965
ENSG00000021762	OSBPL5	oxysterol binding protein like 5	114879		PF01237	protein_coding	chr11		0	95	97.0001	99	107	100	100	98	105	106	98	98.0001	124	0.0548066	2.22201	0.547804	0.590076	0.908	-5.95861
ENSG00000021776	AQR	aquarius intron-binding spliceosomal factor	9716		PF13087	protein_coding	chr15		0	1467.02	1455	1348	1444.03	1518.16	1379.14	1365.11	1423.02	1570	1382.02	1549.16	1321.3	0.00733899	6.02798	0.131255	0.896926	0.983876	-6.80539
ENSG00000021826	CPS1	carbamoyl-phosphate synthase 1	1373	6.3.4.16	PF00988	protein_coding	chr2		0	46.8009	23.2238	32.0379	45.1536	41.1124	29.0346	26.0622	32.0723	38.074	28.1876	28.0707	39.023	-0.132954	0.62103	-0.669517	0.511058	0.88488	-5.51009
ENSG00000022267	FHL1	four and a half LIM domains 1	2273		PF00412	protein_coding	chrX		0	1874	2028.01	2084	2277	1554	1891	1985	1906	1920	2464	2290	2112	-0.0452398	6.52231	-0.505456	0.618935	0.916979	-6.73893
ENSG00000022277	RTF2	replication termination factor 2	51507		PF04641	protein_coding	chr20		0	1854.84	1834	1720	1745.78	1772	1892	1875	1861	1804	1677	1644	1707.5	-0.00973127	6.34098	-0.189167	0.851928	0.97635	-6.83143
ENSG00000022355	GABRA1	gamma-aminobutyric acid type A receptor alpha1 subunit	2554		PF02931	protein_coding	chr5		0	3	2	3	2	0	0	0	0	2	0	2	2	-1.69389	-4.0221	-2.96907	0.00776146	0.312521	-3.3767
ENSG00000022556	NLRP2	NLR family pyrin domain containing 2	55655		PF17779	protein_coding	chr19		0	2595.88	2557.83	2614.61	2632.27	2473.66	2197.73	2309.53	2478.86	2580.74	2422.9	2444.91	2547.6	-0.0989342	6.82173	-2.06207	0.0528577	0.531522	-4.90504
ENSG00000022567	SLC45A4	solute carrier family 45 member 4	57210			protein_coding	chr8		0	768.001	740.001	768	787.001	698	745.999	739.999	719	718	847	732	819	-0.0289773	5.10519	-0.468642	0.64455	0.923622	-6.58726
ENSG00000022840	RNF10	ring finger protein 10	9921		PF13639	protein_coding	chr12		0	6144	5857.02	5985.63	5835.39	6070	6005.04	6463.99	6306.02	5737	5869.49	5605.18	5536	-0.00403193	8.08026	-0.0879401	0.930826	0.989905	-7.02075
ENSG00000022976	ZNF839	zinc finger protein 839	55778		PF15961	protein_coding	chr14		0	368.565	352.852	349.787	363.359	347.713	346.433	352.884	346.042	370.543	313.708	332.789	336.674	-0.0646819	3.98801	-1.01965	0.320448	0.801458	-5.99555
ENSG00000023041	ZDHHC6	zinc finger DHHC-type containing 6	64429		PF07653	protein_coding	chr10		0	367	368	341	335	332	292	306	328	368	299	350	348	-0.109186	3.93356	-1.47948	0.155072	0.677865	-5.44307
ENSG00000023191	RNH1	ribonuclease/angiogenin inhibitor 1	6050		PF18779	protein_coding	chr11		0	2602.02	2446	2608	2624	2670.19	2610.19	2548.01	2706.04	2462	2353	2296	2507.02	-0.0312707	6.84951	-0.611464	0.547994	0.894411	-6.71224
ENSG00000023228	NDUFS1	NADH:ubiquinone oxidoreductase core subunit S1	4719	1.6.99.3	PF10588	protein_coding	chr2		0	1775.79	1968.29	1740.17	1750.92	1708.63	1660.36	1697.76	1824.59	1829.68	1616.12	1842.7	1670.36	-0.0638528	6.31993	-1.22751	0.234323	0.744335	-6.09543
ENSG00000023287	RB1CC1	RB1 inducible coiled-coil 1	9821		PF10377	protein_coding	chr8		0	951	936.999	797	942.999	947	869	1037	985.999	1052	1094	1025	809	0.104108	5.43451	1.34047	0.195585	0.710807	-5.84796
ENSG00000023318	ERP44	endoplasmic reticulum protein 44	23071		PF00085	protein_coding	chr9		0	1854	1882	1829	1892	2193	2241	2216	2117	2176	1985	2202	1970	0.194996	6.53774	4.02193	0.000703813	0.139243	-0.769619
ENSG00000023330	ALAS1	5'-aminolevulinate synthase 1	211	2.3.1.37	PF09029	protein_coding	chr3		0	2478	2531	2547	2649	2899	2996	2869	2791	2588	2574	2569.99	2676	0.10303	6.92865	1.99936	0.0597775	0.544505	-5.01811
ENSG00000023445	BIRC3	baculoviral IAP repeat containing 3	330		PF00653	protein_coding	chr11		0	273	260	308	333.999	388.001	426	536	449	318	376	355.001	233.968	0.360089	3.97686	2.31649	0.0316129	0.460895	-4.05771
ENSG00000023516	AKAP11	A-kinase anchoring protein 11	11215			protein_coding	chr13		0	723.002	686	645.002	755	609	638.008	801.002	800.001	818.001	882.003	826	671.002	0.0955013	5.06115	1.03972	0.311258	0.79569	-6.1437
ENSG00000023572	GLRX2	glutaredoxin 2	51022		PF00462	protein_coding	chr1		0	288.907	304.073	275.95	267.387	310.033	270.958	248.509	252.394	282.139	218.458	255.305	273.769	-0.111668	3.61964	-1.33258	0.198115	0.714806	-5.57438
ENSG00000023608	SNAPC1	small nuclear RNA activating complex polypeptide 1	6617		PF09808	protein_coding	chr14		0	407.389	415.023	412.27	397.597	386.499	435.506	466.81	442.16	396.878	559.156	451.766	376.448	0.0952348	4.28101	1.07222	0.296782	0.785623	-5.98614
ENSG00000023697	DERA	deoxyribose-phosphate aldolase	51071	4.1.2.4	PF01791	protein_coding	chr12		0	692	669	609	558	636	583	558	618	676	507	602	503	-0.113152	4.76754	-1.40341	0.176304	0.697107	-5.68549
ENSG00000023734	STRAP	serine/threonine kinase receptor associated protein	11171		PF00400	protein_coding	chr12		0	3417	3234	3042	3057	3487	3089	3254	3376	3429	2757	3072.99	2690.01	-0.0247547	7.16338	-0.37699	0.710275	0.941912	-6.86312
ENSG00000023839	ABCC2	ATP binding cassette subfamily C member 2	1244		PF00664	protein_coding	chr10		0	383.431	409.008	368	320	423.803	363.008	414.991	492	339	349	331.004	324.013	0.0270711	4.08929	0.263374	0.795041	0.964038	-6.49458
ENSG00000023892	DEF6	DEF6 guanine nucleotide exchange factor	50619		PF00169	protein_coding	chr6		0	294	358	387	418	375	367	383	358	345	369	381	345	0.0145957	4.05156	0.180178	0.858882	0.976433	-6.50701
ENSG00000023902	PLEKHO1	pleckstrin homology domain containing O1	51177		PF00169	protein_coding	chr1		0	17	26	22	24	36.9999	18.0001	24	19	23.0001	30	18	21	0.0651614	0.0778042	0.297618	0.769159	0.957051	-5.528
ENSG00000023909	GCLM	glutamate-cysteine ligase modifier subunit	2730		PF00248	protein_coding	chr1		0	81344.9	77849.8	73469.4	74872.4	78722.7	76635.8	82216.8	83522.7	72496.7	63215.7	71093	54349	-0.0915796	11.7113	-1.12606	0.273883	0.7725	-6.68904
ENSG00000024048	UBR2	ubiquitin protein ligase E3 component n-recognin 2	23304			protein_coding	chr6		0	532.003	582.13	509	538	585	463	561	537	603	528.005	505	503	-0.0163762	4.60941	-0.22969	0.820738	0.969681	-6.59769
ENSG00000024422	EHD2	EH domain containing 2	30846		PF00350	protein_coding	chr19		0	4100.91	4187.99	4691	4887.83	3881	4643.11	4528.91	4193	3860.73	5587.13	4573.78	5205	0.0215674	7.67883	0.25299	0.802938	0.964799	-6.95286
ENSG00000024526	DEPDC1	DEP domain containing 1	55635		PF00610	protein_coding	chr1		0	443.957	378.922	401	385.939	340.877	284.91	295	305.76	421	369	355.857	258	-0.305316	3.99126	-2.98653	0.00746568	0.308003	-2.77008
ENSG00000024862	CCDC28A	coiled-coil domain containing 28A	25901		PF13270	protein_coding	chr6		0	211	188	212	196	213	255	197	223	214	239	230	201	0.130503	3.28835	1.51574	0.145714	0.668279	-5.24854
ENSG00000025039	RRAGD	Ras related GTP binding D	58528		PF04670	protein_coding	chr6		0	65.9999	67	50.6846	71	87	75	102	53	70	85	89	65	0.279938	1.7221	1.71771	0.101775	0.623619	-4.61856
ENSG00000025156	HSF2	heat shock transcription factor 2	3298		PF00447	protein_coding	chr6	HSF	1	255	237	272	286	251	277	241	303	263.001	261	279.999	239	0.00897494	3.58435	0.109632	0.913827	0.986624	-6.42254
ENSG00000025293	PHF20	PHD finger protein 20	51230		PF12618	protein_coding	chr20		0	862.049	929	805.105	913.077	881.015	940.518	955	919.326	942.207	1040.05	990.103	846.18	0.0971451	5.38345	1.55785	0.135439	0.659385	-5.54768
ENSG00000025423	HSD17B6	hydroxysteroid 17-beta dehydrogenase 6	8630	1.1.1.105	PF00106	protein_coding	chr12		0	27.0157	50	38.9999	33	16	25	40.0303	25	27.0001	28.0001	42	41	-0.312803	0.537464	-1.35569	0.190775	0.706608	-4.89083
ENSG00000025434	NR1H3	nuclear receptor subfamily 1 group H member 3	10062		PF00105	protein_coding	chr11	THR-like	1	224	220	243	245	203	235	228	226.01	223	261	252	250	0.00736554	3.41371	0.0900124	0.9292	0.989678	-6.38764
ENSG00000025708	TYMP	thymidine phosphorylase	1890	2.4.2.4	PF00591	protein_coding	chr22		0	170.561	132.332	181.027	187.835	238.37	236.797	280.154	236.549	166.861	203.201	212.022	229.215	0.421833	3.20734	3.4017	0.00292623	0.229666	-1.73479
ENSG00000025770	NCAPH2	non-SMC condensin II complex subunit H2	29781		PF06278	protein_coding	chr22		0	534.463	572.655	520.519	544.516	611.025	519.318	505.391	515.267	593.256	442.282	479.492	508.412	-0.0644426	4.58546	-0.843833	0.409051	0.843224	-6.26239
ENSG00000025772	TOMM34	translocase of outer mitochondrial membrane 34	10953		PF00515	protein_coding	chr20		0	1726	1645	1633	1682	1860	1675	1714	1720	1735	1414	1557	1515	-0.0250762	6.23336	-0.401789	0.692233	0.936703	-6.75519
ENSG00000025796	SEC63	SEC63 homolog, protein translocation regulator	11231		PF00226	protein_coding	chr6		0	1180.36	1216.31	1089.73	1126.45	1200.3	1172.14	1167.42	1130.93	1315.28	1097.5	1225.75	1031.32	0.0149029	5.72383	0.246414	0.807951	0.965877	-6.74683
ENSG00000025800	KPNA6	karyopherin subunit alpha 6	23633		PF00514	protein_coding	chr1		0	2076.11	2087.99	2051.29	2251.39	2050.99	2170.06	2151.43	2221.05	2031.17	2342.21	2044	2106.84	0.0141459	6.59954	0.276691	0.784945	0.962087	-6.83735
ENSG00000026025	VIM	vimentin	7431		PF00038	protein_coding	chr10		0	50.0327	47	64	48	48.0365	46	50	42	57	58	58.4365	68	0.0268042	1.27111	0.179268	0.859587	0.976622	-5.85458
ENSG00000026036	RTEL1-TNFRSF6B	RTEL1-TNFRSF6B readthrough (NMD candidate)	100533107			protein_coding	chr20		0	58.0241	41.5051	36.2863	74.5298	40.3123	76.5396	44.3319	58.4739	66.5088	74.8095	51.524	35.6059	0.0963097	1.28063	0.432788	0.669944	0.930327	-5.77627
ENSG00000026103	FAS	Fas cell surface death receptor	355		PF00020	protein_coding	chr10		0	849.056	850.313	746.884	706.747	808.789	745.884	771.289	811.884	848.754	665.233	784.425	720.283	-0.034491	5.13888	-0.497546	0.624398	0.918954	-6.57784
ENSG00000026297	RNASET2	ribonuclease T2	8635		PF00445	protein_coding	chr6		0	260	275	253	269	281	267	251	256.999	287	252	256	294	0.0183119	3.6031	0.252851	0.803044	0.964799	-6.39932
ENSG00000026508	CD44	CD44 molecule (Indian blood group)	960		PF00193	protein_coding	chr11		0	12070	12584	11600	11475	12099	11317	11584	12620	12712	11333	12508	11964	0.00889241	9.09074	0.213014	0.83354	0.971994	-7.09026
ENSG00000026559	KCNG1	potassium voltage-gated channel modifier subfamily G member 1	3755		PF00520	protein_coding	chr20		0	6	6.00211	3.00401	3	15	6.73225	4.04058	9.18176	10.0005	2.00546	4	5.99999	0.477136	-1.88477	1.02958	0.315879	0.79912	-4.75775
ENSG00000026652	AGPAT4	1-acylglycerol-3-phosphate O-acyltransferase 4	56895	2.3.1.-	PF01553	protein_coding	chr6		0	60	61	56	68	44	59	60	78	66	64	48	62	-0.0437963	1.45886	-0.29967	0.767617	0.956676	-5.88048
ENSG00000026751	SLAMF7	SLAM family member 7	57823			protein_coding	chr1		0	6.82983	17	17.0056	9.04207	8.00047	3.0009	10	12.0151	15.0231	8	8.03515	15.0047	-0.344803	-1.08978	-0.965352	0.346253	0.813289	-4.95881
ENSG00000026950	BTN3A1	butyrophilin subfamily 3 member A1	11119		PF07686	protein_coding	chr6		0	232.602	242.019	294.417	285.073	237.504	375.942	281.827	360.061	213.571	377.223	293.02	300.111	0.189005	3.70648	1.36845	0.186818	0.705386	-5.5259
ENSG00000027001	MIPEP	mitochondrial intermediate peptidase	4285		PF01432	protein_coding	chr13		0	168	186.16	180	203	180	144	205	179	196.288	155	192	157	-0.0730285	3.02057	-0.726466	0.476231	0.869223	-6.04437
ENSG00000027075	PRKCH	protein kinase C eta	5583	2.7.11.13	PF00433	protein_coding	chr14		0	2042.77	2243.52	1910.28	2103.06	2021.86	2111.37	1986.54	2049.64	2074.12	2138.9	2106.67	1951.69	-0.0130145	6.55127	-0.262443	0.795747	0.964147	-6.83714
ENSG00000027697	IFNGR1	interferon gamma receptor 1	3459		PF07140	protein_coding	chr6		0	512	509	526	494	572	552	542	568	542	469	582	511	0.0841881	4.59529	1.31394	0.204197	0.720526	-5.76335
ENSG00000027847	B4GALT7	beta-1,4-galactosyltransferase 7	11285	2.4.1.133	PF02709	protein_coding	chr5		0	801	754	830	819	774	776	816	828	808	689	811	862	-0.0124717	5.18032	-0.205903	0.839013	0.974253	-6.68803
ENSG00000027869	SH2D2A	SH2 domain containing 2A	9047		PF00017	protein_coding	chr1		0	94	77	125	117	116	100	99	102	93	86	113	96.9999	-0.0159702	2.20363	-0.125193	0.901659	0.983876	-6.10105
ENSG00000028116	VRK2	VRK serine/threonine kinase 2	7444		PF00069	protein_coding	chr2		0	517.934	518.632	440.45	462.987	513.526	472.43	539.372	486.095	554.287	435.751	501.76	409.876	0.00852088	4.46845	0.106315	0.916424	0.98719	-6.59446
ENSG00000028137	TNFRSF1B	TNF receptor superfamily member 1B	7133		PF00020	protein_coding	chr1		0	108.724	101.42	147.308	132.386	107.014	176.05	168.974	129	109.288	154.867	109.666	135.301	0.143098	2.56463	0.95647	0.350607	0.814817	-5.73356
ENSG00000028203	VEZT	vezatin, adherens junctions transmembrane protein	55591		PF12632	protein_coding	chr12		0	1532.95	1553.79	1528.36	1506.93	1582.69	1407.19	1487.02	1492.13	1644.07	1473.54	1647.68	1298.66	-0.0298769	6.10336	-0.502631	0.620883	0.917423	-6.69388
ENSG00000028277	POU2F2	POU class 2 homeobox 2	5452		PF00046	protein_coding	chr19	Pou	1	14	8	19	14	10	12	7	10	16	28	13	21	0.025597	-0.667243	0.0784953	0.938238	0.990444	-5.39153
ENSG00000028310	BRD9	bromodomain containing 9	65980		PF00439	protein_coding	chr5		0	608.174	546	551.986	591	598.588	675.169	615.975	602.966	620.144	560.988	563.213	582.984	0.0675173	4.7535	1.07263	0.296602	0.785623	-6.06585
ENSG00000028528	SNX1	sorting nexin 1	6642		PF09325	protein_coding	chr15		0	2515.72	2447	2391.69	2254.97	2588.89	2261.09	2241.3	2372.3	2517.26	1876	2338	2185.66	-0.0699664	6.7258	-1.06155	0.301482	0.788266	-6.32345
ENSG00000028839	TBPL1	TATA-box binding protein like 1	9519		PF00352	protein_coding	chr6		0	293.736	283.164	260.632	224.107	248.42	246	248.279	305.719	300.851	229.013	299.25	236	-0.00887643	3.58437	-0.0912281	0.928247	0.989476	-6.4257
ENSG00000029153	ARNTL2	aryl hydrocarbon receptor nuclear translocator like 2	56938		PF00010	protein_coding	chr12	bHLH	1	1404.17	1412.21	1318.05	1486.08	1518.89	1635.7	1721.53	1595.23	1186.83	1327	1154.91	976.304	-0.0403706	5.97189	-0.348075	0.731533	0.946398	-6.74693
ENSG00000029363	BCLAF1	BCL2 associated transcription factor 1	9774		PF15440	protein_coding	chr6	Others	1	2029	1975.07	1751.52	1758	1979	1500	1605.44	1881	2225	1439	1957	1547.08	-0.101864	6.3476	-1.0704	0.29758	0.785926	-6.27537
ENSG00000029364	SLC39A9	solute carrier family 39 member 9	55334		PF02535	protein_coding	chr14		0	2541.99	2745.46	2480	2622	2480	2431	2595	2652	2611	2850.03	2678	2432.31	-0.0052202	6.88175	-0.102325	0.919549	0.987964	-6.902
ENSG00000029534	ANK1	ankyrin 1	286		PF00531	protein_coding	chr8		0	66.9999	79.3868	71.0001	76	33	44	37	49	51.9999	74.9999	78	121	-0.383521	1.49137	-1.60019	0.125719	0.649763	-4.7817
ENSG00000029559	IBSP	integrin binding sialoprotein	3381		PF05432	protein_coding	chr4		0	9	17	15	14	14	8	7	13	11	25	11	16	-0.128197	-0.744083	-0.431607	0.670787	0.930327	-5.31038
ENSG00000029639	TFB1M	transcription factor B1, mitochondrial	51106		PF00398	protein_coding	chr6	Others	1	281.175	245.495	260.342	269.965	275.55	331.729	297.271	301.517	267.335	227.308	283.26	236.409	0.0620934	3.63101	0.662764	0.515282	0.885595	-6.21233
ENSG00000029725	RABEP1	rabaptin, RAB GTPase binding effector protein 1	9135		PF03528	protein_coding	chr17		0	640.664	674.97	673.065	569.045	694.58	600.633	676.017	740.046	735.682	625.448	702.371	525.865	0.0454579	4.89183	0.547219	0.590471	0.908136	-6.51226
ENSG00000029993	HMGB3	high mobility group box 3	3149		PF00505	protein_coding	chrX	HMG	1	1644.51	1710.73	1568.67	1519.23	1727.6	1507.32	1462.82	1489.46	1577.4	1336.82	1564	1508.96	-0.0847027	6.13917	-1.44445	0.164576	0.688578	-5.801
ENSG00000030066	NUP160	nucleoporin 160	23279			protein_coding	chr11		0	1404	1297	1308.15	1285.4	1227	1207.02	1279.35	1279	1432.69	1321.36	1318.52	1055	-0.0702038	5.86625	-1.07643	0.294945	0.785608	-6.21428
ENSG00000030110	BAK1	BCL2 antagonist/killer 1	578		PF00452	protein_coding	chr6		0	635.911	655	711.973	702.98	669.965	659	704	715	621	682	708	704	0.0129241	4.95305	0.220039	0.82814	0.971001	-6.6515
ENSG00000030304	MUSK	muscle associated receptor tyrosine kinase	4593		PF07714	protein_coding	chr9		0	30.9075	35.0218	34.0001	25	28.0005	27	35.0261	28	52	35.002	47.0259	26	0.118011	0.597973	0.57877	0.569406	0.902602	-5.53647
ENSG00000030419	IKZF2	IKAROS family zinc finger 2	22807		PF00096	protein_coding	chr2	zf-C2H2	1	329.001	339	285	320	280	368.001	401	365	347	469	378	297.001	0.175267	3.97337	1.59058	0.127873	0.651214	-5.27662
ENSG00000030582	GRN	granulin precursor	2896		PF00396	protein_coding	chr17		0	9634	9493	10253	9947	9505	9455	9035	9277	9234	10037	9624	11272	-0.0259189	8.78854	-0.502519	0.620961	0.917423	-6.95781
ENSG00000031003	FAM13B	family with sequence similarity 13 member B	51306		PF00620	protein_coding	chr5		0	483	503	332.809	336	412.933	322	333.423	409.729	524.828	351.762	399.909	348.987	-0.0830437	4.15493	-0.657831	0.518379	0.885913	-6.32879
ENSG00000031081	ARHGAP31	Rho GTPase activating protein 31	57514		PF00620	protein_coding	chr3		0	6.00266	10	9.01329	7.0464	4	1.00247	5.00639	5	9.00135	8	4.00161	11.0023	-0.602838	-1.79357	-1.48832	0.152747	0.674908	-4.43421
ENSG00000031691	CENPQ	centromere protein Q	55166		PF13094	protein_coding	chr6		0	115	92	102	80	122	99	102	91	86	88	117	72	-0.00824601	2.13592	-0.0598838	0.952861	0.992309	-6.08978
ENSG00000031698	SARS1	seryl-tRNA synthetase 1	6301	6.1.1.11	PF02403	protein_coding	chr1		0	5329	5600	5128	5047	5577	5761	5756	5481	5446	4707	5342	5003	0.0265309	7.92501	0.506516	0.618204	0.916922	-6.87644
ENSG00000031823	RANBP3	RAN binding protein 3	8498		PF00638	protein_coding	chr19		0	914	951.999	1042	970.001	929.714	884.001	822	922.001	871	807.001	897.25	954	-0.131451	5.37568	-2.25261	0.0360445	0.479914	-4.40755
ENSG00000032219	ARID4A	AT-rich interaction domain 4A	5926		PF08169	protein_coding	chr14	ARID	1	528	481	464	488	465	428	478	546	481	511	500	499	-0.00762268	4.47526	-0.111976	0.911994	0.986307	-6.5959
ENSG00000032389	EIPR1	EARP complex and GARP complex interacting protein 1	7260		PF00400	protein_coding	chr2		0	693	723	692	658	734	641	679	662	707	597	650	606	-0.0715299	4.92924	-1.15115	0.263667	0.764574	-6.014
ENSG00000032444	PNPLA6	patatin like phospholipase domain containing 6	10908		PF01734	protein_coding	chr19		0	1869	2004	1987	2033	1617	1895	1833	1856	1616	2042	1709	2272	-0.0981438	6.42377	-1.29084	0.211935	0.726512	-6.03116
ENSG00000032742	IFT88	intraflagellar transport 88	8100		PF13181	protein_coding	chr13		0	44	53.0382	53.0002	34.2556	43.0044	39.0053	42.2504	51.9999	64.0505	25.0012	47.0003	32	-0.125653	0.978798	-0.618941	0.543158	0.892927	-5.62676
ENSG00000033011	ALG1	ALG1 chitobiosyldiphosphodolichol beta-mannosyltransferase	56052	2.4.1.142	PF00534	protein_coding	chr16		0	707.14	607.538	616.53	573.742	650.739	527.412	487.598	620.939	612.741	500.081	545.851	475.099	-0.186088	4.7064	-2.17393	0.0422848	0.503626	-4.46608
ENSG00000033030	ZCCHC8	zinc finger CCHC-type containing 8	55596		PF04046	protein_coding	chr12		0	486.072	512.118	419.019	450.176	433.974	462.707	455.921	467.391	478.959	360.343	429.366	378.056	-0.110564	4.33356	-1.35922	0.189672	0.706301	-5.67368
ENSG00000033050	ABCF2	ATP binding cassette subfamily F member 2	10061		PF12848	protein_coding	chr7		0	2223.66	2167.78	2230.26	2047.69	2257.79	2097.49	1885.06	2115.62	2209.28	1585.44	1771.83	1886.12	-0.142326	6.52941	-1.88293	0.0747978	0.575807	-5.18262
ENSG00000033100	CHPF2	chondroitin polymerizing factor 2	54480	2.4.1.226	PF05679	protein_coding	chr7		0	1292	1359	1247	1231	1218	1107	1189	1314	1337	1177	1146	1308	-0.0693743	5.82085	-1.18314	0.251056	0.756785	-6.09165
ENSG00000033122	LRRC7	leucine rich repeat containing 7	57554		PF13855	protein_coding	chr1		0	11	8	4	8	7	9	6	3	8	8	6	3	-0.30006	-1.68965	-0.846411	0.407646	0.843216	-4.93407
ENSG00000033170	FUT8	fucosyltransferase 8	2530	2.4.1.68	PF14604	protein_coding	chr14		0	629.213	664.13	635.361	579.945	576.41	640.402	644.906	646.098	666.738	580.258	661.873	541.241	-0.020057	4.8219	-0.300841	0.766737	0.95657	-6.61193
ENSG00000033178	UBA6	ubiquitin like modifier activating enzyme 6	55236	6.3.2.19	PF16191	protein_coding	chr4		0	1065	1083.99	903.977	1031.03	1066.07	1092.75	1142.04	1180.94	1167.85	1152.94	1193.04	913.969	0.12338	5.61828	1.74649	0.0965466	0.616361	-5.29248
ENSG00000033327	GAB2	GRB2 associated binding protein 2	9846		PF00169	protein_coding	chr11		0	186	171	199	188	211	265	283	230	192	254	188	186	0.264887	3.26074	2.25017	0.0362246	0.480694	-4.05338
ENSG00000033627	ATP6V0A1	ATPase H+ transporting V0 subunit a1	535	3.6.3.14	PF01496	protein_coding	chr17		0	2246.03	2001	2141	2109.6	2179	2188	2165.01	2310.25	1940	2149	2019	2254.31	0.0159848	6.60575	0.298861	0.768225	0.956696	-6.83134
ENSG00000033800	PIAS1	protein inhibitor of activated STAT 1	8554		PF02891	protein_coding	chr15	zf-MIZ	1	866.606	877.918	813.858	773.55	761.586	779.831	837.477	835.434	885.432	828.958	873.264	759.187	-0.0236813	5.22852	-0.397126	0.695611	0.937691	-6.63575
ENSG00000033867	SLC4A7	solute carrier family 4 member 7	9497		PF07565	protein_coding	chr3		0	687	742	626	798	604	770	842	819	665	1023	951	615	0.121043	5.09732	0.994414	0.332267	0.810058	-6.19279
ENSG00000034053	APBA2	amyloid beta precursor protein binding family A member 2	321		PF00595	protein_coding	chr15		0	0	0	0	0	2.00139	2.00983	0	1	2	1	2	2	1.84725	-4.22529	2.72916	0.0131607	0.362128	-3.82077
ENSG00000034152	MAP2K3	mitogen-activated protein kinase kinase 3	5606	2.7.12.2	PF00069	protein_coding	chr17		0	1520	1544	1668	1701	1639	1697	1629	1580	1527	1539	1447	1655	-0.0181386	6.18107	-0.333068	0.742656	0.949638	-6.77511
ENSG00000034239	EFCAB1	EF-hand calcium binding domain 1	79645		PF13499	protein_coding	chr8		0	13	13	16	17	14	18	23	9	19	15	18.0001	19	0.154182	-0.433475	0.631172	0.535297	0.891449	-5.2697
ENSG00000034510	TMSB10	thymosin beta 10	9168		PF01290	protein_coding	chr2		0	7246	8271	8953	8567	9606	10142	9327	8763	9261	7676	8773	10503	0.162082	8.65863	2.35145	0.0294069	0.449301	-4.53453
ENSG00000034533	ASTE1	asteroid homolog 1	28990		PF00752	protein_coding	chr3		0	160.198	164.25	166.417	175.449	157.484	144.364	149.896	147.906	154.622	161.453	161.856	118.855	-0.161004	2.81932	-1.75353	0.0953031	0.613771	-4.82458
ENSG00000034677	RNF19A	ring finger protein 19A, RBR E3 ubiquitin protein ligase	25897		PF01485	protein_coding	chr8		0	565	605.757	553.466	582	590.598	605.392	688.986	670.223	649	600.933	633.708	513	0.0971343	4.77958	1.36089	0.189155	0.706301	-5.73203
ENSG00000034693	PEX3	peroxisomal biogenesis factor 3	8504		PF04882	protein_coding	chr6		0	269.915	289.721	249	282	289	261.987	256	261.897	269	220	252	237	-0.0941762	3.57151	-1.19284	0.247322	0.75427	-5.73022
ENSG00000034713	GABARAPL2	GABA type A receptor associated protein like 2	11345		PF02991	protein_coding	chr16		0	1416.4	1537.08	1436.13	1354.52	1361.44	1478.09	1515.46	1533.77	1406.76	1256.11	1414.1	1245.82	-0.0384625	6.00437	-0.625589	0.538877	0.892264	-6.61208
ENSG00000035115	SH3YL1	SH3 and SYLF domain containing 1	26751		PF04366	protein_coding	chr2		0	869.832	911.309	850.755	904.348	851.875	1116.95	1131.79	1018.55	910.452	1091.15	1105.62	972.934	0.205946	5.46871	2.76006	0.0123035	0.353185	-3.41482
ENSG00000035141	FAM136A	family with sequence similarity 136 member A	84908		PF05811	protein_coding	chr2		0	1034	1032	1010	950.002	999	870	847.863	906.934	870	732.003	841.012	710.999	-0.255955	5.34745	-3.47364	0.00248306	0.223605	-1.89569
ENSG00000035403	VCL	vinculin	7414		PF01044	protein_coding	chr10		0	4835.75	4844.5	4655.03	4994.66	5252.18	5091.39	5523.17	5173.49	5018.48	5519.09	5009.99	4964.19	0.102479	7.84971	2.33728	0.030283	0.452685	-4.49264
ENSG00000035499	DEPDC1B	DEP domain containing 1B	55789		PF00620	protein_coding	chr5		0	413	371	388	373	339.034	326	321.866	318	371	332	314.469	340	-0.215921	3.9931	-3.27479	0.00390499	0.25322	-2.15586
ENSG00000035664	DAPK2	death associated protein kinase 2	23604	2.7.11.1	PF00069	protein_coding	chr15		0	59.0152	70.0338	69.0856	70.7999	56.2642	60.7147	54.6635	59.8173	43.2093	66.6748	81.2768	67.9331	-0.149987	1.52127	-1.03637	0.31278	0.797098	-5.43666
ENSG00000035681	NSMAF	neutral sphingomyelinase activation associated factor	8439		PF02893	protein_coding	chr8		0	844	847	821	861	824	799.001	831	850	909	770	878	776	-0.0262016	5.24606	-0.469031	0.644277	0.923622	-6.60633
ENSG00000035687	ADSS2	adenylosuccinate synthase 2	159	6.3.4.4	PF00709	protein_coding	chr1		0	925	960	838	810	929	870	848	977	1026	773	938	690	-0.0108184	5.31989	-0.125018	0.901796	0.983876	-6.72057
ENSG00000035862	TIMP2	TIMP metallopeptidase inhibitor 2	7077		PF00965	protein_coding	chr17		0	1679.41	1605.23	1834.29	2097.6	1625.63	1970.11	2098.53	1659.99	1570.84	2346.18	1990.5	2022.39	0.0767526	6.40418	0.793249	0.437231	0.857022	-6.53179
ENSG00000035928	RFC1	replication factor C subunit 1	5981		PF08519	protein_coding	chr4		0	966.683	854.923	779.894	863.597	875.252	873.607	901.541	933.262	898.237	840.775	885.37	770.435	0.0113205	5.30594	0.178478	0.860199	0.976724	-6.70942
ENSG00000036054	TBC1D23	TBC1 domain family member 23	55773		PF00566	protein_coding	chr3		0	555	557	530	545.001	557	513	611	553	641	552	601	471	0.0339768	4.66149	0.46262	0.648785	0.924939	-6.52076
ENSG00000036257	CUL3	cullin 3	8452		PF10557	protein_coding	chr2		0	1708	1647.77	1554	1696	1804.7	1740	1712	1823	1795	1478	1707	1552.99	0.0398388	6.25858	0.677032	0.506382	0.882938	-6.60366
ENSG00000036448	MYOM2	myomesin 2	9172		PF07679	protein_coding	chr8		0	13	12	6	6	11	11	7	12	8.00001	18	5	8	0.102458	-1.18735	0.304401	0.764065	0.956134	-5.23481
ENSG00000036530	CYP46A1	cytochrome P450 family 46 subfamily A member 1	10858	1.14.13.98	PF00067	protein_coding	chr14		0	28.6453	13.4504	17.0138	25.9354	33.7298	20.0733	22	17.6898	15.5349	24.0115	17	27.9953	0.0837073	-0.0208377	0.337982	0.739008	0.948093	-5.4917
ENSG00000036549	ZZZ3	zinc finger ZZ-type containing 3	26009		PF00249	protein_coding	chr1	MYB	1	682	689	561	629.511	659.001	646.833	687.016	671	742	611.017	676	555.001	0.0340715	4.88492	0.458539	0.651662	0.925765	-6.55737
ENSG00000036672	USP2	ubiquitin specific peptidase 2	9099		PF00443	protein_coding	chr11		0	156	139	128	126	155	133	157	149	135	107	117	140	-0.0131511	2.63493	-0.118527	0.906869	0.984848	-6.2061
ENSG00000036828	CASR	calcium sensing receptor	846		PF01094	protein_coding	chr3		0	8.03584	15.6405	10.1515	10.4667	15.0964	11.5692	6.38309	6.15797	14.8092	6.57153	13.9917	0	-0.657355	-1.40211	-1.11533	0.278338	0.775091	-4.80564
ENSG00000037042	TUBG2	tubulin gamma 2	27175		PF00091	protein_coding	chr17		0	820.899	761.882	858.135	910.454	702.212	961.781	894.688	842.809	716.203	1072.12	901.991	1124.17	0.0904271	5.31185	0.845507	0.408139	0.843224	-6.35936
ENSG00000037241	RPL26L1	ribosomal protein L26 like 1	51121		PF16906	protein_coding	chr5		0	673.385	767.058	607.785	605.102	676.399	639.848	595.549	707.095	655.723	497.213	619.985	623.937	-0.0821498	4.85619	-0.99142	0.33369	0.810757	-6.17095
ENSG00000037280	FLT4	fms related tyrosine kinase 4	2324	2.7.10.1	PF17988	protein_coding	chr5		0	11.0325	13.0096	8.00001	16	15	10	6.99999	10	9	5	8	9.02186	-0.392439	-1.1152	-1.40081	0.177067	0.697633	-4.57713
ENSG00000037474	NSUN2	NOP2/Sun RNA methyltransferase 2	54888		PF01189	protein_coding	chr5		0	1842.02	1918.04	1680.08	1694	1895	1566	1492.08	1736	2105.01	1363	1793	1511	-0.0956135	6.27798	-1.09068	0.288778	0.782672	-6.24613
ENSG00000037637	FBXO42	F-box protein 42	54455		PF12937	protein_coding	chr1		0	547	489.005	461	468.004	515.001	506	541.007	527.007	515.008	503	469.001	525	0.0626377	4.5234	0.986706	0.335938	0.810889	-6.1161
ENSG00000037749	MFAP3	microfibril associated protein 3	4238		PF00047	protein_coding	chr5		0	397.39	373.453	324.013	348.008	296.639	242	304.146	323.901	403.576	356.354	361	275.002	-0.184496	3.91262	-1.72154	0.101066	0.6232	-5.09279
ENSG00000037757	MRI1	methylthioribose-1-phosphate isomerase 1	84245	5.3.1.23	PF01008	protein_coding	chr19		0	208.177	191.45	198.901	212.371	199.759	158.459	174.909	194.63	156.099	200.911	179.247	208.825	-0.146001	3.11158	-1.57827	0.130676	0.653656	-5.14335
ENSG00000037897	METTL1	methyltransferase like 1	4234		PF02390	protein_coding	chr12		0	441.994	409	418	439	501	401	443	477	467	315	427	399	-0.00655264	4.27751	-0.0695478	0.945266	0.991638	-6.56495
ENSG00000037965	HOXC8	homeobox C8	3224		PF00046	protein_coding	chr12	Homeobox	1	20	30	26	32	36	33	28	24	24	26	31	29	0.102743	0.371257	0.56657	0.577505	0.904464	-5.49028
ENSG00000038002	AGA	aspartylglucosaminidase	175	3.5.1.26	PF01112	protein_coding	chr4		0	186	158	129	137	157.001	160	135	155	213	87	150	129	-0.0646543	2.74252	-0.399458	0.693921	0.937154	-6.16252
ENSG00000038210	PI4K2B	phosphatidylinositol 4-kinase type 2 beta	55300	2.7.1.67	PF00454	protein_coding	chr4		0	613	622	561	588	574	395	454	490	681	557	583.419	449	-0.207897	4.62371	-1.96458	0.0639542	0.555124	-4.82036
ENSG00000038219	BOD1L1	biorientation of chromosomes in cell division 1 like 1	259282			protein_coding	chr4		0	671.773	564.373	594	623.383	591.035	621.001	642.002	636.012	686.002	667.014	648.006	618.029	0.058968	4.84123	0.950727	0.353442	0.816006	-6.20072
ENSG00000038274	MAT2B	methionine adenosyltransferase 2B	27430	2.5.1.6	PF04321	protein_coding	chr5		0	1707	1823	1695	1664	1609.47	1671	1729.34	1796	1697	1676	1726.02	1480.14	-0.0438936	6.26352	-0.828138	0.417667	0.847145	-6.49245
ENSG00000038358	EDC4	enhancer of mRNA decapping 4	23644		PF16529	protein_coding	chr16		0	1777.25	1644.78	1625.59	1561.53	1605.2	1474.61	1590.8	1674.09	1590.51	1561.75	1447.07	1530.76	-0.0842111	6.17609	-1.61386	0.122712	0.645838	-5.56509
ENSG00000038382	TRIO	trio Rho guanine nucleotide exchange factor	7204		PF00650	protein_coding	chr5		0	1372.1	1345	1307	1292	1333	1340	1607	1551	1444	1476.99	1389	1237	0.0926276	5.98117	1.4586	0.160682	0.684908	-5.75764
ENSG00000038427	VCAN	versican	1462		PF07686	protein_coding	chr5		0	2	0	4	1	2	3	0	1	3	1.03235	1	2.06571	0.116009	-3.61092	0.177908	0.860641	0.976724	-4.87023
ENSG00000038532	CLEC16A	C-type lectin domain containing 16A	23274		PF09758	protein_coding	chr16		0	2297.31	2466.07	2358.03	2356.13	2435	2249.36	2373.02	2492.04	2377.72	2340.62	2259.29	2294.01	-0.0114805	6.74561	-0.256829	0.800016	0.964452	-6.85916
ENSG00000038945	MSR1	macrophage scavenger receptor 1	4481		PF03523	protein_coding	chr8		0	48.0263	49.0522	63.038	64	53.0593	63	48.0388	67.0981	38.0193	76.0667	52.9938	59.0144	0.0124772	1.35976	0.0739932	0.941774	0.991005	-5.89129
ENSG00000039068	CDH1	cadherin 1	999		PF08758	protein_coding	chr16		0	9336.23	9531.84	8926.32	8808.6	9905	8827.63	9221.58	9796.61	9614.98	9316.77	9458.98	9233.63	0.0410991	8.72954	1.0368	0.312585	0.796925	-6.53552
ENSG00000039123	MTREX	Mtr4 exosome RNA helicase	23517	3.6.4.13	PF13234	protein_coding	chr5		0	1151.64	1132.25	1053.25	1009.53	1135.54	1035.22	1130.15	1145.83	1221.47	1098.1	1170.82	886.426	0.0167013	5.63855	0.233645	0.817709	0.968896	-6.7396
ENSG00000039139	DNAH5	dynein axonemal heavy chain 5	1767		PF18198	protein_coding	chr5		0	284	270	218	254	288	236	278	322	318	248	259	237	0.087655	3.60014	0.884554	0.387232	0.833471	-6.03364
ENSG00000039319	ZFYVE16	zinc finger FYVE-type containing 16	9765		PF11979	protein_coding	chr5		0	576.867	604.128	510.608	555.809	557.871	452.875	507.18	521.496	660.027	572.355	598.229	483.369	-0.0536045	4.64	-0.627974	0.537346	0.89172	-6.43025
ENSG00000039523	RIPOR1	RHO family interacting cell polarization regulator 1	79567		PF15903	protein_coding	chr16		0	1601.93	1443	1732	1800	1600	2053	2067.99	1639.96	1542	2458	1844	1976.99	0.194905	6.35168	1.90382	0.0718794	0.570092	-5.11765
ENSG00000039560	RAI14	retinoic acid induced 14	26064		PF00023	protein_coding	chr5		0	2319	2448	2516	2604	2401	3214	3449	3002	2551	3253	3068	2582	0.239632	6.97323	2.8559	0.00997095	0.334287	-3.37057
ENSG00000039600	SOX30	SRY-box transcription factor 30	11063		PF00505	protein_coding	chr5	HMG	1	6	8	10	8	9	6	4	5	7	11	5	5	-0.327815	-1.6079	-1.07043	0.297569	0.785926	-4.79855
ENSG00000039650	PNKP	polynucleotide kinase 3'-phosphatase	11284		PF17913	protein_coding	chr19		0	925.189	897.396	977.605	965.14	883.708	898.547	791.043	803.637	866.006	794.584	821.476	903.699	-0.157124	5.31685	-2.75676	0.0123922	0.353185	-3.41817
ENSG00000039987	BEST2	bestrophin 2	54831		PF01062	protein_coding	chr19		0	1	2	1	3.00908	3	2.54777	2.00442	3	6	1	1.00097	0	0.101964	-3.31403	0.167605	0.868629	0.977984	-4.90309
ENSG00000040199	PHLPP2	PH domain and leucine rich repeat protein phosphatase 2	23035		PF00481	protein_coding	chr16		0	120	139.363	117.208	132.026	143.04	114.841	146.493	139.273	152.106	137.758	144.917	116.094	0.10122	2.60302	0.992081	0.333375	0.810592	-5.71246
ENSG00000040275	SPDL1	spindle apparatus coiled-coil protein 1	54908			protein_coding	chr5		0	392	376	347	364	383	264	309	398	382	275	361	269	-0.181518	3.95282	-1.68398	0.108214	0.62843	-5.15719
ENSG00000040341	STAU2	staufen double-stranded RNA binding protein 2	27067		PF16482	protein_coding	chr8		0	957.917	1009.58	904.379	880.299	954.201	857.284	985.708	1035.78	972.144	964.8	963.098	839.258	0.0109542	5.42271	0.17518	0.862754	0.977065	-6.72513
ENSG00000040487	SLC66A1	solute carrier family 66 member 1	54896		PF04193	protein_coding	chr1		0	277.061	267.906	315	293	267	289.397	289.272	313.745	242.469	251	259	310.62	-0.0570626	3.67595	-0.679236	0.505014	0.881983	-6.21898
ENSG00000040531	CTNS	cystinosin, lysosomal cystine transporter	1497		PF04193	protein_coding	chr17		0	290	299	260	311	280	241	286	290	276.027	241	297	300	-0.0714629	3.67459	-0.886331	0.386298	0.833251	-6.05862
ENSG00000040608	RTN4R	reticulon 4 receptor	65078		PF13855	protein_coding	chr22		0	140	126	158	159	179	154	157	147	113	127	136	114	-0.0593405	2.68913	-0.488567	0.630627	0.920102	-6.10989
ENSG00000040633	PHF23	PHD finger protein 23	79142		PF00628	protein_coding	chr17		0	619	694	673	629.001	676	662	653.999	664	668	606	684	771	0.0399424	4.92188	0.632616	0.534373	0.891061	-6.46572
ENSG00000040731	CDH10	cadherin 10	1008		PF01049	protein_coding	chr5		0	106	147	109	107	158	112	135	139	140	117	119	129	0.165494	2.51914	1.43211	0.168034	0.690296	-5.19154
ENSG00000040933	INPP4A	inositol polyphosphate-4-phosphatase type I A	3631	3.1.3.66		protein_coding	chr2		0	556.032	619.157	562	565.058	569.012	598.675	643.547	585.261	615.001	633.008	649.002	562.005	0.074992	4.76189	1.22861	0.23392	0.744246	-5.89325
ENSG00000041353	RAB27B	RAB27B, member RAS oncogene family	5874		PF00071	protein_coding	chr18		0	1132	1142	1017.59	988	1221	1056.67	1143.4	1251	1445	1119	1334	1029	0.158834	5.70999	1.99399	0.0604061	0.545384	-4.89592
ENSG00000041357	PSMA4	proteasome 20S subunit alpha 4	5685	3.4.25.1	PF10584	protein_coding	chr15		0	1719	1678	1668	1676	1817	1435	1416	1625	1851	1248	1629	1302.02	-0.143839	6.1662	-1.66201	0.11259	0.633138	-5.49424
ENSG00000041515	MYO16	myosin XVI	23026		PF15439	protein_coding	chr13		0	7.00052	4	9.0024	1	8.00153	2	4.00252	9	6.01476	5	3.0004	6.00115	0.208059	-2.08998	0.431062	0.671176	0.930327	-5.01944
ENSG00000041802	LSG1	large 60S subunit nuclear export GTPase 1	55341	3.6.1.-	PF01926	protein_coding	chr3		0	1255	1224	1063.66	1081	1155	1136	1182.92	1193.94	1388	1081	1160	1137	0.0282773	5.73356	0.435258	0.668181	0.929957	-6.68106
ENSG00000041880	PARP3	poly(ADP-ribose) polymerase family member 3	10039	2.4.2.30	PF05406	protein_coding	chr3		0	510	465	504.001	454.999	468	490	497	451	465	462.999	506.001	553.999	0.00770443	4.46538	0.115359	0.909346	0.985527	-6.59293
ENSG00000041982	TNC	tenascin C	3371		PF07974	protein_coding	chr9		0	39.0115	41	47	44.0001	60.1381	56.0191	44.1964	36	63.0007	54.0837	51.5656	56.4425	0.281267	1.1619	1.75707	0.0946819	0.612669	-4.45236
ENSG00000041988	THAP3	THAP domain containing 3	90326		PF05485	protein_coding	chr1	THAP	1	213.853	166	207.476	197.676	203.573	186	227.017	169.508	190.292	223.83	192.526	294.065	0.0900398	3.21669	0.738945	0.46879	0.867712	-6.06702
ENSG00000042062	RIPOR3	RIPOR family member 3	140876		PF15903	protein_coding	chr20		0	4.05718	10.1206	7	5	4	3.0008	7.00113	7.99999	2	9	7.00383	6	-0.224454	-1.86468	-0.578094	0.569853	0.902906	-5.03259
ENSG00000042088	TDP1	tyrosyl-DNA phosphodiesterase 1	55775		PF06087	protein_coding	chr14		0	726	718.989	727	738.995	740.996	748.985	726	699.999	704.99	697	732	650	-0.0325964	5.02959	-0.601104	0.554732	0.896739	-6.50456
ENSG00000042286	AIFM2	apoptosis inducing factor mitochondria associated 2	84883		PF07992	protein_coding	chr10		0	1679.92	1758.17	1801.92	1750.69	1721.82	1687.94	1723	1725.73	1723.99	1408	1667.31	1732.96	-0.0655869	6.27053	-1.18109	0.251849	0.756785	-6.14422
ENSG00000042317	SPATA7	spermatogenesis associated 7	55812		PF15244	protein_coding	chr14		0	73.0001	46	53	70	55.9999	81	75	63	58.6005	63	69.0001	70	0.160677	1.55488	1.08679	0.290454	0.783581	-5.37089
ENSG00000042429	MED17	mediator complex subunit 17	9440		PF10156	protein_coding	chr11		0	219.593	244.765	241.029	218.985	240.679	203.468	207.94	257.854	296.659	214.036	240.601	225.547	0.0202731	3.41014	0.213249	0.833358	0.971994	-6.36681
ENSG00000042445	RETSAT	retinol saturase	54884	1.3.99.23		protein_coding	chr2		0	1451.98	1467.66	1401	1432.33	1435	1338.17	1317.94	1340.99	1539.95	1353.85	1337.91	1406.95	-0.0580334	5.99482	-1.13264	0.271175	0.771179	-6.16785
ENSG00000042493	CAPG	capping actin protein, gelsolin like	822		PF00626	protein_coding	chr2		0	831	843	988.001	1005	847	1044	1056	974	895	1031	981.999	1058	0.105285	5.44896	1.42778	0.169261	0.69045	-5.7358
ENSG00000042753	AP2S1	adaptor related protein complex 2 subunit sigma 1	1175		PF01217	protein_coding	chr19		0	2658	2716	2650	2700	2835	2724	2601	2637	2609	2008	2356	2485	-0.0902372	6.87166	-1.33275	0.19806	0.714806	-6.02483
ENSG00000042781	USH2A	usherin	7399		PF00041	protein_coding	chr1		0	0	1	0	1	1	3	1	3	1	0	2	0	0.794337	-4.13568	1.08059	0.293132	0.784577	-4.60555
ENSG00000042832	TG	thyroglobulin	7038		PF07699	protein_coding	chr8		0	14	13	6	10	8	2	4	14	15	8	3	14	-0.534511	-1.38664	-1.23902	0.230123	0.741413	-4.69977
ENSG00000042980	ADAM28	ADAM metallopeptidase domain 28	10863		PF01562	protein_coding	chr8		0	103	93	97.0001	105	118	89	93	108	126	85.9999	105	133	0.0923784	2.24664	0.739086	0.468706	0.867712	-5.8411
ENSG00000043039	BARX2	BARX homeobox 2	8538		PF00046	protein_coding	chr11	Homeobox	1	83	73	102	86	95	64	58	60.9999	81.2128	83	95	92	-0.144304	1.87121	-0.956972	0.35036	0.81477	-5.59307
ENSG00000043093	DCUN1D1	defective in cullin neddylation 1 domain containing 1	54165		PF03556	protein_coding	chr3		0	1584.62	1481.99	1355	1423	1390.99	1361.6	1353	1451.02	1522	1488	1581.03	1220	-0.042873	6.02555	-0.663195	0.515012	0.885528	-6.59005
ENSG00000043143	JADE2	jade family PHD finger 2	23338		PF10513	protein_coding	chr5		0	3067	3158	2989	2906	2591	2365	2368	2615	2868	2750	2690	2869	-0.202855	6.97258	-3.59269	0.00189051	0.208981	-1.78568
ENSG00000043355	ZIC2	Zic family member 2	7546		PF00096	protein_coding	chr13	zf-C2H2	1	734	711	709	688	641	640	649	623	709	763	732	698	-0.0633311	4.97429	-0.995489	0.331758	0.809578	-6.18313
ENSG00000043514	TRIT1	tRNA isopentenyltransferase 1	54802	2.5.1.75	PF01715	protein_coding	chr1		0	588.047	633.999	575	614	662	610.001	649	681.205	596	584	571	575.999	0.0288992	4.79799	0.455264	0.653975	0.925918	-6.54576
ENSG00000043591	ADRB1	adrenoceptor beta 1	153		PF00001	protein_coding	chr10		0	232	205	218	219.25	206.152	185	189	225	214	165	184	208	-0.154904	3.2135	-1.77943	0.0908469	0.605952	-4.86563
ENSG00000044090	CUL7	cullin 7	9820		PF11515	protein_coding	chr6		0	476.607	504.15	462	472.943	417.001	538	573.931	548.979	456.957	558.915	502.911	531.817	0.0999524	4.51429	1.23488	0.231628	0.742299	-5.84523
ENSG00000044115	CTNNA1	catenin alpha 1	1495		PF01044	protein_coding	chr5		0	9771.27	10376	9795	9546.58	9765	9918.33	9791.53	9878	10184.1	9154	9941.13	9486.18	-0.0166613	8.80057	-0.441833	0.663497	0.928773	-6.98818
ENSG00000044446	PHKA2	phosphorylase kinase regulatory subunit alpha 2	5256		PF00723	protein_coding	chrX		0	247	269.371	248	299.506	257	249.078	262.924	276.144	259	246.473	255	242	-0.0526077	3.56129	-0.711025	0.485533	0.874522	-6.17252
ENSG00000044459	CNTLN	centlein	54875			protein_coding	chr9		0	231	229	233.031	243.056	229.194	186	231.016	227.023	238.03	218	197	175.024	-0.146152	3.31879	-1.63634	0.117893	0.639263	-5.10253
ENSG00000044524	EPHA3	EPH receptor A3	2042	2.7.10.1	PF01404	protein_coding	chr3		0	18	15	8	17.0008	15	12	13	14	12	16	17	11	-0.0268085	-0.629756	-0.10998	0.913555	0.986553	-5.40172
ENSG00000044574	HSPA5	heat shock protein family A (Hsp70) member 5	3309		PF00012	protein_coding	chr9		0	18780.9	19243	18445	18027	22346	21048	21228.9	20860.9	20478.4	17681	18830	16418	0.0855372	9.78463	1.35181	0.191992	0.707602	-6.25786
ENSG00000046604	DSG2	desmoglein 2	1829		PF00028	protein_coding	chr18		0	5341.75	5556.92	5224.77	5151.34	4911.5	5190	5531.74	5192.5	5707.25	5630.28	5457.68	4576	-0.0158424	7.90899	-0.292487	0.773021	0.958158	-6.96467
ENSG00000046647	GEMIN8	gem nuclear organelle associated protein 8	54960		PF15348	protein_coding	chrX		0	86	127	77	103	134	101	139	107	89.9999	107	115	82.9999	0.160931	2.25014	1.07002	0.297747	0.785926	-5.54984
ENSG00000046651	OFD1	OFD1 centriole and centriolar satellite protein	8481			protein_coding	chrX		0	365	354.997	320	361	371	364	365	417	407	346	368	278.999	0.0501596	4.02882	0.562829	0.58	0.905361	-6.3552
ENSG00000046653	GPM6B	glycoprotein M6B	2824		PF01275	protein_coding	chrX		0	8	5	10	15	14	15	11	6	12	14	6	10	0.230162	-1.08045	0.689862	0.498453	0.878927	-5.10011
ENSG00000046774	MAGEC2	MAGE family member C2	51438			protein_coding	chrX		0	9	8	11	9	10	9	4	10	6	4	4	2	-0.706463	-1.6515	-2.02999	0.0563015	0.535764	-3.85799
ENSG00000047056	WDR37	WD repeat domain 37	22884		PF00400	protein_coding	chr10		0	456	405	400.999	377	374	416.856	363.001	390	421	386	381	371.179	-0.0783365	4.16785	-1.14496	0.266161	0.766689	-5.89818
ENSG00000047188	YTHDC2	YTH domain containing 2	64848		PF01424	protein_coding	chr5		0	934.001	827.035	795.032	792.05	829.019	791.03	885.162	944.002	906.036	906.003	886.006	778.004	0.0478544	5.28174	0.731682	0.473112	0.869223	-6.44745
ENSG00000047230	CTPS2	CTP synthase 2	56474	6.3.4.2	PF06418	protein_coding	chrX		0	203.974	207	194	192.964	193.973	202	206	219	200	189	253	168	0.0223334	3.201	0.239011	0.813604	0.967893	-6.31398
ENSG00000047249	ATP6V1H	ATPase H+ transporting V1 subunit H	51606	3.6.3.14	PF11698	protein_coding	chr8		0	610	610.999	613.999	559	662	622	587	645.067	667	569.005	559	591	0.0311414	4.78923	0.488368	0.630765	0.920102	-6.52831
ENSG00000047315	POLR2B	RNA polymerase II subunit B	5431	2.7.7.6	PF04566	protein_coding	chr4		0	1464.25	1657.09	1383.41	1385.09	1407.06	1267.09	1373.2	1433.6	1483.58	1317.46	1433.42	1229.89	-0.105604	5.99328	-1.72259	0.100872	0.622909	-5.38132
ENSG00000047346	FAM214A	family with sequence similarity 214 member A	56204		PF13889	protein_coding	chr15		0	554	576.999	519	522	526.982	448	488	535.888	599	555	591	533	-0.0276435	4.60946	-0.373357	0.712932	0.942108	-6.55378
ENSG00000047365	ARAP2	ArfGAP with RhoGAP domain, ankyrin repeat and PH domain 2	116984		PF00788	protein_coding	chr4		0	394	461	417	461	416	440	506	482	466	495	496	356	0.0711384	4.34802	0.810027	0.427753	0.852339	-6.24252
ENSG00000047410	TPR	translocated promoter region, nuclear basket protein	7175		PF07926	protein_coding	chr1		0	2780.99	2623	2293	2545	2659	2286	2551	2611	2626	2418	2427	2132	-0.0565847	6.82437	-0.905847	0.376134	0.829713	-6.48498
ENSG00000047457	CP	ceruloplasmin	1356	1.16.3.1	PF07732	protein_coding	chr3		0	884.744	1011.49	851.974	870.045	743.062	669.028	618.853	843.847	1025.2	726.157	938.106	988.095	-0.16283	5.25312	-1.4628	0.15954	0.683003	-5.6749
ENSG00000047578	KIAA0556	KIAA0556	23247		PF14652	protein_coding	chr16		0	925.031	1004.05	999.035	1017.01	895	977.011	925.96	1003.07	942.029	924.002	980.019	1037.97	-0.0394188	5.46245	-0.720448	0.479843	0.871426	-6.48265
ENSG00000047579	DTNBP1	dystrobrevin binding protein 1	84062		PF04440	protein_coding	chr6		0	124	145	143	153	132	163	128	122	147	121	142	142	-0.0457524	2.65555	-0.457891	0.652119	0.925918	-6.11541
ENSG00000047597	XK	X-linked Kx blood group	7504		PF09815	protein_coding	chrX		0	92	124	104	121	121	91	107	93	117	110	101	73	-0.12362	2.24159	-0.948401	0.354594	0.816436	-5.68656
ENSG00000047621	C12orf4	chromosome 12 open reading frame 4	57102		PF10154	protein_coding	chr12		0	335.54	316.895	295.373	334.462	398.656	308.962	330.704	350.664	378.993	254.622	337.093	317.207	0.0516229	3.90212	0.541558	0.59429	0.909594	-6.34224
ENSG00000047634	SCML1	Scm polycomb group protein like 1	6322		PF00536	protein_coding	chrX		0	111	121	117	121	117	140	153	153	132	168	165	125	0.282712	2.61344	2.55339	0.0192229	0.404394	-3.37003
ENSG00000047644	WWC3	WWC family member 3	55841			protein_coding	chrX		0	356.966	321.101	376	348	370	303.015	354.194	386	321.025	373.911	319.377	305	-0.041751	3.96834	-0.513672	0.613284	0.915206	-6.37616
ENSG00000047648	ARHGAP6	Rho GTPase activating protein 6	395		PF00620	protein_coding	chrX		0	1	1	0	2	1	0	1	2	0	2	2	0	-0.106362	-4.15517	-0.156106	0.877563	0.97918	-4.82877
ENSG00000047662	FAM184B	family with sequence similarity 184 member B	27146		PF15665	protein_coding	chr4		0	1.11377	1.10402	1.10297	1.13236	4.38213	1.07716	1.0819	1.07293	1.0974	1.09073	2.17608	2.18226	0.365622	-3.5234	0.720109	0.480047	0.871458	-4.76215
ENSG00000047849	MAP4	microtubule associated protein 4	4134		PF00418	protein_coding	chr3		0	9597.01	9164.05	9334	9540.01	9781.99	9561.01	9947.99	9658.02	9105.01	9531	8529.01	8955.99	-0.00616053	8.73865	-0.140695	0.889562	0.98173	-7.07354
ENSG00000047932	GOPC	golgi associated PDZ and coiled-coil motif containing	57120		PF00595	protein_coding	chr6		0	623	697	652	603	654	622	672	701	737	677	685	596	0.0517049	4.90697	0.80636	0.429813	0.853421	-6.33709
ENSG00000048028	USP28	ubiquitin specific peptidase 28	57646		PF00443	protein_coding	chr11		0	614.001	659	578	588	592	584	613	606.656	547	529.947	563	531.384	-0.0961012	4.73047	-1.55792	0.135422	0.659385	-5.46695
ENSG00000048052	HDAC9	histone deacetylase 9	9734		PF12203	protein_coding	chr7		0	1760.01	1740.96	1678.08	1807	2007.96	2115.25	2341.92	2137	1928.94	2301.7	2139.95	1657.43	0.243436	6.47559	3.32458	0.00348769	0.242237	-2.3193
ENSG00000048140	TSPAN17	tetraspanin 17	26262		PF00335	protein_coding	chr5		0	2033.01	1841	1884	1793	1840	1948	1920	1922	1796	1760	1695	1740	-0.0476824	6.39258	-0.903464	0.377365	0.830375	-6.44133
ENSG00000048162	NOP16	NOP16 nucleolar protein	51491		PF09420	protein_coding	chr5		0	832.437	945.596	848.319	817.293	972.751	894.946	878.759	867.415	967.403	661.278	834.618	889.647	0.0093964	5.29755	0.115928	0.908901	0.985527	-6.71795
ENSG00000048342	CC2D2A	coiled-coil and C2 domain containing 2A	57545		PF00168	protein_coding	chr4		0	243.891	254.886	260.997	209.889	237.076	187.689	209.055	228.697	270.527	217.048	194.487	214.265	-0.145132	3.36574	-1.53153	0.141789	0.665036	-5.26187
ENSG00000048392	RRM2B	ribonucleotide reductase regulatory TP53 inducible subunit M2B	50484	1.17.4.1	PF00268	protein_coding	chr8		0	457	431	389	404	427	388	440	462	452	413	438	327	-0.0119788	4.24916	-0.142804	0.887918	0.981492	-6.55202
ENSG00000048405	ZNF800	zinc finger protein 800	168850		PF00096	protein_coding	chr7	zf-C2H2	1	354	349	282	316	378	360	360	394	357	382	362	320	0.165144	3.99502	2.15128	0.0442557	0.508912	-4.37372
ENSG00000048471	SNX29	sorting nexin 29	92017		PF02759	protein_coding	chr16		0	507.026	553.001	527.061	502.001	572.722	506.004	533.003	583.005	512.118	479.073	481.002	457.013	-0.0234052	4.55651	-0.332475	0.743097	0.949896	-6.55963
ENSG00000048540	LMO3	LIM domain only 3	55885		PF00412	protein_coding	chr12		0	6	2	2	6	4.00053	2	3	2	0	4	1	5	-0.657785	-2.8841	-1.18811	0.249138	0.755518	-4.60712
ENSG00000048544	MRPS10	mitochondrial ribosomal protein S10	55173		PF00338	protein_coding	chr6		0	1106.07	1113.49	975.398	960.539	1064.15	1028.16	1187.97	1051	1061.97	966.282	1067.32	857.392	-0.00758242	5.55617	-0.105841	0.916795	0.98719	-6.75282
ENSG00000048649	RSF1	remodeling and spacing factor 1	51773		PF15612	protein_coding	chr11		0	913.308	904.613	893	929.761	943.983	847	888.077	929.004	1056.22	907.838	1041.67	820.245	0.0241764	5.38981	0.365825	0.718456	0.942816	-6.66705
ENSG00000048707	VPS13D	vacuolar protein sorting 13 homolog D	55187		PF12624	protein_coding	chr1		0	1016.08	1038.07	963.999	1069	1020.08	1058	1156	1238.14	1193	1271	1103	1034.15	0.146174	5.63716	2.22009	0.0385137	0.489464	-4.48703
ENSG00000048740	CELF2	CUGBP Elav-like family member 2	10659		PF00076	protein_coding	chr10		0	0	2	0	0	0	0	1	2	1	0	3	9	0.986776	-4.21837	1.09569	0.286635	0.780527	-4.59777
ENSG00000048828	FAM120A	family with sequence similarity 120A	23196			protein_coding	chr9		0	9026.26	9010.31	8791.57	8918.71	8312.81	7987.77	8535.03	8486.98	9016.04	9095.23	8819.96	8123.72	-0.0665237	8.62432	-1.59888	0.126012	0.649763	-5.8224
ENSG00000048991	R3HDM1	R3H domain containing 1	23518		PF12752	protein_coding	chr2		0	1831.1	1811.29	1734.14	1605.91	1731.02	1436.1	1531.08	1653.08	1779.07	1489.3	1731.21	1598.5	-0.111691	6.23668	-1.83399	0.0820464	0.592545	-5.23114
ENSG00000049089	COL9A2	collagen type IX alpha 2 chain	1298		PF01391	protein_coding	chr1		0	26	36	33	25.9999	39	33	35	34	25	40	20	40	0.112374	0.546667	0.556549	0.584201	0.90712	-5.53609
ENSG00000049130	KITLG	KIT ligand	4254		PF02404	protein_coding	chr12		0	2096	2180	1787	1855	2159	1997	2194	2219	2243	1653	1953	1329	-0.0237428	6.47362	-0.217656	0.829971	0.971209	-6.8404
ENSG00000049167	ERCC8	ERCC excision repair 8, CSA ubiquitin ligase complex subunit	1161			protein_coding	chr5		0	166.784	190.943	145.127	150.904	155.2	150.459	175.857	156.169	188.208	157.043	199.064	159.429	0.0372671	2.91683	0.370741	0.714849	0.942603	-6.20689
ENSG00000049192	ADAMTS6	ADAM metallopeptidase with thrombospondin type 1 motif 6	11174		PF08686	protein_coding	chr5		0	12	12	6	15	23	10	23	17	17.9999	12	15	6	0.407134	-0.700707	1.16829	0.256852	0.759821	-4.81715
ENSG00000049239	H6PD	hexose-6-phosphate dehydrogenase/glucose 1-dehydrogenase	9563	3.1.1.31	PF02781	protein_coding	chr1		0	1022.96	1032.44	984.695	1071.04	1029.19	1229	1211.08	1178.64	980.909	1355.52	997.344	992.412	0.116114	5.62601	1.41428	0.173134	0.69329	-5.77503
ENSG00000049245	VAMP3	vesicle associated membrane protein 3	9341		PF00957	protein_coding	chr1		0	2040	2070	1996.05	2082.02	2152	2171	2193	2133	2117	2162.64	2235	1911.01	0.0581813	6.58138	1.2154	0.238802	0.747151	-6.13321
ENSG00000049246	PER3	period circadian regulator 3	8863		PF08447	protein_coding	chr1		0	469.743	435.709	447.868	479.886	383.947	456.791	494	468.922	375.001	512.7	458.931	418.821	-0.0466419	4.35275	-0.561857	0.580649	0.905563	-6.42147
ENSG00000049249	TNFRSF9	TNF receptor superfamily member 9	3604		PF00020	protein_coding	chr1		0	11.6737	17.0365	18.0587	19.1211	39.8841	22.9249	27.0007	23.4706	17.7679	11.7435	19.0186	15.3803	0.354827	-0.159316	1.26714	0.220109	0.731885	-4.81591
ENSG00000049283	EPN3	epsin 3	55040		PF01417	protein_coding	chr17		0	1904	1846	1814.8	1748	1823	1493	1360	1557	1658	1495	1542	1756.99	-0.211275	6.2382	-3.21223	0.00449897	0.260604	-2.55585
ENSG00000049323	LTBP1	latent transforming growth factor beta binding protein 1	4052		PF00683	protein_coding	chr2		0	1673	1615	1477.99	1483	1647	1536	1547	1719	1850	1632	1666	1684	0.086605	6.20865	1.53737	0.140358	0.663279	-5.67333
ENSG00000049449	RCN1	reticulocalbin 1	5954		PF13202	protein_coding	chr11		0	2905.24	2982.23	2739.15	2772.28	2896.22	2744.86	2761.74	2826.93	2997.43	2454.5	2801.23	2484.59	-0.056554	6.9814	-1.04908	0.307038	0.792558	-6.36216
ENSG00000049540	ELN	elastin	2006			protein_coding	chr7		0	10.1275	7.44905	12.0793	7.044	3	3	0	2	7	2	5	5	-1.60753	-2.28637	-3.51723	0.0022474	0.218464	-2.11846
ENSG00000049541	RFC2	replication factor C subunit 2	5982		PF08542	protein_coding	chr7		0	1034.25	1103.35	1026.09	1008.83	1090.25	874.595	861.054	926.702	1058.61	737.989	921.866	923.194	-0.183655	5.44718	-2.34953	0.0295238	0.44957	-4.23675
ENSG00000049618	ARID1B	AT-rich interaction domain 1B	57492		PF12031	protein_coding	chr6	ARID	1	1089.98	1055.19	1019.12	1102.58	1109.18	937.374	972.003	1017.12	1104.03	896.296	940.393	956.386	-0.109291	5.52916	-1.77196	0.0921131	0.608072	-5.2511
ENSG00000049656	CLPTM1L	CLPTM1 like	81037		PF05602	protein_coding	chr5		0	1933	1977	1923	1993	1894	1796	1770.01	1958	2057	1623	1946	1939	-0.067099	6.43261	-1.19818	0.245284	0.752008	-6.14202
ENSG00000049759	NEDD4L	NEDD4 like E3 ubiquitin protein ligase	23327	6.3.2.19	PF00632	protein_coding	chr18		0	1134	1071.26	970	1086	1063.54	1058	1059.51	1059.56	1044.22	1114.06	1058.42	1031	-0.00469676	5.59543	-0.0896307	0.9295	0.98968	-6.75923
ENSG00000049768	FOXP3	forkhead box P3	50943		PF16159	protein_coding	chrX	Fork_head	1	6	8	8	4	3	10	7	8	6	3	6	6	-0.12468	-1.77846	-0.352618	0.728178	0.944955	-5.116
ENSG00000049769	PPP1R3F	protein phosphatase 1 regulatory subunit 3F	89801			protein_coding	chrX		0	142.785	157.325	165.119	140.412	163.435	135	139.923	156.891	121.364	110.01	115.508	144.929	-0.1659	2.67634	-1.51309	0.146382	0.66906	-5.14221
ENSG00000049860	HEXB	hexosaminidase subunit beta	3074	3.2.1.52	PF00728	protein_coding	chr5		0	2331.28	2396.49	2312.51	2348.35	2417.7	2233.6	2272.9	2239.77	2616.63	2446.8	2576.23	2165.04	0.0107241	6.74715	0.197247	0.845686	0.975443	-6.87259
ENSG00000049883	PTCD2	pentatricopeptide repeat domain 2	79810		PF10037	protein_coding	chr5		0	500.659	492.308	451.471	485.638	464.013	480.368	495.346	495.552	513.434	525	495.271	376.014	-0.0119419	4.45	-0.152369	0.88047	0.979905	-6.58625
ENSG00000050130	JKAMP	JNK1/MAPK8 associated membrane protein	51528		PF05571	protein_coding	chr14		0	1632	1575	1559	1681.03	1554	1570.32	1540.33	1594.01	1612	1641.01	1749	1488.03	-0.0180459	6.1853	-0.355243	0.726242	0.944277	-6.7677
ENSG00000050165	DKK3	dickkopf WNT signaling pathway inhibitor 3	27122		PF04706	protein_coding	chr11		0	1848.7	1810.84	1806.11	1725.03	1681.3	1871.89	1915.26	1875.08	1853.12	1974.33	2086.23	1984.41	0.080818	6.40889	1.48729	0.153018	0.674908	-5.76546
ENSG00000050327	ARHGEF5	Rho guanine nucleotide exchange factor 5	7984		PF00621	protein_coding	chr7		0	2660.88	2678.49	2715.02	2748.58	2491.44	2759.61	3108.3	2839.53	2617.69	3305.28	2691.53	2971.39	0.0702551	6.98932	1.09337	0.287626	0.781457	-6.31203
ENSG00000050344	NFE2L3	nuclear factor, erythroid 2 like 3	9603		PF03131	protein_coding	chr7	TF_bZIP	1	465.996	428	454.98	494	515	597.993	588	514	538	517	514.995	450	0.196303	4.5214	2.61772	0.0167489	0.397149	-3.57796
ENSG00000050393	MCUR1	mitochondrial calcium uniporter regulator 1	63933		PF07798	protein_coding	chr6		0	798.6	744.077	702.711	742.255	784.364	772.83	774.166	780.25	721.044	694.684	676.808	676.323	-0.0251363	5.07062	-0.404924	0.689965	0.936387	-6.61089
ENSG00000050405	LIMA1	LIM domain and actin binding 1	51474		PF00412	protein_coding	chr12		0	4756.04	5034.08	5210	5498.03	4995.02	6009.02	6074	5205.99	5696.01	7280.51	6443	5310.13	0.188728	7.99033	2.37943	0.0277447	0.445976	-4.42227
ENSG00000050426	LETMD1	LETM1 domain containing 1	25875		PF07766	protein_coding	chr12		0	1568.19	1478.15	1419.59	1556.16	1510.15	1754.34	1908.28	1736.17	1474.29	1756.54	1515.76	1388.99	0.107547	6.1702	1.42864	0.169015	0.69045	-5.81868
ENSG00000050438	SLC4A8	solute carrier family 4 member 8	9498		PF07565	protein_coding	chr12		0	26.7947	31.0401	22.262	24.151	18.7796	20.0342	20.0831	12.05	21.0338	23.0044	19.1339	22.0458	-0.420044	-0.016029	-2.1952	0.0405071	0.498856	-3.66501
ENSG00000050555	LAMC3	laminin subunit gamma 3	10319		PF00055	protein_coding	chr9		0	32.0023	26.0007	22.0003	32.0001	32.2434	21.0006	21.0008	19	27.9999	19.0019	16.0004	17.0053	-0.383608	0.103238	-1.8942	0.073211	0.572242	-4.12308
ENSG00000050730	TNIP3	TNFAIP3 interacting protein 3	79931		PF16516	protein_coding	chr4		0	6.00008	12.3702	6.33698	5.00316	28.4927	15.1887	24.004	11.6184	11.0001	9.00009	6.0602	4.03412	0.682097	-1.09667	1.4575	0.160981	0.68514	-4.4836
ENSG00000050748	MAPK9	mitogen-activated protein kinase 9	5601	2.7.11.24	PF00069	protein_coding	chr5		0	865.005	875.123	874.007	901	678.318	652	670.852	630.051	853.003	865.015	860.032	851	-0.227744	5.17135	-2.56179	0.0188815	0.404394	-3.7953
ENSG00000050820	BCAR1	BCAR1 scaffold protein, Cas family member	9564		PF08824	protein_coding	chr16		0	2344.39	2306	2436	2303.23	2406.16	2334.1	2293.35	2413.91	2285.14	2301.16	2287.82	2645.61	0.0122299	6.74808	0.251265	0.804252	0.964887	-6.86006
ENSG00000051009	FAM160A2	family with sequence similarity 160 member A2	84067		PF10257	protein_coding	chr11		0	371.001	346.999	338	367	369.999	384	403	391	317	337	311	374	0.0148114	4.02866	0.185731	0.854585	0.976424	-6.50141
ENSG00000051108	HERPUD1	homocysteine inducible ER protein with ubiquitin like domain 1	9709		PF00240	protein_coding	chr16		0	2102.15	2104.22	2034.03	1896.54	2514.02	2294.78	2278.65	2291.36	2226.24	1895.14	2102.02	1852.01	0.0947274	6.59561	1.36406	0.18817	0.705729	-5.94988
ENSG00000051128	HOMER3	homer scaffold protein 3	9454		PF00568	protein_coding	chr19		0	899.309	1037.88	1186.6	1176.07	1036.5	1084.54	1049	1000.76	945.555	1001.8	950.189	1190.21	-0.0539202	5.56898	-0.71126	0.485391	0.874429	-6.50305
ENSG00000051180	RAD51	RAD51 recombinase	5888		PF08423	protein_coding	chr15		0	187.595	196	231	179	200.013	155	161	205	215	153	184	146	-0.169439	3.05912	-1.52483	0.143443	0.66677	-5.20864
ENSG00000051341	POLQ	DNA polymerase theta	10721		PF00271	protein_coding	chr3		0	172	203.031	205.007	168.018	163	139	134.002	192	219.041	180	210.017	152.06	-0.122947	3.00604	-0.986984	0.335805	0.810889	-5.82632
ENSG00000051382	PIK3CB	phosphatidylinositol-4,5-bisphosphate 3-kinase catalytic subunit beta	5291	2.7.1.153	PF00613	protein_coding	chr3		0	1291	1299	1275	1340	1086	1248.6	1258.03	1273	1426	1374	1430	1257	-0.0136432	5.88002	-0.209269	0.836421	0.973315	-6.77531
ENSG00000051523	CYBA	cytochrome b-245 alpha chain	1535		PF05038	protein_coding	chr16		0	14	8	12	11	18.0016	15	15	17	17	11	12	54.9999	0.638699	-0.503194	1.75744	0.094618	0.612669	-4.20515
ENSG00000051596	THOC3	THO complex 3	84321		PF12894	protein_coding	chr5		0	2967.62	3010.2	3029.2	2961.93	2877.5	2846.3	2757.7	2897.67	2942.2	2745.96	2932.61	2652.53	-0.0812645	7.03613	-1.91154	0.0708267	0.567266	-5.18389
ENSG00000051620	HEBP2	heme binding protein 2	23593		PF04832	protein_coding	chr6		0	785.573	878.361	917.803	838.343	884.454	847.186	831.209	870.75	831.568	717.728	839.472	853.584	-0.0359854	5.25738	-0.585744	0.564802	0.901686	-6.54537
ENSG00000051825	MPHOSPH9	M-phase phosphoprotein 9	10198			protein_coding	chr12		0	731.417	770.198	677.282	674.043	715.2	667.863	664.116	704.231	707.547	695.714	638.784	538.84	-0.101532	4.95249	-1.40465	0.175941	0.697107	-5.70998
ENSG00000052126	PLEKHA5	pleckstrin homology domain containing A5	54477		PF00169	protein_coding	chr12		0	572.055	577.569	566.347	531.627	548.094	582.646	528.625	584.255	580.664	604.338	594.695	493.408	0.00369817	4.68035	0.0573489	0.954854	0.992309	-6.63376
ENSG00000052344	PRSS8	serine protease 8	5652		PF00089	protein_coding	chr16		0	3628.4	3305.62	3696.01	3784	3832.18	4442.05	4783.33	4188	3141.73	4543	3557	3796	0.152019	7.45802	1.73714	0.0982193	0.616361	-5.49967
ENSG00000052723	SIKE1	suppressor of IKBKE 1	80143		PF05769	protein_coding	chr1		0	1240.99	1214	1238.05	1157	1055.05	1060.99	1050.2	1011	1179	1176	1139	1067.08	-0.153049	5.68494	-2.78345	0.0116902	0.346944	-3.40436
ENSG00000052749	RRP12	ribosomal RNA processing 12 homolog	23223		PF08161	protein_coding	chr10		0	775.095	753.219	723.652	767.358	886.019	758.191	788.289	815.943	814.695	612.324	643.457	711.695	-0.0120474	5.09547	-0.146394	0.885121	0.980934	-6.68718
ENSG00000052795	FNIP2	folliculin interacting protein 2	57600		PF14638	protein_coding	chr4		0	180.006	197.019	152	145.012	216	193	200	223	168	201	179	149.003	0.180075	3.05325	1.58267	0.129669	0.653656	-5.10168
ENSG00000052802	MSMO1	methylsterol monooxygenase 1	6307	1.14.13.72	PF04116	protein_coding	chr4		0	1415.07	1462.64	1580.82	1652.87	1337.61	1401.48	1561.08	1478	1411.27	1507.52	1534.73	1438	-0.0665922	6.07373	-1.17601	0.253827	0.758605	-6.1284
ENSG00000052841	TTC17	tetratricopeptide repeat domain 17	55761			protein_coding	chr11		0	1121	1159	1129	1140.02	1212	1282	1241	1298	1262	1345	1331	1124	0.147083	5.79307	2.70344	0.0139173	0.369016	-3.56867
ENSG00000053108	FSTL4	follistatin like 4	23105		PF07648	protein_coding	chr5		0	7.36356	3.09222	4.0978	1	7.32185	4.23523	3.09399	1	5.08355	5.18639	3.16742	3.21976	0.146326	-2.45695	0.29776	0.769053	0.957051	-4.9959
ENSG00000053254	FOXN3	forkhead box N3	1112		PF00250	protein_coding	chr14	Fork_head	1	1091.44	1138.84	1090.01	1037.78	806.764	916.914	1078.68	1031.51	978.335	1160.5	1079.92	1146.98	-0.0974969	5.56757	-1.21703	0.238195	0.747151	-6.02346
ENSG00000053371	AKR7A2	aldo-keto reductase family 7 member A2	8574		PF00248	protein_coding	chr1		0	1168.99	1079	1128.99	1047	1065	1075	995.998	1006.99	1114	935.987	1013.98	1055	-0.100243	5.58678	-1.80881	0.0860107	0.59743	-5.19897
ENSG00000053372	MRTO4	MRT4 homolog, ribosome maturation factor	51154		PF00466	protein_coding	chr1		0	1075	1062.54	1117.63	1016	1107.83	980.779	958.268	1019	1046.61	822.854	850.945	876	-0.163791	5.49415	-2.27417	0.0344888	0.470791	-4.38271
ENSG00000053438	NNAT	neuronatin	4826			protein_coding	chr20		0	28.0001	27	10	16	14	15	13	26	13	18	23	17	-0.146282	-0.291283	-0.533793	0.59955	0.910851	-5.37169
ENSG00000053501	USE1	unconventional SNARE in the ER 1	55850		PF09753	protein_coding	chr19		0	179.04	255.021	219	228.782	268.002	250.784	228.133	202.862	226	168.715	181.666	214.24	-0.0234614	3.30361	-0.200235	0.843382	0.975091	-6.34925
ENSG00000053524	MCF2L2	MCF.2 cell line derived transforming sequence-like 2	23101		PF13716	protein_coding	chr3		0	63.1714	58.2533	48.3842	45.1365	52.244	50.2203	66.0907	63.2077	47.704	41.1665	47.2145	45.0676	-0.0621679	1.24977	-0.411889	0.684937	0.934441	-5.79039
ENSG00000053702	NRIP2	nuclear receptor interacting protein 2	83714		PF09668	protein_coding	chr12		0	17.1816	26.3163	23.5899	30.0121	23.7733	21.874	12.9243	22.0821	17.6192	29.1071	19.0132	21.9831	-0.207529	0.00789336	-0.960714	0.348521	0.814464	-5.16674
ENSG00000053747	LAMA3	laminin subunit alpha 3	3909		PF06008	protein_coding	chr18		0	1955	2177	2154	2305	2204	2513	2601	2453	2521	3220	2783	2433	0.2641	6.78569	3.43223	0.00272935	0.226361	-2.11097
ENSG00000053770	AP5M1	adaptor related protein complex 5 subunit mu 1	55745		PF00928	protein_coding	chr14		0	1089	1161	1157	1106	1117	996	1075	1124	1243	929	1135	998.001	-0.0724954	5.63468	-1.10244	0.283763	0.778761	-6.15947
ENSG00000053900	ANAPC4	anaphase promoting complex subunit 4	29945		PF12896	protein_coding	chr4		0	269	283	269	241.001	274.808	254	268.943	261.999	323	254.225	274	234.999	0.0109065	3.60324	0.13254	0.895923	0.983876	-6.42359
ENSG00000053918	KCNQ1	potassium voltage-gated channel subfamily Q member 1	3784		PF03520	protein_coding	chr11		0	1047	962	1109	1128	989	1153.99	1053	1061	1054	1191	1090.99	1153	0.0419455	5.62091	0.671897	0.509575	0.884673	-6.53309
ENSG00000054116	TRAPPC3	trafficking protein particle complex 3	27095		PF04051	protein_coding	chr1		0	945.135	1002	1036	990.094	950.085	946	942.039	944	1017	838.025	997.113	985.051	-0.0627901	5.45727	-1.12327	0.275035	0.773297	-6.1148
ENSG00000054118	THRAP3	thyroid hormone receptor associated protein 3	9967		PF15440	protein_coding	chr1		0	2948	3048	2818	2710.99	2755	2426	2544	2754	3120	2566.99	2733	2633	-0.101382	6.96685	-1.77526	0.0915506	0.607429	-5.39993
ENSG00000054148	PHPT1	phosphohistidine phosphatase 1	29085	3.1.3.-	PF05005	protein_coding	chr9		0	1348	1283	1282	1229	1319	1347	1171	1281	1367	1023	1113	1353	-0.0512974	5.8368	-0.710534	0.485831	0.874894	-6.53564
ENSG00000054179	ENTPD2	ectonucleoside triphosphate diphosphohydrolase 2	954	3.6.1.3	PF01150	protein_coding	chr9		0	244	193	237	205	253	237	237	191	222	274	207	242	0.0812371	3.37357	0.815733	0.424559	0.850725	-6.04326
ENSG00000054219	LY75	lymphocyte antigen 75	4065		PF00040	protein_coding	chr2		0	470.312	473.83	448.199	432.016	438.67	468.005	521.922	487.639	489.968	533.038	535.396	393.73	0.0774243	4.42853	0.975249	0.341445	0.812168	-6.11014
ENSG00000054267	ARID4B	AT-rich interaction domain 4B	51742		PF01388	protein_coding	chr1	ARID	1	447.005	488.826	413.159	460.164	414.983	405.882	377.528	430.999	482.607	395.095	442.104	346.442	-0.139218	4.27034	-1.76013	0.0941493	0.611992	-5.09353
ENSG00000054277	OPN3	opsin 3	23596		PF00001	protein_coding	chr1		0	461.124	470.117	472.446	529.543	503.826	523.211	489.13	513.884	389.661	519.536	475.826	448.965	-0.00561976	4.45552	-0.071251	0.943928	0.991638	-6.59621
ENSG00000054282	SDCCAG8	serologically defined colon cancer antigen 8	10806		PF15964	protein_coding	chr1		0	202.197	240.153	245	245.003	240.188	243.146	221.011	220.183	247.228	215.251	246.15	218.255	-0.00884353	3.40047	-0.111024	0.912738	0.986307	-6.38374
ENSG00000054392	HHAT	hedgehog acyltransferase	55733		PF03062	protein_coding	chr1		0	196	236	203	187	198	222	241	211	233	192	234	235	0.103093	3.29285	1.16835	0.256828	0.759821	-5.68514
ENSG00000054523	KIF1B	kinesin family member 1B	23095		PF00498	protein_coding	chr1		0	1161.7	1093.35	1033.38	1044.89	1087.22	991.607	1133.72	1177.08	1231.68	1098.5	1082.73	907.322	0.00213834	5.62491	0.0305988	0.975902	0.996002	-6.76631
ENSG00000054598	FOXC1	forkhead box C1	2296		PF00250	protein_coding	chr6	Fork_head	1	488	411	525	525	429	570	503	470	462	610	475	532	0.0527451	4.50134	0.56735	0.576985	0.904373	-6.43847
ENSG00000054611	TBC1D22A	TBC1 domain family member 22A	25771		PF00566	protein_coding	chr22		0	523	541	498	486	553	480	486.999	565.422	545.999	422	484	422	-0.0566122	4.50547	-0.702022	0.491006	0.876494	-6.35871
ENSG00000054654	SYNE2	spectrin repeat containing nuclear envelope protein 2	23224		PF10541	protein_coding	chr14		0	1548.94	1534.34	1384.16	1389.45	1395.39	1471.4	1599.02	1665.5	1503.83	1657.36	1447.08	1555.38	0.0682575	6.10308	1.15695	0.261345	0.763256	-6.14825
ENSG00000054690	PLEKHH1	pleckstrin homology, MyTH4 and FERM domain containing H1	57475		PF00373	protein_coding	chr14		0	562.808	588.221	562.791	508.394	533.881	593.283	579.898	619.88	568.759	552.671	577.06	477.939	0.016247	4.67105	0.235115	0.816585	0.968844	-6.60477
ENSG00000054793	ATP9A	ATPase phospholipid transporting 9A (putative)	10079		PF16209	protein_coding	chr20		0	2083.01	2133	1926	2172	2024	1969.01	2272.01	2324	2274	2393	2212	1947.01	0.0632921	6.6055	1.02737	0.316892	0.79984	-6.3414
ENSG00000054965	FAM168A	family with sequence similarity 168 member A	23201		PF14944	protein_coding	chr11		0	1167	1142	1093	1127	1030	1065	1125	1217	1153	1211	1108	1116	-0.00788139	5.68311	-0.142671	0.888022	0.981492	-6.76379
ENSG00000054967	RELT	RELT TNF receptor	84957		PF12606	protein_coding	chr11		0	113	102	101.986	112.966	118	78	105	88	101	90	98	86	-0.179148	2.17632	-1.60134	0.125464	0.649528	-4.91317
ENSG00000054983	GALC	galactosylceramidase	2581	3.2.1.46	PF02057	protein_coding	chr14		0	1031	1052	944.124	956.063	868.153	910	1017.89	930.567	1126.3	1188.65	1194.14	966.023	0.0327618	5.52388	0.39682	0.695833	0.93778	-6.67159
ENSG00000055044	NOP58	NOP58 ribonucleoprotein	51602		PF08156	protein_coding	chr2		0	1852.89	1678.9	1602.96	1683.93	1891.69	1642.84	1572.84	1784.82	2018.82	1309.88	1593.94	1391.92	-0.0584575	6.23772	-0.654315	0.520593	0.886552	-6.62034
ENSG00000055070	SZRD1	SUZ RNA binding domain containing 1	26099		PF12901	protein_coding	chr1		0	4376.83	4450.57	4353.99	4386.99	4355	4054	3985	4183.99	4179	3845.01	3917	4215.01	-0.104115	7.57452	-2.47066	0.0229126	0.419022	-4.21699
ENSG00000055118	KCNH2	potassium voltage-gated channel subfamily H member 2	3757		PF13426	protein_coding	chr7		0	140	117	150	134	147	122	119	124	124	122	123	138	-0.0846244	2.56561	-0.878286	0.39054	0.835022	-5.82072
ENSG00000055130	CUL1	cullin 1	8454		PF10557	protein_coding	chr7		0	1421.03	1496	1305	1261.75	1333	1199.42	1231	1364	1500	1178	1320	1163	-0.0946766	5.8982	-1.40205	0.176704	0.697623	-5.83124
ENSG00000055147	FAM114A2	family with sequence similarity 114 member A2	10827		PF05334	protein_coding	chr5		0	549	534.999	520.001	520.001	582	464	527	517	603.999	480.001	561	466	-0.0229227	4.5813	-0.308365	0.761092	0.95545	-6.57163
ENSG00000055163	CYFIP2	cytoplasmic FMR1 interacting protein 2	26999		PF07159	protein_coding	chr5		0	30	34.637	21	15	25	15	15	25	27	20	17	26	-0.207129	0.0171597	-0.863785	0.398264	0.838188	-5.24474
ENSG00000055208	TAB2	TGF-beta activated kinase 1 (MAP3K7) binding protein 2	23118			protein_coding	chr6		0	2329	2508	2275	2313	2161.99	2199	2222	2278	2452	2452	2587	2063	-0.0372848	6.71986	-0.63995	0.529693	0.889545	-6.68073
ENSG00000055211	GINM1	glycoprotein integral membrane 1	116254			protein_coding	chr6		0	578.531	556.089	515.983	474.449	521	555.726	501.478	515.709	540.731	517.377	532.952	474.706	-0.0293384	4.57418	-0.450334	0.657463	0.927338	-6.51558
ENSG00000055332	EIF2AK2	eukaryotic translation initiation factor 2 alpha kinase 2	5610	2.7.11.1	PF00035	protein_coding	chr2		0	1090.75	1063.35	972.026	1019.02	1083.54	924.633	945.948	984.664	1140.46	1110.09	1102.03	953.985	-0.011851	5.55176	-0.179713	0.859243	0.976591	-6.74151
ENSG00000055483	USP36	ubiquitin specific peptidase 36	57602		PF00443	protein_coding	chr17		0	919	888.999	913	891.001	965	974.999	1034	979	932.001	968	852.999	890	0.0693672	5.40862	1.21631	0.238465	0.747151	-5.99779
ENSG00000055609	KMT2C	lysine methyltransferase 2C	58508		PF00856	protein_coding	chr7	HMG	1	972	896	847	909	820	797	926.999	994	983.987	1076	947.001	810.97	0.0144757	5.37522	0.186446	0.854032	0.976424	-6.71671
ENSG00000055732	MCOLN3	mucolipin 3	55283		PF08016	protein_coding	chr1		0	123.588	111.207	94	73	112.885	80	75.6799	108	91	87.1478	77.6799	73.4727	-0.176927	2.05559	-1.20795	0.241592	0.748689	-5.38421
ENSG00000055917	PUM2	pumilio RNA binding family member 2	23369		PF00806	protein_coding	chr2		0	2349	2298	2161	2239	2019	2132	2428	2355	2322	2558	2370	2021	0.00379412	6.68853	0.0605673	0.952324	0.992059	-6.88503
ENSG00000055950	MRPL43	mitochondrial ribosomal protein L43	84545		PF05047	protein_coding	chr10		0	722.445	749.786	729.322	737.348	720.178	743.679	762.453	755.083	754.268	610.396	709.924	782.633	-0.0139623	5.05567	-0.222103	0.826556	0.970701	-6.66732
ENSG00000055955	ITIH4	inter-alpha-trypsin inhibitor heavy chain 4	3700		PF08487	protein_coding	chr3		0	4.93155	15.3083	6.33568	3.4697	14.5469	6.91346	13.1859	26.1012	17.589	1.61241	4.37345	4.71819	0.357492	-1.42246	0.620237	0.542322	0.892889	-5.05937
ENSG00000056050	HPF1	histone PARylation factor 1	54969		PF10228	protein_coding	chr4		0	202	189	207	203	196	199	190	212.981	210	165	181	143.969	-0.106888	3.1201	-1.08693	0.290393	0.783581	-5.75057
ENSG00000056097	ZFR	zinc finger RNA binding protein	51663			protein_coding	chr5		0	2026	2174	1898	2025	1924	2056	2054	2018	2224	2039	2212	1734	-0.00176421	6.52844	-0.0290263	0.97714	0.996564	-6.86964
ENSG00000056277	ZNF280C	zinc finger protein 280C	55609		PF13836	protein_coding	chrX	Others	1	176.109	183	170.057	198.035	169.051	166.068	184.016	183.25	175.132	196	195.032	158.167	-0.029848	3.03104	-0.348424	0.731276	0.946254	-6.24668
ENSG00000056487	PHF21B	PHD finger protein 21B	112885		PF00628	protein_coding	chr22		0	70	71.0001	72	75	52	54	68	57	56	74.9999	59	83	-0.210211	1.5826	-1.56055	0.134799	0.658119	-4.84455
ENSG00000056558	TRAF1	TNF receptor associated factor 1	7185		PF16673	protein_coding	chr9		0	298	260	318	320	417	421	487	410	335	428	361	322	0.402701	4.03303	3.87261	0.000993018	0.167307	-0.82686
ENSG00000056586	RC3H2	ring finger and CCCH-type domains 2	54542		PF18386	protein_coding	chr9		0	1725.75	1775.78	1657.81	1632.56	1602.73	1525.81	1858.03	1857.01	1788.91	1720	1802.71	1406.59	-0.00879811	6.26648	-0.12818	0.899327	0.983876	-6.83332
ENSG00000056736	IL17RB	interleukin 17 receptor B	55540		PF16556	protein_coding	chr3		0	110	136	101	106	102	67.0001	78	88	105	114	111	107	-0.242921	2.20159	-1.76595	0.0931431	0.609323	-4.68191
ENSG00000056972	TRAF3IP2	TRAF3 interacting protein 2	10758		PF08357	protein_coding	chr6		0	557.649	587.429	589.373	569.687	592.063	654.73	617.848	569.341	523.921	664.357	551.084	533.092	0.0245455	4.73049	0.343412	0.734983	0.947423	-6.58134
ENSG00000056998	GYG2	glycogenin 2	8908		PF01501	protein_coding	chrX		0	4	5	6	5	3	6	7	6	6	5	7	8	0.210547	-1.86925	0.641038	0.529001	0.889464	-4.98146
ENSG00000057019	DCBLD2	discoidin, CUB and LCCL domain containing 2	131566		PF03815	protein_coding	chr3		0	1017	1022.07	1026.03	1098	1003.07	961	1022.04	1053.03	1103	1160.08	1062	991	0.00247627	5.5682	0.0429874	0.966151	0.994719	-6.75875
ENSG00000057149	SERPINB3	serpin family B member 3	6317		PF00079	protein_coding	chr18		0	3	2	0	4.46002	2	0	2	0	2	3	0	3	-0.538342	-3.70579	-0.740526	0.467852	0.867504	-4.76363
ENSG00000057252	SOAT1	sterol O-acyltransferase 1	6646	2.3.1.26	PF03062	protein_coding	chr1		0	860.145	808	822.455	778.924	781.84	722.341	750.18	848.88	832.269	867.993	896.659	679.216	-0.0415074	5.19028	-0.582892	0.566682	0.902145	-6.53816
ENSG00000057294	PKP2	plakophilin 2	5318		PF00514	protein_coding	chr12		0	2663	2668.93	2611.46	2618	2524.01	2639	2634.73	2705.43	2622	2595	2642	2358	-0.0296895	6.89005	-0.662074	0.515714	0.885646	-6.68348
ENSG00000057608	GDI2	GDP dissociation inhibitor 2	2665		PF00996	protein_coding	chr10		0	3481.31	3649	3517.98	3490.35	3553	3270.01	3232.65	3411	3720	3254	3528	3191	-0.0607209	7.28994	-1.28856	0.212713	0.726958	-6.121
ENSG00000057657	PRDM1	PR/SET domain 1	639		PF00856	protein_coding	chr6	zf-C2H2	1	2	4	3	5	7	3	2	5	11	2	5	6	0.373332	-2.26916	0.807441	0.429205	0.85313	-4.84242
ENSG00000057663	ATG5	autophagy related 5	9474		PF04106	protein_coding	chr6		0	636	653	575	580	595	557	630.001	541	623	556	660	511.999	-0.0679157	4.7518	-0.959082	0.349323	0.81477	-6.18561
ENSG00000057704	TMCC3	transmembrane and coiled-coil domain family 3	57458		PF10267	protein_coding	chr12		0	392	393	370	375	366	374	373.999	369.748	389	401	418	428	0.0251771	4.14065	0.382706	0.7061	0.940361	-6.46476
ENSG00000057757	PITHD1	PITH domain containing 1	57095		PF06201	protein_coding	chr1		0	681	699	612	583	741	707	705	702	701	591	650	660	0.0835008	4.92629	1.22929	0.233671	0.743828	-5.91663
ENSG00000057935	MTA3	metastasis associated 1 family member 3	57504		PF00249	protein_coding	chr2	zf-GATA	1	1237.31	1353.02	1273.03	1224.24	1210.03	1220.03	1216	1256.03	1255	1108	1322.06	1277.11	-0.0462121	5.82455	-0.874465	0.392566	0.835224	-6.40339
ENSG00000058056	USP13	ubiquitin specific peptidase 13	8975		PF00627	protein_coding	chr3		0	451	401	435.031	433	399	364	311.016	376.185	456	398.151	435.038	382.172	-0.147851	4.19309	-1.75982	0.0942027	0.611992	-5.08144
ENSG00000058063	ATP11B	ATPase phospholipid transporting 11B (putative)	23200		PF16209	protein_coding	chr3		0	2103.83	2161.36	1964.46	2156.75	1991.46	1972.33	2301.1	2178.9	2279.49	2245.51	2167.99	1850.89	0.0146361	6.58599	0.243585	0.81011	0.966699	-6.84482
ENSG00000058085	LAMC2	laminin subunit gamma 2	3918		PF00052	protein_coding	chr1		0	2187	2282.93	2484	2618	3107.99	3500	3863	3215.79	3392.98	4137.94	3455	3230	0.539989	7.12447	7.4128	4.49033e-07	0.00343884	6.51278
ENSG00000058091	CDK14	cyclin dependent kinase 14	5218		PF00069	protein_coding	chr7		0	25	7	18	8	20	21	26	10	9	14	24	18	0.384792	-0.481599	1.08551	0.291006	0.78379	-4.92708
ENSG00000058262	SEC61A1	SEC61 translocon alpha 1 subunit	29927		PF00344	protein_coding	chr3		0	8682.04	8584.6	8349.78	8145.51	8802.84	7375.15	7607.34	8412.26	8774.8	7748.22	8185.82	8010.78	-0.0598953	8.54594	-1.24858	0.22668	0.739503	-6.28591
ENSG00000058272	PPP1R12A	protein phosphatase 1 regulatory subunit 12A	4659		PF12796	protein_coding	chr12		0	1911.11	1797.92	1728.05	1840.8	1697.46	1593.15	1735.82	1790	1872.53	1853.07	1887.69	1616.82	-0.0539572	6.33587	-0.967397	0.345255	0.813077	-6.37592
ENSG00000058335	RASGRF1	Ras protein specific guanine nucleotide releasing factor 1	5923		PF00169	protein_coding	chr15		0	16	23	15.0445	22	22.02	18.0027	15	21	14.0012	23	16	13.0008	-0.101744	-0.262089	-0.465184	0.646981	0.923991	-5.40485
ENSG00000058404	CAMK2B	calcium/calmodulin dependent protein kinase II beta	816	2.7.11.17	PF08332	protein_coding	chr7		0	48	43	33	45	41	20	32	31	55	17	26	30	-0.489594	0.620149	-2.1465	0.0446829	0.511828	-3.81127
ENSG00000058453	CROCC	ciliary rootlet coiled-coil, rootletin	9696			protein_coding	chr1		0	589.071	557.453	560.805	572.189	479.176	499.401	439.706	507.48	487.466	468.343	462.523	563.289	-0.226395	4.54765	-3.46026	0.00256014	0.223605	-1.8309
ENSG00000058600	POLR3E	RNA polymerase III subunit E	55718		PF04801	protein_coding	chr16		0	1453.58	1574.79	1524.44	1523.78	1552.57	1486.72	1537.07	1552.17	1538.12	1437.52	1502.42	1567.61	0.00167165	6.11318	0.0363746	0.971355	0.995369	-6.82355
ENSG00000058668	ATP2B4	ATPase plasma membrane Ca2+ transporting 4	493	3.6.3.8	PF00689	protein_coding	chr1		0	677.999	704	665	700	769	848.999	805	825	752.999	943	721	650.001	0.192268	5.0957	2.43013	0.0249532	0.432073	-4.0247
ENSG00000058673	ZC3H11A	zinc finger CCCH-type containing 11A	9877		PF15663	protein_coding	chr1		0	2843.02	3016.82	2908.52	2868.28	2769.7	2906.82	2888.66	2828.44	2828.56	3137.96	3022.37	3022.98	0.00644759	7.05374	0.140685	0.88957	0.98173	-6.91446
ENSG00000058729	RIOK2	RIO kinase 2	55781	2.7.11.1	PF09202	protein_coding	chr5		0	484	474	426	376	566.815	470.728	412.366	470.986	567.054	398.873	475	396.066	0.0874846	4.37732	0.866916	0.396587	0.837292	-6.1992
ENSG00000058799	YIPF1	Yip1 domain family member 1	54432		PF04893	protein_coding	chr1		0	475	470.001	469	480	493	526	481.999	494	469	454	458	470	0.0196184	4.44488	0.330035	0.744912	0.950424	-6.53938
ENSG00000058804	NDC1	NDC1 transmembrane nucleoporin	55706		PF09531	protein_coding	chr1		0	1286	1337	1225	1173	1224	1007	1096	1111	1325	1076	1231	989	-0.154343	5.73279	-2.16982	0.0426364	0.503797	-4.60076
ENSG00000058866	DGKG	diacylglycerol kinase gamma	1608	2.7.1.107	PF14513	protein_coding	chr3		0	185.031	178.855	161.023	147	174	120.002	146.015	146	176	74.0036	123.007	105.009	-0.37805	2.68124	-2.30231	0.0325508	0.466044	-3.88835
ENSG00000059122	FLYWCH1	FLYWCH-type zinc finger 1	84256		PF04500	protein_coding	chr16		0	2152.02	2126.52	2236.19	2207.04	1966.2	2345.39	2201.06	2212.53	2016.39	2374.57	2063.01	2320.71	0.000688442	6.63409	0.0120222	0.990531	0.998145	-6.88121
ENSG00000059145	UNKL	unk like zinc finger	64718		PF00642	protein_coding	chr16		0	538.655	510.028	541.965	567.357	611.838	567.521	556.822	637.025	433.197	355.906	403.155	427.492	-0.141016	4.52472	-1.12663	0.273648	0.7725	-5.98295
ENSG00000059377	TBXAS1	thromboxane A synthase 1	6916	5.3.99.5	PF00067	protein_coding	chr7		0	119.051	92.0079	102.053	103.05	96.0001	81	76.2106	83.0679	95.0081	54	65.0001	72.0045	-0.433813	1.95537	-3.18774	0.00475469	0.263567	-2.05385
ENSG00000059378	PARP12	poly(ADP-ribose) polymerase family member 12	64761		PF02825	protein_coding	chr7	Others	1	657	646	657	571	685	701	697	685	668	591.999	629	631	0.0622087	4.88882	0.986907	0.335842	0.810889	-6.17314
ENSG00000059573	ALDH18A1	aldehyde dehydrogenase 18 family member A1	5832	1.2.1.41	PF00696	protein_coding	chr10		0	1209	1253	1280	1248	1228	1155	1112	1221	1244	1232	1273	1207	-0.0469855	5.79692	-0.93566	0.360954	0.820964	-6.34499
ENSG00000059588	TARBP1	TAR (HIV-1) RNA binding protein 1	6894		PF00588	protein_coding	chr1		0	643	613.999	585	650	632.007	624.002	701	712.293	608.045	702.006	619.193	560	0.0454594	4.85643	0.650308	0.523123	0.88709	-6.44421
ENSG00000059691	GATB	glutamyl-tRNA amidotransferase subunit B	5188		PF02934	protein_coding	chr4		0	330.536	358.595	337.722	324.128	355.012	282	292.786	326.505	313	292.468	304.774	305	-0.131643	3.85626	-1.84517	0.0803396	0.589758	-4.88524
ENSG00000059728	MXD1	MAX dimerization protein 1	4084		PF00010	protein_coding	chr2	bHLH	1	765	758.044	727	764	749	663	667	776.047	735	744	765	657	-0.0701031	5.05451	-1.15136	0.263581	0.764574	-6.03141
ENSG00000059758	CDK17	cyclin dependent kinase 17	5128		PF00069	protein_coding	chr12		0	852.999	827	802	764.999	846	731.001	810	863	906.999	801	862	676.999	-0.00475848	5.20454	-0.0672197	0.947095	0.991638	-6.71062
ENSG00000059769	DNAJC25	DnaJ heat shock protein family (Hsp40) member C25	548645		PF00226	protein_coding	chr9		0	273.113	280.246	279.709	273.128	268.258	309.685	316.387	291.641	333.748	288.207	317.653	281.609	0.117452	3.73528	1.60784	0.124029	0.647802	-5.20996
ENSG00000059804	SLC2A3	solute carrier family 2 member 3	6515		PF00083	protein_coding	chr12		0	24.3729	19.0107	18.1596	24.0007	14.0058	8	9.00533	18.92	22	33	31.156	19	-0.277995	-0.202356	-0.896942	0.380749	0.831695	-5.17766
ENSG00000059915	PSD	pleckstrin and Sec7 domain containing	5662		PF01369	protein_coding	chr10		0	80.5984	63.2525	77.9698	89.4025	66.5986	115.111	105.684	95.2312	89.4724	128.496	105.811	115.221	0.384236	2.0794	2.43295	0.0248057	0.431579	-3.4971
ENSG00000060069	CTDP1	CTD phosphatase subunit 1	9150		PF03031	protein_coding	chr18		0	405	434.001	415	377	411	358	343	372	393	352.001	354	377	-0.141482	4.12031	-2.10214	0.0488227	0.521239	-4.50003
ENSG00000060138	YBX3	Y-box binding protein 3	8531		PF00313	protein_coding	chr12	CSD	1	10108.1	10491.5	11271.7	11420.4	11729.1	12578.2	12068.7	11370.9	10471.8	11099	11545.1	11490.8	0.0921517	9.00459	1.91581	0.0702498	0.565989	-5.3495
ENSG00000060140	STYK1	serine/threonine/tyrosine kinase 1	55359		PF07714	protein_coding	chr12		0	296	307	277	281	312	260	299	290	295	227	283	246	-0.0767061	3.67426	-0.907196	0.375438	0.829713	-6.04048
ENSG00000060237	WNK1	WNK lysine deficient protein kinase 1	65125			protein_coding	chr12		0	5480.01	5409	5305	5168	5086	4856.01	5457	5596	5247	5938	5305	4847	-0.0169661	7.91439	-0.325917	0.747978	0.950722	-6.95448
ENSG00000060339	CCAR1	cell division cycle and apoptosis regulator 1	55749		PF14443	protein_coding	chr10		0	1470.57	1435.68	1236.23	1213.18	1393.41	1045.33	1028.42	1187	1638.72	1018.73	1249.73	971.207	-0.185279	5.80158	-1.69847	0.105405	0.624247	-5.39985
ENSG00000060491	OGFR	opioid growth factor receptor	11054		PF04680	protein_coding	chr20		0	437	447	468	444	462	441	432	354	408	360	372	497	-0.120906	4.27423	-1.42006	0.171465	0.692679	-5.58485
ENSG00000060558	GNA15	G protein subunit alpha 15	2769		PF00503	protein_coding	chr19		0	602.995	677	744	710	696.997	869	855	702	757.997	719.995	727	832.998	0.170174	5.07011	2.23556	0.0373206	0.482854	-4.38776
ENSG00000060566	CREB3L3	cAMP responsive element binding protein 3 like 3	84699		PF00170	protein_coding	chr19	TF_bZIP	1	10	9	20	12	12	19	13	10	3	17	19	14	-0.0173761	-0.807618	-0.045751	0.963977	0.993935	-5.36409
ENSG00000060642	PIGV	phosphatidylinositol glycan anchor biosynthesis class V	55650	2.4.1.-	PF04188	protein_coding	chr1		0	665	604	616	623	583	567	566	595	555	550	553	499	-0.168356	4.72338	-2.84307	0.0102566	0.334687	-3.16775
ENSG00000060656	PTPRU	protein tyrosine phosphatase receptor type U	10076		PF00102	protein_coding	chr1		0	1535	1493	1507	1500	1412	1462	1630	1533	1602	1558	1411	1482	-0.000324962	6.10245	-0.00627265	0.995059	0.999004	-6.82309
ENSG00000060688	SNRNP40	small nuclear ribonucleoprotein U5 subunit 40	9410		PF00400	protein_coding	chr1		0	1308	1426	1309	1342	1382	1151	1184	1194	1378	1073	1223	1191	-0.144323	5.84124	-2.28229	0.0339193	0.469423	-4.40592
ENSG00000060718	COL11A1	collagen type XI alpha 1 chain	1301		PF02210	protein_coding	chr1		0	110	106	122	122	134	132	147	127	124	128	108	97	0.107128	2.46342	0.954206	0.351722	0.815364	-5.71506
ENSG00000060749	QSER1	glutamine and serine rich 1	79832		PF13926	protein_coding	chr11		0	1393.62	1541.22	1371.62	1297	1335	1191.74	1312	1419	1468	1282.59	1399.57	1090	-0.0982519	5.92743	-1.39141	0.179856	0.699305	-5.84867
ENSG00000060762	MPC1	mitochondrial pyruvate carrier 1	51660		PF03650	protein_coding	chr6		0	108	127	103	101	152	145	129	124	132	104	134	118	0.236887	2.47975	2.13113	0.0460798	0.513824	-4.1143
ENSG00000060971	ACAA1	acetyl-CoA acyltransferase 1	30	2.3.1.16	PF00108	protein_coding	chr3		0	1167.55	1238.95	1196.21	1083.7	1160.56	1078.9	1063.13	1162.07	1187.21	917.275	1125.74	1201.29	-0.0790956	5.68354	-1.20168	0.243955	0.75134	-6.05454
ENSG00000060982	BCAT1	branched chain amino acid transaminase 1	586	2.6.1.42	PF01063	protein_coding	chr12		0	3.10556	4	3	8.01302	4.20334	6.01489	5	2	12.4164	6.1835	8	13	0.519473	-1.88163	1.12493	0.27435	0.772636	-4.69321
ENSG00000061273	HDAC7	histone deacetylase 7	51564		PF00850	protein_coding	chr12		0	1905.56	1911.67	1885.89	1905.07	1785.5	1807.67	1842.9	1848.79	1715.69	1966.49	1761.41	1864.19	-0.0623777	6.39528	-1.3193	0.202433	0.719449	-5.9914
ENSG00000061455	PRDM6	PR/SET domain 6	93166		PF00096	protein_coding	chr5	zf-C2H2	1	4	3	4	7	3	2	2	5	6	15	2	9	0.00160525	-2.19169	0.00325778	0.997434	0.999483	-5.07429
ENSG00000061656	SPAG4	sperm associated antigen 4	6676		PF07738	protein_coding	chr20		0	212	221	220	237	192	251	199	222	196	262	217	238	-0.011089	3.33564	-0.118055	0.907238	0.985013	-6.36871
ENSG00000061676	NCKAP1	NCK associated protein 1	10787		PF09735	protein_coding	chr2		0	5799.52	5899.26	5565.98	5494.75	5555.61	5685.92	6180.7	5989.34	6224.3	5636.65	6094.69	4586.36	0.00749234	8.02181	0.118152	0.907162	0.985013	-7.01175
ENSG00000061794	MRPS35	mitochondrial ribosomal protein S35	60488		PF10213	protein_coding	chr12		0	1066	999	970	999	1116	1021	1012	1089	1156	866	1035	876	0.0115013	5.52855	0.158842	0.875436	0.97918	-6.74133
ENSG00000061918	GUCY1B1	guanylate cyclase 1 soluble subunit beta 1	2983	4.6.1.2	PF00211	protein_coding	chr4		0	321	339	304	326	284	317	312	302	273	351	332	324	-0.052447	3.84259	-0.68983	0.498473	0.878927	-6.24529
ENSG00000061936	SFSWAP	splicing factor SWAP	6433		PF09750	protein_coding	chr12		0	1237.01	1333	1271	1213	1266	1319	1283	1202.01	1231	1216.01	1281	1346	0.0041083	5.84878	0.0818211	0.935627	0.990262	-6.79019
ENSG00000061938	TNK2	tyrosine kinase non receptor 2	10188		PF11555	protein_coding	chr3		0	1217.87	1173.96	1264.02	1237.33	1164.97	1239.97	1282.96	1268.96	1083.01	1368	1008.98	1414.93	-0.00193538	5.79853	-0.025115	0.98022	0.997042	-6.78756
ENSG00000061987	MON2	MON2 homolog, regulator of endosome-to-Golgi trafficking	23041		PF16206	protein_coding	chr12		0	842.203	858.434	813.788	883.522	745.904	824.631	870.561	910.646	895.045	910.417	896.645	721.889	-0.00976584	5.26726	-0.141541	0.888903	0.98173	-6.71145
ENSG00000062038	CDH3	cadherin 3	1001		PF00028	protein_coding	chr16		0	5336.49	5774.7	5936.31	5952.68	5811.77	5880.06	5974.76	5851.09	6044.33	6034.87	5833.57	6258.91	0.0521077	8.06597	1.25385	0.224801	0.737935	-6.23338
ENSG00000062194	GPBP1	GC-rich promoter binding protein 1	65056		PF15337	protein_coding	chr5	Others	1	1009	1033	982.001	1013	1061	1019	1040	1055	1084	967	1139	940	0.0377198	5.54778	0.679623	0.504775	0.881961	-6.51893
ENSG00000062282	DGAT2	diacylglycerol O-acyltransferase 2	84649	2.3.1.75	PF03982	protein_coding	chr11		0	161	173.991	172	172.344	147.02	139.553	160	147.628	182	172.002	141	157	-0.130309	2.86787	-1.44752	0.163723	0.687398	-5.26949
ENSG00000062370	ZNF112	zinc finger protein 112	7771		PF01352	protein_coding	chr19	zf-C2H2	1	57	92	60.0001	58	65	64	59	54	86	66	76	72	0.0364331	1.60928	0.241126	0.811988	0.967481	-5.92703
ENSG00000062485	CS	citrate synthase	1431	2.3.3.1	PF00285	protein_coding	chr12		0	5491.56	5360.64	5555.7	5374.5	5755.46	5418.64	5344.81	5492.36	5408.6	5324.64	5022.88	5396.28	-0.0149678	7.944	-0.36565	0.718584	0.942816	-6.94294
ENSG00000062524	LTK	leukocyte receptor tyrosine kinase	4058		PF07714	protein_coding	chr15		0	0	5	2	1	2	1	3	5	1	5	0	1	0.255052	-3.44335	0.357904	0.724281	0.94392	-4.85985
ENSG00000062582	MRPS24	mitochondrial ribosomal protein S24	64951		PF14955	protein_coding	chr7		0	1569.38	1565.44	1662.55	1539.65	1597.47	1523.59	1497.67	1578.21	1581.61	1239.01	1381.01	1747.08	-0.0683038	6.12698	-0.982608	0.3379	0.811341	-6.33881
ENSG00000062598	ELMO2	engulfment and cell motility 2	63916		PF04727	protein_coding	chr20		0	606.999	637	623	599	589.973	590.972	593	620	605.001	564	606	633	-0.0397868	4.78533	-0.736825	0.470049	0.868056	-6.37708
ENSG00000062650	WAPL	WAPL cohesin release factor	23063		PF07814	protein_coding	chr10		0	891.136	879	753	817.001	897	829.068	852.004	856.006	878.007	834	942.007	702.036	0.0213382	5.26068	0.303614	0.764655	0.956237	-6.67185
ENSG00000062716	VMP1	vacuole membrane protein 1	81671		PF09335	protein_coding	chr17		0	4703.01	4638.6	4637.42	5089.48	4666.52	5562.45	5504.53	5016.91	4847.22	6042.13	5131.49	4818.59	0.120237	7.84128	1.93096	0.0682385	0.562815	-5.22139
ENSG00000062725	APPBP2	amyloid beta precursor protein binding protein 2	10513			protein_coding	chr17		0	577.159	570.569	557.137	507.082	499.087	482.991	559	561.989	620.153	524.005	634.988	524.001	-0.0108287	4.64644	-0.144769	0.886387	0.98121	-6.61992
ENSG00000062822	POLD1	DNA polymerase delta 1, catalytic subunit	5424	2.7.7.7	PF03104	protein_coding	chr19		0	1291.36	1245	1302.72	1236.09	1118	1058.09	1050.42	1078	1109	976.633	990.071	1087.66	-0.263369	5.67697	-5.10547	5.91164e-05	0.0691608	1.73225
ENSG00000063015	SEZ6	seizure related 6 homolog	124925		PF00431	protein_coding	chr17		0	1	3	1	6	2	0	2	3	1	0	2	2	-0.707842	-3.51098	-1.15947	0.260342	0.763111	-4.59802
ENSG00000063046	EIF4B	eukaryotic translation initiation factor 4B	1975		PF00076	protein_coding	chr12		0	8928.71	9517.66	9325.68	9717.88	8673.43	10670.2	10781.8	9860.17	9370.58	11922.1	10263.2	10035.9	0.115608	8.81384	1.83188	0.0823738	0.593481	-5.47159
ENSG00000063127	SLC6A16	solute carrier family 6 member 16	28968		PF00209	protein_coding	chr19		0	27.2408	29.708	21.0939	36	26	24	29.4082	24.7996	19	24	27.3023	27	-0.160838	0.26903	-0.894154	0.382202	0.832153	-5.27346
ENSG00000063169	BICRA	BRD4 interacting chromatin remodeling complex associated protein	29998		PF15249	protein_coding	chr19		0	563	481.352	581.001	516	536.061	460.011	520.395	492.023	412	453	416.017	499.084	-0.179633	4.48509	-2.26365	0.0352401	0.475491	-4.26983
ENSG00000063176	SPHK2	sphingosine kinase 2	56848	2.7.1.91	PF00781	protein_coding	chr19		0	315.733	274.062	272.118	282.448	310.788	260.285	247.384	285.992	264.381	242.489	239.832	265.914	-0.115394	3.62637	-1.42752	0.169334	0.690619	-5.45389
ENSG00000063177	RPL18	ribosomal protein L18	6141		PF17135	protein_coding	chr19		0	12830	13305	13494	13030	13559	14861	14587	13887	13603	12109	12409	13438	0.0385733	9.25302	0.787317	0.440613	0.858404	-6.80823
ENSG00000063180	CA11	carbonic anhydrase 11	770		PF00194	protein_coding	chr19		0	1137	999	1061	1020	981	958	970	991	945	1016	1104	1166	-0.0554255	5.54709	-0.875027	0.392267	0.835224	-6.36995
ENSG00000063241	ISOC2	isochorismatase domain containing 2	79763		PF00857	protein_coding	chr19		0	1828.67	1674.84	1768.65	1720.5	1977.18	1668.89	1524.86	1754.77	1708.35	1494.52	1650.41	1907.04	-0.0372998	6.2895	-0.555136	0.585148	0.907162	-6.68644
ENSG00000063244	U2AF2	U2 small nuclear RNA auxiliary factor 2	11338		PF00076	protein_coding	chr19		0	4830	4813.01	4750	4417.01	4743	4005	3969	4311	4612	3567	4175	4570	-0.153508	7.63919	-2.4746	0.0227226	0.418097	-4.2166
ENSG00000063245	EPN1	epsin 1	29924		PF01417	protein_coding	chr19		0	3990.94	3470.78	3821.39	3714.14	3914.76	3566.85	3464.4	3616.86	3308.19	3253.73	3190.75	3602.29	-0.105378	7.34361	-1.90113	0.0722488	0.571059	-5.23184
ENSG00000063322	MED29	mediator complex subunit 29	55588		PF11568	protein_coding	chr19		0	1015	1119.07	1134	1138.16	1067.73	1010	1063.18	1077	1107.39	1027.76	1067.04	1070.62	-0.053432	5.6119	-1.05576	0.304052	0.790362	-6.20525
ENSG00000063438	NA		NA			protein_coding	chr5	bHLH	1	3.26459	1.91846	8.53069	3.14726	0.75735	3.63108	0	1.86722	1.64794	5.10515	3.90357	3.64753	-0.758939	-2.90505	-1.35791	0.190084	0.706608	-4.49583
ENSG00000063587	ZNF275	zinc finger protein 275	10838		PF00096	protein_coding	chrX	zf-C2H2	1	343	327	317	354	400	322	353	371	338	304	294	257	-0.0349371	3.90964	-0.364275	0.719594	0.943168	-6.431
ENSG00000063601	MTMR1	myotubularin related protein 1	8776	3.1.3.-	PF06602	protein_coding	chrX		0	1127	1133	1034	1126	1104	1098	1225	1213	1135	1077	1065	978	0.00581538	5.65643	0.096068	0.924452	0.988881	-6.76579
ENSG00000063660	GPC1	glypican 1	2817		PF01153	protein_coding	chr2		0	25350	25069	26016	25705	25748	24904	24474	25123	23387	22831	22664	25269	-0.0737649	10.134	-1.87879	0.0753886	0.576806	-5.50893
ENSG00000063761	ADCK1	aarF domain containing kinase 1	57143		PF03109	protein_coding	chr14		0	406	379	411	361	368	320.95	353	385	424	372	361	389.999	-0.0693129	4.10133	-0.940381	0.358588	0.819366	-6.09329
ENSG00000063854	HAGH	hydroxyacylglutathione hydrolase	3029	3.1.2.6	PF16123	protein_coding	chr16		0	419.102	403.052	456.123	445.878	355.033	464.15	438.024	397.128	400.011	427.427	401.158	474.065	-0.0434488	4.26581	-0.559657	0.58212	0.90613	-6.40724
ENSG00000063978	RNF4	ring finger protein 4	6047		PF13639	protein_coding	chr4		0	2186	2160.04	2221.02	2235.01	2360.03	2068	2060.09	2267.06	2212.05	2005.01	2064	2088.32	-0.0426193	6.61851	-0.852709	0.404229	0.841889	-6.50981
ENSG00000064012	CASP8	caspase 8	841	3.4.22.61	PF01335	protein_coding	chr2		0	666.78	685.582	650.113	639.464	622.89	594.141	618.012	691.217	704.142	599.425	658.689	578.765	-0.0639854	4.86841	-1.02307	0.318867	0.801221	-6.14059
ENSG00000064042	LIMCH1	LIM and calponin homology domains 1	22998		PF00412	protein_coding	chr4		0	562	610	530	598.001	614	596	655.999	629	570	533.999	624	511	0.0381731	4.735	0.536359	0.597809	0.910642	-6.4945
ENSG00000064102	INTS13	integrator complex subunit 13	55726		PF10221	protein_coding	chr12		0	695	651	673	633	706	641	669	733	777	618.999	724	586	0.0349161	4.93939	0.491255	0.628759	0.919479	-6.54936
ENSG00000064115	TM7SF3	transmembrane 7 superfamily member 3	51768		PF13886	protein_coding	chr12		0	4077.91	4099.95	3801.16	3830.18	3853.24	3620.1	3641.17	3926.11	4116.02	3556.5	3772.59	3555.3	-0.0755798	7.44052	-1.60238	0.125233	0.649456	-5.71012
ENSG00000064195	DLX3	distal-less homeobox 3	1747		PF00046	protein_coding	chr17	Homeobox	1	6	4	8	7	4	5	4	6	12	7	5	4	-0.131463	-1.82875	-0.382956	0.705917	0.940361	-5.09892
ENSG00000064199	SPA17	sperm autoantigenic protein 17	53340		PF02197	protein_coding	chr11		0	137.588	117	125	138.867	111.821	132.44	146.486	128.906	153.441	116	155.952	123	0.0357482	2.58671	0.331009	0.744187	0.950238	-6.14255
ENSG00000064205	CCN5	cellular communication network factor 5	8839		PF00219	protein_coding	chr20		0	16.0031	20.5371	23.1429	24.3388	23.002	24.1455	24.0001	28.0424	16.9119	20.3437	20.0957	11.0003	-0.032559	-0.0694209	-0.141041	0.889293	0.98173	-5.5314
ENSG00000064225	ST3GAL6	ST3 beta-galactoside alpha-2,3-sialyltransferase 6	10402	2.4.99.10	PF00777	protein_coding	chr3		0	6.69076	5	4.22469	2	2.36298	2.5035	6.20173	2.04314	7	8	2	4.09143	-0.130628	-2.32594	-0.295021	0.771113	0.957739	-5.03115
ENSG00000064270	ATP2C2	ATPase secretory pathway Ca2+ transporting 2	9914		PF00689	protein_coding	chr16		0	181.969	180.644	178.33	136.367	187.941	148.268	137.108	162.51	160.129	116.545	152.567	158.351	-0.14923	2.84152	-1.31714	0.203143	0.719686	-5.43096
ENSG00000064300	NGFR	nerve growth factor receptor	4804		PF00531	protein_coding	chr17		0	1259.53	1368.57	1496.1	1766.44	1222.74	1856.39	1832.08	1562.6	1269.69	2325.62	1776.7	1995.83	0.21306	6.19844	1.55281	0.136634	0.661232	-5.64545
ENSG00000064309	CDON	cell adhesion associated, oncogene regulated	50937		PF00041	protein_coding	chr11		0	95.6573	96.2484	84.1516	108.005	111.809	102.338	88.4216	107.155	86.7788	105.913	103.204	84.423	0.0377325	2.1554	0.333825	0.742094	0.949384	-6.03707
ENSG00000064313	TAF2	TATA-box binding protein associated factor 2	6873			protein_coding	chr8		0	890	907	912	813	860	807	915	875	898	892	901	887	-0.0022113	5.32316	-0.0410227	0.967697	0.994734	-6.72784
ENSG00000064393	HIPK2	homeodomain interacting protein kinase 2	28996		PF00069	protein_coding	chr7		0	4219	4270	4007	4296	4313	3955	4097	4697	4208	4737	4307	3978	0.0267334	7.59609	0.504481	0.619607	0.917194	-6.84621
ENSG00000064419	TNPO3	transportin 3	23534		PF08389	protein_coding	chr7		0	2168	2254	2075	1964	2073	2050	2218	2132	2151	2183	2128	2079	0.00829123	6.59377	0.176621	0.861637	0.97685	-6.86048
ENSG00000064489	NA		NA			protein_coding	chr19	SRF	1	106.319	98.8371	132.013	91.7181	126.903	104.337	130.353	127.17	86.4387	82.7747	68.3911	154.932	0.00418263	2.28351	0.0232798	0.981665	0.997168	-6.12675
ENSG00000064490	RFXANK	regulatory factor X associated ankyrin containing protein	8625		PF12796	protein_coding	chr19	Others	1	1203.75	1179.26	1172.89	1148.34	1139.98	1170.75	1075.18	1218.77	1072.57	942.309	1057.07	1189.23	-0.0905757	5.68287	-1.45781	0.160897	0.685043	-5.73146
ENSG00000064545	TMEM161A	transmembrane protein 161A	54929		PF10268	protein_coding	chr19		0	1575	1434	1578	1528.12	1676	1653	1639.11	1608.06	1451	1465	1379.08	1537.25	0.0178649	6.13259	0.301332	0.766369	0.956378	-6.77873
ENSG00000064547	LPAR2	lysophosphatidic acid receptor 2	9170		PF00001	protein_coding	chr19		0	750	707	767	779	759	713	732	719	735	819	760	812	0.00860213	5.10105	0.147035	0.884622	0.980764	-6.6869
ENSG00000064601	CTSA	cathepsin A	5476	3.4.16.5	PF00450	protein_coding	chr20		0	5543	5456.71	5634.62	5724.27	5756.06	5155.45	5059.13	5343.92	5361.78	5058.62	5465.05	5820.45	-0.0582765	7.9527	-1.27876	0.216072	0.728846	-6.19596
ENSG00000064607	SUGP2	SURP and G-patch domain containing 2	10147		PF01805	protein_coding	chr19		0	1214.06	1255.6	1301.64	1285.11	1192.32	1303.65	1363.67	1279.57	1226.43	1418.42	1294.99	1302.28	0.0354602	5.87077	0.652578	0.521689	0.886793	-6.57628
ENSG00000064651	SLC12A2	solute carrier family 12 member 2	6558		PF08403	protein_coding	chr5		0	1163.24	1083	966.998	996.102	862	827.112	999.3	1095.85	1096.04	1132.22	1150.13	912.122	-0.0677145	5.53426	-0.778742	0.44553	0.859657	-6.44863
ENSG00000064652	SNX24	sorting nexin 24	28966		PF00787	protein_coding	chr5		0	552	569	536	561	567	625.001	658	589	560	512.638	605.999	497.001	0.0507719	4.6929	0.704488	0.489503	0.875797	-6.38163
ENSG00000064655	EYA2	EYA transcriptional coactivator and phosphatase 2	2139			protein_coding	chr20		0	54.0001	60	49	34	40	35	43	44.0001	61	27	48	53.9999	-0.169496	1.0363	-0.872554	0.393581	0.835415	-5.46793
ENSG00000064666	CNN2	calponin 2	1265		PF00402	protein_coding	chr19		0	3567.52	3509.32	4007.36	3909.99	3666.1	3805.18	3748.21	3762.17	3466.25	4323.12	3805.69	4071.01	0.0299533	7.43309	0.521328	0.60804	0.913793	-6.82137
ENSG00000064687	ABCA7	ATP binding cassette subfamily A member 7	10347		PF00005	protein_coding	chr19		0	339	339	301	279	244.05	242	287	299.001	310	331	297.229	330	-0.10954	3.76459	-1.16926	0.25647	0.759821	-5.79667
ENSG00000064692	SNCAIP	synuclein alpha interacting protein	9627		PF16700	protein_coding	chr5		0	203.867	219	213	196	194	220	219	236	208	180.904	227	159	-0.027402	3.22718	-0.278607	0.783495	0.961653	-6.31329
ENSG00000064703	DDX20	DEAD-box helicase 20	11218	3.6.4.13		protein_coding	chr1		0	546	611	506	505	583	540	496	548	588	520	516	506	-0.0121382	4.61418	-0.177278	0.861129	0.976779	-6.60924
ENSG00000064726	BTBD1	BTB domain containing 1	53339		PF07707	protein_coding	chr15		0	1964.99	2035.48	1899.45	1947.25	1998.18	1938.6	1978.45	2086.7	2110	1868.46	2190.63	1793.69	0.0215098	6.49532	0.402102	0.692006	0.936703	-6.78197
ENSG00000064763	FAR2	fatty acyl-CoA reductase 2	55711	1.2.1.-	PF07993	protein_coding	chr12		0	60	54	54	48.2358	62	38	76.9999	70.1712	55.0001	52.4164	76.1088	52.9718	0.130532	1.39538	0.763826	0.454164	0.862659	-5.6135
ENSG00000064787	BCAS1	breast carcinoma amplified sequence 1	8537			protein_coding	chr20		0	662.434	681.063	617.297	688.24	661.749	777.566	672.259	693.297	723.348	836.083	857.335	887.182	0.197158	5.04569	2.40649	0.0262203	0.439417	-4.06326
ENSG00000064886	CHI3L2	chitinase 3 like 2	1117		PF00704	protein_coding	chr1		0	1	0	1	4	3	0	1	4	1	2	3	4	0.597564	-3.47527	0.854366	0.403333	0.841498	-4.71441
ENSG00000064932	SBNO2	strawberry notch homolog 2	22904		PF13872	protein_coding	chr19		0	1513	1471	1682	1681.01	1492.12	1721	1773	1699.02	1451.01	1873.05	1501	1702.18	0.0540214	6.20885	0.764035	0.454042	0.862659	-6.53411
ENSG00000064933	PMS1	PMS1 homolog 1, mismatch repair system component	5378		PF01119	protein_coding	chr2	HMG	1	177.07	196	181.331	213	204.023	220.303	202	206.117	226.05	233.395	234	198.434	0.167614	3.23866	1.99598	0.0601722	0.545095	-4.49888
ENSG00000064961	HMG20B	high mobility group 20B	10362		PF00505	protein_coding	chr19	HMG	1	1629.1	1782.01	1939.39	1898.27	1675.09	1840.01	1792.46	1709.27	1564.93	1764.51	1680.15	1934.11	-0.0547647	6.3273	-0.898018	0.38019	0.831568	-6.43939
ENSG00000064989	CALCRL	calcitonin receptor like receptor	10203		PF00002	protein_coding	chr2		0	118.002	112	108	103	109	114.599	112	111.006	123.033	95.6099	136.484	88	0.00210188	2.33376	0.018642	0.985317	0.997336	-6.13914
ENSG00000064995	TAF11	TATA-box binding protein associated factor 11	6882		PF04719	protein_coding	chr6		0	218	181	238.934	207	280	266	266	288	230	222	241	211	0.243822	3.42443	2.44436	0.0242181	0.426776	-3.72626
ENSG00000064999	ANKS1A	ankyrin repeat and sterile alpha motif domain containing 1A	23294		PF12796	protein_coding	chr6		0	736.001	749.001	663	745	700	679	700	691	760	738	648	640	-0.0597943	5.00087	-0.975853	0.341153	0.812168	-6.20586
ENSG00000065000	AP3D1	adaptor related protein complex 3 subunit delta 1	8943		PF01602	protein_coding	chr19		0	3689	3678	3668	3528	3623	3266	3414	3535	3552.01	3197	3329	3548	-0.0866937	7.3153	-1.96426	0.0639939	0.555124	-5.1221
ENSG00000065029	ZNF76	zinc finger protein 76	7629		PF00096	protein_coding	chr6	zf-C2H2	1	462	467	433	465	454	366	382	449	494	399	424	466	-0.0963953	4.31497	-1.24315	0.228631	0.741211	-5.81278
ENSG00000065054	SLC9A3R2	SLC9A3 regulator 2	9351		PF00595	protein_coding	chr16		0	505	512.999	561	570	468	573	487	500	529	503	567.001	717.001	0.00433461	4.61476	0.0472767	0.962776	0.99388	-6.62351
ENSG00000065057	NTHL1	nth like DNA glycosylase 1	4913	4.2.99.18	PF00730	protein_coding	chr16		0	123	146	118	118	122	128	110	131	119	100	118	132	-0.0737061	2.47422	-0.727655	0.475518	0.869223	-5.91639
ENSG00000065060	UHRF1BP1	UHRF1 binding protein 1	54887		PF12624	protein_coding	chr6		0	558.034	545.034	490	506.015	492	546.01	608.02	641.975	633	581	580.475	505	0.1229	4.65996	1.60253	0.125201	0.649456	-5.38061
ENSG00000065135	GNAI3	G protein subunit alpha i3	2773		PF00503	protein_coding	chr1		0	1850.98	1907.62	1628.83	1707.37	1975.32	1708.77	1767.96	1867.67	1998.46	1435.78	1843.59	1398.47	-0.0290032	6.31383	-0.340666	0.737018	0.947755	-6.7876
ENSG00000065150	IPO5	importin 5	3843		PF18829	protein_coding	chr13		0	4313.49	4425.91	4088.09	4137.99	4264.51	3791.01	4081.37	4119.19	4658.13	4223.87	4188.45	3597.03	-0.0474388	7.56125	-0.85027	0.40555	0.842326	-6.60706
ENSG00000065154	OAT	ornithine aminotransferase	4942	2.6.1.13	PF00202	protein_coding	chr10		0	2104	2279	2115	2144	1966	2099	2115	2077	2147	2333	2208	2015	-0.0293093	6.60038	-0.575055	0.571866	0.903519	-6.70815
ENSG00000065183	WDR3	WD repeat domain 3	10885		PF00400	protein_coding	chr1		0	1866	1869.66	1827.62	1810.01	2034.16	1878.78	2049.69	2145.06	2043.76	1627.29	1812.58	1524.81	0.025916	6.40869	0.342124	0.735937	0.947423	-6.79545
ENSG00000065243	PKN2	protein kinase N2	5586		PF00433	protein_coding	chr1		0	827	849.001	750	719.005	758	703.052	768.062	853.017	906	809	857	630.006	-0.00754133	5.15453	-0.0912547	0.928226	0.989476	-6.70187
ENSG00000065268	WDR18	WD repeat domain 18	57418		PF14077	protein_coding	chr19		0	665	709	686	682	683	639	614	631	625	551	556	616	-0.161588	4.85708	-2.59998	0.0173993	0.401045	-3.67724
ENSG00000065308	TRAM2	translocation associated membrane protein 2	9697		PF08390	protein_coding	chr6		0	313.035	282	261	270	300	245	266	301	300	271.092	251	218.192	-0.0709366	3.63197	-0.780464	0.44454	0.859567	-6.13717
ENSG00000065320	NTN1	netrin 1	9423		PF00055	protein_coding	chr17		0	7	5	3	9	6	3	7	6	7	9	7	9	0.197436	-1.72027	0.553008	0.586577	0.907934	-5.04326
ENSG00000065328	MCM10	minichromosome maintenance 10 replication initiation factor	55388		PF09332	protein_coding	chr10		0	398	390	361.001	371	372.804	313.697	292	357.958	445.787	280.533	367	306	-0.166875	4.00238	-1.68814	0.1074	0.62843	-5.15888
ENSG00000065357	DGKA	diacylglycerol kinase alpha	1606	2.7.1.107	PF00781	protein_coding	chr12		0	2380.53	2412.79	2592.11	2364.38	2407.23	2780.18	2670.49	2506.4	2324.45	2713.93	2529.4	2752.59	0.0823893	6.84858	1.4835	0.154012	0.675982	-5.81636
ENSG00000065361	ERBB3	erb-b2 receptor tyrosine kinase 3	2065	2.7.10.1	PF01030	protein_coding	chr12		0	1979.82	1915.03	1875.68	2049.17	1913.71	2170.17	2356.97	2139.02	2026.43	2472.91	2058.85	2010	0.128017	6.56096	2.00902	0.0586604	0.543017	-4.96349
ENSG00000065413	ANKRD44	ankyrin repeat domain 44	91526		PF00023	protein_coding	chr2		0	102	91	98.0001	109	96	103	117.165	103	101	100	88.0001	83.0001	-0.0204608	2.17735	-0.188957	0.85209	0.976356	-6.0849
ENSG00000065427	KARS1	lysyl-tRNA synthetase 1	3735	6.1.1.6	PF00152	protein_coding	chr16		0	4692.7	4717	4766	4533.03	4964.75	4783.64	4598.16	4659.53	4855	4173.22	4614.96	4597.03	-0.00890609	7.7285	-0.198432	0.844772	0.975091	-6.97137
ENSG00000065457	ADAT1	adenosine deaminase tRNA specific 1	23536		PF02137	protein_coding	chr16		0	766.347	696	642.869	667.867	682.221	647.825	707.001	741	741.003	657	651.001	606.533	-0.0304017	4.95802	-0.45755	0.65236	0.925918	-6.57157
ENSG00000065485	PDIA5	protein disulfide isomerase family A member 5	10954		PF00085	protein_coding	chr3		0	918	967	1030.01	935.033	1082	1135	1132	1087	1089	993.016	1069.99	1089	0.171704	5.5676	3.23696	0.00425432	0.260604	-2.42125
ENSG00000065491	TBC1D22B	TBC1 domain family member 22B	55633		PF00566	protein_coding	chr6		0	387.802	366	387.93	363.95	374.882	458.977	442.964	405.937	400.969	416.49	424.896	457.845	0.164308	4.21015	2.36858	0.0283785	0.447329	-4.01287
ENSG00000065518	NDUFB4	NADH:ubiquinone oxidoreductase subunit B4	4710	1.6.99.3	PF07225	protein_coding	chr3		0	1627	1703	1617	1524	1709	1694	1661	1653	1863	1410	1636	1512	0.0176138	6.21394	0.285741	0.778106	0.959453	-6.79261
ENSG00000065526	SPEN	spen family transcriptional repressor	23013		PF07744	protein_coding	chr1		0	2914.26	2834	2834	2907.11	2646	2725	2837.33	2889	2944	3091	2949	2975	0.00251154	7.03295	0.0527929	0.958437	0.993442	-6.9213
ENSG00000065534	MYLK	myosin light chain kinase	4638	2.7.11.18	PF07679	protein_coding	chr3		0	81.4884	109.269	104.106	111.755	109.213	132.68	126.607	141.251	120.285	180.068	121.979	125.66	0.372391	2.45548	2.84824	0.0101406	0.334287	-2.76676
ENSG00000065548	ZC3H15	zinc finger CCCH-type containing 15	55854		PF16543	protein_coding	chr2		0	1563	1524	1442	1457	1706	1524	1392	1510	1642	1300	1519	1240	-0.024405	6.07388	-0.337629	0.739269	0.948093	-6.76175
ENSG00000065559	MAP2K4	mitogen-activated protein kinase kinase 4	6416	2.7.12.2	PF00069	protein_coding	chr17		0	566	578.002	503.993	460.001	531.001	443	464	491	517	397	483	450	-0.159028	4.47405	-2.00664	0.0589342	0.543647	-4.72395
ENSG00000065600	PACC1	proton activated chloride channel 1	55248		PF15122	protein_coding	chr1		0	393	413	403.999	365	427	500	492	457.999	396	436	399.999	361	0.13209	4.2527	1.56936	0.132736	0.656889	-5.36059
ENSG00000065609	SNAP91	synaptosome associated protein 91	9892		PF07651	protein_coding	chr6		0	3	8	3	3	1	2	8.99999	1	7	4	7	2	-0.248152	-2.49455	-0.473218	0.64134	0.923076	-4.96863
ENSG00000065613	SLK	STE20 like kinase	9748	2.7.11.1	PF12474	protein_coding	chr10		0	1491	1478	1302	1372	1500	1323	1543	1611	1705	1429	1574	1144	0.0594018	6.04321	0.723893	0.477773	0.87026	-6.54547
ENSG00000065615	CYB5R4	cytochrome b5 reductase 4	51167		PF00970	protein_coding	chr6		0	559.384	532.514	489.811	509.605	543.628	491.08	486.606	512.338	547.666	461.687	553.6	465.257	-0.0446155	4.54312	-0.664575	0.514147	0.885489	-6.39
ENSG00000065618	COL17A1	collagen type XVII alpha 1 chain	1308		PF01391	protein_coding	chr10		0	1921	1947	2153	2030	2827	2813	3115	2755	2580	2579	2304.99	2394	0.402692	6.78545	5.84674	1.14732e-05	0.0337154	3.29589
ENSG00000065621	GSTO2	glutathione S-transferase omega 2	119391	2.5.1.18	PF13417	protein_coding	chr10		0	924.605	908.961	883.696	777.197	800.975	877.951	923.816	873.47	855.761	819.773	801.832	813.528	-0.045883	5.281	-0.761704	0.4554	0.86337	-6.42887
ENSG00000065665	SEC61A2	SEC61 translocon alpha 2 subunit	55176		PF00344	protein_coding	chr10		0	267.417	250.688	195.361	191.274	246.715	190	197.428	222.4	226.416	226	211.397	217	-0.0481993	3.31996	-0.485904	0.63248	0.920102	-6.25522
ENSG00000065717	TLE2	TLE family member 2, transcriptional corepressor	7089		PF00400	protein_coding	chr19		0	124.005	107	134	144	128	148	138	145	150	182	148	178.001	0.255217	2.70193	2.2491	0.0363037	0.48101	-3.94885
ENSG00000065802	ASB1	ankyrin repeat and SOCS box containing 1	51665		PF07525	protein_coding	chr2		0	775	729.114	747.001	684.214	759.716	788	787	803	791	692.071	712	607	0.0118704	5.06983	0.164875	0.870749	0.978283	-6.67956
ENSG00000065809	FAM107B	family with sequence similarity 107 member B	83641		PF06625	protein_coding	chr10		0	1641	1738	1604	1638.01	1621	1707	1753	1685	1770	1666	1837	1567	0.0372481	6.26059	0.738551	0.469024	0.867712	-6.55986
ENSG00000065833	ME1	malic enzyme 1	4199	1.1.1.40	PF00390	protein_coding	chr6		0	3825	4072	3567	3514	3835	3490	3749	3988	3968	3144	3640	2937	-0.0650998	7.36793	-0.90755	0.375255	0.829713	-6.5384
ENSG00000065882	TBC1D1	TBC1 domain family member 1	23216		PF00640	protein_coding	chr4		0	203.676	196.405	219.451	212.96	177.647	185.888	181.329	204.719	195.353	209.193	194.999	205.626	-0.100541	3.17959	-1.28167	0.215071	0.728355	-5.5443
ENSG00000065883	CDK13	cyclin dependent kinase 13	8621		PF00069	protein_coding	chr7		0	1072.99	1091	1027.33	1070.1	1065.05	957.11	1043.58	1136.55	1033.94	1088.03	1126.35	900.913	-0.0337254	5.57808	-0.5438	0.592776	0.908827	-6.61017
ENSG00000065911	MTHFD2	methylenetetrahydrofolate dehydrogenase (NADP+ dependent) 2, methenyltetrahydrofolate cyclohydrolase	10797	3.5.4.9	PF02882	protein_coding	chr2		0	5446.31	5523.45	4787.22	4683.34	5709.37	5063.63	5184.36	5515.03	5487.86	3981.69	4952.68	3796.69	-0.0534943	7.82273	-0.585123	0.565212	0.901686	-6.8253
ENSG00000065923	SLC9A7	solute carrier family 9 member A7	84679		PF00999	protein_coding	chrX		0	379.129	474.51	438.408	447.987	423.058	433.042	439.414	407.604	471.843	472.913	407.861	440.077	0.0082101	4.31044	0.11543	0.909291	0.985527	-6.56546
ENSG00000065970	FOXJ2	forkhead box J2	55810		PF00250	protein_coding	chr12	Fork_head	1	849.392	823.018	755	803.003	838	831.122	910	888.343	780	861.018	785	772	0.0429716	5.22886	0.711537	0.485223	0.874407	-6.45517
ENSG00000065978	YBX1	Y-box binding protein 1	4904		PF00313	protein_coding	chr1	CSD	1	11620.3	12338.9	12446.9	12088.7	12902.8	12442.6	11335	11651	12125.4	10036.8	11910.9	12015.3	-0.0425858	9.07981	-0.834346	0.414246	0.845141	-6.75724
ENSG00000065989	PDE4A	phosphodiesterase 4A	5141	3.1.4.17	PF00233	protein_coding	chr19		0	285	250	273	292	269	240	234	236	243	299	235	271	-0.121661	3.56549	-1.45711	0.161087	0.685257	-5.4027
ENSG00000066027	PPP2R5A	protein phosphatase 2 regulatory subunit B'alpha	5525		PF01603	protein_coding	chr1		0	1671	1688	1709	1626	1511	1530	1499	1550	1701	1518	1593	1347	-0.131539	6.16427	-2.42932	0.0249954	0.432289	-4.16105
ENSG00000066044	ELAVL1	ELAV like RNA binding protein 1	1994		PF00076	protein_coding	chr19		0	1549.24	1539.83	1500.06	1471.45	1502.65	1349.54	1300.01	1441.2	1548.16	1247	1324.9	1311.53	-0.140952	6.01454	-2.41924	0.0255295	0.434333	-4.16505
ENSG00000066084	DIP2B	disco interacting protein 2 homolog B	57609		PF06464	protein_coding	chr12		0	1854	1925	1774	1841.18	1589	1626	1824	1753	1928	2207	2056	1760	-0.0128688	6.38656	-0.174501	0.86328	0.977065	-6.8393
ENSG00000066117	SMARCD1	SWI/SNF related, matrix associated, actin dependent regulator of chromatin, subfamily d, member 1	6602		PF02201	protein_coding	chr12		0	3664	3590	3523.01	3578	3720	3424	3517	3506	3522	3415	3269	3155	-0.0629694	7.31047	-1.37204	0.185714	0.704694	-6.01711
ENSG00000066135	KDM4A	lysine demethylase 4A	9682		PF18104	protein_coding	chr1		0	964.637	969	960	933.935	960.947	904	879.647	988.471	954.881	872.947	970	986	-0.0285993	5.42687	-0.540097	0.595279	0.909735	-6.59314
ENSG00000066136	NFYC	nuclear transcription factor Y subunit gamma	4802		PF00808	protein_coding	chr1	NF-YC	1	1261.19	1178.35	1175.49	1253.6	1259.24	1364.03	1287.46	1184.25	1200.01	1164.78	1163.22	1225.94	0.014415	5.80182	0.26278	0.795491	0.964147	-6.75184
ENSG00000066185	ZMYND12	zinc finger MYND-type containing 12	84217			protein_coding	chr1		0	18	27	17	20	21	19	22	24	22	19	24	15	0.0252123	-0.0706259	0.128129	0.899366	0.983876	-5.52808
ENSG00000066230	SLC9A3	solute carrier family 9 member A3	6550		PF00999	protein_coding	chr5		0	131.548	170.401	160.353	188.502	175.271	202.511	149.356	195.052	164.859	181.612	185.113	210.6	0.17281	2.99684	1.58073	0.130113	0.653656	-5.09313
ENSG00000066248	NGEF	neuronal guanine nucleotide exchange factor	25791		PF00018	protein_coding	chr2		0	151	167	188	170	161	186	213	172	157	204	189	183	0.111619	3.01846	1.13506	0.270184	0.770348	-5.6609
ENSG00000066279	ASPM	abnormal spindle microtubule assembly	259266		PF15780	protein_coding	chr1		0	982	953	939	876	808	639	772	796	1006	857	944.999	661	-0.224956	5.26531	-2.36906	0.02835	0.447329	-4.1798
ENSG00000066294	CD84	CD84 molecule	8832			protein_coding	chr1		0	0	1.01337	0	0	1.02493	0	1.23883	3.46557	0	1.03661	3.01559	2.00019	1.24385	-4.22849	1.59261	0.127416	0.650913	-4.40173
ENSG00000066322	ELOVL1	ELOVL fatty acid elongase 1	64834		PF01151	protein_coding	chr1		0	1011	936.001	1023	1032	1056	931.001	961.999	1026	992	904	926.001	965	-0.0457807	5.4787	-0.822636	0.420715	0.848245	-6.40562
ENSG00000066336	SPI1	Spi-1 proto-oncogene	6688		PF00178	protein_coding	chr11	ETS	1	1	1	3	0	0	1	0	0	0	3	7	18	0.190569	-3.83363	0.198819	0.844474	0.975091	-4.84479
ENSG00000066379	ZNRD1	zinc ribbon domain containing 1	30834	2.7.7.6	PF01096	protein_coding	chr6		0	286.344	304.279	236.646	268.824	288.964	302.691	309.323	314.7	284.944	242.756	269.939	200.784	0.00611349	3.64178	0.05692	0.955191	0.992309	-6.43957
ENSG00000066382	MPPED2	metallophosphoesterase domain containing 2	744		PF00149	protein_coding	chr11		0	12.0015	18.001	20	17.0833	15	14	16.0013	23.0004	16	15.0194	16.0398	15	-0.0359245	-0.394046	-0.170558	0.866338	0.977491	-5.45031
ENSG00000066405	CLDN18	claudin 18	51208		PF00822	protein_coding	chr3		0	9.02621	11.3235	4.01024	8.28105	4.02043	10.1867	8.02666	3.00696	17.0115	8.01323	10.0451	6.01918	-0.054542	-1.46224	-0.138829	0.891017	0.982308	-5.21521
ENSG00000066422	ZBTB11	zinc finger and BTB domain containing 11	27107		PF00096	protein_coding	chr3	ZBTB	1	779.226	749.468	730.698	778.393	778.232	758.616	901.241	853.116	878.944	914.064	959.287	734.62	0.151561	5.21336	2.1211	0.0470128	0.516211	-4.61416
ENSG00000066427	ATXN3	ataxin 3	4287	3.4.22.-	PF02099	protein_coding	chr14		0	218.628	266.482	263.919	229.65	211.784	229.28	232.119	215.187	239.618	239.442	258.796	204.537	-0.0957602	3.41173	-1.1411	0.267722	0.767797	-5.75483
ENSG00000066455	GOLGA5	golgin A5	9950		PF09787	protein_coding	chr14		0	2035	2037	1961	1944	2064	2171	2030	1919	2214	1985	2314	2014	0.0638194	6.54734	1.21454	0.239123	0.747332	-6.13045
ENSG00000066468	FGFR2	fibroblast growth factor receptor 2	2263	2.7.10.1	PF07714	protein_coding	chr10		0	653	655.002	570.698	615	625.812	620	659	659	642	695.002	673.001	629	0.0612507	4.867	1.04139	0.310503	0.795424	-6.11567
ENSG00000066557	LRRC40	leucine rich repeat containing 40	55631		PF13855	protein_coding	chr1		0	265	283	284	297	300	299	292	311	337	310	324	253	0.0992697	3.75145	1.26831	0.2197	0.731261	-5.66546
ENSG00000066583	ISOC1	isochorismatase domain containing 1	51015		PF00857	protein_coding	chr5		0	704	769	711	713	774	689	709	714	782	707	801	636	0.000845222	5.0441	0.0132081	0.989597	0.997734	-6.69032
ENSG00000066629	EML1	EMAP like 1	2009		PF03451	protein_coding	chr14		0	173.151	168.001	145	167.001	166	136	130.036	159	177.051	140.295	137.054	138.057	-0.147463	2.79713	-1.49562	0.150848	0.672997	-5.19107
ENSG00000066651	TRMT11	tRNA methyltransferase 11 homolog	60487	2.1.1.-	PF01170	protein_coding	chr6		0	301	291	223	289	267	328	331.001	315	272.1	271.954	314.118	269	0.104173	3.71375	1.11419	0.278814	0.775814	-5.83262
ENSG00000066654	THUMPD1	THUMP domain containing 1	55623		PF02926	protein_coding	chr16		0	1212.02	1217.59	1032.04	1130.85	1135.58	1097.09	1181.28	1211.62	1350.94	1261.54	1213.51	1004.68	0.0391781	5.73176	0.55704	0.583872	0.907013	-6.61849
ENSG00000066697	MSANTD3	Myb/SANT DNA binding domain containing 3	91283		PF13873	protein_coding	chr9		0	869	901.999	872	811.915	810	781.926	766.908	746	916.864	721.919	865.999	814.936	-0.108728	5.22485	-1.71484	0.10231	0.624069	-5.30276
ENSG00000066735	KIF26A	kinesin family member 26A	26153		PF00225	protein_coding	chr14		0	5	14	15	13	3	9	11	11	8	7	10	7	-0.458067	-1.25559	-1.33601	0.197014	0.713694	-4.62543
ENSG00000066739	ATG2B	autophagy related 2B	55102		PF09333	protein_coding	chr14		0	322.018	316	247.051	285	278	262	273.165	273	373	307.339	341	276	0.0229744	3.74549	0.230337	0.820242	0.969479	-6.43447
ENSG00000066777	ARFGEF1	ADP ribosylation factor guanine nucleotide exchange factor 1	10565		PF16213	protein_coding	chr8		0	1490.09	1517.1	1383.09	1377.08	1278.39	1410.01	1486	1567	1613.13	1597	1629.3	1298.11	0.0369259	6.06061	0.533997	0.599411	0.910851	-6.66988
ENSG00000066813	ACSM2B	acyl-CoA synthetase medium chain family member 2B	348158	6.2.1.2	PF00501	protein_coding	chr16		0	12.3633	6.79939	4.94967	9	7.69687	2	7.00258	8.00046	10	9.44104	6.96954	2	-0.401548	-1.66349	-0.988776	0.334949	0.810796	-4.85178
ENSG00000066827	ZFAT	zinc finger and AT-hook domain containing	57623		PF00096	protein_coding	chr8	zf-C2H2	1	249.603	239.855	238	267	234	198	248	245	248.258	264	258	290	-0.00931271	3.49603	-0.104711	0.91768	0.987435	-6.40556
ENSG00000066855	MTFR1	mitochondrial fission regulator 1	9650		PF05308	protein_coding	chr8		0	1133	1102	1078.53	1121	1140	1245.48	1207	1262.42	1152	1152.35	1164	1061	0.078889	5.71067	1.46211	0.159727	0.683032	-5.72227
ENSG00000066923	STAG3	stromal antigen 3	10734		PF08514	protein_coding	chr7		0	157.767	178.349	166.043	173.675	144.967	158.612	176.222	145.903	173.507	198.431	197.738	204.009	0.0386535	2.97227	0.366239	0.718152	0.94278	-6.22123
ENSG00000066926	FECH	ferrochelatase	2235	4.99.1.1	PF00762	protein_coding	chr18		0	1640.22	1776.59	1568.49	1500.22	1715.7	1526.05	1471.83	1635.19	1429	1075.13	1268.28	1250.27	-0.202608	6.06864	-2.16888	0.0427173	0.504145	-4.64071
ENSG00000066933	MYO9A	myosin IXA	4649		PF00620	protein_coding	chr15		0	316.244	310.007	292	297	286.161	329.051	325	344	352	393	342.393	301.002	0.130506	3.87891	1.60498	0.124658	0.648468	-5.24079
ENSG00000067057	PFKP	phosphofructokinase, platelet	5214	2.7.1.11	PF00365	protein_coding	chr10		0	2888	3047	3209	3278	3236	3307	3146	2960	3152	2836	2933	2977	-0.0182906	7.13002	-0.356795	0.725098	0.94392	-6.8672
ENSG00000067064	IDI1	isopentenyl-diphosphate delta isomerase 1	3422	5.3.3.2	PF00293	protein_coding	chr10		0	1011.22	1131.07	1085.73	1128.73	1094.26	912.853	989.089	1004.9	1063.63	846.979	1130.7	892.021	-0.141036	5.53724	-1.97232	0.0630028	0.553148	-4.92451
ENSG00000067066	SP100	SP100 nuclear antigen	6672		PF01342	protein_coding	chr2	SAND	1	939.584	1004.26	902.352	1046.02	983.415	1021.41	1062.67	1051.86	1009.26	947.714	1091.25	962.183	0.0625888	5.50956	1.09763	0.285807	0.77954	-6.14388
ENSG00000067082	KLF6	Kruppel like factor 6	1316		PF00096	protein_coding	chr10	zf-C2H2	1	782	815	691	741	1046	1003	1098	961	992	770	764	685	0.255913	5.27654	2.36932	0.0283349	0.447329	-4.16095
ENSG00000067113	PLPP1	phospholipid phosphatase 1	8611	3.1.3.4	PF01569	protein_coding	chr5		0	401.391	494.479	449.772	461.478	384.465	409.787	393.949	441.172	425.531	443.16	473.177	484.587	-0.0658573	4.31635	-0.867529	0.39626	0.837107	-6.19698
ENSG00000067141	NEO1	neogenin 1	4756		PF06583	protein_coding	chr15		0	1351.12	1409.11	1286.17	1232.44	1320.15	1138.36	1165.15	1243.2	1352.37	1329.02	1298	1264.01	-0.0640198	5.86521	-1.10369	0.283235	0.778761	-6.18487
ENSG00000067167	TRAM1	translocation associated membrane protein 1	23471		PF03798	protein_coding	chr8		0	3999	4110	3797	3834	3838	3586	3891	3951	4346	4451	4792	3784	0.0458944	7.51533	0.711221	0.485414	0.874429	-6.7093
ENSG00000067177	PHKA1	phosphorylase kinase regulatory subunit alpha 1	5255		PF00723	protein_coding	chrX		0	419	464.85	407.926	460.844	425.967	471.245	558.637	441.752	450.511	448.446	443.617	402.653	0.0509666	4.35168	0.653914	0.520846	0.886552	-6.35896
ENSG00000067182	TNFRSF1A	TNF receptor superfamily member 1A	7132		PF00531	protein_coding	chr12		0	2288.65	2166.79	2346.31	2453.01	2145.14	2291.63	2313.16	2276.68	2057.04	2473.34	2317.08	2435.05	-0.0174529	6.70635	-0.315294	0.755906	0.953684	-6.83793
ENSG00000067191	CACNB1	calcium voltage-gated channel auxiliary subunit beta 1	782		PF00625	protein_coding	chr17		0	184	173	187	210	224	243	257	202	170	231	210	247	0.233699	3.2576	2.20596	0.0396344	0.493342	-4.13426
ENSG00000067208	EVI5	ecotropic viral integration site 5	7813		PF00566	protein_coding	chr1		0	720.548	684.049	736.01	737.049	698.81	649	700.409	699.49	740.262	738.662	757.853	721.522	-0.0140518	5.02475	-0.248688	0.806216	0.965179	-6.65633
ENSG00000067221	STOML1	stomatin like 1	9399		PF01145	protein_coding	chr15		0	155.807	125.85	142.088	136.693	140.099	135.117	131	135.128	155.252	87.7735	150.15	149.178	-0.0629412	2.63207	-0.50114	0.621913	0.917806	-6.09048
ENSG00000067225	PKM	pyruvate kinase M1/2	5315	2.7.1.40	PF02887	protein_coding	chr15		0	44163	43884	44774	43118	43870	38281	37726	39880	42868	36006	39294	42536	-0.138701	10.8752	-3.07696	0.00609992	0.285569	-3.23625
ENSG00000067248	DHX29	DExH-box helicase 29	54505		PF04408	protein_coding	chr5		0	599	632	553	562	590	566	494	648	649	514	619	456.001	-0.0582284	4.69944	-0.664035	0.514486	0.885489	-6.41621
ENSG00000067334	DNTTIP2	deoxynucleotidyltransferase terminal interacting protein 2	30836		PF08698	protein_coding	chr1		0	7898.27	7928.21	7336.04	7436.8	8607.35	7475.78	7252.91	7713.63	8767	6599.98	7395.89	6344.68	-0.0328067	8.42165	-0.475925	0.639445	0.922888	-6.93912
ENSG00000067365	METTL22	methyltransferase like 22	79091		PF10294	protein_coding	chr16		0	313.978	382.364	325.547	358.362	293.255	368.722	339.362	356.029	330.022	343.12	322.179	348.309	-0.0311051	3.95093	-0.408085	0.687681	0.935159	-6.42154
ENSG00000067369	TP53BP1	tumor protein p53 binding protein 1	7158		PF09038	protein_coding	chr15		0	1819.28	1928.12	1806.95	1817.64	1705.35	1645.73	1721.76	1815.6	1900.17	1758.88	1751.13	1757.78	-0.0704398	6.3439	-1.4756	0.156102	0.678867	-5.78006
ENSG00000067445	TRO	trophinin	7216		PF01454	protein_coding	chrX		0	3	4	3	1	4	3	4	4	1	5	1	0	-0.226789	-3.01446	-0.381407	0.707048	0.940772	-4.92071
ENSG00000067533	RRP15	ribosomal RNA processing 15 homolog	51018		PF07890	protein_coding	chr1		0	665.772	668.946	647.732	643.092	700.685	628.83	639.656	681.648	795.734	605.209	730.173	551.511	0.01354	4.91136	0.173864	0.863774	0.977147	-6.65481
ENSG00000067560	RHOA	ras homolog family member A	387		PF00071	protein_coding	chr3		0	12393.5	12968.7	12701.1	12396.9	12750.8	12954.3	12544	12436.8	12505.2	12082.8	12511.4	11756.9	-0.0210511	9.15176	-0.590946	0.561381	0.9	-6.93921
ENSG00000067596	DHX8	DEAH-box helicase 8	1659	3.6.4.13	PF00271	protein_coding	chr17		0	1496	1589.11	1458	1431	1397	1274	1384	1375.01	1492	1410.01	1453	1468	-0.0877505	6.02851	-1.69221	0.10661	0.627006	-5.43131
ENSG00000067601	PMS2P4	PMS1 homolog 2, mismatch repair system component pseudogene 4	5382			transcribed_unprocessed_pseudogene	chr7		0	38.6309	29.8535	22.3284	20.7218	31.1319	29.3999	27.2261	37.001	40.3253	24.5316	35.4783	34.9559	0.243313	0.488849	1.24498	0.227973	0.740584	-4.96702
ENSG00000067606	PRKCZ	protein kinase C zeta	5590	2.7.11.13	PF00130	protein_coding	chr1		0	1005.7	1037.12	987.718	951.581	936.92	1025.36	1006.72	1017.09	955.543	895.402	987.414	1103.63	-0.00933909	5.49626	-0.161991	0.872989	0.978858	-6.73766
ENSG00000067704	IARS2	isoleucyl-tRNA synthetase 2, mitochondrial	55699	6.1.1.5	PF06827	protein_coding	chr1		0	3179	3076	2865	2940	2995	2688	2812	2959	3138	2747	3057	2455	-0.0816514	7.04568	-1.39796	0.177911	0.697943	-5.95757
ENSG00000067715	SYT1	synaptotagmin 1	6857		PF00168	protein_coding	chr12		0	783.006	890	837.006	807	902	944.009	947.006	909.003	863.004	900.006	828	687.005	0.0674489	5.28303	0.896474	0.380993	0.831695	-6.31233
ENSG00000067798	NAV3	neuron navigator 3	89795		PF00004	protein_coding	chr12		0	95.6531	101.521	122.54	118.983	182.487	158.083	187.834	186.34	131.958	101.335	81.558	101.703	0.308736	2.52458	1.51247	0.146539	0.66906	-5.07496
ENSG00000067829	IDH3G	isocitrate dehydrogenase (NAD(+)) 3 non-catalytic subunit gamma	3421	1.1.1.41	PF00180	protein_coding	chrX		0	877.566	910.921	970.584	874	842.555	810.944	760.876	834.598	837.969	622.541	746.965	913.93	-0.197348	5.23799	-2.5522	0.0192719	0.404394	-3.82106
ENSG00000067836	ROGDI	rogdi atypical leucine zipper	79641		PF10259	protein_coding	chr16		0	544	481	497	492.999	480	445	424	403	464	396	484	494	-0.170353	4.40589	-2.38434	0.027462	0.445473	-4.03197
ENSG00000067840	PDZD4	PDZ domain containing 4	57595		PF00595	protein_coding	chrX		0	21	19	26	23	27	11	12	14	21	17	14	19	-0.43596	-0.249141	-1.92647	0.068829	0.563647	-4.0394
ENSG00000067900	ROCK1	Rho associated coiled-coil containing protein kinase 1	6093	2.7.11.1	PF08912	protein_coding	chr18		0	2188.1	2108.81	1984.16	2069.95	2008.37	1871.71	2058.06	2091.43	2331.12	2156.41	2209.32	1812.62	-0.0184755	6.55798	-0.302599	0.765417	0.956378	-6.8263
ENSG00000067955	CBFB	core-binding factor subunit beta	865		PF02312	protein_coding	chr16	CBF	1	1529.04	1555.8	1513.03	1596	1469.85	1340	1397.99	1422	1494	1307	1417.99	1187.86	-0.170438	6.02624	-2.96997	0.00774588	0.312521	-3.05202
ENSG00000067992	PDK3	pyruvate dehydrogenase kinase 3	5165		PF02518	protein_coding	chrX		0	192.079	169.03	186.873	165.607	151.091	155.049	158.616	180.161	179.148	169.082	165.034	142.013	-0.136323	2.93234	-1.54394	0.138764	0.661318	-5.15308
ENSG00000068001	HYAL2	hyaluronidase 2	8692	3.2.1.35	PF01630	protein_coding	chr3		0	1277	1247	1293.76	1325	1243	1256	1261	1322	1196	1243	1320.16	1493	0.00329952	5.87386	0.0573806	0.954829	0.992309	-6.79496
ENSG00000068024	HDAC4	histone deacetylase 4	9759		PF12203	protein_coding	chr2		0	203	192	205.879	196.014	222	187	190.8	194.863	182	211	173	182	-0.0516749	3.15005	-0.620251	0.542313	0.892889	-6.14298
ENSG00000068028	RASSF1	Ras association domain family member 1	11186		PF16517	protein_coding	chr3		0	155.951	172.856	149.321	160.008	157.827	138.065	184.238	174	158.869	152.97	144.217	163.381	-0.00742498	2.85837	-0.0807617	0.936459	0.990262	-6.26284
ENSG00000068078	FGFR3	fibroblast growth factor receptor 3	2261	2.7.10.1	PF07714	protein_coding	chr4		0	2076.01	2031	2167	2165	1802.08	1875	1870	2034.1	2141	2271	2206	2551	-0.0201705	6.57235	-0.266353	0.792779	0.963797	-6.83858
ENSG00000068079	IFI35	interferon induced protein 35	3430		PF07334	protein_coding	chr17		0	343	338	385	328	337.065	330	334.024	353	338	278	285.013	361	-0.0953488	3.9239	-1.18875	0.248891	0.755503	-5.80476
ENSG00000068097	HEATR6	HEAT repeat containing 6	63897		PF13251	protein_coding	chr17		0	671.033	683.012	682	610	654	690.002	796	696.999	672	713.291	714	726.014	0.0958299	4.97624	1.56577	0.133573	0.657772	-5.48208
ENSG00000068120	COASY	Coenzyme A synthase	80347	2.7.1.24	PF01467	protein_coding	chr17		0	3055.83	3142	3343.44	3187.8	2701	2899	2887.24	3066.24	2712.33	2977.36	3095.14	3532.89	-0.0977335	7.11329	-1.60592	0.124452	0.648067	-5.67376
ENSG00000068137	PLEKHH3	pleckstrin homology, MyTH4 and FERM domain containing H3	79990		PF00788	protein_coding	chr17		0	2180.12	1932.24	2142.03	2235.57	1910.05	2044.46	1996.12	2032.13	1752	2006.03	1819.73	2167.33	-0.112112	6.51808	-1.87753	0.0755686	0.576924	-5.18935
ENSG00000068305	MEF2A	myocyte enhancer factor 2A	4205		PF00319	protein_coding	chr15	SRF	1	1799.46	1856.13	1634.2	1580.1	1838.33	1496.84	1654.72	1735.85	1797.75	1442.02	1747.16	1393.06	-0.0729101	6.23781	-0.991952	0.333436	0.810592	-6.34212
ENSG00000068308	OTUD5	OTU deubiquitinase 5	55593	3.1.2.15	PF02338	protein_coding	chrX		0	837	684	767.999	789.001	845.999	734.999	697.999	713	663.001	668.999	734.001	793	-0.0746026	5.0782	-1.04133	0.310532	0.795424	-6.15242
ENSG00000068323	TFE3	transcription factor binding to IGHM enhancer 3	7030		PF11851	protein_coding	chrX	bHLH	1	945	1004	953	936	946	901	946	960	916.999	849	921	1009	-0.045238	5.41933	-0.844047	0.408934	0.843224	-6.38027
ENSG00000068354	TBC1D25	TBC1 domain family member 25	4943		PF00566	protein_coding	chrX		0	307.795	347.788	328	318	347	368	333	340	324	396.87	316.842	365	0.0969414	3.95476	1.3017	0.20827	0.72522	-5.66477
ENSG00000068366	ACSL4	acyl-CoA synthetase long chain family member 4	2182	6.2.1.3	PF00501	protein_coding	chrX		0	1198	1260	1298	1312	967	948	1005	1024	1344	1568	1491	1211	-0.110954	5.7761	-0.952648	0.352492	0.815702	-6.3291
ENSG00000068383	INPP5A	inositol polyphosphate-5-phosphatase A	3632	3.1.3.56	PF03372	protein_coding	chr10		0	301.95	326	287	282	305	287	296	281	302	252	249	305	-0.0749345	3.71847	-0.964777	0.346533	0.813289	-5.99643
ENSG00000068394	GPKOW	G-patch domain and KOW motifs	27238		PF12656	protein_coding	chrX		0	304	313	278	326	310	334	269	279	274	242	270	300	-0.10479	3.72699	-1.25485	0.224444	0.737556	-5.69009
ENSG00000068400	GRIPAP1	GRIP1 associated protein 1	56850			protein_coding	chrX		0	583.006	620.961	522.169	626.017	567.468	557.002	590.94	556.295	598.259	519.877	554.063	587.003	-0.0525348	4.70534	-0.833909	0.414486	0.845141	-6.28907
ENSG00000068438	FTSJ1	FtsJ RNA 2'-O-methyltransferase 1	24140		PF01728	protein_coding	chrX		0	838	921.999	871.001	885	902.001	948	919	894.001	809	772	822	864.999	-0.0240222	5.30681	-0.394036	0.697854	0.937977	-6.64738
ENSG00000068489	PRR11	proline rich 11	55771			protein_coding	chr17		0	698.787	731.284	768.57	755.527	683.133	650.406	716.19	702.723	735.161	728.04	686.86	615.127	-0.10081	5.00448	-1.68614	0.10779	0.62843	-5.31723
ENSG00000068615	REEP1	receptor accessory protein 1	65055		PF03134	protein_coding	chr2		0	5	1	5	5	10	0	6	1	4	1	2	0	-0.893691	-3.06431	-1.31636	0.203399	0.719686	-4.52064
ENSG00000068650	ATP11A	ATPase phospholipid transporting 11A	23250		PF16212	protein_coding	chr13		0	1631	1561	1526	1503.4	1490	1313	1515	1555	1603	1433	1426.09	1377.01	-0.0901481	6.08581	-1.62804	0.119654	0.642459	-5.53446
ENSG00000068654	POLR1A	RNA polymerase I subunit A	25885	2.7.7.6	PF00623	protein_coding	chr2		0	1807.14	1799.15	1717.75	1711.06	1863.16	1584.69	1790.94	1906.81	1971.48	1719.43	1777.01	1678.93	0.0190408	6.3361	0.339755	0.737693	0.948027	-6.7886
ENSG00000068697	LAPTM4A	lysosomal protein transmembrane 4 alpha	9741		PF03821	protein_coding	chr2		0	2844	2787	2764	2756	2805	2615	2733	2792	2642	2995	3066	2583	-0.00787099	6.98293	-0.153783	0.87937	0.979808	-6.90564
ENSG00000068724	TTC7A	tetratricopeptide repeat domain 7A	57217		PF13181	protein_coding	chr2		0	1442.85	1457.77	1387.77	1461.87	1407.82	1353	1499.89	1450.89	1346.93	1418.08	1319.83	1354.9	-0.0462507	6.0019	-0.934969	0.3613	0.821037	-6.36925
ENSG00000068745	IP6K2	inositol hexakisphosphate kinase 2	51447			protein_coding	chr3		0	2450	2370.03	2447	2267.01	2234.02	2359	2151	2243	2270.03	2129	2245	2385.04	-0.083027	6.70625	-1.79258	0.0886542	0.601498	-5.34557
ENSG00000068784	SRBD1	S1 RNA binding domain 1	55133		PF17674	protein_coding	chr2		0	185	176.091	195	179	200	159	146	221.055	224	179	188	176	0.00860677	3.07336	0.0800474	0.93702	0.990262	-6.31194
ENSG00000068796	KIF2A	kinesin family member 2A	3796		PF00225	protein_coding	chr5		0	796	741	743	700	709.994	686	701	732.996	797	676	711	588	-0.0931924	5.02153	-1.37148	0.185887	0.704768	-5.76259
ENSG00000068831	RASGRP2	RAS guanyl releasing protein 2	10235		PF13499	protein_coding	chr11		0	52	56	75	66	51	63	66	57.0001	64	68	44	87	-0.00665075	1.49589	-0.0409472	0.967757	0.994734	-5.92985
ENSG00000068878	PSME4	proteasome activator subunit 4	23198		PF11919	protein_coding	chr2		0	2741.07	2743.2	2581.05	2557.25	2645.48	2338.13	2693.07	2672.98	2736.94	2367.08	2482	2122.32	-0.0879362	6.85882	-1.43163	0.168169	0.690355	-5.89404
ENSG00000068885	IFT80	intraflagellar transport 80	57560			protein_coding	chr3		0	828.35	879.457	731.255	797.18	638.153	730.273	723.198	785.707	858.922	815.994	919.43	680.936	-0.0801412	5.14751	-0.954296	0.351678	0.815364	-6.2476
ENSG00000068903	SIRT2	sirtuin 2	22933		PF02146	protein_coding	chr19		0	720.554	796.347	841.606	813.822	866.878	978.508	874.423	881.039	838.544	954.152	948.467	1081.13	0.223321	5.32193	3.19374	0.00469082	0.263567	-2.48528
ENSG00000068912	ERLEC1	endoplasmic reticulum lectin 1	27248		PF07915	protein_coding	chr2		0	989	1001	979	1103	1048	1220	1102	1086	1088.44	1135.12	1180	1013	0.122031	5.61503	2.05773	0.0533123	0.531522	-4.77609
ENSG00000068971	PPP2R5B	protein phosphatase 2 regulatory subunit B'beta	5526		PF01603	protein_coding	chr11		0	347	342	368	396	410	496	478	503	336	476	420	459	0.290417	4.24115	2.99935	0.00725544	0.308003	-2.75134
ENSG00000068976	PYGM	glycogen phosphorylase, muscle associated	5837	2.4.1.1	PF00343	protein_coding	chr11		0	12.0711	15.0134	9.02115	15.1777	20.0236	9.00715	9.85393	14.0101	5.46887	7	7	13.0265	-0.334501	-0.972668	-1.10158	0.284128	0.778761	-4.87106
ENSG00000069011	PITX1	paired like homeodomain 1	5307		PF03826	protein_coding	chr5	Homeobox	1	1168	1131	1346.85	1315	1212.9	1123	1047	979.851	1035	1104	1065	1236.66	-0.173321	5.70051	-2.52635	0.0203627	0.409842	-3.924
ENSG00000069020	MAST4	microtubule associated serine/threonine kinase family member 4	375449		PF00069	protein_coding	chr5		0	895	901.003	873.669	883	968.618	871.004	972.999	940.014	991	1093	993	916.687	0.120899	5.41916	2.0491	0.0542262	0.533552	-4.76785
ENSG00000069122	ADGRF5	adhesion G protein-coupled receptor F5	221395		PF01390	protein_coding	chr6		0	1	1	2.14723	1	1	1	1	0	1.03013	0	0	3	-0.643604	-4.09619	-1.07545	0.295371	0.785608	-4.61919
ENSG00000069188	SDK2	sidekick cell adhesion molecule 2	54549		PF00041	protein_coding	chr17		0	11	10.6242	14.5044	3	4	7	8	7	5	7	6.00001	9.00038	-0.382895	-1.53248	-1.06654	0.299276	0.78683	-4.81439
ENSG00000069248	NUP133	nucleoporin 133	55746		PF03177	protein_coding	chr1		0	1045	1052	965	898	1058.01	914	1035	1084.03	1015.47	944	998	844.388	-0.00717192	5.48737	-0.105971	0.916694	0.98719	-6.74425
ENSG00000069275	NUCKS1	nuclear casein kinase and cyclin dependent kinase substrate 1	64710			protein_coding	chr1		0	9046	8979.66	8535	8451	8035.81	7433	7963.81	8074.99	8694	8516	8500	7059	-0.12695	8.55348	-2.48503	0.0222272	0.415804	-4.27526
ENSG00000069329	VPS35	VPS35 retromer complex component	55737		PF03635	protein_coding	chr16		0	3179.61	3215.02	2987.08	3032	3142.16	3036.27	3080.03	3159	3320.21	2934	3312.37	2701	-0.0112777	7.13478	-0.214514	0.832386	0.971752	-6.90959
ENSG00000069345	DNAJA2	DnaJ heat shock protein family (Hsp40) member A2	10294		PF00226	protein_coding	chr16		0	1067	1138.48	1072	986	1116	1056.03	1109.73	1099	1203	1023	1143	1040.04	0.042965	5.6284	0.771237	0.449861	0.86187	-6.46156
ENSG00000069399	BCL3	BCL3 transcription coactivator	602		PF12796	protein_coding	chr19		0	631	512	717	686	690	741	730	636	509	837	657	671	0.101542	4.91433	0.949521	0.354039	0.816229	-6.21058
ENSG00000069424	KCNAB2	potassium voltage-gated channel subfamily A regulatory beta subunit 2	8514		PF00248	protein_coding	chr1		0	528.152	556.198	641.27	616.221	493	562.249	524.09	541.364	439.091	520.089	477.029	527	-0.197934	4.60153	-2.68843	0.0143778	0.374977	-3.46726
ENSG00000069431	ABCC9	ATP binding cassette subfamily C member 9	10060		PF00664	protein_coding	chr12		0	230.298	209.25	191.581	205.864	231.459	205.969	179.524	218.019	220.039	137.91	188.356	170.307	-0.124124	3.16953	-1.08745	0.290167	0.783412	-5.76205
ENSG00000069482	GAL	galanin and GMAP prepropeptide	51083		PF01296	protein_coding	chr11		0	2	1	1	4	2	1	0	1	0	1	0	3	-0.930833	-3.91197	-1.53365	0.141268	0.664006	-4.38973
ENSG00000069493	CLEC2D	C-type lectin domain family 2 member D	29121		PF00059	protein_coding	chr12		0	85.874	58.7583	62.1146	73.1025	74.1572	59.6264	49.8399	77.7997	40.2786	67.2844	65.2609	73.7584	-0.153353	1.56375	-0.916899	0.370457	0.827205	-5.55593
ENSG00000069509	FUNDC1	FUN14 domain containing 1	139341		PF04930	protein_coding	chrX		0	283	291	263	264	245	254	246	267	291	207	277	246	-0.120798	3.56832	-1.45164	0.162587	0.685952	-5.41056
ENSG00000069535	MAOB	monoamine oxidase B	4129	1.4.3.4	PF01593	protein_coding	chrX		0	349	349	318	326	306	236	222	246	328	208	255	242	-0.407861	3.66217	-4.12996	0.000548627	0.131444	-0.245503
ENSG00000069667	RORA	RAR related orphan receptor A	6095		PF00105	protein_coding	chr15	THR-like	1	19.8947	19	19	29	14.0013	25	25.0041	28.0007	24.1423	31.0016	26	25.0007	0.177981	0.112578	0.823726	0.42011	0.848046	-5.26704
ENSG00000069696	DRD4	dopamine receptor D4	1815		PF00001	protein_coding	chr11		0	12	18	18	14	25	21.8117	14.8493	7	10	17	13	22	-0.0112051	-0.483443	-0.0375728	0.970412	0.995213	-5.43934
ENSG00000069702	TGFBR3	transforming growth factor beta receptor 3	7049		PF00100	protein_coding	chr1		0	8187	8008.11	7374.01	7539	6326.01	6679.01	7261.01	7736	8184.22	8936.02	8741	7688	-0.0243977	8.45068	-0.325505	0.748285	0.950813	-7.00383
ENSG00000069764	PLA2G10	phospholipase A2 group X	8399	3.1.1.4	PF00068	protein_coding	chr16		0	208.489	210.74	249.147	217.172	189.85	185.17	165.858	199.74	206.743	197.85	225.246	241.751	-0.140972	3.23909	-1.47843	0.15535	0.678082	-5.30808
ENSG00000069812	HES2	hes family bHLH transcription factor 2	54626		PF07527	protein_coding	chr1	bHLH	1	638.98	647.741	762.731	791.974	712.859	938.464	961.791	801.316	760.272	1104.03	894.204	911.436	0.31089	5.21727	3.11272	0.00562969	0.278446	-2.64306
ENSG00000069849	ATP1B3	ATPase Na+/K+ transporting subunit beta 3	483		PF00287	protein_coding	chr3		0	3670	3710	3412	3373	3342	3318	3317	3615	3531	3019	3508	3503	-0.062787	7.29021	-1.26496	0.220873	0.733152	-6.15003
ENSG00000069869	NEDD4	NEDD4 E3 ubiquitin protein ligase	4734	6.3.2.19	PF00632	protein_coding	chr15		0	1580.55	1665.67	1372.38	1470.67	1843.11	1492.42	1500.8	1568.01	1756.13	1364.69	1665.22	1374.2	0.0404586	6.13874	0.530075	0.602077	0.912026	-6.68069
ENSG00000069943	PIGB	phosphatidylinositol glycan anchor biosynthesis class B	9488	2.4.1.-	PF03901	protein_coding	chr15		0	345.898	337.159	318.182	344.024	322.122	285.179	289.464	341.262	346.165	356.539	342.403	309.325	-0.0580748	3.89945	-0.770467	0.450308	0.86187	-6.19797
ENSG00000069956	MAPK6	mitogen-activated protein kinase 6	5597		PF00069	protein_coding	chr15		0	2687.13	2621.99	2488	2524	2802	2720	2978.04	2799.16	2454	2157	2391.2	1699.06	-0.0656222	6.83224	-0.62922	0.536547	0.891492	-6.70037
ENSG00000069966	GNB5	G protein subunit beta 5	10681		PF00400	protein_coding	chr15		0	572.735	529.264	491.632	505.277	436.969	458.069	450.503	462.125	490.564	480.588	450.017	435.541	-0.195502	4.44719	-3.15628	0.00510424	0.268951	-2.47354
ENSG00000069974	RAB27A	RAB27A, member RAS oncogene family	5873		PF00071	protein_coding	chr15		0	222.313	235.364	216.434	235.103	217.629	230.085	226.741	208.759	225.128	237.279	236.225	210.23	-0.0225241	3.35886	-0.308179	0.761232	0.95545	-6.3334
ENSG00000069998	HDHD5	haloacid dehalogenase like hydrolase domain containing 5	27440		PF13344	protein_coding	chr22		0	673.006	608	661.999	648	616	584	621	587.015	636	593	594	641.543	-0.0893894	4.82284	-1.5992	0.125941	0.649763	-5.42068
ENSG00000070010	UFD1	ubiquitin recognition factor in ER associated degradation 1	7353		PF03152	protein_coding	chr22		0	679.558	689.228	710.06	606.05	702.005	645.067	537.056	633.145	770.397	516.113	648.965	636.256	-0.0862825	4.87473	-0.99322	0.332834	0.810287	-6.1721
ENSG00000070018	LRP6	LDL receptor related protein 6	4040		PF00057	protein_coding	chr12		0	627	643	534.001	563.001	539	524	532	636	724.001	630.999	618	534	-0.00445472	4.74609	-0.0519844	0.959073	0.993517	-6.64465
ENSG00000070019	GUCY2C	guanylate cyclase 2C	2984	4.6.1.2	PF00211	protein_coding	chr12		0	3.02512	4.08531	4.02122	9.22447	1	3.05527	8.15609	4.0803	6.10165	4.079	1.0462	10.0631	-0.284907	-2.27874	-0.565369	0.578306	0.904464	-4.97261
ENSG00000070047	PHRF1	PHD and ring finger domains 1	57661		PF13639	protein_coding	chr11		0	743	795.001	699	717	730	699.001	647	711	765.999	713	723	797	-0.0317611	5.04974	-0.51688	0.611085	0.914896	-6.55541
ENSG00000070061	ELP1	elongator complex protein 1	8518		PF04762	protein_coding	chr9		0	1182.35	1177.23	1192.08	1221.91	1054.89	1213.34	1267.66	1269.31	1289.52	1186.87	1185.45	1126.55	0.00343306	5.7667	0.0600146	0.952758	0.992309	-6.782
ENSG00000070081	NUCB2	nucleobindin 2	4925		PF13499	protein_coding	chr11		0	552.312	548.543	516.743	595.66	628.654	613.109	576.093	635.008	728.67	604.178	650.002	554.946	0.169657	4.76757	2.41186	0.0259276	0.437871	-4.01635
ENSG00000070087	PFN2	profilin 2	5217		PF00235	protein_coding	chr3		0	7088.99	6905	6635	6491	7257.99	6794	7093.99	7247	6330	5971	5998	5347	-0.0673976	8.22451	-0.98469	0.336902	0.811341	-6.54626
ENSG00000070159	PTPN3	protein tyrosine phosphatase non-receptor type 3	5774		PF00102	protein_coding	chr9		0	1171.76	1279.57	1137	1240	1156.88	1217.03	1374.87	1300	1193	1392	1277	1262.01	0.0729923	5.8282	1.22777	0.234226	0.744335	-6.03501
ENSG00000070182	SPTB	spectrin beta, erythrocytic	6710		PF00435	protein_coding	chr14		0	32.7498	26.1246	22.7759	23.0625	21.1301	30.2952	17.0175	28.6547	28.9779	32.5711	20.5665	30.7945	-0.0151675	0.25578	-0.074215	0.941599	0.99097	-5.61544
ENSG00000070190	DAPP1	dual adaptor of phosphotyrosine and 3-phosphoinositides 1	27071		PF00169	protein_coding	chr4		0	521.018	528.177	460.075	541.91	703	609	729	652	658.59	538	605	462.437	0.261522	4.71817	2.65733	0.0153784	0.382414	-3.52425
ENSG00000070193	FGF10	fibroblast growth factor 10	2255		PF00167	protein_coding	chr5		0	0	2.19581	0	2.05203	1.04423	1.05168	4.26586	1.01896	0	2.06983	2.06061	2.13811	0.707091	-3.78942	1.0024	0.328493	0.807854	-4.64369
ENSG00000070214	SLC44A1	solute carrier family 44 member 1	23446		PF04515	protein_coding	chr9		0	3472.38	3467.37	3275.52	3269.06	2883.78	2736.18	2947.9	3136.59	3463.74	2989.15	3181.67	2687.17	-0.171306	7.1475	-2.94795	0.00813422	0.313301	-3.20658
ENSG00000070269	TMEM260	transmembrane protein 260	54916			protein_coding	chr14		0	341	377.17	310	333	315	328	367.003	351	349.002	335.018	349.006	356.002	0.0156828	3.96281	0.225574	0.823893	0.970106	-6.47996
ENSG00000070366	SMG6	SMG6 nonsense mediated mRNA decay factor	23293	3.1.-.-	PF13638	protein_coding	chr17		0	387.661	408	401.357	366.496	330.055	328.674	339.443	395.671	397.052	368.631	372.899	388.308	-0.102048	4.08636	-1.41791	0.172085	0.692679	-5.55345
ENSG00000070367	EXOC5	exocyst complex component 5	10640		PF07393	protein_coding	chr14		0	1637	1676	1528.42	1522.68	1486.06	1412.99	1562.55	1512.05	1780.36	1521	1659	1206.17	-0.0759404	6.1274	-1.01431	0.322924	0.803361	-6.30786
ENSG00000070371	CLTCL1	clathrin heavy chain like 1	8218		PF00637	protein_coding	chr22		0	204	233	178	192.947	185.928	210	188	189.885	193	179.962	179.955	216	-0.0637208	3.15551	-0.730565	0.473779	0.869223	-6.07093
ENSG00000070388	FGF22	fibroblast growth factor 22	27006		PF00167	protein_coding	chr19		0	0	1	2	3.00212	3.11901	2	1.02283	2.07663	3.00336	1	2	1	0.502895	-3.44367	0.882063	0.388545	0.834576	-4.70793
ENSG00000070404	FSTL3	follistatin like 3	10272		PF07648	protein_coding	chr19		0	77.0001	65	49	69	73	69	74	66	62.9999	69	72	74	0.12222	1.639	0.961849	0.347966	0.813924	-5.5125
ENSG00000070413	DGCR2	DiGeorge syndrome critical region gene 2	9993		PF00059	protein_coding	chr22		0	2137	2114	2152	2227	1644	1668	1656	1810	2174	2150	2028	2147	-0.186695	6.49389	-2.37922	0.0277564	0.445976	-4.29266
ENSG00000070423	RNF126	ring finger protein 126	55658		PF14369	protein_coding	chr19		0	1659	1686.09	1791	1650	1802	1549.15	1472	1580.12	1681	1275	1527	1698	-0.115919	6.19381	-1.66092	0.112811	0.633138	-5.49787
ENSG00000070444	MNT	MAX network transcriptional repressor	4335		PF00010	protein_coding	chr17	bHLH	1	701.536	636.026	650.936	619.005	650.677	631.059	613.003	654.496	611.148	666.162	518.056	635.663	-0.0696206	4.84477	-1.01783	0.321291	0.801928	-6.14264
ENSG00000070476	ZXDC	ZXD family zinc finger C	79364		PF00096	protein_coding	chr3	zf-C2H2	1	535	500	495.001	473	501	441	522	495	507.001	491	466	399	-0.0720297	4.46307	-0.995447	0.331777	0.809578	-6.10495
ENSG00000070495	JMJD6	jumonji domain containing 6, arginine demethylase and lysine hydroxylase	23210		PF02373	protein_coding	chr17		0	150.053	177.009	171.059	187.011	191.292	189.039	174.026	183.014	186.006	173.011	198.515	200.423	0.127622	3.04797	1.51333	0.146323	0.66906	-5.20128
ENSG00000070501	POLB	DNA polymerase beta	5423	4.2.99.-	PF14791	protein_coding	chr8		0	434.042	449	414	466	465.789	468.004	519	435.053	426	470	529	502	0.110098	4.40063	1.55536	0.136027	0.660072	-5.40741
ENSG00000070526	ST6GALNAC1	ST6 N-acetylgalactosaminide alpha-2,6-sialyltransferase 1	55808	2.4.99.3	PF00777	protein_coding	chr17		0	769	765	712	597	651	651	635	721	715	599	758	711	-0.0610766	4.96934	-0.811968	0.426664	0.851405	-6.34693
ENSG00000070540	WIPI1	WD repeat domain, phosphoinositide interacting 1	55062			protein_coding	chr17		0	798.941	925.34	860.303	852.695	817.222	944.834	865.637	892.7	781.745	1010.34	891.724	933.055	0.0507545	5.32302	0.745002	0.465204	0.866669	-6.44279
ENSG00000070610	GBA2	glucosylceramidase beta 2	57704		PF12215	protein_coding	chr9		0	815	810	858	828.112	683	861.613	843.673	832	730	750	778	827	-0.0753958	5.18648	-1.16234	0.259203	0.761942	-6.03726
ENSG00000070614	NDST1	N-deacetylase and N-sulfotransferase 1	3340	2.8.2.-	PF00685	protein_coding	chr5		0	4174	4165	4064	4186	3739	3661.01	4177	3999	4383	5133	4297	4106	0.00571038	7.565	0.0844782	0.933542	0.990179	-6.97195
ENSG00000070669	ASNS	asparagine synthetase (glutamine-hydrolyzing)	440	6.3.5.4	PF00733	protein_coding	chr7		0	4804.25	4929.24	4010.34	4240.27	5640.44	5257.01	5460.47	5176.23	5152.88	3835.43	4470.83	3642.85	0.0909528	7.73305	0.90706	0.375508	0.829713	-6.56907
ENSG00000070718	AP3M2	adaptor related protein complex 3 subunit mu 2	10947		PF00928	protein_coding	chr8		0	935	872	920	905	858	908	1030	975	907	948	911	785	0.00690638	5.37457	0.107135	0.915782	0.98719	-6.72902
ENSG00000070729	CNGB1	cyclic nucleotide gated channel subunit beta 1	1258		PF00027	protein_coding	chr16		0	3	7	4	7.02576	3.00097	6.00116	2	5.03937	6.18888	2.0227	13.0038	6	-0.0949497	-2.07175	-0.215595	0.831554	0.971752	-5.08593
ENSG00000070731	ST6GALNAC2	ST6 N-acetylgalactosaminide alpha-2,6-sialyltransferase 2	10610		PF00777	protein_coding	chr17		0	1337.66	1293.23	1364.17	1307.29	1263.07	1481.33	1469.31	1313.57	1306.5	1617.52	1425.42	1470.21	0.0925738	5.97756	1.45856	0.160692	0.684908	-5.75728
ENSG00000070756	PABPC1	poly(A) binding protein cytoplasmic 1	26986		PF00658	protein_coding	chr8		0	19861	19815	20878	21416	21591	22382	22216	21095	19743	22130	21254	20571	0.0594291	9.9048	1.46575	0.158742	0.682557	-6.11635
ENSG00000070759	TESK2	testis associated actin remodelling kinase 2	10420		PF07714	protein_coding	chr1		0	179	142	137.621	133	132	152	154	152.837	152.949	162	172	167	0.0781134	2.79854	0.785218	0.441813	0.858811	-5.93773
ENSG00000070761	CFAP20	cilia and flagella associated protein 20	29105		PF05018	protein_coding	chr16		0	1112	1232	1141	1226	1224	1088	971	1128	1121	888	1059	1052	-0.148607	5.645	-2.13919	0.0453419	0.512377	-4.6457
ENSG00000070770	CSNK2A2	casein kinase 2 alpha 2	1459	2.7.11.1	PF00069	protein_coding	chr16		0	2580.89	2632.04	2374.17	2529.21	2733.67	2534.42	2572.03	2551.02	2466.2	2461.78	2330.84	2355.83	-0.0177491	6.83492	-0.355624	0.725961	0.944194	-6.83741
ENSG00000070778	PTPN21	protein tyrosine phosphatase non-receptor type 21	11099		PF00102	protein_coding	chr14		0	317	335	334	374	378	413	514	424	451.399	478	429	389	0.348646	4.18439	4.12325	0.000557182	0.13228	-0.293553
ENSG00000070785	EIF2B3	eukaryotic translation initiation factor 2B subunit gamma	8891			protein_coding	chr1		0	206	211	225	209	234	232	212	223	218	193	221	192	0.0158391	3.28919	0.199674	0.843814	0.975091	-6.34332
ENSG00000070808	CAMK2A	calcium/calmodulin dependent protein kinase II alpha	815	2.7.11.17	PF00069	protein_coding	chr5		0	21	27	31	22.9999	27.102	17	22	18	17	42.4154	23	21.0342	-0.167614	0.116923	-0.739359	0.468544	0.8677	-5.35116
ENSG00000070814	TCOF1	treacle ribosome biogenesis factor 1	6949		PF03546	protein_coding	chr5		0	4258.02	4454.7	4595.33	4444.48	4384.55	4315.92	4216.36	3942.66	4320.48	4169.73	3784.86	4042.29	-0.0998481	7.59195	-2.14018	0.0452521	0.512282	-4.84003
ENSG00000070831	CDC42	cell division cycle 42	998		PF00071	protein_coding	chr1		0	4728.13	5064.35	5008.06	4876.7	5313.96	4952.62	5122.99	5133.53	4930.37	4369.08	4508.12	4466.69	-0.0243495	7.79076	-0.458698	0.65155	0.925696	-6.88919
ENSG00000070882	OSBPL3	oxysterol binding protein like 3	26031		PF15409	protein_coding	chr7		0	1528	1626	1460	1443	1429	1512	1574	1596	1560	1644	1638	1452	0.0331646	6.12855	0.616125	0.544977	0.893721	-6.62943
ENSG00000070886	EPHA8	EPH receptor A8	2046	2.7.10.1	PF14575	protein_coding	chr1		0	6	0	5	1	3	4	7	4	2	2	4	2	0.713766	-2.79624	1.18188	0.251544	0.756785	-4.59435
ENSG00000070915	SLC12A3	solute carrier family 12 member 3	6559		PF08403	protein_coding	chr16		0	6.01625	4	9.02255	8	10.0078	6	10	2	7	3.00436	2.18536	10.6812	-0.249001	-1.82038	-0.573057	0.573191	0.903648	-5.04403
ENSG00000070950	RAD18	RAD18 E3 ubiquitin protein ligase	56852		PF02037	protein_coding	chr3		0	402	413	432	415	407	365	387	380	485	380	375	340	-0.0990709	4.17698	-1.26962	0.219244	0.731253	-5.75706
ENSG00000070961	ATP2B1	ATPase plasma membrane Ca2+ transporting 1	490	3.6.3.8	PF12424	protein_coding	chr12		0	1847	1809	1673	1567	1605	1375	1471	1627	1812	1348	1629	1298	-0.187252	6.16716	-2.44168	0.0243551	0.427322	-4.13931
ENSG00000070985	TRPM5	transient receptor potential cation channel subfamily M member 5	29850		PF00520	protein_coding	chr11		0	4	6	7	8	4	5	2	7.42454	2	7	5.29328	8.22617	-0.364596	-1.98322	-0.945164	0.356203	0.81706	-4.83341
ENSG00000071051	NCK2	NCK adaptor protein 2	8440		PF00017	protein_coding	chr2		0	519	531	478	518	503.99	486.93	447.001	483	478.962	439	532.901	552.365	-0.0640039	4.4993	-0.9338	0.361888	0.821305	-6.16907
ENSG00000071054	MAP4K4	mitogen-activated protein kinase kinase kinase kinase 4	9448	2.7.11.1	PF00780	protein_coding	chr2		0	2477	2469	2444	2460.76	2784	2446	2459	2668.75	2793.78	2284	2418	2248	0.0237143	6.82519	0.404566	0.690224	0.936387	-6.81572
ENSG00000071073	MGAT4A	alpha-1,3-mannosyl-glycoprotein 4-beta-N-acetylglucosaminyltransferase A	11320	2.4.1.145		protein_coding	chr2		0	45.0462	49.0364	39.0092	44.0441	46.0174	55.0224	59.0692	56.131	55.0491	59.0165	64.0561	53.0196	0.33125	1.24429	2.47446	0.0227295	0.418097	-3.30361
ENSG00000071082	RPL31	ribosomal protein L31	6160		PF01198	protein_coding	chr2		0	5156	5563	5270	4964	5319	5784	5940	5602	5538	4528	5513	5496.99	0.0574444	7.93519	1.00753	0.326087	0.805271	-6.49339
ENSG00000071127	WDR1	WD repeat domain 1	9948		PF00400	protein_coding	chr4		0	3877	4029	4049	3901	4040	3908	3827.99	3750	4018	3723	3735	3792.01	-0.0436728	7.46668	-1.06857	0.298382	0.786545	-6.38959
ENSG00000071189	SNX13	sorting nexin 13	23161		PF02194	protein_coding	chr7		0	1550	1555	1494	1402	1410	1367	1370	1485	1602	1423	1582	1302	-0.0594964	6.05369	-1.00987	0.324993	0.804361	-6.30349
ENSG00000071205	ARHGAP10	Rho GTPase activating protein 10	79658		PF00620	protein_coding	chr4		0	563	557	545	535	582	582	498	568	553.999	537	507	465	-0.0402769	4.62062	-0.594006	0.559374	0.898834	-6.44741
ENSG00000071243	ING3	inhibitor of growth family member 3	54556		PF12998	protein_coding	chr7		0	209	233	206	179	222	228	202	210	239	143	201	164	-0.0524085	3.19708	-0.439614	0.665077	0.928895	-6.24977
ENSG00000071246	VASH1	vasohibin 1	22846		PF14822	protein_coding	chr14		0	66.567	53.4837	42.5374	34.8477	30.4604	23.3831	38.7963	38.1688	38.1874	50.5191	56.158	42.4744	-0.312576	0.933296	-1.507	0.147928	0.670461	-4.78637
ENSG00000071282	LMCD1	LIM and cysteine rich domains 1	29995		PF06297	protein_coding	chr3		0	268.019	278	276.746	267.657	266	290.698	243.916	250.181	267.549	211	218.014	230	-0.149207	3.53672	-1.75628	0.094821	0.612857	-4.96584
ENSG00000071462	BUD23	BUD23 rRNA methyltransferase and ribosome maturation factor	114049	2.1.1.-	PF08241	protein_coding	chr7		0	2616.92	2693.86	2547.63	2525.4	2909.11	2894.63	2781.9	2616.57	2566.66	2286.22	2366.13	2591.7	0.0116837	6.89278	0.19152	0.850109	0.975935	-6.88892
ENSG00000071537	SEL1L	SEL1L adaptor subunit of ERAD E3 ubiquitin ligase	6400		PF08238	protein_coding	chr14		0	1884	1850	1706	1866	2142	2004	2247	2243	2131	1971	2094	1579	0.160056	6.48393	2.15066	0.0443117	0.509077	-4.70448
ENSG00000071539	TRIP13	thyroid hormone receptor interactor 13	9319		PF00004	protein_coding	chr5		0	758	848	790	802	800	644.001	684	717	786	629.001	696	594	-0.211058	5.04505	-2.88213	0.00941044	0.330059	-3.12949
ENSG00000071553	ATP6AP1	ATPase H+ transporting accessory protein 1	537	3.6.3.14	PF05827	protein_coding	chrX		0	3653.59	3524.01	3408.07	3458.5	3425.08	3135.46	3100.76	3357.05	3429	3209.53	3506.03	3667	-0.0686212	7.27477	-1.39828	0.177816	0.697943	-5.97937
ENSG00000071564	TCF3	transcription factor 3	6929		PF00010	protein_coding	chr19	bHLH	1	2082	1870	2026	2050	2018	1786	1805	1871	1851	1682	1832	1952	-0.119296	6.4335	-2.26844	0.0348961	0.473163	-4.49323
ENSG00000071575	TRIB2	tribbles pseudokinase 2	28951		PF00069	protein_coding	chr2		0	83	61	58	88	91	69	67	96	79	47	72	61	-0.00220556	1.70698	-0.0128279	0.989896	0.997952	-5.9838
ENSG00000071626	DAZAP1	DAZ associated protein 1	26528		PF00076	protein_coding	chr19		0	3604	3554	3637	3423.01	3631	3234	3161	3387	3170	2809	3013	3170	-0.157057	7.23365	-2.87704	0.00951688	0.330496	-3.36319
ENSG00000071655	MBD3	methyl-CpG binding domain protein 3	53615		PF16564	protein_coding	chr19	MBD	1	1984.49	1915.65	2011.06	1967.62	1916.14	1742.96	1633.13	1811.18	1665.57	1494.71	1612.6	1855.69	-0.203343	6.35144	-3.41385	0.00284626	0.228006	-2.12567
ENSG00000071794	HLTF	helicase like transcription factor	6596		PF08797	protein_coding	chr3		0	1108	1185	1078	1180.01	990.063	1290	1354	1186	1246	1449	1394	1018	0.11321	5.77006	1.26886	0.219509	0.731253	-5.97737
ENSG00000071859	FAM50A	family with sequence similarity 50 member A	9130		PF04921	protein_coding	chrX		0	872	901.999	906	897	940	943.001	904	872	871	793	891	968	0.00249947	5.34996	0.0438141	0.965501	0.994339	-6.73098
ENSG00000071889	FAM3A	family with sequence similarity 3 member A	60343		PF15711	protein_coding	chrX		0	908.166	866.658	949.365	872.367	938.632	990.747	999.957	856.469	826.517	963.882	833.11	939.794	0.0272002	5.37355	0.42154	0.677996	0.932358	-6.64225
ENSG00000071894	CPSF1	cleavage and polyadenylation specific factor 1	29894		PF03178	protein_coding	chr8		0	1544	1450	1531	1529	1430	1435	1435	1459	1319	1486	1324	1548	-0.0846813	6.05041	-1.59164	0.127634	0.651214	-5.58401
ENSG00000071909	MYO3B	myosin IIIB	140469		PF00612	protein_coding	chr2		0	9.17643	19.0031	13.7789	11.0178	12.0013	19.3596	21.0243	18	20	26.0095	19.0041	15.2011	0.509739	-0.385852	2.01551	0.0579214	0.541127	-3.88261
ENSG00000071967	CYBRD1	cytochrome b reductase 1	79901		PF03188	protein_coding	chr2		0	52.1974	57.3757	45.0613	55.0194	47.0497	73	79.0297	74.3103	57.9589	77	71	67.9807	0.368112	1.50852	2.41183	0.025929	0.437871	-3.44739
ENSG00000071991	CDH19	cadherin 19	28513		PF00028	protein_coding	chr18		0	1	1	0	1	3	1	0	3	1	2	2	0	0.488934	-3.94218	0.699937	0.492278	0.876989	-4.73822
ENSG00000071994	PDCD2	programmed cell death 2	5134		PF01753	protein_coding	chr6		0	1431	1406	1392	1334	1425	1421	1365	1430	1422	1370	1406	1327	0.00429247	5.98769	0.0929457	0.9269	0.989252	-6.80529
ENSG00000072042	RDH11	retinol dehydrogenase 11	51109	1.1.1.-	PF00106	protein_coding	chr14		0	3673.14	3921.73	3604.61	3604.69	3433.3	3283.74	3190.87	3496.45	3786.99	3022.53	3581.83	3095	-0.142607	7.30107	-2.57466	0.0183689	0.404107	-3.98758
ENSG00000072062	PRKACA	protein kinase cAMP-activated catalytic subunit alpha	5566	2.7.11.11	PF00069	protein_coding	chr19		0	1551	1562	1600.53	1520	1591	1438	1360.07	1426.23	1321.23	1382	1387.02	1560	-0.124176	6.06642	-2.24972	0.036258	0.480762	-4.48993
ENSG00000072071	ADGRL1	adhesion G protein-coupled receptor L1	22859		PF02793	protein_coding	chr19		0	1169.77	1093	1182.92	1161.77	1136.95	1002.57	991.98	1126.96	1047.4	1031.29	955.178	1207.73	-0.120734	5.63234	-1.91678	0.0701196	0.565675	-5.02836
ENSG00000072080	SPP2	secreted phosphoprotein 2	6694		PF07448	protein_coding	chr2		0	1.34081	0	3.60219	0	2.06266	1.01047	2.47722	1.50327	0	1.99262	0	1.75587	0.396495	-3.96271	0.539608	0.595609	0.909735	-4.77755
ENSG00000072110	ACTN1	actinin alpha 1	87		PF00435	protein_coding	chr14		0	9051.07	9609.21	10096.5	10363.6	10259	11042	11103.7	9976.9	9771.75	10877	10099	10659.3	0.0983162	8.86248	2.07268	0.0517613	0.529071	-5.06663
ENSG00000072121	ZFYVE26	zinc finger FYVE-type containing 26	23503		PF01363	protein_coding	chr14		0	929.174	993.957	904.066	885.045	888.071	846.331	1001.92	951.551	962.756	940.122	864.161	755.366	-0.0468095	5.36941	-0.685018	0.501439	0.880453	-6.49623
ENSG00000072133	RPS6KA6	ribosomal protein S6 kinase A6	27330	2.7.11.1	PF00433	protein_coding	chrX		0	1.36486	1.11841	5.03209	5.69763	2.27383	2.6835	0	2.00433	2.29301	2.03074	5.25451	3.31225	-0.330069	-3.00439	-0.572832	0.573341	0.903648	-4.87663
ENSG00000072134	EPN2	epsin 2	22905		PF01417	protein_coding	chr17		0	737.936	705.643	782.739	796.142	808.468	873.092	926.23	946.804	803.802	907.129	790.975	778.533	0.17407	5.21997	2.59494	0.0175884	0.403255	-3.71942
ENSG00000072135	PTPN18	protein tyrosine phosphatase non-receptor type 18	26469		PF00102	protein_coding	chr2		0	675.326	764	802	733.49	700.371	724	675.691	776.999	709.289	778.111	766.401	794.296	-0.00629998	5.07571	-0.0995316	0.921738	0.988236	-6.69016
ENSG00000072163	LIMS2	LIM zinc finger domain containing 2	55679		PF00412	protein_coding	chr2		0	7.00001	6	1	3	4	1	3	7	11	8	5	4	0.337502	-2.2317	0.62592	0.538664	0.892124	-4.9268
ENSG00000072182	ASIC4	acid sensing ion channel subunit family member 4	55515		PF00858	protein_coding	chr2		0	4	3	3	3	12	8.03594	13	13	3	12.0313	3	7	1.1522	-1.79011	2.29196	0.0332516	0.467713	-3.6448
ENSG00000072195	SPEG	striated muscle enriched protein kinase	10290		PF07679	protein_coding	chr2		0	83.3961	85.8926	105.551	92	74.9999	106	110	80.6646	79	130	96.7707	144	0.13069	2.15144	0.801741	0.432417	0.8548	-5.76837
ENSG00000072201	LNX1	ligand of numb-protein X 1	84708		PF00595	protein_coding	chr4		0	111.517	106.813	119.287	93.3993	152.318	101.214	122.199	87.5958	108.319	127.082	116.985	74.524	0.0201836	2.30931	0.13379	0.894947	0.983651	-6.123
ENSG00000072210	ALDH3A2	aldehyde dehydrogenase 3 family member A2	224	1.2.1.3	PF00171	protein_coding	chr17		0	2072.49	1978.14	1958.5	1923.35	2016.69	1984.96	2077.32	2039.14	2059.93	1778.12	1916.35	1722.51	-0.0280962	6.47773	-0.507902	0.61725	0.916852	-6.73231
ENSG00000072274	TFRC	transferrin receptor	7037		PF04253	protein_coding	chr3		0	10045	10095.6	9079.25	9016	8947.51	8362.34	9477.13	9859.01	10795.7	8705.01	10083	8000	-0.0482047	8.73161	-0.741115	0.467503	0.867135	-6.80169
ENSG00000072310	SREBF1	sterol regulatory element binding transcription factor 1	6720			protein_coding	chr17	bHLH	1	5693.23	5046.01	5216.51	5028.08	5267.83	4438.75	4631.79	5151.75	5228.14	4722.67	4880.17	5368.21	-0.0825613	7.84336	-1.51783	0.145189	0.667656	-5.87028
ENSG00000072364	AFF4	AF4/FMR2 family member 4	27125		PF05110	protein_coding	chr5	AF-4	1	2452	2551	2301.01	2213	2300	2246	2572	2794	2820	2738	2838.01	2107	0.0936328	6.81998	1.21618	0.238511	0.747151	-6.15586
ENSG00000072401	UBE2D1	ubiquitin conjugating enzyme E2 D1	7321	6.3.2.19	PF00179	protein_coding	chr10		0	346	360	367	389	367	366	375	366	397.001	393	403	368	0.0530821	4.09289	0.83344	0.414743	0.845447	-6.17797
ENSG00000072415	MPP5	membrane palmitoylated protein 5	64398		PF07653	protein_coding	chr14		0	1117.98	1167.99	1102	1091.99	1047	1051.02	1166.98	1100.99	1267.98	1200.93	1299.98	1062.98	0.0327085	5.69437	0.509673	0.616032	0.91631	-6.64016
ENSG00000072422	RHOBTB1	Rho related BTB domain containing 1	9886		PF00651	protein_coding	chr10		0	227	209	191	209	208	240	280	241	244	204	220	213	0.140391	3.34474	1.53719	0.140402	0.663279	-5.22993
ENSG00000072501	SMC1A	structural maintenance of chromosomes 1A	8243		PF06470	protein_coding	chrX		0	1361	1373	1294	1232	1264	1003	1124	1254	1348	1084	1160	1142	-0.170693	5.78935	-2.53826	0.0198528	0.407062	-3.91012
ENSG00000072506	HSD17B10	hydroxysteroid 17-beta dehydrogenase 10	3028	1.1.1.178	PF00106	protein_coding	chrX		0	890	965	913	809	1015	767	714	814	1004	571	737	751	-0.186496	5.22115	-1.69828	0.105442	0.624247	-5.33076
ENSG00000072518	MARK2	microtubule affinity regulating kinase 2	2011		PF00069	protein_coding	chr11		0	2059	2017	2027	2017	2023	1818	1829	1824	1803	1944	1947	2044	-0.0949312	6.46743	-1.93145	0.0681732	0.562815	-5.09372
ENSG00000072571	HMMR	hyaluronan mediated motility receptor	3161		PF15905	protein_coding	chr5		0	1292	1187	1225	1128	1206	869.999	941	973	1290	972.995	1055	852	-0.257024	5.60897	-2.85448	0.0100021	0.334287	-3.25295
ENSG00000072609	CHFR	checkpoint with forkhead and ring finger domains	55743		PF17979	protein_coding	chr12		0	680.753	749.904	739.624	755.968	739.004	784.841	799.065	818.797	794.233	710.142	801.354	765.816	0.0852387	5.1145	1.51166	0.146743	0.669239	-5.57849
ENSG00000072682	P4HA2	prolyl 4-hydroxylase subunit alpha 2	8974	1.14.11.2	PF08336	protein_coding	chr5		0	550.333	572.837	570	626.511	628.174	631.076	645	667.038	641.628	593	622.023	552	0.100892	4.7896	1.61868	0.121664	0.644738	-5.37785
ENSG00000072736	NFATC3	nuclear factor of activated T cells 3	4775		PF16179	protein_coding	chr16	RHD	1	1159.83	1224.68	1142.65	904.025	1001.38	906.594	1028.38	1032.35	1099.54	1203.14	1010.46	873.541	-0.118009	5.56932	-1.41183	0.173844	0.694521	-5.78088
ENSG00000072756	TRNT1	tRNA nucleotidyl transferase 1	51095	3.1.4.-	PF12627	protein_coding	chr3		0	318.614	315.257	277.642	298.726	297.097	291.132	301.088	311.881	351.515	249.645	363.732	316.397	0.0294568	3.80394	0.334318	0.741728	0.949189	-6.416
ENSG00000072778	ACADVL	acyl-CoA dehydrogenase very long chain	37	1.3.99.-	PF02770	protein_coding	chr17		0	4028	4367	4488	4439	4001	4375	4363	4140	4385	4561	4467	4863	0.0192758	7.63521	0.375396	0.71144	0.942108	-6.90886
ENSG00000072786	STK10	serine/threonine kinase 10	6793		PF12474	protein_coding	chr5		0	1272	1317.29	1392	1338	1295.26	1292.01	1249.71	1325.63	1336.56	1473.47	1419.6	1489.01	0.0296541	5.93974	0.514884	0.612452	0.915206	-6.66649
ENSG00000072803	FBXW11	F-box and WD repeat domain containing 11	23291		PF00400	protein_coding	chr5		0	1840	1815	1760	1902	1705	1812	1950	1955	1932	2047	2090	1736	0.0535338	6.41568	0.919106	0.369331	0.826626	-6.42596
ENSG00000072818	ACAP1	ArfGAP with coiled-coil, ankyrin repeat and PH domains 1	9744		PF01412	protein_coding	chr17		0	17.5639	14.1301	18.0389	14.0055	15.0195	19.4143	21.1297	13.0464	18.0143	20.2101	11.6044	22.2643	0.113821	-0.351427	0.502765	0.620791	0.917423	-5.35244
ENSG00000072849	DERL2	derlin 2	51009		PF04511	protein_coding	chr17		0	531.115	482.345	458.14	495.169	561.982	471.104	468.181	490.954	524.993	517.41	486.063	400.327	-0.00963639	4.4777	-0.123225	0.903197	0.984023	-6.59504
ENSG00000072858	SIDT1	SID1 transmembrane family member 1	54847		PF13965	protein_coding	chr3		0	42.039	58.0441	55.0404	62.0873	89.1143	51.6759	51.0989	68.0482	60.256	60.5943	51.3962	68.1905	0.19235	1.43272	1.18075	0.251982	0.756875	-5.24308
ENSG00000072864	NDE1	nudE neurodevelopment protein 1	54820		PF04880	protein_coding	chr16		0	1458.79	1483.84	1440.59	1522.18	1520.28	1520.26	1589.83	1532.8	1391.64	1558.24	1459.77	1409.2	0.0187383	6.08363	0.370116	0.715307	0.942603	-6.74936
ENSG00000072952	MRVI1	murine retrovirus integration site 1 homolog	10335		PF05781	protein_coding	chr11		0	7	16.0015	10	19	16.0008	6	15	12	7	10	11	5	-0.329424	-1.0196	-0.995691	0.331662	0.809578	-4.94757
ENSG00000072954	TMEM38A	transmembrane protein 38A	79041		PF05197	protein_coding	chr19		0	256.664	329.443	271.793	301.854	226.636	292.671	287	293.611	244	330.145	277.274	313.369	-0.0385223	3.69312	-0.390432	0.700472	0.939213	-6.37722
ENSG00000072958	AP1M1	adaptor related protein complex 1 subunit mu 1	8907		PF00928	protein_coding	chr19		0	1061.28	1181.29	1123.39	1179.96	1171.14	1205.03	1121.51	1231.55	1096.82	978.358	1056.27	1138.71	-0.0176567	5.68095	-0.286925	0.777213	0.958949	-6.73185
ENSG00000073008	PVR	PVR cell adhesion molecule	5817		PF07686	protein_coding	chr19		0	1025.01	1067.68	1101.78	1146.05	1105.4	1095.49	1107.79	1130.78	1267.32	1111.89	1237.75	1109.93	0.0767652	5.67736	1.36659	0.187389	0.705693	-5.84532
ENSG00000073050	XRCC1	X-ray repair cross complementing 1	7515		PF00533	protein_coding	chr19		0	765.01	853.999	883.012	881.999	818	852.784	848.012	761.837	773.006	848.872	795	897.012	-0.0379153	5.24084	-0.621577	0.541459	0.892889	-6.52125
ENSG00000073060	SCARB1	scavenger receptor class B member 1	949		PF01130	protein_coding	chr12		0	1439.63	1428.5	1471.6	1491.03	1335.08	1222.64	1252.01	1381.09	1312.14	1232.3	1295	1364.02	-0.167872	5.94094	-3.39164	0.0029941	0.229666	-2.13387
ENSG00000073067	CYP2W1	cytochrome P450 family 2 subfamily W member 1	54905		PF00067	protein_coding	chr7		0	38.2158	22.0032	40.3287	24	25.0031	37.1455	37.0048	41.3306	36.0074	39	34.1375	60.6764	0.323904	0.692428	1.4696	0.157706	0.680743	-4.74456
ENSG00000073111	MCM2	minichromosome maintenance complex component 2	4171		PF17855	protein_coding	chr3		0	3798.45	3826.57	3607.9	3379.52	3649.08	2815.27	2779.21	3200.41	3658.48	2697.54	2842.43	2986.79	-0.255388	7.20619	-3.39701	0.00295764	0.229666	-2.24253
ENSG00000073146	MOV10L1	Mov10 like RISC complex RNA helicase 1	54456		PF13086	protein_coding	chr22		0	1	3	2	2	3	3	4	1	9	3	4	1	0.512657	-2.85613	0.957624	0.350039	0.81477	-4.71195
ENSG00000073150	PANX2	pannexin 2	56666		PF00876	protein_coding	chr22		0	733	775	688	675	720	671	603	678	606	565	556	638	-0.192892	4.90077	-2.70484	0.0138752	0.369016	-3.47423
ENSG00000073169	SELENOO	selenoprotein O	83642		PF02696	protein_coding	chr22		0	410.479	397.937	422.227	434.497	429.769	347.241	380.519	415.919	377.901	315.922	365.877	457.406	-0.116544	4.16768	-1.38185	0.182728	0.701463	-5.61608
ENSG00000073282	TP63	tumor protein p63	8626		PF07647	protein_coding	chr3	P53	1	7125	7260	7090	7371	7943	7653	9014	8106	7456	7765	7822	6665	0.108558	8.43149	1.93182	0.068125	0.562815	-5.27304
ENSG00000073331	ALPK1	alpha kinase 1	80216		PF02816	protein_coding	chr4		0	578.757	581.023	504.349	600.856	518.266	606.283	576.734	558.157	594.027	697.982	631.733	574.892	0.0680282	4.73193	0.901822	0.378215	0.830973	-6.22836
ENSG00000073350	LLGL2	LLGL scribble cell polarity complex component 2	3993			protein_coding	chr17		0	1404.04	1472.83	1401	1455.01	1355	1493.72	1446.17	1472.66	1209	1354	1317	1497	-0.0450587	5.99833	-0.758328	0.457372	0.863686	-6.51853
ENSG00000073417	PDE8A	phosphodiesterase 8A	5151	3.1.4.17	PF00233	protein_coding	chr15		0	618	712	606	663.01	681	609.003	601	620	671	612	695	589	-0.0341955	4.86225	-0.529678	0.602346	0.912026	-6.52145
ENSG00000073464	CLCN4	chloride voltage-gated channel 4	1183		PF00654	protein_coding	chrX		0	48	68	61	80	81	48	54	81	71	54	51	61	-0.0405186	1.5087	-0.240185	0.812707	0.9678	-5.90851
ENSG00000073536	NLE1	notchless homolog 1	54475		PF00400	protein_coding	chr17		0	639.249	643.827	650.13	690.885	581.163	636.376	563.733	607.846	634.615	569.647	594.918	596	-0.134848	4.81121	-2.37606	0.0279401	0.445976	-4.10472
ENSG00000073578	SDHA	succinate dehydrogenase complex flavoprotein subunit A	6389	1.3.5.1	PF02910	protein_coding	chr5		0	2107.74	2135.16	2144.16	2122.71	1891.7	2048.91	2032.21	2020.82	2011.2	1979.32	2033.69	2126.38	-0.0777092	6.54654	-1.76447	0.0933979	0.610077	-5.37372
ENSG00000073584	SMARCE1	SWI/SNF related, matrix associated, actin dependent regulator of chromatin, subfamily e, member 1	6605		PF00505	protein_coding	chr17	HMG	1	1880.49	1991.93	1786.93	1826.71	1989.79	1925.85	1739.92	1857.86	2053.75	1723.59	2104.92	1724.01	0.0103864	6.4192	0.171889	0.865306	0.977491	-6.84251
ENSG00000073598	FNDC8	fibronectin type III domain containing 8	54752		PF00041	protein_coding	chr17		0	1.10096	3.11725	2.27837	2.15808	2.47575	6.49114	2.41045	1.14766	2.15907	4.3424	1.08228	0	-0.108215	-3.1735	-0.183671	0.856178	0.976424	-4.92618
ENSG00000073605	GSDMB	gasdermin B	55876		PF17708	protein_coding	chr17		0	54.3002	68.6081	55.5087	70.233	57.1374	72.6088	79.3456	68.5623	58.1572	94.4561	75.4003	82.1262	0.229962	1.65642	1.54696	0.138035	0.661318	-4.84731
ENSG00000073614	KDM5A	lysine demethylase 5A	5927		PF02928	protein_coding	chr12		0	664	726	681	689.166	759	735	750	707.272	787	677	709	603	0.0487598	5.00643	0.734201	0.47161	0.868616	-6.40736
ENSG00000073670	ADAM11	ADAM metallopeptidase domain 11	4185		PF07974	protein_coding	chr17		0	36	29.0001	32	26	21	20	24	17	20	29	18	21	-0.531665	0.144744	-3.01266	0.00704327	0.305884	-2.30088
ENSG00000073711	PPP2R3A	protein phosphatase 2 regulatory subunit B''alpha	5523		PF13499	protein_coding	chr3		0	60	56	41.0373	54.2545	65	48	62	56.3737	59	73	62	45	0.151086	1.36647	0.991578	0.333615	0.810726	-5.41848
ENSG00000073712	FERMT2	fermitin family member 2	10979		PF00169	protein_coding	chr14		0	699.296	760.132	760.111	698.516	671.165	764.556	763.198	804.184	729.183	810.093	755.168	610.126	0.0122368	5.06186	0.169308	0.867308	0.97759	-6.67762
ENSG00000073734	ABCB11	ATP binding cassette subfamily B member 11	8647		PF00664	protein_coding	chr2		0	33.1979	47.0082	35.0257	31.0166	17.0046	24.0457	28.0094	20.0055	37.7484	32.0106	39.1726	42.0649	-0.327357	0.51868	-1.47703	0.155723	0.678586	-4.74351
ENSG00000073737	DHRS9	dehydrogenase/reductase 9	10170	1.1.-.-	PF00106	protein_coding	chr2		0	2496	2540.01	2681	2796.01	2435	2791	2548	2569	2868	2972	3119	3185	0.0913296	6.96273	1.33151	0.198462	0.71504	-6.02951
ENSG00000073756	PTGS2	prostaglandin-endoperoxide synthase 2	5743	1.14.99.1	PF03098	protein_coding	chr1		0	1155	1207	1087	1304	1391	2114	2369	2071	1445	2089	1889	1402	0.609432	6.16149	4.68078	0.00015485	0.0863576	0.766285
ENSG00000073792	IGF2BP2	insulin like growth factor 2 mRNA binding protein 2	10644			protein_coding	chr3		0	2780	2906	2823	2969	2717	3199	3163	2936.69	2741	3177	2881	2755	0.0344888	7.05252	0.624904	0.539318	0.892483	-6.72233
ENSG00000073803	MAP3K13	mitogen-activated protein kinase kinase kinase 13	9175	2.7.11.25	PF07714	protein_coding	chr3		0	840.13	929.122	846.4	855.25	834.406	941.845	918.907	901.862	842.52	963.444	969.669	915.712	0.0684737	5.34958	1.17906	0.252639	0.757232	-6.03338
ENSG00000073849	ST6GAL1	ST6 beta-galactoside alpha-2,6-sialyltransferase 1	6480	2.4.99.1	PF00777	protein_coding	chr3		0	417	430	442	480	326	474	502	502	377	713	557	651	0.172552	4.44672	1.1254	0.274153	0.7725	-5.9537
ENSG00000073910	FRY	FRY microtubule binding protein	10129		PF14228	protein_coding	chr13		0	110	133.001	117	137	112	151	149	148	114	130	101	131	0.0501545	2.53379	0.415468	0.68236	0.933617	-6.09724
ENSG00000073921	PICALM	phosphatidylinositol binding clathrin assembly protein	8301		PF07651	protein_coding	chr11		0	2942	2869.99	2826	2752	2830	2702	2884	2935	3022	2820	3076	2462	-0.0065833	7.01403	-0.12281	0.903521	0.984023	-6.91326
ENSG00000073969	NSF	N-ethylmaleimide sensitive factor, vesicle fusing ATPase	4905	3.6.4.6	PF17862	protein_coding	chr17		0	1433.65	1482.55	1422.59	1410.98	1590.82	1437.41	1624.1	1646.88	1450.17	1319.12	1418.5	1289.8	0.0284097	6.05156	0.440102	0.664729	0.928895	-6.71612
ENSG00000074047	GLI2	GLI family zinc finger 2	2736		PF00096	protein_coding	chr2	zf-C2H2	1	5.00002	6.00001	3	5.13566	11	6.00007	4.00001	5	7	2.99999	7	4	0.214975	-1.94861	0.578984	0.569264	0.902602	-4.99344
ENSG00000074054	CLASP1	cytoplasmic linker associated protein 1	23332		PF12348	protein_coding	chr2		0	1435.6	1537.92	1424.95	1427.66	1414.96	1341	1385.69	1556.69	1378.69	1529.56	1401	1413.67	-0.0308186	6.03071	-0.586491	0.564311	0.901399	-6.63899
ENSG00000074071	MRPS34	mitochondrial ribosomal protein S34	65993		PF16053	protein_coding	chr16		0	1081.77	1121.47	1154.15	1023	1120.2	1084.43	982.733	961.071	1107.34	906.426	963.071	1079.72	-0.0979584	5.57388	-1.54059	0.139575	0.662605	-5.60358
ENSG00000074181	NOTCH3	notch receptor 3	4854		PF07684	protein_coding	chr19		0	10224.1	9548.02	10140	10104	8962.24	9089.01	9061	9783	9277	10335	8798.02	9922.87	-0.0917788	8.76981	-1.95776	0.0648038	0.556215	-5.26385
ENSG00000074201	CLNS1A	chloride nucleotide-sensitive channel 1A	1207		PF03517	protein_coding	chr11		0	2383	2466	2359	2375.83	2403	2245	2126	2170	2508	2141	2464.98	2241	-0.070243	6.72276	-1.34844	0.193056	0.70862	-5.98891
ENSG00000074211	PPP2R2C	protein phosphatase 2 regulatory subunit Bgamma	5522			protein_coding	chr4		0	655	651	645.999	695.004	695	587	633	667.001	626.999	591.002	607	590	-0.0858515	4.85645	-1.42572	0.169846	0.691152	-5.66766
ENSG00000074219	TEAD2	TEA domain transcription factor 2	8463		PF01285	protein_coding	chr19	TEA	1	892.001	920.999	930	922	766	753	741	782.999	796	767	760.999	908	-0.227456	5.23171	-3.92715	0.000875716	0.158502	-0.873173
ENSG00000074266	EED	embryonic ectoderm development	8726		PF00400	protein_coding	chr11		0	488	450.999	396	439.001	447.999	427	416	421	464	409	430	366	-0.0693542	4.28727	-0.961733	0.348022	0.813924	-6.107
ENSG00000074276	CDHR2	cadherin related family member 2	54825		PF00028	protein_coding	chr5		0	29.0829	51.2102	36.0251	46.1106	33.0473	21.0967	22.0309	36.0248	42.101	28	32.059	39.0478	-0.358746	0.632052	-1.77844	0.0910138	0.60603	-4.36533
ENSG00000074319	TSG101	tumor susceptibility 101	7251		PF09454	protein_coding	chr11		0	1678.23	1664.16	1676.36	1557	1625	1600.22	1611.14	1685.48	1645.29	1458	1639.06	1538.75	-0.0401919	6.199	-0.82185	0.421151	0.848247	-6.49038
ENSG00000074356	NCBP3	nuclear cap binding subunit 3	55421		PF10309	protein_coding	chr17		0	613.443	540.712	534.179	520.614	489.587	512.138	547.11	531.468	531.076	544.878	531.788	516.601	-0.0701015	4.60391	-1.15099	0.263731	0.764574	-5.96513
ENSG00000074370	ATP2A3	ATPase sarcoplasmic/endoplasmic reticulum Ca2+ transporting 3	489	3.6.3.8	PF00689	protein_coding	chr17		0	338	315.194	350	381.071	284	280	272	280.046	320.001	277.064	296.999	363	-0.225609	3.82622	-2.72061	0.0134077	0.364633	-3.28459
ENSG00000074410	CA12	carbonic anhydrase 12	771	4.2.1.1	PF00194	protein_coding	chr15		0	1944	2082.22	2032	2028.01	2208	1729	1815.25	2045	2369.01	1758.38	1969	1789.21	-0.0532795	6.48872	-0.731079	0.473472	0.869223	-6.59344
ENSG00000074416	MGLL	monoglyceride lipase	11343	3.1.1.23	PF12146	protein_coding	chr3		0	19.3675	25.3129	17.0077	25.6693	27.1569	24.0209	23.1222	24	20	27.0252	20.3784	21	0.104901	0.0737709	0.563589	0.579493	0.905286	-5.42192
ENSG00000074527	NTN4	netrin 4	59277		PF01759	protein_coding	chr12		0	2823	2899	2864	2864	2648	2958	3061	2966	3111	3354	3400	3036	0.0947253	7.08955	1.6575	0.113506	0.634017	-5.58809
ENSG00000074582	BCS1L	BCS1 homolog, ubiquinol-cytochrome c reductase complex chaperone	617		PF00004	protein_coding	chr2		0	397	323	328	359	378.079	370.234	386.07	382	369.173	289.245	321	340	0.00908878	4.0045	0.106251	0.916474	0.98719	-6.50896
ENSG00000074590	NUAK1	NUAK family kinase 1	9891		PF00069	protein_coding	chr12		0	651	650	610	565	595	650	692	648	617	639	609	602	0.0286159	4.83484	0.46766	0.64524	0.923622	-6.54563
ENSG00000074603	DPP8	dipeptidyl peptidase 8	54878		PF00930	protein_coding	chr15		0	717	723	725	717.371	665	640.976	779	767	746.844	732	740.338	616.958	-0.0249253	5.0205	-0.372387	0.713643	0.942116	-6.61667
ENSG00000074621	SLC24A1	solute carrier family 24 member 1	9187		PF01699	protein_coding	chr15		0	373.009	394.735	353.453	362.008	374.039	342.02	360.946	397.658	374.65	447.02	397.654	352.027	0.0337062	4.10092	0.449791	0.657848	0.92758	-6.42839
ENSG00000074657	ZNF532	zinc finger protein 532	55205		PF16622	protein_coding	chr18	zf-C2H2	1	1255.85	1199.02	1177.03	1079.61	1074	947.685	977.254	1090.02	1196.99	1091.21	1111.06	962	-0.160125	5.63683	-2.45739	0.0235626	0.421804	-4.05102
ENSG00000074660	SCARF1	scavenger receptor class F member 1	8578		PF00053	protein_coding	chr17		0	22.0022	20	15	15.0009	17.1527	21.1596	16.0072	19.0064	22.0923	13	14.0328	24.8931	0.0206926	-0.25347	0.0937638	0.926259	0.989179	-5.48806
ENSG00000074695	LMAN1	lectin, mannose binding 1	3998		PF03388	protein_coding	chr18		0	2843	3053	2950	3010	2746	3060	3272	3175	3274	3428	3622	2695	0.0849719	7.13284	1.26019	0.222553	0.734637	-6.13536
ENSG00000074696	HACD3	3-hydroxyacyl-CoA dehydratase 3	51495		PF04387	protein_coding	chr15		0	2049.46	2081.09	2104.18	2106.73	2102.24	2186.54	2439.05	2329.27	2264.3	2358.11	2454.86	2033.36	0.119262	6.64897	2.19496	0.0405272	0.498856	-4.64238
ENSG00000074706	IPCEF1	interaction protein for cytohesin exchange factors 1	26034		PF00169	protein_coding	chr6		0	32	28.8328	37.2135	38.1215	20.766	30.6255	32.7809	30.3921	33.8212	31.5022	32.3502	27.4752	-0.186688	0.519744	-1.1255	0.274115	0.7725	-5.12501
ENSG00000074755	ZZEF1	zinc finger ZZ-type and EF-hand domain containing 1	23140		PF00569	protein_coding	chr17		0	603.183	631.313	513.025	540.475	554.216	517.133	537.606	596.606	617.474	591.646	552.632	518	-0.0276819	4.68092	-0.394561	0.697472	0.937977	-6.55701
ENSG00000074800	ENO1	enolase 1	2023	4.2.1.11	PF00113	protein_coding	chr1		0	39100.5	38313	37559.1	36483	41450	35258.9	34465	36359.9	37170	28892	31487.9	32943.9	-0.13163	10.6634	-2.06191	0.0528742	0.531522	-5.23886
ENSG00000074842	MYDGF	myeloid derived growth factor	56005		PF10572	protein_coding	chr19		0	804	946.796	938.81	955	946	1050	915	972	862	835	870	966	0.0238639	5.38784	0.35274	0.728088	0.944953	-6.67164
ENSG00000074855	ANO8	anoctamin 8	57719		PF04547	protein_coding	chr19		0	494.004	489	492.003	527	512	546.006	608.005	574.002	457.002	591.004	490	541.004	0.102991	4.57984	1.35751	0.190206	0.706608	-5.7049
ENSG00000074935	TUBE1	tubulin epsilon 1	51175		PF00091	protein_coding	chr6		0	349.921	376.477	334.807	360.916	398.957	372.941	350.983	386.929	424.691	324.821	425.046	291.739	0.0552218	4.05435	0.602803	0.553624	0.896264	-6.33632
ENSG00000074964	ARHGEF10L	Rho guanine nucleotide exchange factor 10 like	55160		PF00621	protein_coding	chr1		0	1034	1067	1096	1206	1009	1144	1131	1089	1162	1424	1250	1432	0.122185	5.72715	1.44284	0.165023	0.688697	-5.7486
ENSG00000074966	TXK	TXK tyrosine kinase	7294	2.7.10.2	PF00018	protein_coding	chr4		0	11	11	13	13	10.3702	10	13	12	13	10	11.0027	8	-0.140587	-0.911727	-0.623798	0.540029	0.892868	-5.19291
ENSG00000075073	TACR2	tachykinin receptor 2	6865		PF00001	protein_coding	chr10		0	12.8775	10	6.96593	10.0929	8.89928	9.29637	10	7	13	9.25859	9.18803	11.5149	-0.0195612	-1.11014	-0.0764506	0.939844	0.990968	-5.29497
ENSG00000075089	ACTR6	actin related protein 6	64431		PF00022	protein_coding	chr12		0	407.184	419.056	369	443.05	463.003	503.148	462.924	473.038	487	417.844	493.384	350.9	0.150065	4.31966	1.7077	0.103651	0.624069	-5.16644
ENSG00000075131	TIPIN	TIMELESS interacting protein	54962		PF07962	protein_coding	chr15		0	248.069	220.52	245.215	229	255.941	204.371	224.167	279.207	270.247	160.646	232	191.104	-0.0729397	3.37631	-0.614697	0.5459	0.893753	-6.19815
ENSG00000075142	SRI	sorcin	6717			protein_coding	chr7		0	1400	1541.51	1399.01	1417	1471	1575	1432	1421	1505	1353.02	1395	1479	0.0133036	6.04256	0.257066	0.799835	0.964452	-6.78152
ENSG00000075151	EIF4G3	eukaryotic translation initiation factor 4 gamma 3	8672		PF02020	protein_coding	chr1		0	3294	3448	3321	3474.01	2990	3236	3323	3558	3465	3827	3636.01	3223	0.00533709	7.27116	0.0931295	0.926756	0.989252	-6.94222
ENSG00000075188	NUP37	nucleoporin 37	79023		PF00400	protein_coding	chr12		0	909	924	825	887	969	936.999	939	985	959.999	789.019	955.999	781	0.0404738	5.36109	0.58576	0.564792	0.901686	-6.55546
ENSG00000075213	SEMA3A	semaphorin 3A	10371		PF01403	protein_coding	chr7		0	828	855	801	766	950	910.001	941	985.999	1002	840.999	997	715	0.168156	5.32111	2.15747	0.0437093	0.506419	-4.56193
ENSG00000075218	GTSE1	G2 and S-phase expressed 1	51512		PF15259	protein_coding	chr22		0	278.236	257.803	263	268	251	223.796	220	224.352	238.859	231.02	233.009	209	-0.222675	3.45616	-3.1316	0.00539578	0.273613	-2.37798
ENSG00000075223	SEMA3C	semaphorin 3C	10512		PF07679	protein_coding	chr7		0	2737	2785	2583.13	2605	2765	2703	3019	3138	3282	2771	3103	2329	0.101996	6.99731	1.44941	0.163202	0.686841	-5.87756
ENSG00000075234	TTC38	tetratricopeptide repeat domain 38	55020			protein_coding	chr22		0	245	266	251	259	237	213	202	219.941	230	239	210	270	-0.170754	3.4273	-2.0854	0.0504735	0.527149	-4.40504
ENSG00000075239	ACAT1	acetyl-CoA acetyltransferase 1	38	2.3.1.9	PF00108	protein_coding	chr11		0	506.014	497.157	453.001	474.079	515.484	472.191	485.66	503.034	517.067	414.834	548.297	419.273	0.000124491	4.45782	0.00163953	0.998709	0.999553	-6.59892
ENSG00000075240	GRAMD4	GRAM domain containing 4	23151		PF02893	protein_coding	chr22		0	561	562	644	664	586	772	739	639	517	719.677	567	650.994	0.0853137	4.84431	0.882375	0.38838	0.834503	-6.26187
ENSG00000075275	CELSR1	cadherin EGF LAG seven-pass G-type receptor 1	9620		PF01825	protein_coding	chr22		0	3704	3676	3436	3755	3105	3296	3791	3801	3785	4326	3714	3788	0.0163675	7.38425	0.243599	0.8101	0.966699	-6.92673
ENSG00000075290	WNT8B	Wnt family member 8B	7479		PF00110	protein_coding	chr10		0	3	2	2	1	0	1	0	4	2	2	2	3	-0.444967	-3.49378	-0.737473	0.469664	0.868056	-4.7787
ENSG00000075292	ZNF638	zinc finger protein 638	27332		PF00076	protein_coding	chr2		0	1622	1618	1496	1543	1682	1447	1552	1561	1772	1479	1597	1299	-0.0251969	6.14224	-0.380471	0.707731	0.940867	-6.75355
ENSG00000075303	SLC25A40	solute carrier family 25 member 40	55972		PF00153	protein_coding	chr7		0	456.906	502.619	442.647	513.406	418.976	390.679	500.913	499.199	508.328	539.241	591.762	446.8	0.0145551	4.45507	0.156425	0.877315	0.97918	-6.58494
ENSG00000075336	TIMM21	translocase of inner mitochondrial membrane 21	29090		PF08294	protein_coding	chr18		0	373.966	391	392	376.176	387.559	372.467	356	395.183	407.999	305	396.463	322.603	-0.0661396	4.08272	-0.841714	0.410208	0.843227	-6.17657
ENSG00000075340	ADD2	adducin 2	119		PF00596	protein_coding	chr2		0	1125.11	1053.11	927.046	868.184	1031.99	763.422	724.473	1007.96	993.165	534.514	729.123	748.893	-0.306377	5.28813	-2.35565	0.0291511	0.449134	-4.21091
ENSG00000075391	RASAL2	RAS protein activator like 2	9462		PF12004	protein_coding	chr1		0	770.375	812.007	736.006	696.038	757.907	701.027	771.093	838.028	847.108	733.033	719.07	646.289	-0.00737099	5.09453	-0.104232	0.918055	0.98754	-6.6923
ENSG00000075399	VPS9D1	VPS9 domain containing 1	9605		PF02204	protein_coding	chr16		0	614.201	605.648	625.112	599.498	553.428	620.488	603.815	607.97	496.991	532.444	515.068	707.093	-0.085585	4.74242	-1.07042	0.29757	0.785926	-6.07421
ENSG00000075407	ZNF37A	zinc finger protein 37A	7587		PF01352	protein_coding	chr10	zf-C2H2	1	202.925	195.857	162.777	219.639	221.815	213.59	185.483	192.234	199.291	218.007	196.651	180.488	0.0449426	3.17787	0.486106	0.632339	0.920102	-6.21642
ENSG00000075413	MARK3	microtubule affinity regulating kinase 3	4140		PF02149	protein_coding	chr14		0	1948.07	1997.13	1837.08	1963.04	1905.5	1967.38	1848.07	1894.95	1859.03	1696.02	1967.55	1843	-0.0497353	6.42873	-1.01907	0.320716	0.801511	-6.33507
ENSG00000075415	SLC25A3	solute carrier family 25 member 3	5250		PF00153	protein_coding	chr12		0	12500.9	11977.1	12039.6	11765.1	12340	12368.1	12381.3	12150.2	11692.2	11754.4	11507.8	11274	-0.0178593	9.09015	-0.469588	0.643886	0.923622	-7.00011
ENSG00000075420	FNDC3B	fibronectin type III domain containing 3B	64778		PF00041	protein_coding	chr3		0	2010.94	2197.1	2013.15	2134	2111.83	2099.79	2290.41	2361.46	2301	2306.97	2398.72	1992.98	0.0936563	6.63332	1.69663	0.105758	0.625143	-5.48242
ENSG00000075426	FOSL2	FOS like 2, AP-1 transcription factor subunit	2355		PF00170	protein_coding	chr2	TF_bZIP	1	3763	3505	3448	3400	3630	3410	3690	3781	3583	3587	3302	3065	-0.0121222	7.31919	-0.223701	0.825329	0.970267	-6.92604
ENSG00000075429	CACNG5	calcium voltage-gated channel auxiliary subunit gamma 5	27091		PF00822	protein_coding	chr17		0	5.00115	5.04165	2.00046	1.00844	5.00066	0	6.44409	1.00416	3.00033	4.06352	2.00569	1.00046	-0.368991	-2.99097	-0.601402	0.554538	0.896647	-4.87037
ENSG00000075461	CACNG4	calcium voltage-gated channel auxiliary subunit gamma 4	27092		PF00822	protein_coding	chr17		0	441	416	418	406	348	366	359	408	301	343.399	315	382	-0.258459	4.08704	-3.36043	0.00321465	0.235227	-1.98688
ENSG00000075539	FRYL	FRY like transcription coactivator	285527		PF14225	protein_coding	chr4		0	600.126	591.001	539.179	532.016	562.04	604.002	671.005	616.623	596.51	628	680.115	503.001	0.098791	4.7518	1.30952	0.20566	0.721926	-5.79262
ENSG00000075568	TMEM131	transmembrane protein 131	23505		PF12371	protein_coding	chr2		0	1697	1619	1551	1335	1575	1251.49	1238	1494	1664	1143	1521	1453	-0.135587	6.04598	-1.53753	0.140319	0.663279	-5.66333
ENSG00000075618	FSCN1	fascin actin-bundling protein 1	6624		PF06268	protein_coding	chr7		0	19825	19846	22513	22742	21898	21490.8	21464	20738.8	19901.9	21131	19151	20740	-0.0275815	9.89555	-0.58652	0.564291	0.901399	-7.00464
ENSG00000075624	ACTB	actin beta	60		PF00022	protein_coding	chr7		0	70998.5	69904	78975.6	79554.6	75019.7	81568.6	80541	71111.6	63980.1	83968.6	68530.6	74276.6	-0.00352844	11.7302	-0.056813	0.955275	0.992309	-7.32953
ENSG00000075643	MOCOS	molybdenum cofactor sulfurase	55034		PF00266	protein_coding	chr18		0	656.413	576.524	596.502	553.588	667	532.45	544.133	583.036	671.278	484.599	539.407	496.924	-0.0842368	4.70377	-0.991888	0.333467	0.810592	-6.14759
ENSG00000075651	PLD1	phospholipase D1	5337	3.1.4.4	PF00614	protein_coding	chr3		0	511.072	560.693	439	566.024	536	644	675.091	575.006	516.01	587.249	555.858	514.016	0.148211	4.65618	1.73818	0.0980313	0.616361	-5.17448
ENSG00000075673	ATP12A	ATPase H+/K+ transporting non-gastric alpha2 subunit	479	3.6.3.10	PF00689	protein_coding	chr13		0	2	2	1	3	2	8	6	2	2	3	2	1	0.423563	-2.91545	0.811142	0.427127	0.851748	-4.77466
ENSG00000075702	WDR62	WD repeat domain 62	284403		PF00400	protein_coding	chr19		0	698.049	542.04	611.238	556.172	495.01	415.032	435.037	468.055	514.048	393.656	443.394	506.094	-0.390668	4.50988	-4.77867	0.000123876	0.0810077	1.10359
ENSG00000075711	DLG1	discs large MAGUK scaffold protein 1	1739		PF10600	protein_coding	chr3		0	3536.25	3706.98	3291.14	3541.64	3509.45	3634.69	3907.03	3804.08	3931.64	4065.99	4144	3174.5	0.0955916	7.38672	1.54458	0.138608	0.661318	-5.78336
ENSG00000075785	RAB7A	RAB7A, member RAS oncogene family	7879		PF00071	protein_coding	chr3		0	7810	8061	8334	7982	8555.89	8011	7858	7888.9	8057	7731	7746	8530	-0.00143376	8.51606	-0.0354135	0.972112	0.995434	-7.06345
ENSG00000075790	BCAP29	B cell receptor associated protein 29	55973		PF05529	protein_coding	chr7		0	433.557	489.919	496.681	577.157	611.322	515.225	529.821	514.682	634.111	399.714	629.217	461.402	0.0956437	4.56443	0.887384	0.385745	0.833119	-6.21282
ENSG00000075826	SEC31B	SEC31 homolog B, COPII coat complex component	25956			protein_coding	chr10		0	51.4718	74.8585	61.9371	70.0001	40	81.8441	51.1026	49.551	60	116.502	56.4543	74.6276	-0.0256546	1.53667	-0.119347	0.906228	0.984653	-5.9354
ENSG00000075856	SART3	spliceosome associated factor 3, U4/U6 recycling protein	9733		PF00076	protein_coding	chr12		0	1748.99	1732	1702.99	1710	1576.98	1560.97	1650.96	1594.98	1549.97	1474.99	1602.98	1477.98	-0.144342	6.19834	-3.1344	0.00536187	0.272954	-2.71795
ENSG00000075886	TUBA3D	tubulin alpha 3d	113457		PF03953	protein_coding	chr2		0	2	2	3	0	3	4	0	1	2	0	2	0	-0.33838	-3.81935	-0.467297	0.645495	0.923622	-4.82293
ENSG00000075914	EXOSC7	exosome component 7	23016		PF03725	protein_coding	chr3		0	893.575	906.998	850.013	888.999	920.308	1015.01	1012.26	953.238	911.043	794.047	851.01	858.191	0.0421918	5.36098	0.644493	0.526806	0.888427	-6.51864
ENSG00000075945	KIFAP3	kinesin associated protein 3	22920			protein_coding	chr1		0	136	122	140	151	150	168	182	154	102	161	173	120	0.120016	2.72479	0.879887	0.389694	0.834939	-5.84037
ENSG00000075975	MKRN2	makorin ring finger protein 2	23609		PF18044	protein_coding	chr3		0	729	790	773	716	697	731	756.248	710	778	734	761	723	-0.0310749	5.07681	-0.574704	0.572099	0.903618	-6.52697
ENSG00000076003	MCM6	minichromosome maintenance complex component 6	4175		PF00493	protein_coding	chr2		0	1243	1255	1104	1159	1072	769	834	941	1285	846	1073	904	-0.318837	5.54615	-3.22021	0.00441851	0.260604	-2.47214
ENSG00000076043	REXO2	RNA exonuclease 2	25996	3.1.-.-	PF00929	protein_coding	chr11		0	557.842	633	592.678	563	619	588.815	500	607.868	662.961	482	621.872	604.638	-0.00842382	4.73318	-0.106053	0.916629	0.98719	-6.63844
ENSG00000076053	RBM7	RNA binding motif protein 7	10179			protein_coding	chr11		0	375.045	399.643	350.027	402.394	438.423	456.573	482.032	471.942	447.784	402.02	461.875	408.463	0.22333	4.26815	3.22699	0.0043513	0.260604	-2.27715
ENSG00000076067	RBMS2	RNA binding motif single stranded interacting protein 2	5939		PF00076	protein_coding	chr12		0	660.837	630.917	629.117	625.494	645.076	704.324	702.365	631.297	605.393	765.381	612.516	676.255	0.0642235	4.90105	0.950735	0.353438	0.816006	-6.20942
ENSG00000076108	BAZ2A	bromodomain adjacent to zinc finger domain 2A	11176		PF00628	protein_coding	chr12	MBD	1	4941.84	4939.26	4921.61	4919.75	4876.18	4889.36	5367.99	5385.69	5220.65	5792.8	5116.03	4987.25	0.0748849	7.86077	1.56779	0.133102	0.657703	-5.79552
ENSG00000076201	PTPN23	protein tyrosine phosphatase non-receptor type 23	25930		PF03097	protein_coding	chr3		0	2746	2463	2601	2825	2760	2675	2701	2618	2473	2806	2569	2866	0.0130052	6.92661	0.248785	0.806143	0.965179	-6.87926
ENSG00000076242	MLH1	mutL homolog 1	4292		PF16413	protein_coding	chr3		0	1004.05	1076.48	1002.24	987.001	1016.02	954.264	928.584	1022.25	1069.01	832.088	1012.01	874.445	-0.0830249	5.47835	-1.29049	0.212055	0.726514	-5.92371
ENSG00000076248	UNG	uracil DNA glycosylase	7374	3.2.2.-	PF03167	protein_coding	chr12		0	2614	2501	2477	2416	2336	2102	2145	2304	2591	2125	2294	2223	-0.146775	6.73382	-2.73877	0.0128882	0.358881	-3.60219
ENSG00000076258	FMO4	flavin containing dimethylaniline monoxygenase 4	2329	1.14.13.8	PF00743	protein_coding	chr1		0	47	53.9999	37.9999	52	57	48	49	38	28	42	47	45	-0.12311	1.04092	-0.718803	0.480834	0.871947	-5.57917
ENSG00000076321	KLHL20	kelch like family member 20	27252		PF07707	protein_coding	chr1		0	345	354	336	339.999	308	352	384	355	308	331	379	306	-0.0202966	3.95662	-0.265063	0.793758	0.963823	-6.47117
ENSG00000076344	RGS11	regulator of G protein signaling 11	8786		PF00610	protein_coding	chr16		0	28.8914	29.5804	17.765	22.9597	29.7275	31.9224	38.4906	36.9245	27.852	40.7622	27.1528	29.2088	0.405968	0.446967	2.1281	0.0463595	0.514306	-3.78524
ENSG00000076351	SLC46A1	solute carrier family 46 member 1	113235		PF07690	protein_coding	chr17		0	1556.22	1626.8	1519.45	1487.65	1460.95	1387.09	1532.74	1592.6	1564.03	1442.16	1446.46	1490.26	-0.0565417	6.10086	-1.1311	0.271807	0.772051	-6.18138
ENSG00000076356	PLXNA2	plexin A2	5362		PF08337	protein_coding	chr1		0	2574	2546	2503	2523	2565	2393	2487	2620	2662	2612	2529	2472	0.00180718	6.85317	0.0415047	0.967318	0.994734	-6.90337
ENSG00000076382	SPAG5	sperm associated antigen 5	10615			protein_coding	chr17		0	1828.99	1882.99	1859.71	1652	1525	1530	1459.97	1399	1606.99	1575	1533.99	1407.99	-0.263815	6.18433	-4.94776	8.43887e-05	0.0691608	1.33976
ENSG00000076513	ANKRD13A	ankyrin repeat domain 13A	88455		PF11904	protein_coding	chr12		0	823.596	867.879	869.915	857.438	797.121	815.14	806.378	776.297	868.129	868.068	958.759	905.204	-0.0128558	5.27436	-0.210255	0.835662	0.972931	-6.69999
ENSG00000076554	TPD52	tumor protein D52	7163		PF04201	protein_coding	chr8		0	1596.42	1695.49	1578.93	1462.4	1393.57	1435.79	1331.34	1403.12	1602.87	1447.74	1633.94	1361.39	-0.128093	6.08496	-2.11537	0.0475534	0.517533	-4.73601
ENSG00000076555	ACACB	acetyl-CoA carboxylase beta	32	6.3.4.14	PF00364	protein_coding	chr12		0	245.027	252.075	230.931	252.92	186.073	198.2	177.008	221.384	202.558	238.052	188.024	238.285	-0.257993	3.31134	-2.86386	0.00979745	0.334287	-2.91026
ENSG00000076604	TRAF4	TNF receptor associated factor 4	9618		PF00097	protein_coding	chr17		0	5894.76	5579.78	5740.82	5782.68	5733.49	5994.52	6171.09	5881.78	5162.48	5627.2	5217.13	5847.98	-0.0144923	8.02254	-0.291791	0.773544	0.958206	-6.97547
ENSG00000076641	PAG1	phosphoprotein membrane anchor with glycosphingolipid microdomains 1	55824		PF15347	protein_coding	chr8		0	27.0125	23.1174	23.7701	25.0979	31.0004	38.3804	30.0394	24.0613	25	31.631	25.0081	33.0097	0.246481	0.363349	1.3926	0.179503	0.698931	-4.78005
ENSG00000076650	GPATCH1	G-patch domain containing 1	55094		PF07713	protein_coding	chr19		0	233.887	223	226.582	198.91	234	214.005	196	194.011	199.061	227.391	218	224	-0.0500762	3.29578	-0.615117	0.545628	0.893753	-6.17858
ENSG00000076662	ICAM3	intercellular adhesion molecule 3	3385		PF03921	protein_coding	chr19		0	102.983	115.271	140.3	142.392	132.166	126.319	82.0141	122.293	133.286	91.7313	135.98	116.545	-0.0991879	2.43787	-0.714458	0.483456	0.873979	-5.91913
ENSG00000076685	NT5C2	5'-nucleotidase, cytosolic II	22978	3.1.3.5	PF05761	protein_coding	chr10		0	1214.13	1257.73	1189.89	1127.72	1193.91	1118.4	1177.66	1240.36	1265.93	1188.07	1342.03	1163.47	0.0147871	5.77813	0.270018	0.789999	0.963614	-6.747
ENSG00000076706	MCAM	melanoma cell adhesion molecule	4162		PF07686	protein_coding	chr11		0	366.752	323.211	364.893	324.454	388.917	308.741	274.619	293.193	384.537	303.263	282.647	320.624	-0.119003	3.89291	-1.26854	0.219622	0.731253	-5.70689
ENSG00000076716	GPC4	glypican 4	2239		PF01153	protein_coding	chrX		0	196	197	192	209	175	215	210	188	184	201	236	235	0.0420153	3.20704	0.455853	0.653559	0.925918	-6.23756
ENSG00000076770	MBNL3	muscleblind like splicing regulator 3	55796		PF00642	protein_coding	chrX		0	890	882	815.001	779	618	559.001	582	721.999	941	939	959	723	-0.186073	5.13462	-1.45227	0.162413	0.685538	-5.67494
ENSG00000076826	CAMSAP3	calmodulin regulated spectrin associated protein family member 3	57662		PF11971	protein_coding	chr19		0	550	526	583	526	461.999	502	518	512	498	623	539	605.001	-0.0433609	4.60777	-0.56162	0.580808	0.905611	-6.46447
ENSG00000076864	RAP1GAP	RAP1 GTPase activating protein	5909		PF02145	protein_coding	chr1		0	3381	3410	3581	3509	3269	3578	3440	3455	3230	3283	3255	3560.99	-0.0379776	7.27847	-0.84849	0.406516	0.842886	-6.58064
ENSG00000076924	XAB2	XPA binding protein 2	56949		PF13181	protein_coding	chr19		0	1334	1379	1341	1368	1288	1499	1422.57	1352	1251.32	1412	1285	1483	0.0158624	5.95876	0.275337	0.785969	0.962177	-6.76667
ENSG00000076928	ARHGEF1	Rho guanine nucleotide exchange factor 1	9138		PF09128	protein_coding	chr19		0	1374	1434	1482	1431	1317	1538	1435	1386.1	1336	1342.01	1355	1430	-0.0407723	5.998	-0.782582	0.443324	0.859567	-6.4995
ENSG00000076944	STXBP2	syntaxin binding protein 2	6813		PF00995	protein_coding	chr19		0	1252.53	1341.48	1271.4	1249.14	1204.91	1223.89	1107.45	1208.32	1181.39	1035.39	1062.53	1326.15	-0.134109	5.7741	-2.15855	0.0436143	0.506419	-4.625
ENSG00000076984	MAP2K7	mitogen-activated protein kinase kinase 7	5609	2.7.12.2	PF00069	protein_coding	chr19		0	805.528	789.48	861.444	790.053	809.445	799	830.371	867.188	794.559	837.435	793	890.768	0.027143	5.22588	0.494894	0.626235	0.918993	-6.58832
ENSG00000077044	DGKD	diacylglycerol kinase delta	8527	2.7.1.107	PF07647	protein_coding	chr2		0	640.011	594.017	655.017	641.006	625.468	691.002	798.067	721.018	619.142	675	621.014	609.359	0.0773895	4.89981	1.06378	0.300496	0.78772	-6.09669
ENSG00000077080	ACTL6B	actin like 6B	51412		PF00022	protein_coding	chr7		0	5	2	3	0	2	3	4	1	3	3	4	3	0.534895	-2.95206	0.942248	0.357656	0.818839	-4.71205
ENSG00000077092	RARB	retinoic acid receptor beta	5915		PF00105	protein_coding	chr3	THR-like	1	513	494	396	457	491	480	513	516	396	382	446	400	-0.0408834	4.37152	-0.442742	0.662851	0.928773	-6.48537
ENSG00000077097	TOP2B	DNA topoisomerase II beta	7155		PF16898	protein_coding	chr3		0	2654	2602.99	2427	2360	2594	2207	2328	2417	2822	2123	2601	2102	-0.0719676	6.78775	-1.03107	0.315197	0.798594	-6.36135
ENSG00000077147	TM9SF3	transmembrane 9 superfamily member 3	56889		PF02990	protein_coding	chr10		0	3111	3064	2813	2890.01	3035	2696	2767	2999	3188	2877	3129	2672	-0.0265857	7.06041	-0.490771	0.629095	0.919559	-6.80189
ENSG00000077150	NFKB2	nuclear factor kappa B subunit 2	4791		PF16179	protein_coding	chr10	RHD	1	664.001	719	817.013	842.999	894.001	909	971	868	765	819.999	763	875	0.175015	5.22535	2.28133	0.0339861	0.469601	-4.32333
ENSG00000077152	UBE2T	ubiquitin conjugating enzyme E2 T	29089		PF00179	protein_coding	chr1		0	542	615	612	620	603	585	537	499.001	582	489	581	510	-0.126304	4.68011	-1.8087	0.0860283	0.59743	-5.0811
ENSG00000077157	PPP1R12B	protein phosphatase 1 regulatory subunit 12B	4660		PF15898	protein_coding	chr1		0	676.596	654.325	691.692	769.962	695.126	1222.85	1419.68	1006.43	705.603	1735.01	1026.18	946.336	0.585908	5.3796	3.12786	0.00544137	0.273798	-2.61731
ENSG00000077232	DNAJC10	DnaJ heat shock protein family (Hsp40) member C10	54431		PF00085	protein_coding	chr2		0	2807.22	2758.46	2515.75	2643.18	2844.49	2688.85	2756.04	2942.26	3084.53	2623.34	3039.34	2496.21	0.0644216	6.97366	1.13726	0.269287	0.769401	-6.26277
ENSG00000077235	GTF3C1	general transcription factor IIIC subunit 1	2975		PF04182	protein_coding	chr16		0	3887	3822	3945	3849	3841	3619	3770	3914	3872	3662	3568	3818	-0.0460031	7.4328	-1.12032	0.276259	0.774564	-6.33082
ENSG00000077238	IL4R	interleukin 4 receptor	3566		PF09238	protein_coding	chr16		0	2645.4	2822	3034.38	3053.9	2804	2988.74	3103	2865.54	3020.38	3164.99	3058.54	3361	0.0757931	7.08776	1.38229	0.182597	0.701463	-5.97716
ENSG00000077254	USP33	ubiquitin specific peptidase 33	23032		PF06337	protein_coding	chr1		0	547.472	571.29	475.082	523.714	534.357	479.633	500.882	580.228	555.835	451.585	541.876	465.314	-0.0458966	4.55868	-0.614572	0.545981	0.893753	-6.42495
ENSG00000077264	PAK3	p21 (RAC1) activated kinase 3	5063	2.7.11.1	PF00786	protein_coding	chrX		0	0	6.00265	5.05437	4.11074	3.01526	2.00441	4.15793	2.01239	3	5.02026	4	3	0.270139	-2.68114	0.474714	0.640293	0.922896	-4.91957
ENSG00000077274	CAPN6	calpain 6	827		PF00168	protein_coding	chrX		0	14	13	9	15	4	17	16	11	14	3	4	11	-0.550386	-1.12071	-1.41737	0.172242	0.692679	-4.56473
ENSG00000077312	SNRPA	small nuclear ribonucleoprotein polypeptide A	6626		PF00076	protein_coding	chr19		0	2364	2310	2385	2242	2358.99	2217	2016.99	2027	2081.02	1957	2054	2222	-0.138517	6.63386	-2.63976	0.0159727	0.390202	-3.79331
ENSG00000077348	EXOSC5	exosome component 5	56915		PF03725	protein_coding	chr19		0	424	441	404	397	472	406	425	438	446	361	358	325	-0.0543183	4.20955	-0.612857	0.547091	0.893792	-6.36602
ENSG00000077380	DYNC1I2	dynein cytoplasmic 1 intermediate chain 2	1781		PF11540	protein_coding	chr2		0	1654.91	1728.91	1672	1620	1740	1661.91	1768	1715	1835	1516	1738	1507	0.0102957	6.25472	0.184326	0.855671	0.976424	-6.82219
ENSG00000077454	LRCH4	leucine rich repeats and calponin homology domain containing 4	4034		PF13855	protein_coding	chr7		0	1343.38	1296.32	1510.29	1427.99	1292.1	1367.38	1290.98	1285.02	1230.57	1417.74	1297.62	1540.55	-0.0589796	5.94742	-0.935199	0.361185	0.820971	-6.36327
ENSG00000077458	FAM76B	family with sequence similarity 76 member B	143684		PF16046	protein_coding	chr11		0	235	245	243	236	195	242	220	234	262	193	227	205	-0.116922	3.37326	-1.35946	0.189599	0.706301	-5.49042
ENSG00000077463	SIRT6	sirtuin 6	51548		PF02146	protein_coding	chr19		0	506	517	583	572	524	547	556	524	490	573	541.999	688	0.024062	4.64659	0.30468	0.763856	0.956134	-6.58098
ENSG00000077514	POLD3	DNA polymerase delta 3, accessory subunit	10714		PF09507	protein_coding	chr11		0	475	521	443	427	448	379.592	443	435	459.391	425	514	388	-0.0983198	4.34069	-1.24888	0.226575	0.739503	-5.81048
ENSG00000077549	CAPZB	capping actin protein of muscle Z-line subunit beta	832		PF01115	protein_coding	chr1		0	3634	3635	3588	3471	3737	3506	3377	3413	3511	3202	3397	3647	-0.0463525	7.31872	-1.02654	0.317269	0.79984	-6.41859
ENSG00000077585	GPR137B	G protein-coupled receptor 137B	7107			protein_coding	chr1		0	265	231	264	291.132	277.039	299	263	323.001	281	319	320.999	271	0.162673	3.68712	1.92282	0.0693125	0.564946	-4.7085
ENSG00000077616	NAALAD2	N-acetylated alpha-linked acidic dipeptidase 2	10003		PF02225	protein_coding	chr11		0	12.1032	15.1741	13.23	17.1447	14.2453	8.23946	9.04009	13.2317	12.1669	8.14538	8.17644	6.04916	-0.556074	-0.941384	-2.23215	0.0375803	0.483452	-3.57988
ENSG00000077684	JADE1	jade family PHD finger 1	79960		PF10513	protein_coding	chr4		0	592.744	612	485.903	513.666	518.695	451.48	433.06	506.3	538.852	429.918	494.668	483.14	-0.191687	4.51612	-2.47474	0.022716	0.418097	-3.87658
ENSG00000077713	SLC25A43	solute carrier family 25 member 43	203427		PF00153	protein_coding	chrX		0	944	949.299	1010	972	993	1058.9	1021	1000	973	1033	989.176	860	0.0298515	5.48336	0.515461	0.612057	0.915155	-6.61117
ENSG00000077721	UBE2A	ubiquitin conjugating enzyme E2 A	7319	6.3.2.19	PF00179	protein_coding	chrX		0	1855	1845	1736	1637.86	1778	1569	1617	1789	1931	1484	1793	1626	-0.0620829	6.28856	-0.974643	0.341738	0.812426	-6.36412
ENSG00000077782	FGFR1	fibroblast growth factor receptor 1	2260	2.7.10.1	PF00047	protein_coding	chr8		0	33.0014	33.1674	32.1458	41.1344	30	27.4513	41.01	32.8736	39	37	53	39.009	0.0813592	0.734015	0.46228	0.649025	0.925028	-5.62865
ENSG00000077800	FKBP6	FKBP prolyl isomerase 6	8468		PF00254	protein_coding	chr7		0	13.2061	20.1978	16.6084	20.4078	14.2031	13.1527	14.5267	18.1694	16.0164	10.634	16.1616	9.02565	-0.33122	-0.520382	-1.47177	0.157125	0.680143	-4.5771
ENSG00000077935	SMC1B	structural maintenance of chromosomes 1B	27127		PF06470	protein_coding	chr22		0	38	25	33	28	22	37	43	26	36	43	36	32	0.131506	0.590427	0.662532	0.515427	0.885595	-5.48608
ENSG00000077942	FBLN1	fibulin 1	2192		PF12662	protein_coding	chr22		0	1559	1357.23	1509.63	1509	1351.53	1499.26	1448	1403	1490.7	1756	1655.2	1680.25	0.0449672	6.10667	0.643886	0.527191	0.888576	-6.60874
ENSG00000077943	ITGA8	integrin subunit alpha 8	8516		PF08441	protein_coding	chr10		0	1	1.04563	4.32312	1.16935	0	0	2.00005	0	4.50777	2.17825	4.00065	2	-0.361213	-3.64231	-0.517683	0.610534	0.914653	-4.82806
ENSG00000077984	CST7	cystatin F	8530		PF00031	protein_coding	chr20		0	0	2	0	0	0	0	0	0	1	0	0	9	0.146008	-4.77789	0.169164	0.867419	0.97759	-4.77657
ENSG00000078018	MAP2	microtubule associated protein 2	4133		PF10522	protein_coding	chr2		0	1291	1273	1210	1202	1592	1489.02	1614.01	1606	1164	1187	1123	915.003	0.075463	5.87407	0.620296	0.542284	0.892889	-6.59594
ENSG00000078043	PIAS2	protein inhibitor of activated STAT 2	9063		PF14324	protein_coding	chr18	zf-MIZ	1	485.049	447.015	470.031	450.287	452.034	446.042	437.466	422.364	476.302	467.016	503.073	441.051	-0.0253106	4.38217	-0.403222	0.691195	0.936703	-6.50343
ENSG00000078061	ARAF	A-Raf proto-oncogene, serine/threonine kinase	369	2.7.11.1	PF07714	protein_coding	chrX		0	963	938	964	938	1022	945	968	975	972	949	925	1005	0.0276612	5.45512	0.559752	0.582057	0.90613	-6.58333
ENSG00000078070	MCCC1	methylcrotonoyl-CoA carboxylase 1	56922	6.4.1.4	PF02786	protein_coding	chr3		0	1617	1655.36	1546.42	1478	1409.02	1588.49	1602	1699.18	1558.15	1518.1	1671	1677	0.0127752	6.17118	0.2293	0.821037	0.969681	-6.80304
ENSG00000078081	LAMP3	lysosomal associated membrane protein 3	27074		PF01299	protein_coding	chr3		0	89.6432	97.6931	95.4639	100.629	124.041	103.423	107.063	119.275	105	112.912	118.396	92	0.195729	2.2626	1.87406	0.0760679	0.578252	-4.4979
ENSG00000078114	NEBL	nebulette	10529		PF14604	protein_coding	chr10		0	40	34	31.0001	35	28	26	36	26	33	40	38	16	-0.245165	0.523461	-1.19638	0.245971	0.752612	-5.05814
ENSG00000078124	ACER3	alkaline ceramidase 3	55331	3.5.1.-	PF05875	protein_coding	chr11		0	576.822	588.482	540.618	549.571	530.922	492.828	538.716	596.347	571	536.605	639.69	548.09	-0.0222735	4.66789	-0.33209	0.743384	0.949896	-6.578
ENSG00000078140	UBE2K	ubiquitin conjugating enzyme E2 K	3093	6.3.2.19	PF00627	protein_coding	chr4		0	1877	1810	1789	1722	1735	1638	1693	1885	1956	1546	1921	1579	-0.0504044	6.32257	-0.797506	0.434814	0.85613	-6.52413
ENSG00000078142	PIK3C3	phosphatidylinositol 3-kinase catalytic subunit type 3	5289	2.7.1.137	PF00792	protein_coding	chr18		0	170.807	152.893	182.796	157.009	149.374	143.582	150.389	147.554	161.534	145.884	142.504	142.722	-0.162834	2.80923	-1.96287	0.0641665	0.55579	-4.48987
ENSG00000078177	N4BP2	NEDD4 binding protein 2	55728		PF01713	protein_coding	chr4		0	126.531	116.273	107	123.699	105	86.0236	101.831	84	139.577	80.0287	113.36	72.0301	-0.302209	2.23158	-2.16353	0.0431799	0.505815	-4.04489
ENSG00000078237	TIGAR	TP53 induced glycolysis regulatory phosphatase	57103	3.1.3.46	PF00300	protein_coding	chr12		0	218.475	196.218	173.232	195.22	181.535	237.489	186.206	232.053	235.195	156.068	124.995	130.271	-0.114923	3.07842	-0.737995	0.469354	0.868011	-6.05199
ENSG00000078246	TULP3	TUB like protein 3	7289		PF01167	protein_coding	chr12	Tub	1	675	669	712	662	664	685	700	698.001	574	670	719	677	-0.0162685	4.94112	-0.260786	0.797006	0.964452	-6.64106
ENSG00000078269	SYNJ2	synaptojanin 2	8871	3.1.3.36	PF02383	protein_coding	chr6		0	496.105	522.72	482.093	560.199	489.09	462.886	474.188	500.361	492.755	528.104	540.18	494.365	-0.0500627	4.51798	-0.785868	0.441441	0.858714	-6.29778
ENSG00000078295	ADCY2	adenylate cyclase 2	108	4.6.1.1	PF06327	protein_coding	chr5		0	2.54942	3.75807	1.00004	6.44573	4.52839	9.47339	1.17092	3.5509	4.46045	5.13337	2.37683	5.01959	0.378571	-2.43409	0.749758	0.462399	0.865416	-4.84929
ENSG00000078304	PPP2R5C	protein phosphatase 2 regulatory subunit B'gamma	5527		PF01603	protein_coding	chr14		0	3437.46	3391.2	3307.28	3208.51	3478.86	3141.2	3125.15	3354.21	3535.52	3088.55	3474.07	2928.05	-0.0341124	7.22404	-0.650548	0.522971	0.88709	-6.72524
ENSG00000078319	NA		NA			unprocessed_pseudogene	chr7		0	154.34	188.568	191.519	193.671	160.991	184.333	160.002	173.902	185.057	141.184	177.282	155.207	-0.121998	2.9676	-1.29132	0.211773	0.726449	-5.48826
ENSG00000078369	GNB1	G protein subunit beta 1	2782		PF00400	protein_coding	chr1		0	11162	10859.1	10935	11029	11160	11135	11134	11200	10677	10471	10714	10449	-0.0183508	8.9556	-0.513736	0.61324	0.915206	-6.96617
ENSG00000078399	HOXA9	homeobox A9	3205		PF04617	protein_coding	chr7	Homeobox	1	43.0439	46	34.783	39.7278	37.1028	30.7435	24.7013	38	32	47.6498	26.8587	42	-0.250882	0.740052	-1.42117	0.171148	0.692415	-4.85055
ENSG00000078401	EDN1	endothelin 1	1906		PF00322	protein_coding	chr6		0	87	57	67	55	115	180	165	127	60	117	82	61	0.68395	2.04127	2.45669	0.0235978	0.421804	-3.42822
ENSG00000078403	MLLT10	MLLT10 histone lysine methyltransferase DOT1L cofactor	8028			protein_coding	chr10	Others	1	659.027	651	646	581	612	628	658.011	650	637.999	623.546	725	570.767	0.00680907	4.85593	0.106223	0.916497	0.98719	-6.65672
ENSG00000078487	ZCWPW1	zinc finger CW-type and PWWP domain containing 1	55063		PF07496	protein_coding	chr7		0	65.5792	77.6641	72.0406	83	67.1297	75.1508	72.1279	63.0173	72.0701	60.0981	93.0305	80.2472	-0.0406516	1.74059	-0.318404	0.753582	0.952716	-5.94549
ENSG00000078589	P2RY10	P2Y receptor family member 10	27334		PF00001	protein_coding	chrX		0	2.4385	0	2	3	4.84547	2	1.23679	5.23935	4.52643	1.07102	2.88061	0	0.431129	-3.25076	0.614023	0.546336	0.893753	-4.81401
ENSG00000078596	ITM2A	integral membrane protein 2A	9452		PF04089	protein_coding	chrX		0	3	1	0	1	2	3	1	2	3	0	1	2	0.474999	-3.64682	0.730421	0.473865	0.869223	-4.74796
ENSG00000078618	NRDC	nardilysin convertase	4898		PF05193	protein_coding	chr1		0	2183.52	2283.01	2130.93	2124.37	2040.97	1914.96	1992.13	2151.34	2091.68	1989.69	2091.82	1769.74	-0.123428	6.55098	-2.36535	0.0285699	0.447841	-4.32282
ENSG00000078668	VDAC3	voltage dependent anion channel 3	7419		PF01459	protein_coding	chr8		0	1761	1896	1756	1721	1855	1554	1442	1686	1786	1426	1682	1567	-0.140034	6.24966	-2.13684	0.0455558	0.512789	-4.71542
ENSG00000078674	PCM1	pericentriolar material 1	5108		PF15717	protein_coding	chr8		0	1439.99	1425.06	1360	1258.01	1404.34	1255.08	1357	1455.28	1622.55	1254.16	1390.45	1138.21	-0.01795	5.9504	-0.243922	0.809853	0.966652	-6.77546
ENSG00000078687	TNRC6C	trinucleotide repeat containing adaptor 6C	57690		PF10427	protein_coding	chr17		0	140	137	146	108.002	93	104	109	109.539	124	146	135.016	118	-0.182747	2.4701	-1.51658	0.145504	0.66802	-5.09379
ENSG00000078699	CBFA2T2	CBFA2/RUNX1 partner transcriptional co-repressor 2	9139		PF08788	protein_coding	chr20		0	878.37	786.649	784.683	734.573	735.479	767.275	790.578	778.379	749	887.891	803.2	809.67	-0.0108594	5.17062	-0.172603	0.864752	0.977491	-6.69312
ENSG00000078747	ITCH	itchy E3 ubiquitin protein ligase	83737	6.3.2.19	PF00397	protein_coding	chr20		0	2305.98	2448.68	2283.92	2454.26	2332.78	2369.72	2686.62	2515.44	2555.01	2981.05	2748.83	2210.27	0.0974518	6.82026	1.4545	0.161802	0.685257	-5.85282
ENSG00000078795	PKD2L2	polycystin 2 like 2, transient receptor potential cation channel	27039		PF08016	protein_coding	chr5		0	0	2.03321	4.05278	0	2	1.00175	0	4.27605	3.87777	2.3144	0.528681	0	0.343717	-3.84447	0.432026	0.670488	0.930327	-4.80868
ENSG00000078804	TP53INP2	tumor protein p53 inducible nuclear protein 2	58476		PF14839	protein_coding	chr20		0	1582	1551	1612	1584	1928	1691	1727	1751	1498	1635	1524	1757	0.0890747	6.2306	1.45761	0.160952	0.68513	-5.78679
ENSG00000078808	SDF4	stromal cell derived factor 4	51150		PF13499	protein_coding	chr1		0	3010	2837.01	3034	2953	2987	2855.99	2772	2939	2901	2844	2810	3097	-0.029652	7.05377	-0.669605	0.511003	0.88488	-6.69515
ENSG00000078814	MYH7B	myosin heavy chain 7B	57644		PF02736	protein_coding	chr20		0	45	58	52	49.7085	32.0044	46.0001	55.0531	53.232	57	48	41.0098	50.0003	-0.113672	1.15308	-0.730465	0.473839	0.869223	-5.59775
ENSG00000078900	TP73	tumor protein p73	7161		PF00870	protein_coding	chr1	P53	1	132.619	125.231	139.083	131.857	89.9369	104	81	112.999	120.69	117.526	118.866	149.726	-0.262549	2.41919	-2.05578	0.0535179	0.531522	-4.26287
ENSG00000078902	TOLLIP	toll interacting protein	54472		PF00168	protein_coding	chr11		0	1282	1293	1323	1293	1234	1157	1159	1276	1321	1236	1277	1477	-0.0391675	5.85927	-0.649805	0.523441	0.887152	-6.57968
ENSG00000078967	UBE2D4	ubiquitin conjugating enzyme E2 D4 (putative)	51619	6.3.2.19	PF00179	protein_coding	chr7		0	354.405	333.043	321.324	342.454	368.135	412.083	382.593	419.666	338.081	329.836	376.395	326.725	0.122265	4.02581	1.54602	0.138263	0.661318	-5.3535
ENSG00000079101	CLUL1	clusterin like 1	27098		PF01093	protein_coding	chr18		0	0.0572486	1	4	4.30356	3	1	3	5	0	2	1	1.03546	-0.0209484	-3.42746	-0.0308006	0.975743	0.995956	-4.90161
ENSG00000079112	CDH17	cadherin 17	1015		PF00028	protein_coding	chr8		0	1	5	1	1	0	1	2.02412	1	1	3	2	1.67569	-0.263982	-3.57782	-0.45878	0.651492	0.925696	-4.84447
ENSG00000079134	THOC1	THO complex 1	9984		PF11957	protein_coding	chr18		0	251.999	261.628	229	266	221	260	243	270	305	274	264	267	0.0566566	3.55957	0.66954	0.511044	0.88488	-6.19307
ENSG00000079150	FKBP7	FKBP prolyl isomerase 7	51661		PF00254	protein_coding	chr2		0	55	46.0001	48	60.6045	38	48	41	50.9999	51	39.9999	28.9999	40	-0.320171	1.04618	-2.0407	0.0551297	0.533552	-4.0368
ENSG00000079156	OSBPL6	oxysterol binding protein like 6	114880		PF01237	protein_coding	chr2		0	36.0816	25.011	31.621	27.0749	25.0007	25	16	19	29.0005	15	17.0001	20	-0.539884	0.0971375	-2.73974	0.012861	0.358841	-2.77971
ENSG00000079215	SLC1A3	solute carrier family 1 member 3	6507		PF00375	protein_coding	chr5		0	145	143	138	153	108	147	125	145	183	195	239	233	0.195635	2.85504	1.11016	0.280504	0.776688	-5.64403
ENSG00000079246	XRCC5	X-ray repair cross complementing 5	7520		PF02735	protein_coding	chr2		0	6145	6750	6002	5909	6714	5881	5836	6170	6879	5488	6172	5423	-0.0344355	8.11673	-0.580067	0.568548	0.902372	-6.85501
ENSG00000079257	LXN	latexin	56925		PF06907	protein_coding	chr3		0	190.005	158	156	163	130	133	118	110	150	104	143	128	-0.39728	2.65937	-3.84524	0.00105766	0.174607	-0.750454
ENSG00000079277	MKNK1	MAPK interacting serine/threonine kinase 1	8569	2.7.11.1	PF00069	protein_coding	chr1		0	565.028	583.518	648.305	617.313	604.821	585.793	572.628	609.864	551.21	649.029	521.135	576.639	-0.0494789	4.7467	-0.747633	0.463651	0.866216	-6.36356
ENSG00000079308	TNS1	tensin 1	7145		PF00017	protein_coding	chr2		0	539.156	501	431.389	461.524	382.776	288.545	327.477	389.241	415.058	411.298	395.683	439.249	-0.349477	4.22327	-3.65791	0.00162765	0.204356	-1.35923
ENSG00000079313	REXO1	RNA exonuclease 1 homolog	57455	3.1.-.-	PF15870	protein_coding	chr19		0	1021.74	1007.43	1124.92	1182.18	1084.06	1171.63	1142.97	1118.8	971.713	1117.56	951.781	1124.99	0.000529073	5.62318	0.00786046	0.993809	0.998821	-6.76661
ENSG00000079332	SAR1A	secretion associated Ras related GTPase 1A	56681	3.6.5.-	PF00025	protein_coding	chr10		0	1239.23	1259.68	1189.73	1173.46	1233	1264.02	1231.57	1241.9	1284.14	1212.58	1245.33	1149.14	0.0192568	5.80334	0.398537	0.694588	0.93728	-6.70549
ENSG00000079335	CDC14A	cell division cycle 14A	8556	3.1.3.48	PF00782	protein_coding	chr1		0	961	972.939	934.228	816.965	897.99	985	924	990.919	977	881.97	940.95	885	0.0228481	5.40328	0.387476	0.702623	0.939604	-6.66044
ENSG00000079337	RAPGEF3	Rap guanine nucleotide exchange factor 3	10411		PF00027	protein_coding	chr12		0	218.831	205.104	219.808	269	198.765	268.983	274.643	256.483	244	362.694	243.069	326	0.236822	3.53068	1.83655	0.0816529	0.592416	-4.81263
ENSG00000079385	CEACAM1	CEA cell adhesion molecule 1	634		PF07686	protein_coding	chr19		0	333.007	343.184	342.042	376.053	277.016	330.042	310.949	303.116	345.038	453.105	462.069	467.027	0.0524077	4.02402	0.406537	0.688799	0.935997	-6.43106
ENSG00000079387	SENP1	SUMO specific peptidase 1	29843			protein_coding	chr12		0	1366.58	1303	1229	1189	1105	1014	1180	1197	1287	1151	1230	992.66	-0.156049	5.75034	-2.31091	0.0319791	0.463957	-4.34291
ENSG00000079393	DUSP13	dual specificity phosphatase 13	51207		PF00782	protein_coding	chr10		0	16	13	13	19	16	14	10	18	7.00001	4	6	19	-0.513884	-0.840265	-1.5364	0.140595	0.663589	-4.46967
ENSG00000079432	CIC	capicua transcriptional repressor	23152		PF00505	protein_coding	chr19	HMG	1	3274	3000	3121	3094	3022	2712.99	2935	3134.01	2816	3122	2820	3303	-0.0687284	7.10521	-1.27662	0.216811	0.729172	-6.11767
ENSG00000079435	LIPE	lipase E, hormone sensitive type	3991	3.1.1.79	PF07859	protein_coding	chr19		0	122.838	122	131	123.348	123	104	115	102	104.485	133.593	102	126.859	-0.139717	2.41877	-1.37686	0.184244	0.703055	-5.2626
ENSG00000079459	FDFT1	farnesyl-diphosphate farnesyltransferase 1	2222	2.5.1.21		protein_coding	chr8		0	5751.29	6158.37	6190.01	6260	5349.01	5029.65	4953	5257	5292.99	5025.99	5377	5963	-0.207922	7.97605	-4.31309	0.000359821	0.112031	-0.239529
ENSG00000079462	PAFAH1B3	platelet activating factor acetylhydrolase 1b catalytic subunit 3	5050	3.1.1.47	PF13472	protein_coding	chr19		0	879.956	877.949	959.273	827.767	899.584	910.907	862.251	828.075	793.667	680.952	732.149	763.481	-0.137043	5.2421	-1.86155	0.077892	0.582699	-5.07317
ENSG00000079482	OPHN1	oligophrenin 1	4983		PF00169	protein_coding	chrX		0	1077.64	1147.85	1085.86	1068.52	1264.41	1066.41	1052.98	1059.36	1215.97	911.205	1134.95	992.255	-0.0175671	5.62812	-0.246115	0.808179	0.96602	-6.73663
ENSG00000079616	KIF22	kinesin family member 22	3835		PF00225	protein_coding	chr16		0	1724	1737	1843.98	1721.68	1670	1520.07	1494.6	1573.49	1598.28	1390.5	1503.04	1543.99	-0.194987	6.19155	-3.82573	0.0011063	0.174607	-1.19254
ENSG00000079691	CARMIL1	capping protein regulator and myosin 1 linker 1	55604		PF13516	protein_coding	chr6		0	741	833	700	739	767	722	731	750	752	757	724	733	-0.0200448	5.08482	-0.360725	0.722205	0.943696	-6.63001
ENSG00000079739	PGM1	phosphoglucomutase 1	5236	5.4.2.2	PF00408	protein_coding	chr1		0	1400.01	1404	1381	1336.97	1187	1167	1223.95	1234	1257	1270	1251.98	1294	-0.161296	5.86685	-3.38632	0.00303057	0.230068	-2.13791
ENSG00000079785	DDX1	DEAD-box helicase 1	1653		PF00271	protein_coding	chr2		0	1562	1547	1425	1448	1644	1397	1334	1519	1757	1235	1431	1326	-0.0477295	6.05699	-0.62854	0.536983	0.891646	-6.61656
ENSG00000079805	DNM2	dynamin 2	1785	3.6.5.5	PF00169	protein_coding	chr19		0	2367.08	2400.33	2354.02	2425.41	2359.71	2146.05	2086.5	2252.83	2262.62	2014.75	2111.31	2509.18	-0.109879	6.69087	-2.00827	0.0587466	0.543017	-4.98604
ENSG00000079819	EPB41L2	erythrocyte membrane protein band 4.1 like 2	2037		PF05902	protein_coding	chr6		0	650.014	655.078	660.055	746.879	657.14	682.074	657.012	618.999	730	687	678.096	637.094	-0.0205593	4.9332	-0.336761	0.739914	0.948131	-6.61674
ENSG00000079950	STX7	syntaxin 7	8417		PF05739	protein_coding	chr6		0	475.096	447.107	462.718	439.353	501.54	536.424	557.41	517.433	496.074	482.198	550.092	477.036	0.172132	4.49187	2.73118	0.0131028	0.361688	-3.34754
ENSG00000079974	RABL2B	RAB, member of RAS oncogene family like 2B	11158		PF00071	protein_coding	chr22		0	565.702	512.072	472.566	480.719	459.354	474.267	439.07	522.849	456.624	418.731	454.05	447.941	-0.145064	4.43221	-2.11606	0.0474873	0.517533	-4.52647
ENSG00000079999	KEAP1	kelch like ECH associated protein 1	9817		PF00651	protein_coding	chr19		0	2366.05	2381	2340	2186	2178	1939	1944	1969	2196	1771	1903	2007	-0.224581	6.5717	-4.07906	0.000616946	0.132865	-0.655551
ENSG00000080007	DDX43	DEAD-box helicase 43	55510		PF00271	protein_coding	chr6		0	0	0	0	1.1249	1	1.12518	3	0	1	3	1	1	1.28108	-4.17784	1.79328	0.0885391	0.601195	-4.30825
ENSG00000080031	PTPRH	protein tyrosine phosphatase receptor type H	5794		PF00102	protein_coding	chr19		0	490	495	517	549.124	484	660.385	680.226	560	508	716.871	607	675.557	0.241149	4.70613	2.46837	0.0230237	0.41985	-3.89519
ENSG00000080189	SLC35C2	solute carrier family 35 member C2	51006		PF03151	protein_coding	chr20		0	2006.02	1980.02	1968	1964.44	2101.93	1890	1967.44	2042	2023.68	1899	1796.69	1881	-0.024112	6.47837	-0.492467	0.627918	0.919329	-6.74017
ENSG00000080200	CRYBG3	crystallin beta-gamma domain containing 3	131544		PF00652	protein_coding	chr3		0	417.146	472.819	451.633	414.942	403.688	353.792	397.466	458.874	488.73	489.074	481.434	385.024	-0.0313572	4.30027	-0.354678	0.726658	0.944395	-6.5082
ENSG00000080224	EPHA6	EPH receptor A6	285220	2.7.10.1	PF14575	protein_coding	chr3		0	1	3	3	1	6	5	4	3	3	7	5	5	1.1475	-2.49455	2.56709	0.0186688	0.404394	-3.52164
ENSG00000080293	SCTR	secretin receptor	6344		PF02793	protein_coding	chr2		0	2	2	3	2	2.52439	4	6	7	2	3	1	7	0.554696	-2.64345	1.10131	0.284243	0.778766	-4.64987
ENSG00000080298	RFX3	regulatory factor X3	5991		PF04589	protein_coding	chr9	RFX	1	92	113	88	67	129	104	84	127	95	69	103	72	0.109563	2.09183	0.639098	0.530236	0.889701	-5.86939
ENSG00000080345	RIF1	replication timing regulatory factor 1	55183		PF12231	protein_coding	chr2		0	993.008	1011	871.043	861.764	899.014	781	794.001	956	1006.01	898.101	911.001	681.016	-0.116681	5.32988	-1.3605	0.189274	0.706301	-5.81843
ENSG00000080371	RAB21	RAB21, member RAS oncogene family	23011		PF00071	protein_coding	chr12		0	1358.15	1304.31	1278.7	1239	1407.8	1184.41	1175.63	1315.08	1417.68	1200.13	1245.1	1208.98	-0.0326662	5.85987	-0.542636	0.593562	0.909191	-6.64465
ENSG00000080493	SLC4A4	solute carrier family 4 member 4	8671		PF07565	protein_coding	chr4		0	62	44	42	58	61	47	57	65	47	61	68	49	0.148137	1.3219	0.960176	0.348785	0.814594	-5.43648
ENSG00000080503	SMARCA2	SWI/SNF related, matrix associated, actin dependent regulator of chromatin, subfamily a, member 2	6595		PF00439	protein_coding	chr9		0	383.02	418.068	355	375	403	391	378.805	404	453	382	494	373	0.0939022	4.18541	1.17868	0.252784	0.757232	-5.85325
ENSG00000080546	SESN1	sestrin 1	27244		PF04636	protein_coding	chr6		0	218	277	234	195	214.88	222.715	207.892	213	259	169	199.688	198	-0.131923	3.29833	-1.27241	0.218271	0.730167	-5.5828
ENSG00000080561	MID2	midline 2	11043		PF18568	protein_coding	chrX		0	118	111	121	120	87	118	96	114	140	166	113	111	-0.0189715	2.41255	-0.138349	0.891391	0.982388	-6.15042
ENSG00000080573	COL5A3	collagen type V alpha 3 chain	50509		PF01391	protein_coding	chr19		0	4	6	5	7	5	6	1	3	10	5	8	10	-0.0748026	-1.94743	-0.165945	0.869918	0.978283	-5.11402
ENSG00000080603	SRCAP	Snf2 related CREBBP activator protein	10847		PF00176	protein_coding	chr16		0	2457.98	2206.31	1934.2	1740.97	1918	1605.51	2128.13	2091.18	2414.22	2297.86	2129.8	1887.17	-0.0167292	6.54585	-0.177884	0.860659	0.976724	-6.85601
ENSG00000080608	PUM3	pumilio RNA binding family member 3	9933		PF08144	protein_coding	chr9		0	685	680	653	584	783	668	677	693	714	563	691	614	0.050078	4.92011	0.665523	0.513554	0.885448	-6.44335
ENSG00000080618	CPB2	carboxypeptidase B2	1361	3.4.17.20	PF00246	protein_coding	chr13		0	4	2	7	8	2	7	5	6	1	6	6	3	-0.223986	-2.23512	-0.477462	0.63837	0.922743	-5.00574
ENSG00000080644	CHRNA3	cholinergic receptor nicotinic alpha 3 subunit	1136		PF02931	protein_coding	chr15		0	10.0064	13	6.07788	8	6	4	4	3.01005	13	7.00027	10.082	9.03308	-0.468325	-1.53052	-1.32728	0.199829	0.716837	-4.60223
ENSG00000080802	CNOT4	CCR4-NOT transcription complex subunit 4	4850	6.3.2.19	PF00076	protein_coding	chr7		0	737.999	681.002	719.001	677.156	730.205	622	674.001	756.001	730.262	649.002	793	651.999	-0.010543	4.99509	-0.156704	0.877098	0.97918	-6.67109
ENSG00000080815	PSEN1	presenilin 1	5663	3.4.23.-	PF01080	protein_coding	chr14		0	1658	1679	1620	1686	1617	1664.02	1734	1718.05	1739	1690	1749	1624	0.0254865	6.25799	0.565416	0.578274	0.904464	-6.6748
ENSG00000080819	CPOX	coproporphyrinogen oxidase	1371	1.3.3.3	PF01218	protein_coding	chr3		0	402	448	517	451	463.938	486	491	509.941	492	452	433	436	0.0523983	4.402	0.726134	0.476429	0.869223	-6.31752
ENSG00000080822	CLDND1	claudin domain containing 1	56650		PF13903	protein_coding	chr3		0	1169	1228	1322.73	1357	1196.61	1263.7	1218	1273.21	1309	1302	1445	1110	-0.00715357	5.84605	-0.111236	0.912572	0.986307	-6.78737
ENSG00000080823	MOK	MOK protein kinase	5891		PF00069	protein_coding	chr14		0	349.05	342.544	357.008	332.534	305.071	401.589	391	368	352.058	468.267	413.379	429.356	0.168165	4.08865	1.80308	0.0869367	0.59743	-4.97633
ENSG00000080824	HSP90AA1	heat shock protein 90 alpha family class A member 1	3320		PF00183	protein_coding	chr14		0	23027.2	24613	24088.1	25126.5	24720.6	20909.6	21391.8	22000.2	24133.3	20312.3	20329.4	17357.4	-0.186287	9.98172	-2.83915	0.0103455	0.335203	-3.67356
ENSG00000080839	RBL1	RB transcriptional corepressor like 1	5933		PF01857	protein_coding	chr20		0	318.15	329.326	336.392	284.837	303.669	242.816	244.282	275.177	350.403	229.932	271	233.724	-0.249593	3.68515	-2.53102	0.0201615	0.408959	-3.63615
ENSG00000080845	DLGAP4	DLG associated protein 4	22839		PF03359	protein_coding	chr20		0	1185.54	1193.96	1296.91	1270.96	1466	1404.91	1503	1391	1284	1201	1115	1315.93	0.104094	5.88443	1.45809	0.160821	0.684908	-5.74689
ENSG00000080947	CROCCP3	CROCC pseudogene 3	114819			transcribed_unprocessed_pseudogene	chr1		0	20.9259	28.7089	14.0661	18.1494	19.4711	20.815	20.1353	25.2689	13.6056	17.6009	17.7919	18.2792	-0.0692012	-0.15881	-0.319993	0.752395	0.952354	-5.47633
ENSG00000080986	NDC80	NDC80 kinetochore complex component	10403		PF03801	protein_coding	chr18		0	1145	1131.17	1022.32	1061.55	1140.11	844.012	861.215	893.069	1183.87	890.505	936.08	761.043	-0.229389	5.47939	-2.50107	0.0214851	0.413473	-3.95078
ENSG00000081014	AP4E1	adaptor related protein complex 4 subunit epsilon 1	23431		PF01602	protein_coding	chr15		0	342.848	287.057	273.003	275.062	279.46	253.003	287.499	288.242	303.665	264.115	287.425	267.548	-0.0751224	3.69118	-0.966898	0.345499	0.813077	-5.98896
ENSG00000081019	RSBN1	round spermatid basic protein 1	54665			protein_coding	chr1		0	367	346	318	331	379	356	398	380	407	421	442	380	0.213425	4.097	2.96688	0.00779934	0.312521	-2.80108
ENSG00000081026	MAGI3	membrane associated guanylate kinase, WW and PDZ domain containing 3	260425		PF17820	protein_coding	chr1		0	577	584	520	565	550.999	534	553.003	612.001	606	525	584	433	-0.0371076	4.65129	-0.47053	0.643225	0.923622	-6.51919
ENSG00000081041	CXCL2	C-X-C motif chemokine ligand 2	2920		PF00048	protein_coding	chr4		0	10.4999	22	18	18.0001	55	35.5457	26	28	16	9	16	11	0.330592	-0.144343	0.841091	0.410548	0.843227	-5.18795
ENSG00000081051	AFP	alpha fetoprotein	174		PF00273	protein_coding	chr4		0	2	2	2	0	3	0	3	0	2	0	2	0	-0.459461	-4.0221	-0.629105	0.536621	0.891492	-4.7722
ENSG00000081052	COL4A4	collagen type IV alpha 4 chain	1286		PF01391	protein_coding	chr2		0	40	64	39	47	46	49.0001	61	56	45	63	59	44	0.167191	1.21112	1.03569	0.313087	0.797296	-5.34009
ENSG00000081059	TCF7	transcription factor 7	6932		PF00505	protein_coding	chr5	HMG	1	499	464.902	539.594	526.622	492.31	471.511	445.947	478	541.874	503	477	500.956	-0.0546846	4.49307	-0.83452	0.41415	0.845141	-6.25463
ENSG00000081087	OSTM1	osteoclastogenesis associated transmembrane protein 1	28962		PF09777	protein_coding	chr6		0	394.961	435.858	420.976	429	421	506.929	550.932	505.087	481.985	526.91	594.979	418.668	0.243683	4.42123	2.79069	0.0115063	0.346583	-3.21243
ENSG00000081138	CDH7	cadherin 7	1005		PF00028	protein_coding	chr18		0	14.0365	10.272	7.0366	4.10212	10.3679	4.01369	9.29417	11.0284	13.9134	9.19105	4	6.00712	-0.0492479	-1.38744	-0.131125	0.897027	0.983876	-5.23165
ENSG00000081154	PCNP	PEST proteolytic signal containing nuclear protein	57092		PF15473	protein_coding	chr3		0	2216	2243	2039	2138	2132	2276	2266	2171	2318	2195	2490	1895	0.0350791	6.642	0.592754	0.560195	0.899446	-6.69974
ENSG00000081177	EXD2	exonuclease 3'-5' domain containing 2	55218		PF01612	protein_coding	chr14		0	858.002	837.002	783.002	747.002	800.007	904.005	898.595	902.004	826.002	898.001	896.001	781.005	0.0972423	5.26185	1.58139	0.129959	0.653656	-5.49819
ENSG00000081181	ARG2	arginase 2	384	3.5.3.1	PF00491	protein_coding	chr14		0	377.506	369.442	383.081	391.314	370.263	448.757	424.971	372.341	353.713	392.473	435.346	395.227	0.0644032	4.15876	0.878156	0.390609	0.835101	-6.15149
ENSG00000081189	MEF2C	myocyte enhancer factor 2C	4208		PF12347	protein_coding	chr5	SRF	1	473	488	454	398	455	431	361	483	482	322	436	411	-0.109557	4.29153	-1.14237	0.267208	0.767361	-5.92479
ENSG00000081237	PTPRC	protein tyrosine phosphatase receptor type C	5788	3.1.3.48	PF12453	protein_coding	chr1		0	1.11284	0	0	0	0	1.10912	1	2	0	1	2.05746	20	1.43737	-4.0758	1.47088	0.157364	0.680391	-4.45215
ENSG00000081248	CACNA1S	calcium voltage-gated channel subunit alpha1 S	779		PF00520	protein_coding	chr1		0	8	9	2	2	11	4	3	4	6	2	2	5	-0.0623154	-2.25298	-0.128542	0.899044	0.983876	-5.06206
ENSG00000081277	PKP1	plakophilin 1	5317		PF00514	protein_coding	chr1		0	9	5	11	8	3	6.99999	2	4	5	4	9	3	-0.84344	-1.94004	-2.38408	0.027477	0.445473	-3.45572
ENSG00000081307	UBA5	ubiquitin like modifier activating enzyme 5	79876		PF00899	protein_coding	chr3		0	861.319	877.647	842.118	829.327	855.821	906.539	904.784	911.132	966.478	793.479	952.18	838.145	0.0603876	5.31959	1.03727	0.312371	0.79674	-6.18297
ENSG00000081320	STK17B	serine/threonine kinase 17b	9262		PF00069	protein_coding	chr2		0	619	647	609	618.318	655.968	624	678.88	717.73	684	631.361	604.636	503.259	0.0247091	4.84422	0.32298	0.750167	0.951969	-6.60598
ENSG00000081377	CDC14B	cell division cycle 14B	8555	3.1.3.48	PF00782	protein_coding	chr9		0	2477.39	2437.53	2211.2	2275.62	2189.03	2185.4	2345.84	2463.5	2167.63	2278.47	2330.48	2077.45	-0.0611438	6.6998	-1.17322	0.254914	0.759667	-6.19852
ENSG00000081386	ZNF510	zinc finger protein 510	22869		PF00096	protein_coding	chr9	zf-C2H2	1	240	255	232	256	220	278	257	274	263	288	261	231	0.0706121	3.53303	0.847756	0.406915	0.843138	-6.05222
ENSG00000081479	LRP2	LDL receptor related protein 2	4036		PF12662	protein_coding	chr2		0	34	31	28.0001	26	26	32	31	27	31	31	23.0008	30	-0.0443539	0.425494	-0.275611	0.785762	0.962156	-5.62702
ENSG00000081665	ZNF506	zinc finger protein 506	440515		PF01352	protein_coding	chr19	zf-C2H2	1	244.756	212.806	226.936	247.915	256.205	218.175	263.297	250.497	266.962	311.513	300.293	235.128	0.165659	3.5187	1.74773	0.0963259	0.616361	-4.95449
ENSG00000081692	JMJD4	jumonji domain containing 4	65094		PF02373	protein_coding	chr1		0	401.757	386.587	413.742	362.147	331.201	375.551	343.921	403.859	364.431	246.148	345.899	335.462	-0.199169	4.0215	-2.08389	0.0506245	0.527937	-4.51798
ENSG00000081721	DUSP12	dual specificity phosphatase 12	11266		PF00782	protein_coding	chr1		0	498	540	405	396.495	457	412	435	430	499	358.999	403	400.127	-0.110086	4.3038	-1.21596	0.238595	0.747151	-5.84356
ENSG00000081760	AACS	acetoacetyl-CoA synthetase	65985	6.2.1.16	PF00501	protein_coding	chr12		0	897.78	862.055	830.759	867.048	775.042	806.288	818.276	806.295	862.776	811.666	810.022	830.759	-0.0855357	5.24196	-1.67915	0.109163	0.630496	-5.35857
ENSG00000081791	DELE1	DAP3 binding cell death enhancer 1	9812		PF08238	protein_coding	chr5		0	1466	1596	1525	1549	1549	1409	1470	1443	1510	1409	1421	1448	-0.0748488	6.07611	-1.58434	0.129288	0.653656	-5.59714
ENSG00000081803	CADPS2	calcium dependent secretion activator 2	93664		PF06292	protein_coding	chr7		0	464	466	376	359	356	321	289	407	523	360	435	358	-0.139735	4.1429	-1.16155	0.259513	0.762265	-5.87886
ENSG00000081818	PCDHB4	protocadherin beta 4	56131		PF16492	protein_coding	chr5		0	15.0434	14.2009	16	12	9.08762	17.0414	10	8.01384	13.0548	14.0291	13.0742	13.0985	-0.254413	-0.744956	-1.08011	0.293344	0.784625	-4.92369
ENSG00000081842	PCDHA6	protocadherin alpha 6	56142		PF00028	protein_coding	chr5		0	4.70373	16.1073	6.58419	0	2.62422	6.70029	5.08318	1.35536	8.6714	11.2463	3.38599	11.9282	0.455065	-2.08519	0.642316	0.528188	0.889052	-4.93447
ENSG00000081853	PCDHGA2	protocadherin gamma subfamily A, 2	56113		PF15974	protein_coding	chr5		0	5.28182	1.00212	2	3.68357	3.70505	3.73437	1.84514	1.84091	1	5	1	1	-0.273967	-3.01325	-0.538436	0.596402	0.910308	-4.88388
ENSG00000081870	HSPB11	heat shock protein family B (small) member 11	51668		PF00754	protein_coding	chr1		0	414.22	442.236	362.315	341.172	459	364	370	379.45	416.009	315.076	388.306	391.164	-0.0177164	4.13278	-0.198755	0.844523	0.975091	-6.52078
ENSG00000081913	PHLPP1	PH domain and leucine rich repeat protein phosphatase 1	23239		PF13516	protein_coding	chr18		0	530.26	532.292	570.511	604.034	526.114	507.238	564.218	529.15	598.771	676.283	665.495	621.333	0.0610501	4.71042	0.749085	0.462795	0.865768	-6.35125
ENSG00000081923	ATP8B1	ATPase phospholipid transporting 8B1	5205		PF16209	protein_coding	chr18		0	2026.61	2020.38	2118.42	2096.44	2021.86	1911.41	2159.57	1987.85	2200.63	2040.95	2092.82	1801.65	-0.0302099	6.53524	-0.566797	0.577354	0.904373	-6.70606
ENSG00000081985	IL12RB2	interleukin 12 receptor subunit beta 2	3595		PF00041	protein_coding	chr1		0	5	2	3	5	3	6	2	5	1.01601	2	4.02735	6.00249	-0.125738	-2.5292	-0.277268	0.784508	0.961896	-5.00236
ENSG00000082014	SMARCD3	SWI/SNF related, matrix associated, actin dependent regulator of chromatin, subfamily d, member 3	6604		PF02201	protein_coding	chr7		0	410	400	478	419.999	411	418.891	433	369	423	437	425	461	-0.016131	4.2687	-0.228077	0.821974	0.969909	-6.53962
ENSG00000082068	WDR70	WD repeat domain 70	55100		PF00400	protein_coding	chr5		0	418.001	477.307	473.765	428.66	467.004	554	454	484	532.005	397	466	421	0.0641839	4.39697	0.778312	0.445777	0.859721	-6.27662
ENSG00000082074	FYB1	FYN binding protein 1	2533		PF14603	protein_coding	chr5		0	703	663	689	810	689	843	820	799	749	985	942	837	0.212726	5.16605	2.48936	0.0220247	0.415349	-3.91841
ENSG00000082146	STRADB	STE20 related adaptor beta	55437		PF00069	protein_coding	chr2		0	299.789	285.74	295	318	320.765	321	318.777	288.46	314.853	309.609	323	300.454	0.0581277	3.81017	0.877032	0.391204	0.835224	-6.08537
ENSG00000082153	BZW1	basic leucine zipper and W2 domains 1	9689			protein_coding	chr2		0	5471.49	5331.43	5035.41	4951.73	4831.69	3866.38	3893.67	4394.38	5832.69	4258.57	5071.68	4240.43	-0.204744	7.74914	-2.4875	0.0221116	0.415349	-4.20277
ENSG00000082196	C1QTNF3	C1q and TNF related 3	114899		PF00386	protein_coding	chr5		0	34.3985	40.8604	34.6191	36	30.8157	45.5752	39.4831	35.335	35.3061	34.5656	19.4878	23.2369	-0.185715	0.624442	-0.944886	0.356341	0.817215	-5.31318
ENSG00000082212	ME2	malic enzyme 2	4200	1.1.1.38	PF03949	protein_coding	chr18		0	953.651	1055.82	1064.88	1054.39	1011.73	1096.57	1025.24	965.41	965.179	1017.41	1049.53	935.523	-0.0348551	5.53065	-0.621849	0.541283	0.892889	-6.55796
ENSG00000082213	C5orf22	chromosome 5 open reading frame 22	55322		PF12640	protein_coding	chr5		0	842	848	796	885.951	846.771	863.999	900	871	807	883.897	913	702.999	0.00544887	5.26592	0.0818182	0.93563	0.990262	-6.71751
ENSG00000082258	CCNT2	cyclin T2	905			protein_coding	chr2		0	535	589	512.001	482	494	506	588	564.999	598	480.999	568	447.001	-0.000348813	4.58885	-0.00430929	0.996606	0.999288	-6.62063
ENSG00000082269	FAM135A	family with sequence similarity 135 member A	57579		PF12394	protein_coding	chr6		0	317.01	319.006	302.01	329	297.453	273.564	275.536	289.92	361.006	376.004	382.016	291.007	-0.00609316	3.84791	-0.0626978	0.950649	0.991638	-6.48272
ENSG00000082397	EPB41L3	erythrocyte membrane protein band 4.1 like 3	23136		PF04382	protein_coding	chr18		0	1	0	1	2	1	2	0	0	4	2	2	4	0.488259	-3.75893	0.668272	0.511836	0.8851	-4.75815
ENSG00000082438	COBLL1	cordon-bleu WH2 repeat protein like 1	22837		PF09469	protein_coding	chr2		0	1265.02	1157.71	1131	1088	1109.01	1119	1215.01	1218.03	1217	1139.01	1241	1093.01	0.0101961	5.72874	0.182548	0.857047	0.976424	-6.76179
ENSG00000082458	DLG3	discs large MAGUK scaffold protein 3	1741		PF00625	protein_coding	chrX		0	1470	1640	1500	1549	1496	1434	1645	1518	1637	1539	1612	1444	-0.000664402	6.13039	-0.0125293	0.990131	0.998002	-6.82618
ENSG00000082482	KCNK2	potassium two pore domain channel subfamily K member 2	3776		PF07885	protein_coding	chr1		0	57	55	49	46.0063	48	32	30	39.0044	58	40	55	36	-0.321454	1.03087	-1.87526	0.0758951	0.577506	-4.29072
ENSG00000082497	SERTAD4	SERTA domain containing 4	56256		PF06031	protein_coding	chr1		0	347.74	340.199	340	304.119	296.547	267.599	279.784	275.609	287	367.687	334.198	298.642	-0.152787	3.8211	-1.80499	0.0866269	0.59743	-4.94404
ENSG00000082512	TRAF5	TNF receptor associated factor 5	7188		PF02176	protein_coding	chr1		0	157.579	164.067	120.101	130.068	124	159.945	148.212	148.969	147.006	121	160.004	119.226	-0.017649	2.68381	-0.155629	0.877934	0.97925	-6.21311
ENSG00000082515	MRPL22	mitochondrial ribosomal protein L22	29093		PF00237	protein_coding	chr5		0	575.049	629	666	579.079	673.024	630	623.059	680.965	656.898	452.001	620.959	612.938	0.00717508	4.80434	0.0821755	0.935349	0.990262	-6.65101
ENSG00000082516	GEMIN5	gem nuclear organelle associated protein 5	25929		PF12894	protein_coding	chr5		0	740	741	687	748	766	692	783	746	790	694	749	572	-0.01658	5.04193	-0.222349	0.826367	0.970621	-6.66538
ENSG00000082641	NFE2L1	nuclear factor, erythroid 2 like 1	4779		PF03131	protein_coding	chr17	TF_bZIP	1	4078.01	4187	4236	4306	4616	4581.99	4787	4492	4557	4528.01	4400	4334.99	0.109598	7.65285	2.70679	0.0138164	0.369016	-3.74547
ENSG00000082684	SEMA5B	semaphorin 5B	54437		PF00090	protein_coding	chr3		0	3	1.00036	5.00006	6.00094	3.00022	1	5	2.01438	3.02146	5.0037	0	1.00228	-0.632506	-2.99092	-1.08131	0.29282	0.784191	-4.66373
ENSG00000082701	GSK3B	glycogen synthase kinase 3 beta	2932	2.7.11.26	PF00069	protein_coding	chr3		0	1701	1734	1599	1677	1735.08	1757	1763	1791	1654	1777	1634.76	1598	0.0291341	6.27468	0.589999	0.562003	0.900178	-6.662
ENSG00000082781	ITGB5	integrin subunit beta 5	3693		PF08725	protein_coding	chr3		0	2095	2202	2301	2406	2142.07	2320.98	2349	2351.1	2285.29	2249	2074	2255	0.00125269	6.67872	0.0244461	0.980747	0.997042	-6.88569
ENSG00000082805	ERC1	ELKS/RAB6-interacting/CAST family member 1	23085		PF10174	protein_coding	chr12		0	902.187	894.999	838.192	877.308	845	820	923.999	952.061	958.5	871.018	910.018	800.02	0.00810738	5.3271	0.136044	0.893189	0.982728	-6.71919
ENSG00000082898	XPO1	exportin 1	7514		PF08767	protein_coding	chr2		0	5435.16	5518.75	4896.42	4875.73	4779.85	4184.54	4590	4838.55	5515.75	4614.13	5105.62	4030.29	-0.143393	7.78445	-2.14506	0.0448118	0.512282	-4.85018
ENSG00000082996	RNF13	ring finger protein 13	11342		PF02225	protein_coding	chr3		0	1381.99	1393	1333.99	1233.99	1373.99	1316	1407	1466	1422	1214	1460	1122	0.00800098	5.93076	0.117757	0.907471	0.985039	-6.79585
ENSG00000083067	TRPM3	transient receptor potential cation channel subfamily M member 3	80036		PF16519	protein_coding	chr9		0	2	2	4.0167	2	1	0	0	0	1	2	1.0043	0	-1.65151	-4.0223	-3.04778	0.00651178	0.292719	-3.32042
ENSG00000083093	PALB2	partner and localizer of BRCA2	79728		PF16756	protein_coding	chr16		0	784	815	722	758	717.045	735	698	757.019	798	657	693	711	-0.0964756	5.06656	-1.62482	0.120342	0.642773	-5.41731
ENSG00000083097	DOP1A	DOP1 leucine zipper like protein A	23033		PF04118	protein_coding	chr6		0	118.986	124.017	117.252	107.075	117.122	92.0824	99.0026	127.44	145.819	109.743	134.995	113.215	-0.0062651	2.41131	-0.0531127	0.958185	0.993331	-6.15732
ENSG00000083099	LYRM2	LYR motif containing 2	57226		PF05347	protein_coding	chr6		0	442.179	464.173	410.862	379.583	407.674	428.07	375.348	440.826	445.959	340.003	391.692	357.651	-0.0933192	4.20708	-1.15379	0.262609	0.764233	-5.89645
ENSG00000083123	BCKDHB	branched chain keto acid dehydrogenase E1 subunit beta	594	1.2.4.4	PF02780	protein_coding	chr6		0	563.116	599.055	505.429	510.759	576.498	495.98	453.919	525.446	560.915	430.392	541.169	463.637	-0.110282	4.55633	-1.37546	0.184671	0.703846	-5.6894
ENSG00000083168	KAT6A	lysine acetyltransferase 6A	7994		PF00628	protein_coding	chr8		0	997.157	1100.51	988.519	994.033	933.096	834.003	1001.42	1010.07	1028.36	1172.02	1009.77	965.127	-0.0423112	5.50868	-0.599228	0.555957	0.896878	-6.56961
ENSG00000083223	TUT7	terminal uridylyl transferase 7	79670		PF03828	protein_coding	chr9		0	275	316	318	285	309	286	323	304	352	353	347	319	0.116835	3.84222	1.51309	0.146382	0.66906	-5.36512
ENSG00000083290	ULK2	unc-51 like autophagy activating kinase 2	9706	2.7.11.1	PF00069	protein_coding	chr17		0	177.766	164.848	143.047	213.01	189.737	193.072	235.078	204.348	170	275.102	209.927	151.557	0.213016	3.12282	1.55494	0.136128	0.66041	-5.15298
ENSG00000083307	GRHL2	grainyhead like transcription factor 2	79977		PF04516	protein_coding	chr8	CP2	1	1647.01	1742	1536	1442	1633.01	1446	1582.03	1604	1652.04	1576	1604	1468.33	-0.017981	6.16438	-0.320721	0.751852	0.952027	-6.7774
ENSG00000083312	TNPO1	transportin 1	3842		PF03810	protein_coding	chr5		0	5394.98	5508.99	4993.59	5119.95	5406.57	4802.54	5493.19	5749.21	5791.42	4856.22	5649.9	4412.99	-0.00157093	7.90036	-0.0244078	0.980777	0.997042	-7.00763
ENSG00000083444	PLOD1	procollagen-lysine,2-oxoglutarate 5-dioxygenase 1	5351	1.14.11.4	PF03171	protein_coding	chr1		0	1163.02	1202	1157	1064.06	1019	979.018	916.022	1036	1132.01	1025.13	1104	1200	-0.12902	5.61939	-1.96807	0.0635246	0.554341	-4.94082
ENSG00000083454	P2RX5	purinergic receptor P2X 5	5026			protein_coding	chr17		0	198.138	182.083	191.639	202.406	188.699	246.965	233.691	203.713	194.043	241.965	219.203	245.012	0.187854	3.26771	2.00884	0.0586818	0.543017	-4.48151
ENSG00000083457	ITGAE	integrin subunit alpha E	3682		PF00357	protein_coding	chr17		0	132	138.977	141.862	125.091	114.015	133.082	113.083	133.166	119	98.0145	149.498	133	-0.125243	2.53449	-1.17482	0.25429	0.759032	-5.52619
ENSG00000083520	DIS3	DIS3 homolog, exosome endoribonuclease and 3'-5' exoribonuclease	22894	3.1.13.-	PF00773	protein_coding	chr13		0	1597.32	1643.95	1458.25	1649.59	1680.39	1664.42	1564.53	1644.49	1758.47	1600.59	1740.48	1441.28	0.0427145	6.20261	0.74661	0.464254	0.866619	-6.54713
ENSG00000083535	PIBF1	progesterone immunomodulatory binding factor 1	10464			protein_coding	chr13		0	270	281	274	289	319	322	348	311	318	309	341	273	0.185711	3.7905	2.52438	0.0204479	0.409842	-3.64254
ENSG00000083544	TDRD3	tudor domain containing 3	81550		PF00567	protein_coding	chr13		0	366	392	350.252	398.048	383.027	418.001	397.041	360	361	419	422.752	359.023	0.0481099	4.13203	0.667908	0.512063	0.885246	-6.3098
ENSG00000083635	NUFIP1	nuclear FMR1 interacting protein 1	26747		PF12171	protein_coding	chr13		0	271	274	277	294	298	298	314	274	272	242	296	243	-0.00257687	3.66723	-0.0317669	0.974983	0.995896	-6.44684
ENSG00000083642	PDS5B	PDS5 cohesin associated factor B	23047			protein_coding	chr13		0	531.105	574	534.921	526.253	499.257	453.634	494.001	524	561	569	648.67	491.007	-0.0390207	4.5986	-0.491428	0.62864	0.919479	-6.50037
ENSG00000083720	OXCT1	3-oxoacid CoA-transferase 1	5019	2.8.3.5	PF01144	protein_coding	chr5		0	381.702	332	359	367	395.802	373	401	346.736	392	333.86	399.901	297.687	0.0241359	4.05074	0.29017	0.774766	0.958339	-6.47969
ENSG00000083750	RRAGB	Ras related GTP binding B	10325		PF04670	protein_coding	chrX		0	231	255	242	221	195	272	225	277	287	181	241	239	-0.00135841	3.43341	-0.0122611	0.990343	0.998072	-6.39675
ENSG00000083799	CYLD	CYLD lysine 63 deubiquitinase	1540	3.1.2.15	PF00443	protein_coding	chr16		0	348.702	332.026	320.009	314	321.008	305	325	321.796	359.239	326.001	359.467	312.073	-0.00194013	3.9034	-0.0282766	0.97773	0.996894	-6.4952
ENSG00000083807	SLC27A5	solute carrier family 27 member 5	10998	6.2.1.7	PF00501	protein_coding	chr19		0	229.877	213.687	210.083	181.042	171.407	181.174	176.081	197.41	172.154	190.401	179.971	223.177	-0.162789	3.13803	-1.80328	0.0869037	0.59743	-4.81363
ENSG00000083812	ZNF324	zinc finger protein 324	25799		PF00096	protein_coding	chr19	zf-C2H2	1	371.864	403.307	347.185	365.185	295.605	321.709	333.633	379.074	337.241	373.2	359.646	411.934	-0.0870725	4.02374	-1.05325	0.305171	0.791022	-5.96986
ENSG00000083814	ZNF671	zinc finger protein 671	79891		PF00096	protein_coding	chr19	zf-C2H2	1	6	5	8	7	6	9	5	7	7	10	5	8	0.105142	-1.59788	0.350145	0.730004	0.945787	-5.13734
ENSG00000083817	ZNF416	zinc finger protein 416	55659		PF00096	protein_coding	chr19	zf-C2H2	1	113.882	98	94	98	104	89	101	112	112	88	103	93	-0.0125868	2.19555	-0.119705	0.905948	0.984643	-6.09942
ENSG00000083828	ZNF586	zinc finger protein 586	54807		PF01352	protein_coding	chr19	zf-C2H2	1	147.006	144.186	132.017	143.226	100.048	147.382	113.072	126.657	149.456	121.227	145.006	134.235	-0.138926	2.60015	-1.27358	0.217867	0.730167	-5.42902
ENSG00000083838	ZNF446	zinc finger protein 446	55663		PF02023	protein_coding	chr19	zf-C2H2	1	319.528	289.742	338.263	338.69	298.611	317.507	310.311	296.681	299.284	295.672	320.09	396.112	-0.0257415	3.85421	-0.309354	0.760351	0.95524	-6.43836
ENSG00000083844	ZNF264	zinc finger protein 264	9422		PF00096	protein_coding	chr19	zf-C2H2	1	243.285	240.447	194.251	231.197	257.043	261.593	269.66	221.135	235.65	256.68	217.319	265.755	0.126321	3.45335	1.42916	0.168868	0.69045	-5.40002
ENSG00000083845	RPS5	ribosomal protein S5	6193		PF00177	protein_coding	chr19		0	7640	7676.99	7855	7610.03	8458	8282	8473.02	7864.01	8234	6830.99	6950	7240	0.012136	8.46098	0.210417	0.835537	0.972912	-7.03574
ENSG00000083857	FAT1	FAT atypical cadherin 1	2195		PF02210	protein_coding	chr4		0	3490	3513	3482	3501	3507	3675	4018	4184.99	3701	4646	3849	3848	0.162132	7.42316	2.65577	0.0154302	0.382679	-3.82653
ENSG00000083896	YTHDC1	YTH domain containing 1	91746		PF04146	protein_coding	chr4		0	1180.06	1259.36	1136	1124.05	1165	1184	1205	1164	1180	1118	1257.63	1041	-0.0143833	5.731	-0.260256	0.797409	0.964452	-6.74521
ENSG00000083937	CHMP2B	charged multivesicular body protein 2B	25978		PF03357	protein_coding	chr3		0	1611	1525	1552	1540	1564	1638	1610	1641	1647	1343	1662	1242	-0.0205019	6.13408	-0.286383	0.777621	0.959262	-6.78488
ENSG00000084070	SMAP2	small ArfGAP2	64744		PF01412	protein_coding	chr1		0	658	692	631	659	716	656	642	633.999	703	648	660	663	0.0101071	4.91652	0.181253	0.85805	0.976433	-6.65437
ENSG00000084072	PPIE	peptidylprolyl isomerase E	10450	5.2.1.8	PF00160	protein_coding	chr1		0	1088	1170.31	1056.96	1113.27	1119.62	1069.68	1073.91	1079.05	1067.38	985.988	975.102	933.99	-0.0952095	5.59191	-1.66183	0.112626	0.633138	-5.42803
ENSG00000084073	ZMPSTE24	zinc metallopeptidase STE24	10269		PF01435	protein_coding	chr1		0	2333.02	2291	2148	2115	2206	1895	1948	2213	2457	1910.04	2242	1834	-0.0960157	6.59564	-1.39177	0.179748	0.699155	-5.92039
ENSG00000084090	STARD7	StAR related lipid transfer domain containing 7	56910		PF01852	protein_coding	chr2		0	5530.39	5329.4	4893.35	4809.66	5334.43	4876.4	5091.09	5269.24	5246.76	5061.96	4669.77	4266.32	-0.0486629	7.83616	-0.842258	0.40991	0.843224	-6.64008
ENSG00000084092	NOA1	nitric oxide associated 1	84273		PF01926	protein_coding	chr4		0	575	582	607	619	587	671	646	582	581	727	583	643	0.069994	4.80901	1.00202	0.328673	0.808017	-6.14586
ENSG00000084093	REST	RE1 silencing transcription factor	5978			protein_coding	chr4	zf-C2H2	1	530	529	486	481	513	434	471	533	509	529	548	508	-0.00543463	4.52388	-0.0795677	0.937396	0.990264	-6.60695
ENSG00000084110	HAL	histidine ammonia-lyase	3034	4.3.1.3	PF00221	protein_coding	chr12		0	49	81	79	90	53	90	77	75.9999	60	127	118	122	0.239936	1.90122	1.05527	0.304271	0.790494	-5.47641
ENSG00000084112	SSH1	slingshot protein phosphatase 1	54434		PF08766	protein_coding	chr12		0	5178.27	5453.68	5365.97	5638.29	5003.98	6081.49	6898.25	6212.12	5431.56	7094.71	5851.04	5502.08	0.142533	8.03881	1.90641	0.0715245	0.569473	-5.27991
ENSG00000084207	GSTP1	glutathione S-transferase pi 1	2950	2.5.1.18	PF14497	protein_coding	chr11		0	26148	25637	26579	25676	28076	25720	25288	25676	25813	20271	22149	23624	-0.0889673	10.1504	-1.46145	0.159906	0.683377	-6.14645
ENSG00000084234	APLP2	amyloid beta precursor like protein 2	334		PF02177	protein_coding	chr11		0	12135.8	12309.2	12249.2	12645.2	11633.3	11855.2	12285.9	12019.7	12695.3	13854	13079.8	12877.3	0.0206252	9.14724	0.455242	0.65399	0.925918	-7.01075
ENSG00000084444	FAM234B	family with sequence similarity 234 member B	57613			protein_coding	chr12		0	472.091	481.584	529.256	561.627	521.658	628.078	702.345	666.028	530.84	726.534	574.691	545.568	0.251448	4.70617	2.69577	0.0141508	0.372528	-3.4459
ENSG00000084453	SLCO1A2	solute carrier organic anion transporter family member 1A2	6579		PF03137	protein_coding	chr12		0	28.0786	33.2659	15.0475	30.1958	27.2972	23.1762	18.0685	23.2799	16.0286	40.1293	29.0216	23.2067	-0.0810855	0.192861	-0.33136	0.743927	0.950146	-5.55779
ENSG00000084463	WBP11	WW domain binding protein 11	51729		PF09429	protein_coding	chr12		0	2647.99	2607	2660	2615	2726	2542	2536	2595	2562	2493	2610	2520	-0.0342867	6.8827	-0.827137	0.418221	0.847186	-6.55854
ENSG00000084623	EIF3I	eukaryotic translation initiation factor 3 subunit I	8668		PF00400	protein_coding	chr1		0	4477.92	4557	4595	4402.57	5014.99	4491	4488	4649	4677	4039	4126	4450	-0.00889455	7.67546	-0.174171	0.863536	0.977065	-6.97102
ENSG00000084628	NKAIN1	sodium/potassium transporting ATPase interacting 1	79570		PF05640	protein_coding	chr1		0	25	18	16	27	35	20	26	20	31	31	26	25	0.316163	0.18048	1.48843	0.152719	0.674908	-4.6322
ENSG00000084636	COL16A1	collagen type XVI alpha 1 chain	1307		PF01391	protein_coding	chr1		0	37	54.0001	51.9999	41	89	86.0001	106	97	54.0001	67.9999	54	62	0.709737	1.53812	3.4492	0.00262561	0.226361	-1.46943
ENSG00000084652	TXLNA	taxilin alpha	200081		PF09728	protein_coding	chr1		0	2291	2221	2015	2268	2168	1993	2055	2159	2070	2175	1933	1917	-0.0955795	6.58038	-1.8105	0.0857407	0.59743	-5.30444
ENSG00000084676	NCOA1	nuclear receptor coactivator 1	8648		PF00989	protein_coding	chr2	bHLH	1	692	686	595	601	631.999	544	569	591	605	579	610	579	-0.127133	4.78569	-2.0508	0.0540452	0.533204	-4.69269
ENSG00000084693	AGBL5	ATP/GTP binding protein like 5	60509		PF00246	protein_coding	chr2		0	1247.08	1242.13	1376.31	1385.15	1270.08	1439.16	1433.21	1357.16	1149.05	1458.95	1237.18	1369.17	0.0254655	5.91703	0.37915	0.708696	0.941335	-6.7264
ENSG00000084710	EFR3B	EFR3 homolog B	22979			protein_coding	chr2		0	53.0027	44.0034	52.0762	41.0037	38.4959	56.2093	43.6627	35.6108	38.7738	27.6649	23.0471	35	-0.382101	0.865646	-2.05038	0.0540898	0.533241	-3.99546
ENSG00000084731	KIF3C	kinesin family member 3C	3797		PF00225	protein_coding	chr2		0	237	227	237	201	200	204	196	220	165	252	203	256	-0.0996986	3.29394	-0.953072	0.352282	0.815534	-5.91987
ENSG00000084733	RAB10	RAB10, member RAS oncogene family	10890		PF00071	protein_coding	chr2		0	5741	5672	5233	5140	5409	4320	4700	5034	5344	4384	4958	3938	-0.200935	7.81869	-2.88654	0.00931917	0.328878	-3.39704
ENSG00000084734	GCKR	glucokinase regulator	2646			protein_coding	chr2		0	4	2	2	1	1	1	2	3	0	6	2	2	-0.271979	-3.28728	-0.471221	0.64274	0.92348	-4.87115
ENSG00000084754	HADHA	hydroxyacyl-CoA dehydrogenase trifunctional multienzyme complex subunit alpha	3030	1.1.1.211	PF02737	protein_coding	chr2		0	3922.57	4381.33	4063	3945.73	4110.8	4124.01	3959.13	4032.17	4167.76	3617.29	3909.58	3704.07	-0.0460785	7.50488	-0.962585	0.347605	0.813793	-6.49981
ENSG00000084764	MAPRE3	microtubule associated protein RP/EB family member 3	22924		PF03271	protein_coding	chr2		0	944	941	990.999	1006	936	1223	1203	1060	928	1162	1092	1244	0.179837	5.58577	2.2751	0.0344232	0.470791	-4.37837
ENSG00000084774	CAD	carbamoyl-phosphate synthetase 2, aspartate transcarbamylase, and dihydroorotase	790	3.5.2.3	PF02787	protein_coding	chr2		0	3085	3227.02	2969.1	3052	3063	2902	2842	3022.17	3053.01	3022	2862	2880.08	-0.0618109	7.09178	-1.43071	0.168429	0.69045	-5.91781
ENSG00000085063	CD59	CD59 molecule (CD59 blood group)	966		PF00021	protein_coding	chr11		0	4685.32	5014.64	4696.17	4836.61	4591.37	4865.39	5110.62	5019.51	5119.87	5305.09	5341.96	5114.46	0.071372	7.82161	1.57003	0.13258	0.656616	-5.78874
ENSG00000085117	CD82	CD82 molecule	3732		PF00335	protein_coding	chr11		0	1228	1224	1304.39	1307.11	1208.85	1181.24	1183.01	1189	1372	1378.52	1379.14	1474.07	0.0283164	5.86778	0.425776	0.674959	0.93168	-6.70125
ENSG00000085185	BCORL1	BCL6 corepressor like 1	63035		PF16553	protein_coding	chrX		0	259	238	276	293	249	284	291	262.999	209	335.001	286	324	0.0612506	3.64049	0.567495	0.576889	0.904373	-6.27326
ENSG00000085224	ATRX	ATRX chromatin remodeler	546		PF00176	protein_coding	chrX		0	1868	1781	1688	1765	1750	1634	1594	1715	1841.08	1881	1913	1707	-0.0199417	6.32333	-0.355378	0.726142	0.944238	-6.78301
ENSG00000085231	AK6	adenylate kinase 6	102157402			protein_coding	chr5		0	245.55	241.921	223.105	222.973	258.68	245.285	258.458	212.017	255.023	176.738	239.142	225.25	-0.00672231	3.40672	-0.0701183	0.944817	0.991638	-6.38878
ENSG00000085265	FCN1	ficolin 1	2219		PF01391	protein_coding	chr9		0	1.11482	2.61177	0	0	0	2.40419	2.25006	5.24564	2.24246	3.42394	2.18415	12.4118	1.54709	-3.34146	1.82116	0.084047	0.596136	-4.23821
ENSG00000085274	MYNN	myoneurin	55892		PF00096	protein_coding	chr3	ZBTB	1	501.15	465.379	418.601	471.906	514.053	536.032	553.934	497.418	559.963	462.572	526.292	447.908	0.139989	4.49371	1.91785	0.0699758	0.565675	-4.86097
ENSG00000085276	MECOM	MDS1 and EVI1 complex locus	2122		PF00096	protein_coding	chr3	zf-C2H2	1	1583	1740	1527	1475.6	1450	1435.79	1485.82	1591.03	1766	1547	1676	1350	-0.0434608	6.13886	-0.653415	0.521161	0.886744	-6.60933
ENSG00000085365	SCAMP1	secretory carrier membrane protein 1	9522		PF04144	protein_coding	chr5		0	1956.39	2023.11	1881.03	1941.13	1916.28	1959.09	2140.95	2032.08	2005.06	1996.1	2195.84	1650.05	0.0218118	6.4871	0.354341	0.726907	0.944547	-6.79973
ENSG00000085377	PREP	prolyl endopeptidase	5550		PF00326	protein_coding	chr6		0	1202.05	1289.26	1252.08	1381.61	1250.23	1311.1	1342.23	1261.24	1262.13	1397.21	1406.03	1348.26	0.0451098	5.89523	0.825949	0.418878	0.847197	-6.44938
ENSG00000085382	HACE1	HECT domain and ankyrin repeat containing E3 ubiquitin protein ligase 1	57531		PF00632	protein_coding	chr6		0	148	141.556	158.202	142.918	158.164	167.296	209.001	156.432	160.473	168.137	191.136	128.448	0.167849	2.86466	1.52169	0.144225	0.66677	-5.14719
ENSG00000085415	SEH1L	SEH1 like nucleoporin	81929		PF00400	protein_coding	chr18		0	3775.95	3761.29	3408.76	3470.94	3730.63	3100.9	3392.63	3503.47	3392.32	2885.56	3227.51	2808.52	-0.152134	7.25581	-2.35389	0.0292582	0.449301	-4.41402
ENSG00000085433	WDR47	WD repeat domain 47	22911		PF12894	protein_coding	chr1		0	513	534	529	612	577	700	758	714	606.001	671	744	559.001	0.278082	4.82177	3.22574	0.00436367	0.260604	-2.35331
ENSG00000085449	WDFY1	WD repeat and FYVE domain containing 1	57590		PF01363	protein_coding	chr2		0	1882.86	2006.96	1828.22	1963.86	1749.31	1866.33	2065.48	1980.43	2048.63	2234.08	2108.38	1693.24	0.0297438	6.46966	0.444395	0.661676	0.928594	-6.76047
ENSG00000085465	OVGP1	oviductal glycoprotein 1	5016		PF00704	protein_coding	chr1		0	25	40.9999	29	15	18	28.9999	28	37	30.9999	63	31	33	0.296268	0.463157	1.06282	0.30092	0.788075	-5.1376
ENSG00000085491	SLC25A24	solute carrier family 25 member 24	29957		PF00153	protein_coding	chr1		0	1040.17	1157.01	1142.5	1130.78	919.538	878.344	911.16	1001.48	1256.78	1128.94	1208.5	912.086	-0.134383	5.57915	-1.52047	0.14453	0.66677	-5.63412
ENSG00000085511	MAP3K4	mitogen-activated protein kinase kinase kinase 4	4216	2.7.11.25	PF00069	protein_coding	chr6		0	289.681	340.798	267.63	295.786	323.487	315.663	286.979	309.532	323.347	259.224	304.414	248.726	-0.0114998	3.75377	-0.131699	0.896579	0.983876	-6.45681
ENSG00000085514	PILRA	paired immunoglobin like type 2 receptor alpha	29992		PF07686	protein_coding	chr7		0	9	10.1499	2	10.0624	7	6.01718	10.0502	6.02672	9.1433	8	3.0107	18	0.164579	-1.50093	0.375053	0.711691	0.942108	-5.14627
ENSG00000085552	IGSF9	immunoglobulin superfamily member 9	57549		PF00041	protein_coding	chr1		0	841.928	842.472	837.487	883.481	859.42	752.445	807.344	853.551	721.22	681	675.434	757.896	-0.162912	5.16857	-2.38734	0.0272907	0.443994	-4.13104
ENSG00000085563	ABCB1	ATP binding cassette subfamily B member 1	5243		PF00664	protein_coding	chr7		0	11	3	2	2	9	7	1	4	6	3	9.00001	8	0.474677	-2.14682	0.869057	0.395444	0.836602	-4.82143
ENSG00000085644	ZNF213	zinc finger protein 213	7760		PF02023	protein_coding	chr16	zf-C2H2	1	362.215	308.328	330.316	333.138	337.234	327.092	357.393	298.218	305.135	327.052	294.139	327.993	-0.0527973	3.88926	-0.723283	0.47814	0.870345	-6.23085
ENSG00000085662	AKR1B1	aldo-keto reductase family 1 member B	231	1.1.1.21	PF00248	protein_coding	chr7		0	7253	7503.15	7200.36	7134.07	6386.08	5976.03	5791.09	6415.76	6094.02	5377.04	6263	7136.09	-0.239849	8.21132	-4.37029	0.000315461	0.112031	-0.128163
ENSG00000085719	CPNE3	copine 3	8895		PF07002	protein_coding	chr8		0	1761	1769	1699	1820	1676	1718	1776	1869	2011	1800	1870	1506	0.00796772	6.33159	0.128006	0.899463	0.983876	-6.83983
ENSG00000085721	RRN3	RRN3 homolog, RNA polymerase I transcription factor	54700		PF05327	protein_coding	chr16		0	2527.7	2712.74	2414.44	2451.63	2646.15	2482.53	2605.48	2748.53	2926.18	2439.07	2767.02	2308.97	0.0467353	6.87609	0.804325	0.430959	0.854101	-6.57382
ENSG00000085733	CTTN	cortactin	2017		PF02218	protein_coding	chr11		0	5485	5478	5302	5447	5480	5284	5168	5429	5302	5079	5099	5442	-0.0397263	7.92285	-1.02454	0.318191	0.800767	-6.47814
ENSG00000085741	WNT11	Wnt family member 11	7481		PF00110	protein_coding	chr11		0	21.7885	18	17	14	23	16	13	22	20	9	20	21	-0.0146037	-0.298299	-0.0587745	0.953733	0.992309	-5.48268
ENSG00000085760	MTIF2	mitochondrial translational initiation factor 2	4528		PF11987	protein_coding	chr2		0	1120	1122	953	1011	1139.97	1084	1076	985	1123	905.278	1055	815.012	-0.0453844	5.54828	-0.564886	0.578627	0.904717	-6.59502
ENSG00000085788	DDHD2	DDHD domain containing 2	23259		PF00536	protein_coding	chr8		0	1271.22	1241.12	1208.02	1282.3	1189.01	1396.11	1516.52	1402.49	1141.13	1474.36	1222.56	1072.19	0.0468537	5.86307	0.56796	0.576579	0.904373	-6.62752
ENSG00000085831	TTC39A	tetratricopeptide repeat domain 39A	22996		PF10300	protein_coding	chr1		0	506.755	469.002	497	489.162	473	513	452.001	522	540.002	481.093	554.001	577.003	0.0628672	4.52394	0.894938	0.381793	0.832043	-6.20137
ENSG00000085832	EPS15	epidermal growth factor receptor pathway substrate 15	2060			protein_coding	chr1		0	429.202	502.24	393	415.898	447.027	454.382	453.296	415.836	458.2	465.021	452	369.441	0.0156912	4.31442	0.203802	0.840631	0.974826	-6.55119
ENSG00000085840	ORC1	origin recognition complex subunit 1	4998		PF01426	protein_coding	chr1		0	232.112	204.192	173.462	169.009	203.663	104.578	137.753	174.664	213.432	118.878	149.691	118.008	-0.383119	2.88416	-2.42176	0.0253949	0.43289	-3.70642
ENSG00000085871	MGST2	microsomal glutathione S-transferase 2	4258	2.5.1.18	PF01124	protein_coding	chr4		0	757	839	730.001	682	745.03	664.032	569	642	776	588	754	756	-0.136925	5.00334	-1.61612	0.122219	0.645229	-5.42333
ENSG00000085872	CHERP	calcium homeostasis endoplasmic reticulum protein	10523		PF01805	protein_coding	chr19		0	2175.15	2195.28	2326.06	2255.55	2190.02	2051.64	2033.4	2157.6	2171.33	2304.12	2217.11	2425.4	-0.0312888	6.65012	-0.602906	0.553557	0.896264	-6.69674
ENSG00000085978	ATG16L1	autophagy related 16 like 1	55054		PF00400	protein_coding	chr2		0	574	540	533	572.999	594.001	595	625	655	550	587	581	558	0.0937051	4.72239	1.53089	0.141947	0.665336	-5.49465
ENSG00000085982	USP40	ubiquitin specific peptidase 40	55230		PF00443	protein_coding	chr2		0	1297	1197	1161	1128	1089	1027	1044	1120	1240	996	1156	1011	-0.14212	5.67066	-2.29152	0.0332817	0.467713	-4.36974
ENSG00000085998	POMGNT1	protein O-linked mannose N-acetylglucosaminyltransferase 1 (beta 1,2-)	55624	2.4.1.-	PF03071	protein_coding	chr1		0	1378.26	1420.7	1457.22	1467.2	1380.09	1390.12	1435.13	1337.45	1360.22	1496.58	1399.76	1504.11	-0.0198248	6.01266	-0.394712	0.697362	0.937977	-6.73299
ENSG00000085999	RAD54L	RAD54 like	8438	3.6.4.-	PF00176	protein_coding	chr1		0	311.124	284.424	308.162	274.474	266.261	231.858	213.71	234.427	259.806	216.943	261.935	237.374	-0.296423	3.54821	-3.78167	0.00122445	0.175366	-0.994289
ENSG00000086015	MAST2	microtubule associated serine/threonine kinase 2	23139		PF00069	protein_coding	chr1		0	775.706	759.984	853.23	818.062	769.666	844.718	939.346	885.864	709.196	859.508	794.41	817.108	0.0413656	5.21713	0.595415	0.558451	0.89869	-6.53055
ENSG00000086061	DNAJA1	DnaJ heat shock protein family (Hsp40) member A1	3301		PF00684	protein_coding	chr9		0	1294	1281	1262	1204	1523	1133	1111	1255	1341	924	1252.04	1121	-0.0757382	5.79205	-0.849499	0.405969	0.842326	-6.42222
ENSG00000086062	B4GALT1	beta-1,4-galactosyltransferase 1	2683	2.4.1.-	PF02709	protein_coding	chr9		0	2212	2073.97	2125.99	2137.45	2116.99	2106	2137	2125	2120	2205	2024	2003	-0.0233607	6.58913	-0.521051	0.60823	0.913853	-6.73706
ENSG00000086065	CHMP5	charged multivesicular body protein 5	51510		PF03357	protein_coding	chr9		0	935	971	864	939	1074	1074	1118	1072	986	964	1081	974	0.167881	5.51131	2.94212	0.00824018	0.313301	-3.04399
ENSG00000086102	NFX1	nuclear transcription factor, X-box binding 1	4799		PF01424	protein_coding	chr9	zf-NF-X1	1	674.24	623.814	623.15	689.29	665.328	631.062	705.025	706.005	679.304	652.75	648.564	642.687	0.0295691	4.9125	0.516011	0.61168	0.915102	-6.53299
ENSG00000086159	AQP6	aquaporin 6	363		PF00230	protein_coding	chr12		0	11.0273	5.00864	9	5	11.0038	13.0022	10	11.0006	9.00095	17	11.0142	15.0072	0.706055	-1.06174	2.36709	0.0284665	0.447329	-3.42924
ENSG00000086189	DIMT1	DIMT1 rRNA methyltransferase and ribosome maturation factor	27292		PF00398	protein_coding	chr5		0	938.656	958.628	914.386	861.349	888.962	907.016	863.016	883.127	971	868.54	968.49	779.538	-0.0459028	5.35492	-0.756055	0.458702	0.86399	-6.44266
ENSG00000086200	IPO11	importin 11	51194		PF03810	protein_coding	chr5		0	393	371.643	352	359	371	300	367	338.192	406	328	373	303.58	-0.0892743	4.01131	-1.09904	0.285206	0.779272	-5.91988
ENSG00000086232	EIF2AK1	eukaryotic translation initiation factor 2 alpha kinase 1	27102	2.7.11.1	PF00069	protein_coding	chr7		0	5672.34	5279.86	5428.94	5402.26	5363.78	5726.24	5746.97	5317.08	5070.74	5768.22	5413.43	5395.44	0.0060233	7.95775	0.134714	0.894226	0.983156	-7.00361
ENSG00000086289	EPDR1	ependymin related 1	54749		PF00811	protein_coding	chr7		0	1544	1548	1487	1483	1536	1474	1510	1496	1488	1509	1566	1473	-0.00947382	6.10258	-0.213698	0.833013	0.971994	-6.79977
ENSG00000086300	SNX10	sorting nexin 10	29887		PF00787	protein_coding	chr7		0	447.989	463	411	412	458.996	460.999	455.994	451.001	432.978	378	397	299	-0.0688816	4.25676	-0.70663	0.4882	0.875694	-6.3131
ENSG00000086475	SEPHS1	selenophosphate synthetase 1	22929	2.7.9.3	PF00586	protein_coding	chr10		0	1301	1328	1232	1230	1209	1126	1035	1092	1340	1010	1224	1135	-0.156344	5.75235	-2.3685	0.0283833	0.447329	-4.23441
ENSG00000086504	MRPL28	mitochondrial ribosomal protein L28	10573		PF00830	protein_coding	chr16		0	974.862	1057.1	1023.13	1007	1085	1024	922	947.999	934.13	807.111	875.001	1003.35	-0.102129	5.46314	-1.51522	0.145847	0.668279	-5.6262
ENSG00000086506	HBQ1	hemoglobin subunit theta 1	3049		PF00042	protein_coding	chr16		0	1	1	3	3	0	0	2	0	3	2	3	3	-0.5629	-3.63658	-0.858141	0.401296	0.840105	-4.72667
ENSG00000086544	ITPKC	inositol-trisphosphate 3-kinase C	80271		PF03770	protein_coding	chr19		0	1099	1122	1164	1118	1214	1327	1310	1248	1107	1184	1124	1155	0.0989705	5.74612	1.7057	0.10403	0.624069	-5.37173
ENSG00000086548	CEACAM6	CEA cell adhesion molecule 6	4680		PF13895	protein_coding	chr19		0	11739.8	12781.5	12983.3	13558.4	7794.33	7433.15	6268.44	7338.29	9438.21	8209.14	9260.36	9355.44	-0.661529	8.7402	-7.92266	1.678e-07	0.00219105	7.40282
ENSG00000086570	FAT2	FAT atypical cadherin 2	2196		PF02210	protein_coding	chr5		0	4603.24	4833.78	4382.64	4553.78	4214.25	4052.64	4720.75	5153.76	5161.31	5297.73	4869.6	4805.88	0.0529601	7.74307	0.822855	0.420593	0.848245	-6.64432
ENSG00000086589	RBM22	RNA binding motif protein 22	55696		PF00076	protein_coding	chr5		0	1571	1542	1567	1499	1655	1447	1415	1499	1578	1446	1556	1482	-0.0354472	6.11286	-0.698605	0.493092	0.877258	-6.57512
ENSG00000086598	TMED2	transmembrane p24 trafficking protein 2	10959		PF01105	protein_coding	chr12		0	7522.72	7450.2	6824.92	7118.71	7768.93	7065.92	7366.61	7385.98	8054.98	6631.35	7494.36	6287.57	0.00166098	8.36282	0.0297644	0.976559	0.996438	-7.04985
ENSG00000086619	ERO1B	endoplasmic reticulum oxidoreductase 1 beta	56605	1.8.4.-	PF04137	protein_coding	chr1		0	107	115	111	95	106	112	104	99	106	100	94	78	-0.10376	2.21865	-0.958513	0.349602	0.81477	-5.67058
ENSG00000086666	ZFAND6	zinc finger AN1-type containing 6	54469		PF01428	protein_coding	chr15		0	1448	1568	1427	1396	1450	1469	1495	1502	1400	1315	1576	1291	-0.0247909	6.03719	-0.431207	0.671073	0.930327	-6.7205
ENSG00000086696	HSD17B2	hydroxysteroid 17-beta dehydrogenase 2	3294	1.1.1.63	PF00106	protein_coding	chr16		0	11.1697	10.2591	8.73678	13.2045	7.20523	4.4166	2.06699	6.08731	4.22946	12.5511	6.00016	4.11231	-0.968592	-1.61303	-2.96192	0.00788568	0.312521	-2.63086
ENSG00000086712	TXLNG	taxilin gamma	55787		PF09728	protein_coding	chrX		0	375.23	368	382	399	384	373	395	426	451	369	406	312	0.0240434	4.13412	0.293653	0.772142	0.958028	-6.49447
ENSG00000086730	LAT2	linker for activation of T cells family member 2	7462		PF15703	protein_coding	chr7		0	114.021	123.026	113.934	115.005	96.0069	119.135	105.056	88.0115	116.749	75.6645	105.003	107.017	-0.210425	2.27229	-1.83159	0.0824177	0.593481	-4.59373
ENSG00000086758	HUWE1	HECT, UBA and WWE domain containing E3 ubiquitin protein ligase 1	10075	6.3.2.19	PF14377	protein_coding	chrX		0	4583.99	4467.01	4365	4421	4500.01	4118.99	4390	4849	4624	5008	4239.99	4399	0.0148447	7.67557	0.289741	0.775089	0.958339	-6.94241
ENSG00000086827	ZW10	zw10 kinetochore protein	9183		PF06248	protein_coding	chr11		0	498	501	455	447	479	414	473	458	505	364	480	426	-0.0847723	4.37865	-1.07907	0.293795	0.785014	-6.00662
ENSG00000086848	ALG9	ALG9 alpha-1,2-mannosyltransferase	79796	2.4.1.-	PF03901	protein_coding	chr11		0	286.119	348.04	306.777	318.145	380.294	270.06	299.747	336.082	313.594	287.315	268.688	228.067	-0.0913888	3.77903	-0.87406	0.392781	0.835224	-6.09167
ENSG00000086967	MYBPC2	myosin binding protein C, fast type	4606		PF00041	protein_coding	chr19		0	0	0	5	1	1	1	2	1	3	3	0	2	0.614601	-3.78598	0.849988	0.405703	0.842326	-4.69917
ENSG00000086991	NOX4	NADPH oxidase 4	50507		PF08030	protein_coding	chr11		0	0	0	0	4.0153	0	2.21281	0	2	1	1	2.0232	3	0.841043	-4.10337	1.06261	0.301012	0.788075	-4.61225
ENSG00000087008	ACOX3	acyl-CoA oxidase 3, pristanoyl	8310	1.3.3.6	PF02770	protein_coding	chr4		0	187	193	207	226	200	191	190	204	201	207	201	216	-0.0122721	3.2017	-0.156091	0.877574	0.97918	-6.33343
ENSG00000087053	MTMR2	myotubularin related protein 2	8898	3.1.3.-	PF06602	protein_coding	chr11		0	1551	1503	1538	1499	1536	1531	1546	1612	1502	1383	1397	1307.04	-0.0480591	6.08385	-0.851599	0.40483	0.842077	-6.45288
ENSG00000087074	PPP1R15A	protein phosphatase 1 regulatory subunit 15A	23645		PF10488	protein_coding	chr19		0	1784	1683	1710.04	1691	2387	2511.13	2528.83	2163	1949	1892	1794.01	1805	0.296163	6.48627	3.32094	0.00351666	0.242957	-2.32653
ENSG00000087076	HSD17B14	hydroxysteroid 17-beta dehydrogenase 14	51171			protein_coding	chr19		0	39	38	31	30.9999	29	39	22	61	39.0001	32	42	44	0.0966904	0.73897	0.450982	0.657004	0.927338	-5.63331
ENSG00000087077	TRIP6	thyroid hormone receptor interactor 6	7205		PF00412	protein_coding	chr7		0	4014	3790	4108	3801	3914	3487	3496	3736	3876	3112	3398	3706	-0.133219	7.39325	-2.40272	0.0264279	0.439794	-4.3329
ENSG00000087085	ACHE	acetylcholinesterase (Cartwright blood group)	43	3.1.1.7	PF00135	protein_coding	chr7		0	61	40	66	69	76	81.0001	85.9999	76.0001	75	83	57	76	0.388289	1.66585	2.52932	0.0202345	0.409359	-3.2576
ENSG00000087086	FTL	ferritin light chain	2512		PF00210	protein_coding	chr19		0	217482	210312	220228	215144	242878	260982	258333	243816	195410	209798	193480	203989	0.0566044	13.2999	0.796803	0.435212	0.856231	-7.12445
ENSG00000087087	SRRT	serrate, RNA effector molecule	51593		PF04959	protein_coding	chr7		0	2183	2222	1979	1989	2149	1739	1460	1793	2115	1454	1801	1965	-0.222737	6.42448	-2.49223	0.0218915	0.415349	-4.06826
ENSG00000087088	BAX	BCL2 associated X, apoptosis regulator	581		PF00452	protein_coding	chr19		0	1181.5	1091	1094	1031.01	1121	1057	988.999	1067.44	1061	875	933.934	1073	-0.108437	5.57224	-1.6651	0.111965	0.633138	-5.42125
ENSG00000087095	NLK	nemo like kinase	51701	2.7.11.24	PF00069	protein_coding	chr17		0	643.005	709	666.006	728	737	776.009	827.006	773.05	722.003	832.326	788	706.971	0.164592	5.07531	2.65239	0.0155433	0.384344	-3.58691
ENSG00000087111	PIGS	phosphatidylinositol glycan anchor biosynthesis class S	94005		PF10510	protein_coding	chr17		0	2890.22	2681.87	2872.92	2855	2871.03	2867.06	2976.04	2986.02	2839.02	3051.05	2786.86	2904.05	0.0420143	7.03479	0.952561	0.352535	0.815702	-6.45987
ENSG00000087128	TMPRSS11E	transmembrane serine protease 11E	28983		PF00089	protein_coding	chr4		0	20	14	15	10	27	22	22	29	14	13	13	11	0.301059	-0.365707	1.03112	0.315175	0.798594	-4.99976
ENSG00000087152	ATXN7L3	ataxin 7 like 3	56970		PF08209	protein_coding	chr17		0	1569.93	1631	1657.86	1640	1600.97	1638.92	1576.9	1663.53	1597	1636.96	1599.94	1720.93	0.00304096	6.21127	0.0666133	0.947572	0.991638	-6.83291
ENSG00000087157	PGS1	phosphatidylglycerophosphate synthase 1	9489	2.7.8.5		protein_coding	chr17		0	506.965	450	480	445.723	446.514	519	496.786	515	490	512.786	457.499	469	0.0520098	4.45599	0.792977	0.437385	0.857022	-6.27614
ENSG00000087191	PSMC5	proteasome 26S subunit, ATPase 5	5705		PF17862	protein_coding	chr17		0	1932	2058.02	1946	1880	1962	1884	1606	1845.06	1959.96	1432	1644	1866	-0.146554	6.37721	-2.02853	0.0564637	0.536366	-4.9202
ENSG00000087206	UIMC1	ubiquitin interaction motif containing 1	51720		PF18282	protein_coding	chr5		0	594.028	604.26	590.005	554.969	560.029	620.078	606.337	581.481	575.999	483.004	573	547	-0.0472569	4.70639	-0.724916	0.477159	0.869515	-6.37408
ENSG00000087237	CETP	cholesteryl ester transfer protein	1071		PF01273	protein_coding	chr16		0	2	2.04236	1.56427	4.03406	1.00005	0	2	3.25903	0	4.15634	1.01138	3	-0.669928	-3.42961	-1.12332	0.275014	0.773297	-4.61935
ENSG00000087245	MMP2	matrix metallopeptidase 2	4313	3.4.24.24	PF01471	protein_coding	chr16		0	76	119	123	107	100	140	148	139	87	154	124	122	0.252752	2.42571	1.5932	0.127283	0.650742	-4.94663
ENSG00000087253	LPCAT2	lysophosphatidylcholine acyltransferase 2	54947	2.3.1.67	PF13499	protein_coding	chr16		0	740.027	723.342	694.629	691.194	677.317	737.212	706.306	730.069	736.535	802.129	764.598	672.179	0.0294107	5.03956	0.494637	0.626413	0.918993	-6.56246
ENSG00000087258	GNAO1	G protein subunit alpha o1	2775		PF00503	protein_coding	chr16		0	34.9999	39.9999	47	35	38.0001	40	35	21	41	50	45	33	-0.0800127	0.792452	-0.413612	0.683696	0.934207	-5.67631
ENSG00000087263	OGFOD1	2-oxoglutarate and iron dependent oxygenase domain containing 1	55239		PF10637	protein_coding	chr16		0	1244.31	1238.2	1132.38	1139.32	1300.64	1099	1126.33	1182.41	1315.71	1034.24	1139.04	1089.91	-0.0379481	5.73197	-0.589027	0.562642	0.900279	-6.60286
ENSG00000087266	SH3BP2	SH3 domain binding protein 2	6452		PF00017	protein_coding	chr4		0	1089.36	971.411	1044.67	1029.2	1016.96	1007.7	1114.1	1081.32	1130.8	1105.18	1014.73	1085.28	0.0481591	5.58825	0.88436	0.387335	0.833491	-6.36258
ENSG00000087269	NOP14	NOP14 nucleolar protein	8602		PF04147	protein_coding	chr4		0	866.681	834.498	827.817	731.641	932.201	805.534	734.009	805.887	954.688	699.232	786.764	775.29	-0.0115034	5.2044	-0.148698	0.883327	0.980472	-6.7018
ENSG00000087274	ADD1	adducin 1	118		PF00596	protein_coding	chr4		0	2053	2033.3	2146.01	2106	2022.02	2105.05	1907.2	1996	1966.12	1977	1992.01	2088.01	-0.0561574	6.53126	-1.24579	0.227684	0.740584	-6.09589
ENSG00000087299	L2HGDH	L-2-hydroxyglutarate dehydrogenase	79944	1.1.99.2	PF01266	protein_coding	chr14		0	549.673	643.336	549.917	601.841	616.939	639.831	643.789	661.681	624.845	584.064	642.368	612.095	0.10113	4.80383	1.6842	0.10817	0.62843	-5.28206
ENSG00000087301	TXNDC16	thioredoxin domain containing 16	57544		PF00085	protein_coding	chr14		0	108	112	96	116	93	97	97	105	124	116	134	99	-0.00692368	2.29645	-0.0602911	0.952541	0.992246	-6.12925
ENSG00000087302	RTRAF	RNA transcription, translation and transport factor	51637		PF10036	protein_coding	chr14		0	2603.72	2706.75	2593.98	2601	2724	2878.24	2661.27	2742	2903.4	2304.2	2835.46	2486.99	0.03111	6.92273	0.550642	0.588166	0.907934	-6.75378
ENSG00000087303	NID2	nidogen 2	22795		PF00058	protein_coding	chr14		0	5.00755	7.05971	7.02385	3.0035	3	5.01805	2.0049	2	6	4.03092	8	2.0126	-0.499865	-2.26454	-1.24163	0.229181	0.741211	-4.60644
ENSG00000087338	GMCL1	germ cell-less 1, spermatogenesis associated	64395		PF07707	protein_coding	chr2		0	689.08	783.846	782	761	668	800	832	787.617	749.071	958	972	755	0.103424	5.16954	1.2048	0.242778	0.750069	-5.97839
ENSG00000087365	SF3B2	splicing factor 3b subunit 2	10992		PF02037	protein_coding	chr11		0	4997	5181	4979.02	5216.71	5135.05	5115.04	4848.02	4681.02	4713.82	4507.01	4650.03	4700.05	-0.0894029	7.79777	-2.04567	0.0545945	0.533552	-5.0266
ENSG00000087448	KLHL42	kelch like family member 42	57542		PF07707	protein_coding	chr12		0	608.179	691.118	607.944	573.001	569.071	479	536.773	545.322	556	538.844	529.744	445.761	-0.241407	4.65624	-3.39184	0.00299274	0.229666	-1.99454
ENSG00000087460	GNAS	GNAS complex locus	2778		PF00503	protein_coding	chr20		0	10996	11591	11359	11159	10858	10988	10207	10240	10593	9998	11018	11413	-0.0824223	8.94897	-2.03697	0.0555355	0.534428	-5.14182
ENSG00000087470	DNM1L	dynamin 1 like	10059	3.6.5.5	PF00350	protein_coding	chr12		0	1431.73	1527.54	1407	1369	1357.49	1381	1312	1497.52	1551.83	1337	1474.11	1157.37	-0.0564565	5.99045	-0.855073	0.402951	0.841445	-6.43964
ENSG00000087494	PTHLH	parathyroid hormone like hormone	5744		PF01279	protein_coding	chr12		0	1027.89	1157.93	990.983	980.937	1450.92	1129.8	1123.91	1201.99	1163.82	713.984	854.975	719.876	-0.0308454	5.54154	-0.212321	0.834072	0.972185	-6.73442
ENSG00000087495	PHACTR3	phosphatase and actin regulator 3	116154		PF02755	protein_coding	chr20		0	19.3703	8.20018	8.05109	12.8718	13.593	17.4061	3.99478	7.77406	14.3595	11.5552	11.8948	6.95446	-0.166909	-1.00066	-0.481418	0.635607	0.921806	-5.239
ENSG00000087502	ERGIC2	ERGIC and golgi 2	51290		PF07970	protein_coding	chr12		0	854	947.338	807.164	869.118	868.327	771.182	748.073	775.933	943.218	775.746	913.156	725.373	-0.097522	5.24041	-1.34446	0.194315	0.709103	-5.82675
ENSG00000087510	TFAP2C	transcription factor AP-2 gamma	7022		PF03299	protein_coding	chr20	AP-2	1	114	149	159	172	149	144	188	140	149	187	160	159	0.110084	2.81932	0.950686	0.353462	0.816006	-5.80024
ENSG00000087586	AURKA	aurora kinase A	6790	2.7.11.1	PF00069	protein_coding	chr20		0	1107	1125.95	1155.97	1070.99	1034.98	862.631	872.975	914.848	1073.38	937	925.479	907.091	-0.248737	5.5002	-4.07082	0.000628771	0.132865	-0.577521
ENSG00000087589	CASS4	Cas scaffold protein family member 4	57091		PF08824	protein_coding	chr20		0	3	5.0231	3.03376	10.0155	0	3	3.0243	1.00675	6.02197	3.00159	1.01428	6.11988	-0.991336	-2.74552	-1.79195	0.088758	0.601587	-4.15184
ENSG00000087842	PIR	pirin	8544		PF05726	protein_coding	chrX		0	896	981	972.999	922	828.009	952.031	864.041	863.992	972.004	998.002	1077.99	1073	0.009853	5.43062	0.136218	0.893053	0.982707	-6.73249
ENSG00000087884	AAMDC	adipogenesis associated Mth938 domain containing	28971			protein_coding	chr11		0	109.069	98.0151	99.4193	96.0219	119.071	122.72	98.1634	100.04	108.038	93.3211	104.095	75.3507	0.0147006	2.2112	0.121471	0.904568	0.984283	-6.10081
ENSG00000087903	RFX2	regulatory factor X2	5990		PF04589	protein_coding	chr19	RFX	1	246.002	255.149	235.001	232	235	273	259.003	252.006	230.705	228.016	205	240.175	-0.0148384	3.45437	-0.182013	0.857461	0.976426	-6.38557
ENSG00000087995	METTL2A	methyltransferase like 2A	339175			protein_coding	chr17		0	456.138	456.728	436.134	447.084	423.424	484.69	498.786	443.496	419.907	412.422	401.104	445.07	-0.0300615	4.33509	-0.439656	0.665046	0.928895	-6.47971
ENSG00000088002	SULT2B1	sulfotransferase family 2B member 1	6820	2.8.2.2	PF00685	protein_coding	chr19		0	88	106.992	119.003	118.323	88	136.235	123.004	106.981	111.003	133	129	129	0.140919	2.38951	1.1089	0.281034	0.776688	-5.5438
ENSG00000088035	ALG6	ALG6 alpha-1,3-glucosyltransferase	29929	2.4.1.-	PF03155	protein_coding	chr1		0	269	267.201	267	252	230	237	294	307	271	272	299	273	0.0415712	3.61636	0.492141	0.628144	0.919402	-6.30987
ENSG00000088038	CNOT3	CCR4-NOT transcription complex subunit 3	4849		PF04153	protein_coding	chr19		0	2277.82	2197.99	2183.29	2198.41	2498.09	2085.93	1984.55	2216.56	2074.13	1903.73	1993.5	2244.62	-0.0648174	6.6127	-1.06571	0.299643	0.787241	-6.30718
ENSG00000088053	GP6	glycoprotein VI platelet	51206		PF13895	protein_coding	chr19		0	5.4585	7.13939	12.3439	2.04642	6	8.01065	4.4208	4.09431	4.76591	3.38695	4	2.0712	-0.365035	-2.06446	-0.879509	0.389893	0.834939	-4.8614
ENSG00000088179	PTPN4	protein tyrosine phosphatase non-receptor type 4	5775		PF08736	protein_coding	chr2		0	446	446.008	409.958	418.876	417.018	405	413.979	425.674	432.748	426.399	452	418.182	-0.0219743	4.27806	-0.370409	0.715093	0.942603	-6.49791
ENSG00000088205	DDX18	DEAD-box helicase 18	8886		PF00270	protein_coding	chr2		0	2005.15	1849.91	1783.15	1820.04	1944.45	1679.42	1892.25	1945.38	2178.41	1618.56	1898.32	1478.65	-0.0363244	6.38239	-0.46408	0.647757	0.924432	-6.74415
ENSG00000088247	KHSRP	KH-type splicing regulatory protein	8570		PF00013	protein_coding	chr19	Others	1	3716	3746	3720	3605	3860.99	3147	3099.99	3352	3617	3129	3187	3316	-0.151651	7.2941	-2.74933	0.0125949	0.355971	-3.63353
ENSG00000088256	GNA11	G protein subunit alpha 11	2767		PF00503	protein_coding	chr19		0	1232.14	1232.35	1241.41	1250.22	1219.64	1152.93	1153.51	1137.9	1119.89	1072.27	1075.54	1273.56	-0.109752	5.74551	-2.03806	0.0554175	0.534271	-4.83423
ENSG00000088280	ASAP3	ArfGAP with SH3 domain, ankyrin repeat and PH domain 3	55616		PF01412	protein_coding	chr1		0	625.333	660.235	609	629	527.002	613.129	600	597.828	563	629.345	590	621.13	-0.092547	4.78329	-1.53012	0.142136	0.665688	-5.5141
ENSG00000088298	EDEM2	ER degradation enhancing alpha-mannosidase like protein 2	55741		PF01532	protein_coding	chr20		0	909	965	912	993	1029	1140	1117	1047	976	1060	1029	1082	0.164537	5.53637	2.96275	0.00787125	0.312521	-3.00362
ENSG00000088305	DNMT3B	DNA methyltransferase 3 beta	1789	2.1.1.37	PF00145	protein_coding	chr20		0	200	215	244	210	216	199	204	211	224	219	224	210	-0.0240249	3.28972	-0.312187	0.75823	0.954588	-6.31705
ENSG00000088325	TPX2	TPX2 microtubule nucleation factor	22974		PF12214	protein_coding	chr20		0	1488.01	1593	1613	1478	1425	1216.03	1207	1187.22	1501.04	1266.03	1330	1194	-0.262217	5.9592	-4.0882	0.00060407	0.132865	-0.581481
ENSG00000088340	FER1L4	fer-1 like family member 4 (pseudogene)	80307			transcribed_unitary_pseudogene	chr20		0	221.225	205.242	235.313	281.012	149.604	218.077	201.701	204.086	212.29	296.024	258.006	357.299	-0.0274371	3.39889	-0.168111	0.868236	0.977815	-6.37661
ENSG00000088356	PDRG1	p53 and DNA damage regulated 1	81572		PF01920	protein_coding	chr20		0	173	175	150	172	172	166	209	170	162	132	167	166	-0.00317728	2.93037	-0.0314956	0.975196	0.995896	-6.28219
ENSG00000088367	EPB41L1	erythrocyte membrane protein band 4.1 like 1	2036		PF00373	protein_coding	chr20		0	3315	3475	3159	3243	2636	2834	2798	2852	2937	3163	3162	3460	-0.151048	7.12919	-2.46202	0.0233338	0.421394	-4.19373
ENSG00000088386	SLC15A1	solute carrier family 15 member 1	6564		PF00854	protein_coding	chr13		0	4.79365	4.01348	6.05255	6.29905	4.05407	2.06767	5.84456	2.01583	7.78895	4.05935	2.33168	3.5217	-0.477447	-2.26167	-1.27383	0.21778	0.730167	-4.58226
ENSG00000088387	DOCK9	dedicator of cytokinesis 9	23348		PF00169	protein_coding	chr13		0	1670.69	1710.01	1644	1699	1480	1611	1744.01	1677.2	1747.01	1854.01	1697	1594	-0.00836439	6.25288	-0.148896	0.883173	0.980472	-6.82881
ENSG00000088448	ANKRD10	ankyrin repeat domain 10	55608		PF12796	protein_coding	chr13		0	1196	1159	1120	1217	1096	1129	1062	1128	1193.48	1248	1229	1290.2	-0.00442719	5.73608	-0.0745431	0.941342	0.99097	-6.77764
ENSG00000088451	TGDS	TDP-glucose 4,6-dehydratase	23483	4.2.1.46	PF16363	protein_coding	chr13		0	326	341	310	342	353	389	350	359	372	331	389	301	0.104142	3.97876	1.37404	0.185101	0.703846	-5.57792
ENSG00000088538	DOCK3	dedicator of cytokinesis 3	1795		PF06920	protein_coding	chr3		0	14	35	26	17	16	15	14	18	10	16	16	15	-0.530639	-0.343608	-2.20729	0.0395273	0.493342	-3.62751
ENSG00000088543	C3orf18	chromosome 3 open reading frame 18	51161			protein_coding	chr3		0	178.765	194	213	186	166	168	143	188	168.537	174	151	177	-0.210947	2.9953	-2.3783	0.0278097	0.445976	-3.7988
ENSG00000088682	COQ9	coenzyme Q9	57017		PF08511	protein_coding	chr16		0	1777	1853	1718	1602	1666	1615	1606	1645.99	1806	1528	1744	1761	-0.0566664	6.26654	-1.04707	0.307943	0.792999	-6.28926
ENSG00000088726	TMEM40	transmembrane protein 40	55287		PF15817	protein_coding	chr3		0	834.265	803.235	881.969	879.517	982.482	1097	1135	933.405	896.076	1009	882.647	901	0.199418	5.40673	2.77852	0.0118169	0.34713	-3.37028
ENSG00000088727	KIF9	kinesin family member 9	64147		PF00225	protein_coding	chr3		0	86.6421	74.9999	44	64	74.0001	70.6472	59.4381	68.288	75.5894	44.0404	55.4291	59.0811	-0.0669791	1.54096	-0.387641	0.702503	0.939604	-5.8736
ENSG00000088756	ARHGAP28	Rho GTPase activating protein 28	79822		PF00620	protein_coding	chr18		0	649.216	717.106	568.634	564.247	626.33	622.302	615.377	692.942	577.141	571.477	655.537	493.931	-0.0421847	4.79625	-0.507911	0.617244	0.916852	-6.52324
ENSG00000088766	CRLS1	cardiolipin synthase 1	54675	2.7.8.-	PF01066	protein_coding	chr20		0	737.004	719.47	660.003	599.536	632.345	547.004	586.002	590.168	668.001	605.003	633	581.701	-0.164101	4.83742	-2.44831	0.0240178	0.425937	-3.97138
ENSG00000088808	PPP1R13B	protein phosphatase 1 regulatory subunit 13B	23368		PF12796	protein_coding	chr14		0	1243.19	1235.17	1260.87	1292.06	1104.04	1095.67	1040.69	1044.18	1233.09	1315.56	1294.72	1293.55	-0.102046	5.7722	-1.459	0.160572	0.684852	-5.74066
ENSG00000088812	ATRN	attractin	8455		PF00431	protein_coding	chr20		0	1268.24	1335.78	1173	1104	1182	1183	1201.22	1257.24	1275.21	1218	1132	1036.22	-0.0413389	5.76537	-0.659773	0.517159	0.885913	-6.56201
ENSG00000088826	SMOX	spermine oxidase	54498		PF01593	protein_coding	chr20		0	135	112	130	101	112.029	137	105	125	109	101	98	126	-0.0664216	2.39624	-0.580997	0.567934	0.902293	-5.99169
ENSG00000088832	FKBP1A	FKBP prolyl isomerase 1A	2280			protein_coding	chr20		0	4177	3950.91	4125	3915.98	4406.78	3753.9	3842.73	3854.8	4089.78	3586.58	3731	3946.24	-0.0540026	7.48767	-1.07544	0.295374	0.785608	-6.38469
ENSG00000088833	NSFL1C	NSFL1 cofactor	55968		PF00789	protein_coding	chr20		0	1269	1284.56	1154	1174.96	1267	1248	1106	1129	1257	1012	1116	1134	-0.0783484	5.74332	-1.2527	0.22521	0.738192	-6.00126
ENSG00000088836	SLC4A11	solute carrier family 4 member 11	83959		PF00955	protein_coding	chr20		0	1157	1198	1277	1254	970.999	977	939	1061	1027	1164	1189	1457	-0.167345	5.68556	-1.85901	0.078267	0.583984	-5.13161
ENSG00000088854	C20orf194	chromosome 20 open reading frame 194	25943			protein_coding	chr20		0	309.004	292	288	280	335.013	352	414.07	437	275.001	287.003	264	233	0.120121	3.81574	0.890332	0.3842	0.833069	-6.07065
ENSG00000088876	ZNF343	zinc finger protein 343	79175		PF01352	protein_coding	chr20	zf-C2H2	1	81.0184	97	91.5325	98.6742	101.243	107.396	107.748	107.588	110.438	108.617	119.42	113.254	0.250483	2.2382	2.55171	0.0192922	0.404394	-3.31196
ENSG00000088881	EBF4	EBF family member 4	57593		PF16422	protein_coding	chr20	COE	1	34	16	30	35	27	18	18	29	24	36	38.0001	52	0.0499781	0.38436	0.182335	0.857212	0.976424	-5.62901
ENSG00000088888	MAVS	mitochondrial antiviral signaling protein	57506		PF16739	protein_coding	chr20		0	1251.7	1176.09	1128.58	1098	1040.9	999.484	1005.16	1146.19	1136.36	1147.89	1048.8	1138.9	-0.105081	5.65634	-1.79278	0.0886208	0.601498	-5.23285
ENSG00000088899	LZTS3	leucine zipper tumor suppressor family member 3	9762			protein_coding	chr20		0	273	288	297	341	317	354	331	312	270	331	334	393	0.13645	3.85917	1.5053	0.14836	0.67078	-5.37781
ENSG00000088930	XRN2	5'-3' exoribonuclease 2	22803	3.1.13.-	PF17846	protein_coding	chr20		0	1290.82	1371.64	1244.94	1204.79	1242.76	1129.91	1139.95	1242.72	1322.93	1098.94	1234.93	1111.87	-0.104409	5.79213	-1.78769	0.0894639	0.603714	-5.25654
ENSG00000088970	KIZ	kizuna centrosomal protein	55857			protein_coding	chr20		0	84	111	110	97	103	137	138	93	131	126	114	140	0.281111	2.38003	2.1812	0.0416698	0.500562	-4.00572
ENSG00000088986	DYNLL1	dynein light chain LC8-type 1	8655		PF01221	protein_coding	chr12		0	3141	3260	3330	3104	3278	2914	2789	2992	3471	2382.73	3155.02	3199	-0.0947249	7.12736	-1.32198	0.201555	0.71886	-6.06429
ENSG00000088992	TESC	tescalcin	54997			protein_coding	chr12		0	3	5	1	0	4	4	4	2	1	5	1	2	0.630452	-3.07123	1.01215	0.323927	0.803878	-4.67059
ENSG00000089006	SNX5	sorting nexin 5	27131		PF09325	protein_coding	chr20		0	1779.01	1792.17	1731.06	1661	1871.04	1685	1667.67	1802.71	1886.71	1554.63	1722.24	1538	-0.0246646	6.29198	-0.422643	0.677205	0.932291	-6.75277
ENSG00000089009	RPL6	ribosomal protein L6	6128		PF01159	protein_coding	chr12		0	17003.1	18223.9	17012.8	17058.2	19272.4	19207.5	18533.8	18410.7	18984.9	15883.5	17637	17256	0.0640747	9.66577	1.37365	0.185222	0.703982	-6.22025
ENSG00000089012	SIRPG	signal regulatory protein gamma	55423		PF07654	protein_coding	chr20		0	2	0	2	4	0	1	0	0	0	0	1	4	-1.15974	-4.27799	-1.62906	0.119437	0.642053	-4.34811
ENSG00000089022	MAPKAPK5	MAPK activated protein kinase 5	8550	2.7.11.1	PF00069	protein_coding	chr12		0	787.754	779.287	760.367	774.762	756.819	835.233	848.128	832.003	821.277	745.943	887.976	794.58	0.0691301	5.18904	1.22192	0.236381	0.745729	-5.96259
ENSG00000089041	P2RX7	purinergic receptor P2X 7	5027			protein_coding	chr12		0	1.00471	8.02618	9.67089	3.01144	3.26728	8.15389	4.00462	8.35076	5.01281	3.02646	1	1	-0.237939	-2.40456	-0.419093	0.679753	0.932633	-4.99636
ENSG00000089048	ESF1	ESF1 nucleolar pre-rRNA processing protein homolog	51575		PF08159	protein_coding	chr20		0	460	508	452	502	580	526	506	508	552	475	480	417	0.0678337	4.49629	0.869063	0.395441	0.836602	-6.21909
ENSG00000089050	RBBP9	RB binding protein 9, serine hydrolase	10741		PF06821	protein_coding	chr20		0	572.383	582.67	506	538.47	519.683	529.584	511.102	520.418	610	574.59	613	529.066	0.000455919	4.64555	0.00665132	0.994761	0.999004	-6.62995
ENSG00000089053	ANAPC5	anaphase promoting complex subunit 5	51433			protein_coding	chr12		0	3628.93	3586.58	3271.38	3364.12	3518.51	3347.86	3337.28	3435.17	3447.51	2969.2	3225.3	3056.33	-0.0746507	7.2499	-1.46081	0.160081	0.683631	-5.89295
ENSG00000089057	SLC23A2	solute carrier family 23 member 2	9962		PF00860	protein_coding	chr20		0	1126	1141	975	1063	1015	939	1077	976	1162	1032	1071	943	-0.0692469	5.56669	-1.08709	0.290324	0.783581	-6.16747
ENSG00000089060	SLC8B1	solute carrier family 8 member B1	80024		PF01699	protein_coding	chr12		0	854.243	880	851.027	871.524	799.202	801.127	838.003	819.045	792.102	932.076	911.465	983.021	-0.0130523	5.2904	-0.200768	0.84297	0.975091	-6.70408
ENSG00000089063	TMEM230	transmembrane protein 230	29058			protein_coding	chr20		0	1973.02	2040	2100	1973	1966	2045	2048.18	2152	2000	1997.03	2208.01	2002	0.0203499	6.53777	0.437317	0.666712	0.929201	-6.77128
ENSG00000089091	DZANK1	double zinc ribbon and ankyrin repeat domains 1	55184		PF12773	protein_coding	chr20		0	25.0094	41.0227	34.1824	27.9722	27.5188	26.4256	29.5932	28.0093	28.944	35.013	30.009	18.4192	-0.187205	0.417827	-1.00948	0.325173	0.804689	-5.2114
ENSG00000089094	KDM2B	lysine demethylase 2B	84678		PF16866	protein_coding	chr12		0	434.409	475.942	484.947	473.578	499.604	460.855	479.993	473.756	489.059	468.642	469.749	432.141	0.0130684	4.42005	0.215852	0.831357	0.971752	-6.5674
ENSG00000089101	CFAP61	cilia and flagella associated protein 61	26074		PF16092	protein_coding	chr20		0	0	3	3	1	0	2	2	1	3	2	0	3	-0.0323649	-3.67704	-0.0463695	0.96349	0.99388	-4.87516
ENSG00000089116	LHX5	LIM homeobox 5	64211		PF00046	protein_coding	chr12	Homeobox	1	15	8	10	12	13	15	18	16	15	11	19	21	0.499723	-0.604947	1.99558	0.060219	0.545095	-3.90047
ENSG00000089123	TASP1	taspase 1	55617		PF01112	protein_coding	chr20		0	201	177	170	159	208	150	156	172	186	135	164	142	-0.114992	2.93064	-1.05783	0.303133	0.789579	-5.73905
ENSG00000089127	OAS1	2'-5'-oligoadenylate synthetase 1	4938		PF01909	protein_coding	chr12		0	379.115	414.044	408.094	420.022	322	372	312	335.066	462	420.002	498.002	596.012	-0.00162126	4.20569	-0.0119268	0.990606	0.998158	-6.55364
ENSG00000089154	GCN1	GCN1 activator of EIF2AK4	10985			protein_coding	chr12		0	4764	4970	4709	4908	4696	4549	5107	5114	4675	5484	4526	4693	0.00166289	7.78421	0.031731	0.975011	0.995896	-6.99633
ENSG00000089157	RPLP0	ribosomal protein lateral stalk subunit P0	6175		PF00466	protein_coding	chr12		0	39592	40536	40563.8	39159.4	42409	42787.7	44119.4	41542.7	40418.7	38345.3	38728.7	38121.2	0.0275808	10.8477	0.689463	0.498699	0.879136	-7.01391
ENSG00000089159	PXN	paxillin	5829		PF00412	protein_coding	chr12		0	7964.08	7718.43	8340.24	8274.08	8025.02	7330.83	7881.4	7781.52	7521.61	8023.29	7512.78	7799.4	-0.0628845	8.4797	-1.56159	0.134554	0.657776	-5.86418
ENSG00000089163	SIRT4	sirtuin 4	23409		PF02146	protein_coding	chr12		0	17	11	12	13	15	16.9999	11	17	18	10	18	11	0.120968	-0.613905	0.497745	0.62426	0.918954	-5.2956
ENSG00000089169	RPH3A	rabphilin 3A	22895		PF00168	protein_coding	chr12		0	4	4	1.00637	2.1489	4.00992	7.00423	1	3.00735	7	4	2	3.04442	0.376397	-2.62107	0.746038	0.464592	0.866669	-4.83054
ENSG00000089177	KIF16B	kinesin family member 16B	55614		PF00225	protein_coding	chr20		0	267	295	256	260	272	267	322	290	319	291	307	253	0.1028	3.68627	1.28082	0.215363	0.728495	-5.63696
ENSG00000089195	TRMT6	tRNA methyltransferase 6	51605		PF04189	protein_coding	chr20		0	543	610	547	550	628	557	559.999	607	581	488	614.999	533	0.0184527	4.6907	0.266893	0.792368	0.963797	-6.59955
ENSG00000089199	CHGB	chromogranin B	1114		PF01271	protein_coding	chr20		0	111	125	113	111	87	123.03	135.002	115.012	154.615	185	188	188	0.306634	2.59781	1.73129	0.0992791	0.618872	-4.77812
ENSG00000089220	PEBP1	phosphatidylethanolamine binding protein 1	5037		PF01161	protein_coding	chr12		0	1959	2106	2145	2030	1976	1938	2038	1966	2012	1864	1911	1850	-0.0840743	6.49498	-1.83066	0.0825624	0.593481	-5.26269
ENSG00000089234	BRAP	BRCA1 associated protein	8315		PF07576	protein_coding	chr12		0	684	693	656	697	685	669	615.101	678	692	634.082	713	649.007	-0.0352666	4.93493	-0.629581	0.536316	0.891492	-6.47316
ENSG00000089248	ERP29	endoplasmic reticulum protein 29	10961		PF07912	protein_coding	chr12		0	3527	3498	3245.42	3254.21	3622.05	3369.5	3231.01	3484.68	3405.58	2909.4	3118	3344.3	-0.0331235	7.24345	-0.618319	0.543559	0.892995	-6.74802
ENSG00000089250	NOS1	nitric oxide synthase 1	4842	1.14.13.39		protein_coding	chr12		0	0	1.00791	3.03677	2.23413	4.11431	3.40634	2.01903	4.01078	3.53145	4.13766	1.15775	3.63028	1.11701	-2.99543	1.98404	0.0615866	0.549434	-4.08049
ENSG00000089280	FUS	FUS RNA binding protein	2521		PF00076	protein_coding	chr16		0	4269.22	4346.32	4099.24	3762	4487.19	3298	2916.01	3894.5	4284.01	2505.72	3365.82	3776.59	-0.230274	7.39566	-2.09444	0.0495762	0.522807	-4.90746
ENSG00000089289	IGBP1	immunoglobulin binding protein 1	3476		PF04177	protein_coding	chrX		0	848	846	864	924	838	995	1048	873.994	932	970	945.995	975	0.118692	5.38785	1.89743	0.0727619	0.571653	-5.02183
ENSG00000089327	FXYD5	FXYD domain containing ion transport regulator 5	53827		PF02038	protein_coding	chr19		0	471	498	576	563	513	560	532	482	584	641	631	654	0.120955	4.66179	1.3901	0.180248	0.69972	-5.67477
ENSG00000089335	ZNF302	zinc finger protein 302	55900		PF01352	protein_coding	chr19	zf-C2H2	1	181.919	162.008	151.842	159.794	160.711	138.661	167.765	167	196	175.146	193.095	185.064	0.0718666	2.94877	0.729279	0.474547	0.869223	-6.01482
ENSG00000089351	GRAMD1A	GRAM domain containing 1A	57655		PF16016	protein_coding	chr19		0	381.185	419	432.083	520.956	380.358	539.001	523.629	458	369.869	588.714	416.021	478.346	0.0889654	4.37056	0.766875	0.452391	0.862233	-6.27937
ENSG00000089356	FXYD3	FXYD domain containing ion transport regulator 3	5349		PF02038	protein_coding	chr19		0	18307.1	18093	17173	16433	18105	17756.5	17368	18082.9	17736	13778.8	15109	15949.2	-0.0702692	9.59016	-1.12633	0.27377	0.7725	-6.51641
ENSG00000089486	CDIP1	cell death inducing p53 target 1	29965		PF10601	protein_coding	chr16	zf-LITAF-like	1	334	293	317	319	291	269	277	325	284	281	276	357	-0.103332	3.77753	-1.26779	0.219883	0.731646	-5.68453
ENSG00000089505	CMTM1	CKLF like MARVEL transmembrane domain containing 1	113540			protein_coding	chr16		0	49	52	49.9628	53	44.2948	28.4004	47.9162	43	57.8419	57.4522	67.8405	46.9589	-0.0905875	1.16815	-0.507893	0.617256	0.916852	-5.72998
ENSG00000089558	KCNH4	potassium voltage-gated channel subfamily H member 4	23415		PF00520	protein_coding	chr17		0	88	94	66	70	72	69	73	84	99	112	98	88	0.122355	1.93122	0.831957	0.41556	0.846253	-5.69256
ENSG00000089597	GANAB	glucosidase II alpha subunit	23193	3.2.1.84	PF01055	protein_coding	chr11		0	11548	10843.2	10701	10866.2	11406	10082	10398	10956	10508.9	10474.2	10072.5	9971.04	-0.0695976	8.92001	-1.66397	0.112193	0.633138	-5.75035
ENSG00000089639	GMIP	GEM interacting protein	51291		PF00620	protein_coding	chr19		0	602	581	581	638	490	569	533	539	562	651	574	684	-0.0692792	4.72716	-0.877956	0.390715	0.835122	-6.25571
ENSG00000089682	RBM41	RNA binding motif protein 41	55285		PF00076	protein_coding	chrX		0	320.544	359.41	264.179	281.484	298.111	260.122	271	311.755	366.534	295.521	342.154	292.344	-0.00697621	3.78995	-0.0721257	0.943241	0.991536	-6.47016
ENSG00000089685	BIRC5	baculoviral IAP repeat containing 5	332		PF00653	protein_coding	chr17		0	1648.2	1660.84	1628.01	1667.65	1608	1200.1	1168.36	1232.78	1510.25	1231.03	1274.14	1300	-0.336959	6.00811	-4.65591	0.000163899	0.0863576	0.695671
ENSG00000089692	LAG3	lymphocyte activating 3	3902			protein_coding	chr12		0	24	16	15	17	15	15	13	22	18	5	7	18	-0.442917	-0.567218	-1.43536	0.167118	0.689568	-4.61523
ENSG00000089693	MLF2	myeloid leukemia factor 2	8079		PF10248	protein_coding	chr12		0	7490	7000	7464	6970	7490	6638	6447	6430	6624	6061	6462	6583	-0.135814	8.27181	-2.84633	0.0101833	0.334287	-3.51842
ENSG00000089723	OTUB2	OTU deubiquitinase, ubiquitin aldehyde binding 2	78990		PF10275	protein_coding	chr14		0	348.878	370.649	403.884	424.995	395.122	420.662	389.134	408.499	428.757	360.632	466.503	393.021	0.0747984	4.18711	0.990778	0.333995	0.810796	-6.05241
ENSG00000089737	DDX24	DEAD-box helicase 24	57062		PF00270	protein_coding	chr14		0	2512.79	2636.35	2554.41	2743.5	2630.68	2490.79	2363.06	2478.59	2798.43	2462.38	2591.68	2588.99	-0.035913	6.86944	-0.729796	0.474238	0.869223	-6.63372
ENSG00000089775	ZBTB25	zinc finger and BTB domain containing 25	7597		PF00651	protein_coding	chr14	ZBTB	1	288.051	295.628	279.232	298.267	247.502	294.424	291.11	283.856	256.18	322.651	303.916	266.438	-0.0409041	3.69933	-0.518141	0.61022	0.914593	-6.31978
ENSG00000089818	NECAP1	NECAP endocytosis associated 1	25977		PF07933	protein_coding	chr12		0	852.3	807.595	856.216	831.426	903.643	907.045	1024.56	957.764	793.18	858.029	858.664	789.032	0.0775242	5.30414	1.14961	0.264286	0.764574	-6.06036
ENSG00000089820	ARHGAP4	Rho GTPase activating protein 4	393		PF00620	protein_coding	chrX		0	28	44	34	27	39	28.5092	54.9999	36	18	39.6287	38	43	0.122713	0.675097	0.521571	0.607875	0.913649	-5.58353
ENSG00000089847	ANKRD24	ankyrin repeat domain 24	170961		PF00023	protein_coding	chr19		0	70	75	64	90	67	114	89	83	49	102	80	120	0.193404	1.89464	0.989436	0.334635	0.810796	-5.54184
ENSG00000089876	DHX32	DEAH-box helicase 32 (putative)	55760		PF04408	protein_coding	chr10		0	592.871	616.285	550.792	530.626	601.578	561.103	587.882	594.567	632.423	610.875	582.559	508.514	0.0294788	4.72309	0.44806	0.659075	0.927799	-6.53748
ENSG00000089902	RCOR1	REST corepressor 1	23186		PF01448	protein_coding	chr14	MYB	1	1386.05	1365.86	1355.36	1384	1349.12	1268.33	1455	1522	1468	1396.4	1465	1211	0.0151689	5.97659	0.253155	0.802812	0.964799	-6.77484
ENSG00000089916	GPATCH2L	G-patch domain containing 2 like	55668			protein_coding	chr14		0	536.943	602.07	486.137	558.289	547.61	530.659	619.079	650.3	623	722.13	574.17	512.046	0.124772	4.71586	1.44411	0.164669	0.688582	-5.61143
ENSG00000090006	LTBP4	latent transforming growth factor beta binding protein 4	8425		PF12661	protein_coding	chr19		0	4299	3888	4535	4637	4639	5344.61	5280.01	5118.19	4035	5311.03	4275.05	4890.01	0.159171	7.72954	2.14444	0.0448677	0.512282	-4.83704
ENSG00000090013	BLVRB	biliverdin reductase B	645	1.5.1.30	PF13460	protein_coding	chr19		0	3502	3522	3504	3489	4083	4096	3899	3804	3275	2823	3073	3308	0.00367559	7.32063	0.044501	0.96496	0.994316	-6.95067
ENSG00000090020	SLC9A1	solute carrier family 9 member A1	6548		PF00999	protein_coding	chr1		0	2155	1942	2017	2077	2368	2041	2074	2222	2082	1954	2073	2029	0.0379609	6.56751	0.711669	0.485143	0.874407	-6.61275
ENSG00000090054	SPTLC1	serine palmitoyltransferase long chain base subunit 1	10558	2.3.1.50	PF00155	protein_coding	chr9		0	3305.99	3406	3199.58	3284	3119	3014.72	3164	3130.85	3029.19	2713.18	2936.97	2415.02	-0.1716	7.11632	-2.80845	0.0110671	0.343319	-3.49564
ENSG00000090060	PAPOLA	poly(A) polymerase alpha	10914	2.7.7.19	PF04926	protein_coding	chr14		0	6496.19	6670.43	6342.61	6216.76	6058.5	5283.23	5603.01	6008.75	6665.07	5488.95	6301.28	5225.61	-0.146981	8.09566	-2.57622	0.0183077	0.404107	-4.05604
ENSG00000090061	CCNK	cyclin K	8812		PF00134	protein_coding	chr14		0	2975.37	2848.4	2878.55	2839.16	2654.75	2431.69	2362.61	2404.57	2875.68	2539.15	2706.03	2831.03	-0.154047	6.93496	-2.77132	0.0120044	0.348397	-3.55478
ENSG00000090097	PCBP4	poly(rC) binding protein 4	57060		PF00013	protein_coding	chr3		0	181.66	183	211	233	201.8	273	310	252	190	333	192	284	0.307537	3.40346	2.08119	0.0508966	0.528495	-4.37612
ENSG00000090238	YPEL3	yippee like 3	83719		PF03226	protein_coding	chr16		0	334	342.011	348.007	350	336	401.899	388.004	370.004	265.001	411.16	355	429.014	0.0903439	4.02957	0.887057	0.385917	0.833119	-6.11763
ENSG00000090263	MRPS33	mitochondrial ribosomal protein S33	51650		PF08293	protein_coding	chr7		0	600.354	616.176	543.593	561.922	624.99	613.712	591.559	578.226	639.04	511.09	555.086	524.236	-0.00511039	4.72031	-0.074164	0.94164	0.99097	-6.63925
ENSG00000090266	NDUFB2	NADH:ubiquinone oxidoreductase subunit B2	4708	1.6.99.3	PF14813	protein_coding	chr7		0	805.132	820.019	773.512	754.216	833.352	768.902	783.841	865.354	846.576	581.8	731.04	740.055	-0.0453658	5.13538	-0.555992	0.584574	0.907141	-6.54642
ENSG00000090273	NUDC	nuclear distribution C, dynein complex regulator	10726		PF16273	protein_coding	chr1		0	2520.76	2787.96	2816.59	2548.44	2900.96	2785.4	2569.44	2477.14	2642.44	2117.17	2387.81	2604.3	-0.0643735	6.88042	-0.967735	0.345091	0.813073	-6.43326
ENSG00000090316	MAEA	macrophage erythroblast attacher	10296		PF10607	protein_coding	chr4		0	1104	1042	1036.01	987.084	1052.06	836.01	889	912.069	1028.02	809.038	976.013	988.002	-0.16006	5.46143	-2.33421	0.0304765	0.453243	-4.26647
ENSG00000090339	ICAM1	intercellular adhesion molecule 1	3383		PF03921	protein_coding	chr19		0	1093.04	1244.27	1335.25	1429.81	1392.55	1774.65	1742.41	1502.47	1409.23	1853.21	1596.68	1659.34	0.340316	6.08055	4.06397	0.00063879	0.132865	-0.62879
ENSG00000090372	STRN4	striatin 4	29888		PF00400	protein_coding	chr19		0	5779.02	5510.01	5719.99	5702	5529.01	5466.99	5133.03	5358	5092.99	5268.98	5020.02	5463	-0.103142	7.94538	-2.50422	0.0213422	0.41308	-4.18445
ENSG00000090376	IRAK3	interleukin 1 receptor associated kinase 3	11213	2.7.11.1	PF00069	protein_coding	chr12		0	288.586	288.055	304.011	323	325	292.575	312	318.022	322.046	338	365.009	295.071	0.0904992	3.83738	1.22179	0.236431	0.745729	-5.73796
ENSG00000090382	LYZ	lysozyme	4069	3.2.1.17	PF00062	protein_coding	chr12		0	3.00387	5.03095	4.06537	0	0	0	8.07822	5.00107	5.77489	8.53691	10	72.4443	1.00033	-2.42129	0.848803	0.406346	0.842736	-4.78171
ENSG00000090432	MUL1	mitochondrial E3 ubiquitin protein ligase 1	79594		PF12483	protein_coding	chr1		0	992	963	927	918	960	873	884	945	957	813	853	864	-0.0906884	5.37449	-1.59777	0.126259	0.650208	-5.49659
ENSG00000090447	TFAP4	transcription factor AP-4	7023		PF00010	protein_coding	chr16	bHLH	1	432.408	439.073	435.931	433.53	409.599	408.292	403.439	386.564	417.2	359.532	416.355	408.483	-0.119704	4.23055	-1.98302	0.061709	0.549635	-4.72291
ENSG00000090470	PDCD7	programmed cell death 7	10081		PF16021	protein_coding	chr15		0	473.176	422.766	425.381	431.147	434.329	479.089	538.703	455.095	449.003	443.091	420.045	420.259	0.0506679	4.35218	0.70212	0.490946	0.876494	-6.32614
ENSG00000090487	SPG21	SPG21 abhydrolase domain containing, maspardin	51324		PF00561	protein_coding	chr15		0	2162.27	2068.43	2076	2189.34	1952.77	1961.56	2050.26	1982.09	2066.81	2261.29	2048.49	2023	-0.0577443	6.55712	-1.17571	0.253944	0.758782	-6.18068
ENSG00000090520	DNAJB11	DnaJ heat shock protein family (Hsp40) member B11	51726		PF01556	protein_coding	chr3		0	1952.56	2116.16	1942.67	1831.24	2160.81	2004.69	1853.62	1970.27	2179.73	1523.35	2009.23	1826.71	-0.0213587	6.46442	-0.287599	0.776704	0.958674	-6.82102
ENSG00000090530	P3H2	prolyl 3-hydroxylase 2	55214		PF13640	protein_coding	chr3		0	190.002	181	178.001	197	207	229.003	289.002	252.595	200.022	261.166	265	230.05	0.363535	3.3312	3.60301	0.0018463	0.208981	-1.32375
ENSG00000090539	CHRD	chordin	8646		PF07452	protein_coding	chr3		0	2.20434	1	0	3.43034	1.03991	2.33576	0	0	2.08382	1	2	1.10802	-0.237838	-3.8672	-0.356897	0.725023	0.94392	-4.83584
ENSG00000090554	FLT3LG	fms related tyrosine kinase 3 ligand	2323		PF02947	protein_coding	chr19		0	86.4337	59.5953	70.7217	63.4171	66.0145	75.3517	77.253	74.1458	57.9999	78.0985	60.6764	83.099	0.0344194	1.69204	0.25364	0.802443	0.964799	-5.94522
ENSG00000090565	RAB11FIP3	RAB11 family interacting protein 3	9727		PF09457	protein_coding	chr16		0	578	536	539	619	595	613.001	586.985	573	542.031	576	556.999	620	0.0376275	4.71669	0.60601	0.551535	0.894844	-6.45127
ENSG00000090581	GNPTG	N-acetylglucosamine-1-phosphate transferase subunit gamma	84572		PF13015	protein_coding	chr16		0	617.318	642.65	594.092	581.878	659.398	612.109	622.909	614.274	600.123	594.884	621.746	728.683	0.0501839	4.82703	0.796357	0.435465	0.856532	-6.33308
ENSG00000090612	ZNF268	zinc finger protein 268	10795		PF01352	protein_coding	chr12	zf-C2H2	1	528.61	499.19	428.079	435.621	482.109	391.894	437.67	475.116	567.213	403.331	506.265	387.158	-0.0580206	4.38542	-0.609388	0.549341	0.894844	-6.39968
ENSG00000090615	GOLGA3	golgin A3	2802			protein_coding	chr12		0	2089.81	2141.39	1934.53	2109.96	1991.35	1981.02	1982.25	2036.66	2109.72	2303.67	2036.22	1976.16	-0.01336	6.54818	-0.256542	0.800234	0.964469	-6.83841
ENSG00000090621	PABPC4	poly(A) binding protein cytoplasmic 4	8761		PF00076	protein_coding	chr1		0	2237.99	2206.02	2429.06	2326.32	2103.3	2009.39	1990.98	1937.63	2277.08	2430.83	2118.96	2364.05	-0.0988911	6.64386	-1.5851	0.129113	0.653656	-5.65708
ENSG00000090659	CD209	CD209 molecule	30835		PF00059	protein_coding	chr19		0	2.02291	1.00014	2.00009	0	1.03594	1.00177	0	0	1.00005	1	3.00071	0	-0.414434	-4.172	-0.621058	0.541793	0.892889	-4.76306
ENSG00000090661	CERS4	ceramide synthase 4	79603		PF03798	protein_coding	chr19		0	231.599	202	237.103	222.386	176.012	206.687	223.026	198.722	168.45	195.02	219.246	253	-0.131808	3.25846	-1.32493	0.200593	0.718288	-5.51039
ENSG00000090674	MCOLN1	mucolipin 1	57192		PF08016	protein_coding	chr19		0	368.025	376.312	370.298	393.365	345	335.033	347.216	364.384	323.007	319.019	375.006	399	-0.107125	4.03149	-1.5223	0.144073	0.66677	-5.40198
ENSG00000090686	USP48	ubiquitin specific peptidase 48	84196		PF00443	protein_coding	chr1		0	843	903	859.999	883.001	805	848	797.001	872.999	900	866	847	737	-0.0673797	5.26716	-1.15025	0.264029	0.764574	-6.06111
ENSG00000090776	EFNB1	ephrin B1	1947		PF00812	protein_coding	chrX		0	3018	3205	3434	3540	3219	3325	3390	3322	3375	3601	3293	3669	0.0436268	7.25761	0.839975	0.411158	0.843374	-6.58309
ENSG00000090857	PDPR	pyruvate dehydrogenase phosphatase regulatory subunit	55066		PF16350	protein_coding	chr16		0	1595.56	1558.07	1372.13	1429.16	1327.38	1236.02	1346.96	1499.05	1538.84	1583.78	1394.58	1279.81	-0.0911442	6.02003	-1.3307	0.198721	0.715185	-5.93713
ENSG00000090861	AARS1	alanyl-tRNA synthetase 1	16	6.1.1.7	PF01411	protein_coding	chr16		0	8247.23	8603	8233	8605	7778.61	9023	9001	8285.52	8156.62	8566	8270	8182	-0.00465896	8.57975	-0.105831	0.916803	0.98719	-7.06401
ENSG00000090863	GLG1	golgi glycoprotein 1	2734		PF00839	protein_coding	chr16		0	3318.77	3385.56	3299.4	3290.13	3314.1	3246.98	3205.28	3198.45	3403.79	3391.46	3332.74	3295.18	-0.0120552	7.23371	-0.301455	0.766276	0.956378	-6.89633
ENSG00000090889	KIF4A	kinesin family member 4A	24137		PF00225	protein_coding	chrX		0	1021	1054.99	965	975	1015	826	736	835.999	1032	801	874	734	-0.239295	5.3549	-2.91948	0.00866441	0.321408	-3.08899
ENSG00000090905	TNRC6A	trinucleotide repeat containing adaptor 6A	27327		PF10427	protein_coding	chr16		0	1496.79	1540	1424.01	1450.01	1369.32	1254.08	1344.17	1424	1557.75	1472	1434.01	1453.12	-0.0669478	6.02749	-1.19501	0.246493	0.753311	-6.10145
ENSG00000090924	PLEKHG2	pleckstrin homology and RhoGEF domain containing G2	64857		PF00621	protein_coding	chr19		0	548.178	534.553	537.377	558.215	545.639	470.687	487.453	559.637	501.222	561.193	486.078	516.766	-0.0811362	4.57917	-1.26431	0.221103	0.733502	-5.83038
ENSG00000090932	DLL3	delta like canonical Notch ligand 3	10683		PF12661	protein_coding	chr19		0	97	81	105	111	113	97	102	112	100	113	93	95	0.0709863	2.2098	0.643494	0.52744	0.888661	-5.89841
ENSG00000090971	NAT14	N-acetyltransferase 14 (putative)	57106		PF00583	protein_coding	chr19		0	308	245.999	252	268	275	266	284	268	219	235	245	264	-0.0629494	3.56694	-0.732211	0.472797	0.869152	-6.15918
ENSG00000090975	PITPNM2	phosphatidylinositol transfer protein membrane associated 2	57605		PF02862	protein_coding	chr12		0	644	586	697.003	693.016	585.003	574.004	613	620	652.002	735.002	664.003	692	-0.0310755	4.87537	-0.423021	0.676934	0.932291	-6.5752
ENSG00000090989	EXOC1	exocyst complex component 1	55763		PF15277	protein_coding	chr4		0	541.333	531.068	498.987	519.883	537.955	517	561.9	548.984	578.903	502.401	561.921	466.929	0.0285972	4.59301	0.442077	0.663324	0.928773	-6.51928
ENSG00000091009	RBM27	RNA binding motif protein 27	54439		PF00642	protein_coding	chr5		0	1258.62	1288.01	1207.88	1247.33	1398.99	1253.56	1399.52	1341.46	1277.64	1376.15	1337.63	1213.18	0.080959	5.88555	1.53505	0.140926	0.663607	-5.64086
ENSG00000091010	POU4F3	POU class 4 homeobox 3	5459		PF00157	protein_coding	chr5	Pou	1	7	3	11	9	6	3	8	6	9	1	5	2	-0.629884	-2.00782	-1.3896	0.180399	0.69972	-4.5094
ENSG00000091039	OSBPL8	oxysterol binding protein like 8	114882		PF01237	protein_coding	chr12		0	1199	1214	1039	1118	1021	1039	1224	1219	1317	1341	1362	969	0.0450657	5.72903	0.513573	0.613352	0.915206	-6.64173
ENSG00000091073	DTX2	deltex E3 ubiquitin ligase 2	113878		PF18102	protein_coding	chr7		0	1252.93	1178.94	1375.95	1342.51	1198.06	1379.58	1398.98	1257.75	1111.4	1461.03	1363.91	1462.69	0.0415044	5.89921	0.56325	0.579719	0.905356	-6.6347
ENSG00000091106	NLRC4	NLR family CARD domain containing 4	58484		PF05729	protein_coding	chr2		0	14	15	12	8.00001	11	12	8	11	19	11	7	13	-0.106539	-0.891406	-0.389695	0.701008	0.939512	-5.29049
ENSG00000091127	PUS7	pseudouridine synthase 7	54517		PF01142	protein_coding	chr7		0	506.011	530	495	480	479	395	411	512	575	415.001	484	395	-0.145662	4.42013	-1.62393	0.120533	0.642773	-5.32534
ENSG00000091128	LAMB4	laminin subunit beta 4	22798		PF00055	protein_coding	chr7		0	2	2.02317	1	3	7	2	2	3.02433	7	0	4	6.00073	0.507864	-2.85788	0.773205	0.448723	0.861311	-4.7922
ENSG00000091129	NRCAM	neuronal cell adhesion molecule	4897		PF13882	protein_coding	chr7		0	567	550	515	433	701	583.001	621	697.999	577	488	559	452	0.171727	4.66329	1.62439	0.120435	0.642773	-5.34638
ENSG00000091136	LAMB1	laminin subunit beta 1	3912		PF00053	protein_coding	chr7		0	2576.7	2645	2380.44	2476	2235.08	2414.91	2629	2590	2714	2731	2647	2477	0.0173765	6.85282	0.312693	0.757851	0.954546	-6.85291
ENSG00000091137	SLC26A4	solute carrier family 26 member 4	5172		PF01740	protein_coding	chr7		0	2	4.00055	1.00626	5.00156	1.02191	2.00018	3	1	2	1.20398	2.00014	0	-0.794201	-3.35114	-1.49641	0.150645	0.672774	-4.40024
ENSG00000091140	DLD	dihydrolipoamide dehydrogenase	1738	1.8.1.4	PF07992	protein_coding	chr7		0	2019	2092	1865	1852	2057	1831	1818	1994	2210	1625	2064	1783	-0.0305758	6.45555	-0.447487	0.659481	0.927799	-6.7597
ENSG00000091157	WDR7	WD repeat domain 7	23335		PF00400	protein_coding	chr18		0	297.801	322.851	284	278.965	295.001	270	302.904	333	311.863	308.796	340.026	250.999	0.0223774	3.76716	0.267062	0.792241	0.963797	-6.42959
ENSG00000091164	TXNL1	thioredoxin like 1	9352		PF00085	protein_coding	chr18		0	807.216	787.151	751.093	666.11	779.003	690.039	696.096	769.003	850.261	636.393	791.069	669.019	-0.0375964	5.07142	-0.49706	0.624735	0.918993	-6.56897
ENSG00000091262	ABCC6	ATP binding cassette subfamily C member 6	368		PF00664	protein_coding	chr16		0	72.4538	69.1791	65.0032	67.6485	63.572	52.2663	48.4199	69.1192	67.8549	42.898	47.9217	67.8524	-0.274028	1.46917	-1.92436	0.0691085	0.564519	-4.29318
ENSG00000091317	CMTM6	CKLF like MARVEL transmembrane domain containing 6	54918		PF01284	protein_coding	chr3		0	6373.9	6175.42	5846.41	6087.28	5733.03	5764	6369.09	6171.43	6520.6	6244.76	6588.53	5448.61	-0.00681071	8.11749	-0.133232	0.895383	0.983799	-7.01902
ENSG00000091409	ITGA6	integrin subunit alpha 6	3655		PF08441	protein_coding	chr2		0	4159.98	4070.95	3866	4018.96	4232	3833.97	4183	4212.95	4455	4279.92	4108	3482	0.0205883	7.53271	0.369358	0.715863	0.942643	-6.90119
ENSG00000091428	RAPGEF4	Rap guanine nucleotide exchange factor 4	11069		PF00610	protein_coding	chr2		0	46	38	44.9999	36	52	62	49	52	37	28	55	35	0.12748	1.00363	0.653578	0.521058	0.886651	-5.59152
ENSG00000091436	MAP3K20	mitogen-activated protein kinase kinase kinase 20	51776	2.7.11.25	PF07714	protein_coding	chr2		0	945.577	888.912	889.868	957.559	859.732	838.352	997.186	877.947	965.303	914.919	919.954	631.626	-0.0836826	5.33345	-0.946933	0.355323	0.816565	-6.2792
ENSG00000091482	SMPX	small muscle protein X-linked	23676		PF15355	protein_coding	chrX		0	9	9	3	7	12	7	4	7	9	5	3	14	0.0711651	-1.6066	0.175045	0.862859	0.977065	-5.17117
ENSG00000091483	FH	fumarate hydratase	2271	4.2.1.2	PF10415	protein_coding	chr1		0	805	906	789	790	858	821	734	874	941	684	872	757	-0.0140903	5.21603	-0.185581	0.854701	0.976424	-6.69715
ENSG00000091490	SEL1L3	SEL1L family member 3	23231		PF08238	protein_coding	chr4		0	2732	2726	2503	2470	2468	2417	2553	2780	2655	2624	2672	2518	-0.0128287	6.88189	-0.26094	0.79689	0.964452	-6.87233
ENSG00000091513	TF	transferrin	7018		PF00405	protein_coding	chr3		0	61.8786	68.1381	65.9498	66.9145	77.8671	61.7634	44.9371	65.8987	57.9602	52.8188	58.0164	72.0244	-0.115615	1.51434	-0.831493	0.415816	0.84663	-5.61145
ENSG00000091527	CDV3	CDV3 homolog	55573		PF15359	protein_coding	chr3		0	4143	4163	3875	3912.99	4183	3811	4031	4241.99	4417	3831	4190.01	3525	-0.00154873	7.51573	-0.0287845	0.977331	0.996658	-6.97069
ENSG00000091536	MYO15A	myosin XVA	51168		PF00063	protein_coding	chr17		0	14.0936	11	16.0007	22.1328	19.0024	29.2313	19.1279	16.0351	11	24.0043	11.2238	19	0.20219	-0.33807	0.73158	0.473173	0.869223	-5.22935
ENSG00000091542	ALKBH5	alkB homolog 5, RNA demethylase	54890		PF13532	protein_coding	chr17		0	1147	1203.93	1122.93	1078.79	1035	939	928.958	1081.78	1054.82	1130.01	993.947	1143.72	-0.135994	5.60454	-2.15454	0.0439678	0.507261	-4.61311
ENSG00000091592	NLRP1	NLR family pyrin domain containing 1	22861		PF13516	protein_coding	chr17		0	48.0489	44.0108	37.457	57.1536	50.0011	54.0109	59.6984	68.1873	55	72.2667	59.329	50.1793	0.329236	1.3058	2.1772	0.042007	0.502433	-3.82189
ENSG00000091622	PITPNM3	PITPNM family member 3	83394		PF02862	protein_coding	chr17		0	453.3	447	494.402	445.766	431.001	473	533.48	513.472	427.419	623	486.511	497.518	0.105301	4.45957	1.20935	0.241064	0.748268	-5.86556
ENSG00000091640	SPAG7	sperm associated antigen 7	9552		PF01424	protein_coding	chr17		0	596.907	730.139	654	665	697.629	732.381	743.142	659.204	722.66	652.473	703.173	774.326	0.103839	4.97942	1.61098	0.12334	0.646868	-5.41651
ENSG00000091651	ORC6	origin recognition complex subunit 6	23594		PF05460	protein_coding	chr16		0	622.762	595.418	641.121	606.729	641.672	616.408	561.951	644.815	646.151	472.078	572.967	535.583	-0.0797532	4.75842	-1.03563	0.313114	0.797296	-6.11218
ENSG00000091656	ZFHX4	zinc finger homeobox 4	79776		PF00046	protein_coding	chr8	Homeobox	1	1	0	2	1	1	4	0	3	0	4	1	1	0.363069	-3.8413	0.496274	0.625279	0.918993	-4.79622
ENSG00000091732	ZC3HC1	zinc finger C3HC-type containing 1	51530		PF08600	protein_coding	chr7		0	683	681	629	687	681	594	644	652	643	560	606	647	-0.094771	4.86804	-1.56318	0.134181	0.657772	-5.47946
ENSG00000091831	ESR1	estrogen receptor 1	2099		PF00104	protein_coding	chr6	ESR-like	1	13.1117	7	8	9.09088	6	6	12.038	14	16.0144	21	19.0272	7	0.315472	-0.991121	0.859573	0.400525	0.839665	-5.01093
ENSG00000091844	RGS17	regulator of G protein signaling 17	26575		PF00615	protein_coding	chr6		0	79	89	70	82	62	79.9593	58	89	71	70.938	78	74.3273	-0.140596	1.77515	-1.11777	0.277323	0.774885	-5.41422
ENSG00000091879	ANGPT2	angiopoietin 2	285		PF00147	protein_coding	chr8		0	5.12697	5.19965	7.00016	5	4.00843	8.23328	6.04239	12.007	7	4.08646	8.0239	5.09581	0.199036	-1.73218	0.585736	0.564808	0.901686	-5.02821
ENSG00000091947	TMEM101	transmembrane protein 101	84336		PF15111	protein_coding	chr17		0	975	885	872	898	955	939	944	907	870	824	851	891	-0.0170185	5.35694	-0.299704	0.767591	0.956676	-6.68726
ENSG00000091986	CCDC80	coiled-coil domain containing 80	151887		PF13778	protein_coding	chr3		0	1593	1613.86	1599.25	1751	1378.89	1995	2045.14	1555	1508.31	2307.53	2017.02	2044.02	0.158471	6.32705	1.44099	0.16554	0.688799	-5.81723
ENSG00000092010	PSME1	proteasome activator subunit 1	5720		PF02251	protein_coding	chr14		0	1720	1754	1781	1674	1817	1982	1916	1794	1808	1493	1625	1547	0.00593542	6.30552	0.087432	0.931225	0.989908	-6.8416
ENSG00000092020	PPP2R3C	protein phosphatase 2 regulatory subunit B''gamma	55012		PF17958	protein_coding	chr14		0	216.872	217	185.915	198.913	201	166	160	181.704	214.225	130	212	171.52	-0.202975	3.08527	-1.80512	0.0866051	0.59743	-4.80244
ENSG00000092036	HAUS4	HAUS augmin like complex subunit 4	54930		PF14735	protein_coding	chr14		0	998.234	947.825	985.999	921.703	829.91	806.814	857.799	819.27	843.381	783.812	815	770.089	-0.240857	5.29461	-4.71322	0.000143801	0.0863576	0.88836
ENSG00000092051	JPH4	junctophilin 4	84502		PF02493	protein_coding	chr14		0	4	11	12	4	8	7	7	7	3	7	8	12	0.0272064	-1.56072	0.0726721	0.942811	0.99119	-5.1932
ENSG00000092068	SLC7A8	solute carrier family 7 member 8	23428		PF13520	protein_coding	chr14		0	4628	4245	4383	4271	4748.01	4075	4137	4321	4115	3713	3799	3892	-0.0997766	7.57319	-1.78209	0.090399	0.605171	-5.44765
ENSG00000092094	OSGEP	O-sialoglycoprotein endopeptidase	55644		PF00814	protein_coding	chr14		0	600.032	582.642	538.794	540.134	564.035	519.085	511.995	584	534.005	428.281	469.446	454	-0.160443	4.57891	-2.0651	0.0525424	0.531522	-4.63919
ENSG00000092096	SLC22A17	solute carrier family 22 member 17	51310		PF00083	protein_coding	chr14		0	243	247	241	260	210	194	199	220	203	231	209	231	-0.226532	3.34718	-3.00502	0.00716434	0.30717	-2.62491
ENSG00000092098	RNF31	ring finger protein 31	55072		PF18091	protein_coding	chr14		0	1699.34	1716.5	1797.16	1639.23	1717.45	1594.99	1539.46	1662.05	1648.53	1503.94	1584.53	1605	-0.0934279	6.22284	-1.92336	0.0692411	0.564754	-5.08168
ENSG00000092108	SCFD1	sec1 family domain containing 1	23256		PF00995	protein_coding	chr14		0	1156.05	1255.45	1157.21	1108.16	1257.01	1191.63	1302.02	1316	1307.6	1042.11	1223.12	1002.37	0.0376364	5.75864	0.521749	0.607753	0.913649	-6.64121
ENSG00000092140	G2E3	G2/M-phase specific E3 ubiquitin protein ligase	55632		PF00632	protein_coding	chr14		0	596	605.084	608.001	676	561.001	649	720.001	632.994	634.999	741	690.875	529.754	0.0465082	4.85253	0.562671	0.580105	0.905361	-6.4975
ENSG00000092148	HECTD1	HECT domain E3 ubiquitin protein ligase 1	25831		PF06701	protein_coding	chr14		0	2981.42	3164.56	2783	3027.65	2906.3	3000.5	3383.44	3434	3208	3286.09	3279.24	2637.46	0.0675557	7.1324	1.06383	0.300474	0.78772	-6.35788
[truncated: 24,324 more rows]
