# Supplementary material for: Proteomic profiling reveals CEACAM6 function in driving gallbladder cancer aggressiveness through integrin receptor, PRKCD and AKT/ERK signaling
Source: Cell Death Dis. 2024 Oct 28;15(10):780. doi: 10.1038/s41419-024-07171-x (PMC11519453; doi:10.1038/s41419-024-07171-x)
Supplement: Supplementary file 7 — Table S6 [file 41419_2024_7171_MOESM7_ESM.xlsx]

## Sheet: Tabelle1
© 2000-2021 QIAGEN. All rights reserved.
Ingenuity Canonical Pathways	-log(p-value)	Ratio	z-score	Molecules
EIF2 Signaling	3.38	0.103	2.138	AGO4,BCL2,EIF2AK3,EIF3E,EIF4A2,MYC,PPP1CA,PTBP1,RASD1,RPL14,RPL22,RPL26,RPL27,RPL35A,RPL37,RPL38,RPL4,RPL41,RPL5,RPS24,RPS25,RPS3A,RPS4X
Interferon Signaling	1.58	0.139	1.342	BCL2,IFNGR1,IFNGR2,OAS1,STAT2
Tumor Microenvironment Pathway	1.7	0.0852	1.291	BCL2,FOS,FOXO1,HIF1A,HLA-A,ICAM1,IL6,ITGA5,LEPR,MMP14,MYC,PDGFB,PTGS2,RASD1,TGFB3
ATM Signaling	2.69	0.124	0.905	BRAT1,CCNB1,CCNB2,CDK1,CDK2,CREB3,FANCD2,H2AX,PPP2R5B,PTPA,SUV39H1,TRIM28
Salvage Pathways of Pyrimidine Ribonucleotides	4.86	0.163	-3	AK1,AK9,CDA,CDADC1,CDK1,CDK2,CDK4,CDK5,IRAK1,MAP2K6,MAPK6,NEK2,PKN1,PLK1,PRKCE,SGK1
Mitotic Roles of Polo-Like Kinase	4.26	0.182	-1.414	CCNB1,CCNB2,CDC20,CDC25B,CDK1,ESPL1,PKMYT1,PLK1,PPP2R5B,PRC1,PTPA,PTTG1
Pyridoxal 5'-phosphate Salvage Pathway	4.26	0.182	-2.887	CDK1,CDK2,CDK4,CDK5,IRAK1,MAP2K6,MAPK6,NEK2,PKN1,PLK1,PRKCE,SGK1
AMPK Signaling	1.9	0.0845	0.905	ACACB,AK1,AK9,CAB39,CHRNB1,CREB3,ELAVL1,FASN,FOXO1,GYS1,NOS3,PHF10,PPARGC1A,PPM1K,PPP2R5B,PRKACA,PRKAG1,PTPA
Cell Cycle: G2/M DNA Damage Checkpoint Regulation	4.09	0.204	1.667	AURKA,CCNB1,CCNB2,CDC25B,CDK1,FBXL5,PKMYT1,PLK1,TOP2A,YWHAG
Coronavirus Pathogenesis Pathway	4.06	0.127	-0.943	BCL2,CDK2,CDK4,E2F4,E2F5,E2F7,EEF1A1,EIF2AK3,ELK1,FOS,IL6,PTGS2,RPS24,RPS25,RPS3A,RPS4X,STAT2,STING1,SUV39H1
Senescence Pathway	2.52	0.0873	0.816	ACVR1C,CAPN3,CCNB1,CCNB2,CDC25B,CDK1,CDK2,CDK4,E2F4,E2F5,E2F7,IL6,MAP2K6,MAPK6,PDHX,PHF19,PPP1CA,PPP2R5B,PTPA,RASD1,SAA1,SOD2,STING1,TGFB3
Superpathway of Cholesterol Biosynthesis	3.49	0.241	-1.134	ACAT2,DHCR7,EBP,FDPS,GGPS1,HADHB,LSS
Estrogen Receptor Signaling	2.14	0.0793	0.784	BCL2,CARM1,CFL1,CREB3,CTBP1,DLG4,FOS,FOXO1,GNAL,GPER1,HDAC3,HIF1A,HNRNPD,LEPR,MMP14,MYC,MYL12A,NOS3,PPARGC1A,PPP1R12B,PRKACA,PRKAG1,PRKCE,RASD1,RBFOX2,SOD2
Cell Cycle: G1/S Checkpoint Regulation	5.62	0.209	0.577	CDK2,CDK4,CDKN2C,E2F4,E2F5,E2F7,FBXL5,FOXO1,HDAC3,HDAC9,MYC,RPL5,SUV39H1,TGFB3
Epithelial Adherens Junction Signaling	3.06	0.112	NaN	ACVR1C,ARPC1B,ARPC4,EPN3,KEAP1,LMO7,MAGI1,MET,MYH10,PTPRM,RASD1,TCF7L2,TUBA1B,TUBA4A,TUBB,TUBB4B,TUBG1
γ-linolenate Biosynthesis II (Animals)	3.05	0.294	-1.342	ACSL4,FADS1,FADS2,SLC27A3,SLC27A4
dTMP De Novo Biosynthesis	3.01	0.6	NaN	DHFR,SHMT1,TYMS
D-myo-inositol (1,4,5,6)-Tetrakisphosphate Biosynthesis	2.95	0.113	1	ACP6,CDC25B,DUSP5,IPMK,ITPK1,NUDT12,PPM1K,PPP1CA,PPP1R1C,PPP2R5B,PTPA,PTPN12,PTPRH,PTPRJ,PTPRM,SYNJ1
D-myo-inositol (3,4,5,6)-tetrakisphosphate Biosynthesis	2.95	0.113	1	ACP6,CDC25B,DUSP5,IPMK,ITPK1,NUDT12,PPM1K,PPP1CA,PPP1R1C,PPP2R5B,PTPA,PTPN12,PTPRH,PTPRJ,PTPRM,SYNJ1
Aryl Hydrocarbon Receptor Signaling	2.91	0.112	-1.732	ALDH16A1,ALDH3B2,CDK2,CDK4,DHFR,FOS,HSPB1,IL6,MCM7,MYC,NCOA7,NFIC,NFIX,NQO2,POLA1,TGFB3
Cell Cycle Regulation by BTG Family Proteins	2.81	0.189	-0.447	CDK2,CDK4,E2F4,E2F5,E2F7,PPP2R5B,PTPA
ERK/MAPK Signaling	2.46	0.0941	0.5	CREB3,DUSP6,DUSP9,ELK1,FOS,HSPB1,ITGA5,LAMTOR3,MYC,PLA2G4C,PPP1CA,PPP1R14C,PPP2R5B,PRKACA,PRKAG1,PRKCE,PTPA,RASD1,YWHAG
Flavin Biosynthesis IV (Mammalian)	2.65	1	NaN	FLAD1,RFK
Molecular Mechanisms of Cancer	2.56	0.08	NaN	ARHGEF19,AURKA,BCL2,CAMK2B,CDC25B,CDK1,CDK2,CDK4,CDK5,CDKN2C,E2F4,E2F5,E2F7,ELK1,FADD,FANCD2,FOS,FOXO1,GNAL,HIF1A,ITGA5,LAMTOR3,MAP2K6,MYC,NLK,PRKACA,PRKAG1,PRKCE,RASD1,SUV39H1,TGFB3,WNT10A
HIPPO signaling	1.32	0.0941	0.447	DLG4,PPP1CA,PPP1R14C,PPP2R5B,PTPA,RASSF6,TEAD2,YWHAG
3-phosphoinositide Degradation	2.52	0.103	1.5	ACP6,CDC25B,DUSP5,INPP4B,ITPK1,NUDT12,PPM1K,PPP1CA,PPP1R1C,PPP2R5B,PTPA,PTPN12,PTPRH,PTPRJ,PTPRM,SYNJ1
Pyrimidine Deoxyribonucleotides De Novo Biosynthesis I	2.5	0.227	-2.236	AK1,AK9,DTYMK,DUT,TYMS
Chronic Myeloid Leukemia Signaling	2.47	0.117	NaN	CDK4,CTBP1,E2F4,E2F5,E2F7,HDAC3,HDAC9,MYC,RASD1,STAT5A,SUV39H1,TGFB3
p38 MAPK Signaling	1.62	0.0932	-0.333	CDC25B,CREB3,ELK1,FADD,HSPB1,IRAK1,IRAK2,MAP2K6,MYC,PLA2G4C,TGFB3
Salvage Pathways of Pyrimidine Deoxyribonucleotides	2.31	0.375	NaN	CDA,TK1,TYMP
Sertoli Cell-Sertoli Cell Junction Signaling	2.3	0.0928	NaN	CLDN1,ELK1,EPB41,EPN3,ITGA5,KEAP1,MAP3K11,MAP3K2,NOS3,PRKACA,PRKAG1,RASD1,TGFB3,TUBA1B,TUBA4A,TUBB,TUBB4B,TUBG1
Role of CHK Proteins in Cell Cycle Checkpoint Control	2.29	0.14	0.707	CDK1,CDK2,E2F4,E2F5,E2F7,PLK1,PPP2R5B,PTPA
Pancreatic Adenocarcinoma Signaling	2.27	0.11	1.134	BCL2,BIRC5,CDK2,CDK4,E2F4,E2F5,E2F7,ELK1,HBEGF,PTGS2,SUV39H1,TGFB3
3-phosphoinositide Biosynthesis	2.26	0.0964	1	ACP6,CDC25B,CDIPT,DUSP5,ITPK1,NUDT12,PPM1K,PPP1CA,PPP1R1C,PPP2R5B,PTPA,PTPN12,PTPRH,PTPRJ,PTPRM,SYNJ1
1D-myo-inositol Hexakisphosphate Biosynthesis V (from Ins(1,3,4)P3)	2.19	0.667	NaN	IPMK,ITPK1
Glycolysis I	2.17	0.192	-2.236	ALDOA,GAPDH,GPI,PKM,TPI1
Ferroptosis Signaling Pathway	2.17	0.103	1.387	ACSL4,ARF3,EIF2AK3,EMP1,FANCD2,H2AX,HSPB1,KEAP1,LINC00472,PRKAG1,RASD1,SAT1,STEAP3
Protein Kinase A Signaling	3.13	0.085	-0.378	AKAP5,AKAP6,CAMK2B,CDC25B,CREB3,DUSP5,DUSP6,DUSP9,ELK1,GNB5,GNG4,GYS1,H1-10,MYH10,MYL12A,MYLK,NOS3,PDE10A,PDE3B,PGP,PPP1CA,PPP1R14C,PRKACA,PRKAG1,PRKCE,PTGS2,PTPN12,PTPN21,PTPRH,PTPRJ,PTPRM,TCF7L2,TGFB3,YWHAG
Caveolar-mediated Endocytosis Signaling	2.13	0.123	NaN	B2M,CD55,DNM2,FLOT2,HLA-A,ITGA5,ITGAM,MAP3K2,RAB5A
D-myo-inositol-5-phosphate Metabolism	2.12	0.0955	1.291	ACP6,CDC25B,DUSP5,ITPK1,NUDT12,PPM1K,PPP1CA,PPP1R1C,PPP2R5B,PTPA,PTPN12,PTPRH,PTPRJ,PTPRM,SYNJ1
Stearate Biosynthesis I (Animals)	2.11	0.143	-1.134	ACOT4,ACSL4,DBT,FASN,SLC27A3,SLC27A4,TBXAS1
Superpathway of Geranylgeranyldiphosphate Biosynthesis I (via Mevalonate)	2.05	0.222	0	ACAT2,FDPS,GGPS1,HADHB
Toll-like Receptor Signaling	2.02	0.118	-0.378	ELK1,FOS,IRAK1,IRAK2,MAP2K6,TICAM1,TLR5,TNFAIP3,TRAF1
p53 Signaling	1.76	0.102	-0.378	BCL2,BIRC5,CCNG1,CDK2,CDK4,HDAC9,HIF1A,PERP,PIDD1,SERPINE2
HER-2 Signaling in Breast Cancer	1.97	0.0876	0.243	AREG,ARF3,BIRC5,CDK4,COPS6,COX11,COX15,COX7A2L,ELK1,FOS,FOXO1,HBEGF,LYN,MYC,PRKCE,PTGS2,RASD1
GADD45 Signaling	1.96	0.211	NaN	CCNB1,CDK1,CDK2,CDK4
DNA damage-induced 14-3-3σ Signaling	1.96	0.211	NaN	CCNB1,CCNB2,CDK1,CDK2
Sirtuin Signaling Pathway	1.94	0.079	-1.528	AGTRAP,ATG14,DUSP6,FOXO1,H1-10,HIF1A,KAT2A,MAPK6,MT-ND5,MT-ND6,MYC,NOS3,POLR3D,PPARGC1A,SIRT2,SOD2,SUV39H1,TOMM22,TOMM40,TRIM28,TUBA1B,TUBA4A,XRCC6
Mechanisms of Viral Exit from Host Cells	1.92	0.146	NaN	CHMP4C,LMNB1,LMNB2,PRKCE,SH3GLB1,SNF8
Phagosome Maturation	1.9	0.0927	NaN	ATP6V1E2,B2M,GOSR1,HLA-A,NAPA,PRDX2,RAB5A,RILP,TUBA1B,TUBA4A,TUBB,TUBB4B,TUBG1,VAMP3
Remodeling of Epithelial Adherens Junctions	4.13	0.176	-0.447	ARPC1B,ARPC4,CBLL1,DNM2,MAPRE3,MET,RAB5A,TUBA1B,TUBA4A,TUBB,TUBB4B,TUBG1
CDK5 Signaling	1.88	0.102	0	CDK5,EGR1,GNAL,MAPK6,PPP1CA,PPP1R14C,PPP2R5B,PRKACA,PRKAG1,PTPA,RASD1
Superpathway of Inositol Phosphate Compounds	1.86	0.0854	0.728	ACP6,CDC25B,CDIPT,DUSP5,IPMK,ITPK1,NUDT12,PPM1K,PPP1CA,PPP1R1C,PPP2R5B,PTPA,PTPN12,PTPRH,PTPRJ,PTPRM,SYNJ1
Glioma Signaling	1.82	0.1	NaN	CAMK2B,CDK4,CDKN2C,E2F4,E2F5,E2F7,IDH3G,PDGFB,PRKCE,RASD1,SUV39H1
Unfolded protein response	1.8	0.125	0.816	BCL2,DNAJB9,EIF2AK3,ERN1,HSPA1A/HSPA1B,PDIA6,SEL1L
BER pathway	1.77	0.25	NaN	FEN1,LIG1,PNKP
14-3-3-mediated Signaling	1.76	0.0945	-1	ELK1,FOS,FOXO1,PRKCE,RASD1,SRPK2,TUBA1B,TUBA4A,TUBB,TUBB4B,TUBG1,YWHAG
IL-1 Signaling	1.52	0.0978	-0.816	FOS,GNAL,GNB5,GNG4,IRAK1,IRAK2,MAP2K6,PRKACA,PRKAG1
IGF-1 Signaling	2	0.106	-1	CCN1,CCN3,ELK1,FOS,FOXO1,IGFBP2,IGFBP6,PRKACA,PRKAG1,RASD1,YWHAG
Trans, trans-farnesyl Diphosphate Biosynthesis	1.69	0.4	NaN	FDPS,GGPS1
PFKFB4 Signaling Pathway	1.69	0.13	0	CREB3,GPI,MAP2K6,PRKACA,PRKAG1,TGFB3
Assembly of RNA Polymerase III Complex	1.68	0.231	NaN	BRF1,POLR3D,TBP
Fatty Acid Activation	1.68	0.231	NaN	ACSL4,SLC27A3,SLC27A4
Cholesterol Biosynthesis I	1.68	0.231	NaN	DHCR7,EBP,LSS
Cholesterol Biosynthesis II (via 24,25-dihydrolanosterol)	1.68	0.231	NaN	DHCR7,EBP,LSS
Cholesterol Biosynthesis III (via Desmosterol)	1.68	0.231	NaN	DHCR7,EBP,LSS
Apelin Cardiac Fibroblast Signaling Pathway	1.67	0.174	0	IL6,NOS3,PRKAG1,TGFB3
NER Pathway	1.62	0.0971	-1.134	CHAF1A,CHAF1B,COPS6,ERCC6,LIG1,POLA1,POLD1,POLD2,PRIM1,TOP2A
HGF Signaling	1.57	0.0917	-1	CDK2,ELK1,FOS,IL6,ITGA5,MAP3K11,MAP3K2,MET,PRKCE,PTGS2,RASD1
Estrogen-mediated S-phase Entry	3.81	0.269	-1.134	CDK1,CDK2,CDK4,E2F4,E2F5,E2F7,MYC
Neuregulin Signaling	1.57	0.0952	1.414	AREG,CDK5,DLG4,ELK1,HBEGF,ITGA5,MYC,PRKCE,RASD1,STAT5A
Kinetochore Metaphase Signaling Pathway	8.83	0.218	-1.414	AURKB,BIRC5,CCNB1,CDC20,CDCA8,CDK1,CENPA,CENPK,CENPO,CENPU,ESPL1,H2AX,KIF2C,NDC80,NEK2,PLK1,PPP1CA,PPP1R14C,PPP2R5B,PTTG1,REC8,ZWINT
Tight Junction Signaling	1.54	0.0833	NaN	CDK4,CLDN1,EPB41,FOS,GOSR1,MYH10,MYLK,NAPA,PPP2R5B,PRKACA,PRKAG1,PTPA,TGFB3,VAMP3
Reelin Signaling in Neurons	1.52	0.0902	-0.632	ARPC1B,ARPC4,CAMK2B,CDK5,CFL1,ITGA5,LRP8,LYN,MAP2K6,MAP3K11,PAFAH1B2
Cyclins and Cell Cycle Regulation	5.98	0.198	-1.732	CCNB1,CCNB2,CDK1,CDK2,CDK4,CDKN2C,E2F4,E2F5,E2F7,FBXL5,HDAC3,HDAC9,PPP2R5B,PTPA,SUV39H1,TGFB3
RhoA Signaling	1.5	0.0894	-1.508	ARPC1B,ARPC4,CDC42EP5,CFL1,CIT,DLC1,LPAR6,MYL12A,MYLK,PKN1,PPP1R12B
PXR/RXR Activation	1.48	0.108	NaN	ABCB9,FOXO1,IL6,PPARGC1A,PRKACA,PRKAG1,UGT1A10 (includes others)
Cardiac β-adrenergic Signaling	1.43	0.0845	1.414	AKAP5,AKAP6,GNB5,GNG4,PDE10A,PDE3B,PPP1CA,PPP1R14C,PPP2R5B,PRKACA,PRKAG1,PTPA
RAN Signaling	1.36	0.176	NaN	KPNA2,RANBP1,RCC1
Mitochondrial L-carnitine Shuttle Pathway	1.36	0.176	NaN	ACSL4,SLC27A3,SLC27A4
Sonic Hedgehog Signaling	1.34	0.138	NaN	CCNB1,CDK1,PRKACA,PRKAG1
Lanosterol Biosynthesis	1.33	1	NaN	LSS
Cell Cycle Control of Chromosomal Replication	5.81	0.232	-3.606	CDC45,CDK1,CDK2,CDK4,CDK5,LIG1,MCM2,MCM5,MCM7,POLA1,POLD1,PRIM1,TOP2A
Small Cell Lung Cancer Signaling	1.3	0.0986	0.447	BCL2,CDK2,CDK4,MYC,PTGS2,SUV39H1,TRAF1
1D-myo-inositol Hexakisphosphate Biosynthesis II (Mammalian)	1.3	0.167	NaN	IPMK,ITPK1,SYNJ1
Sphingomyelin Metabolism	1.29	0.25	NaN	SMPD1,SMPD4
ERK5 Signaling	1.27	0.0972	-1.633	CREB3,FOS,MAP3K2,MYC,RASD1,SGK1,YWHAG
Apelin Pancreas Signaling Pathway	1.26	0.114	0.447	EIF2AK3,ERN1,PDE3B,PRKACA,PRKAG1
Colorectal Cancer Metastasis Signaling	1.25	0.0711	1.069	BIRC5,E2F4,FOS,GNB5,GNG4,IFNGR1,IL6,MMP14,MYC,PRKACA,PRKAG1,PTGER4,PTGS2,RASD1,TCF7L2,TGFB3,TLR5,WNT10A
Signaling by Rho Family GTPases	1.25	0.0711	-1.604	ARHGEF19,ARPC1B,ARPC4,CDC42EP5,CFL1,CIT,ELK1,FOS,GNAL,GNB5,GNG4,ITGA5,MAP3K11,MYL12A,MYLK,PKN1,PPP1R12B,STMN1
Apelin Muscle Signaling Pathway	1.24	0.158	NaN	NOS3,PPARGC1A,PRKAG1
Hepatic Fibrosis Signaling Pathway	1.24	0.0661	1.4	ACVR1C,BCL2,CREB3,ELK1,FOS,FOXO1,HIF1A,ICAM1,IRAK1,IRAK2,ITGA5,LEPR,MAP2K6,MYC,MYL12A,MYLK,PDGFB,PRKACA,PRKAG1,PRKCE,RASD1,SOD2,TCF7L2,TGFB3,WNT10A
iNOS Signaling	1.22	0.111	0.447	FOS,IFNGR1,IFNGR2,IRAK1,IRAK2
Huntington's Disease Signaling	1.21	0.0711	-1	CAPN3,CDK5,CREB3,DLG4,DNM2,GNB5,GNG4,GOSR1,HDAC3,HDAC9,HSPA1A/HSPA1B,NAPA,PRKCE,SGK1,TBP,UBE2S,VAMP3
Germ Cell-Sertoli Cell Junction Signaling	1.2	0.076	NaN	CFL1,EPN3,KEAP1,MAP2K6,MAP3K11,MAP3K2,RASD1,TGFB3,TUBA1B,TUBA4A,TUBB,TUBB4B,TUBG1
Semaphorin Signaling in Neurons	1.2	0.1	NaN	CDK5,CFL1,MET,SEMA3A,SEMA4D,SEMA7A
Systemic Lupus Erythematosus In B Cell Signaling Pathway	1.19	0.0691	0.688	BCL2,FOS,FOXO1,IFIT2,IFNGR1,IFNGR2,IL6,IRAK1,LYN,MYC,PRKCE,RASD1,RASGRP3,STAT2,STING1,SYNJ1,TGFB3,TICAM1,TRAF1
Sucrose Degradation V (Mammalian)	1.19	0.222	NaN	ALDOA,TPI1
FAT10 Cancer Signaling Pathway	1.19	0.109	1	ACVR1C,EEF1A1,IL6,TCF7L2,TGFB3
Gαs Signaling	1.18	0.0841	-0.378	CREB3,ELK1,GNB5,GNG4,GPER1,HCAR2,PRKACA,PRKAG1,PTGER4
GNRH Signaling	1.17	0.0751	-1.732	CAMK2B,CREB3,EGR1,ELK1,FOS,HBEGF,MAP2K6,MAP3K11,MAP3K2,PRKACA,PRKAG1,PRKCE,RASD1
ILK Signaling	1.17	0.0737	-0.535	CFL1,CREB3,FOS,HIF1A,MAP2K6,MYC,MYH10,NACA,PARVA,PPP2R5B,PTGS2,PTPA,RSU1,TGFB1I1
Macropinocytosis Signaling	1.17	0.0921	1	ITGA5,MET,PDGFB,PRKCE,RAB34,RAB5A,RASD1
Hereditary Breast Cancer Signaling	1.17	0.0786	NaN	CCNB1,CDK1,CDK4,FANCA,FANCD2,H2AX,HDAC3,HDAC9,PHF10,RASD1,TUBG1
Pyrimidine Ribonucleotides Interconversion	1.16	0.121	-2	AK1,AK9,DHX9,NUDT18
Fatty Acid β-oxidation I	1.16	0.121	0	ACSL4,HADHB,SLC27A3,SLC27A4
Dopamine Receptor Signaling	1.15	0.0909	NaN	MAOB,PPP1CA,PPP1R14C,PPP2R5B,PRKACA,PRKAG1,PTPA
Breast Cancer Regulation by Stathmin1	1.15	0.061	1.029	ADGRB2,ARHGEF19,AURKA,AURKB,CAMK2B,CDK1,CDK2,CDK4,CREB3,E2F4,E2F5,E2F7,FOXM1,GNB5,GNG4,GPER1,GPRC5B,HCAR2,HIF1A,LPAR6,PDGFB,PPP1CA,PPP1R14C,PPP2R5B,PRKACA,PRKAG1,PRKCE,PTGER4,PTPA,RASD1,STMN1,TUBA1B,TUBA4A,TUBB,TUBB4B,TUBG1
Insulin Secretion Signaling Pathway	1.14	0.0697	1.213	AGO4,CAMK2B,CREB3,EIF2AK3,EIF4A2,GOSR1,LYN,NAPA,PC,PDHX,PRKACA,PRKAG1,PRKCE,SPCS3,STAT2,STAT5A,VAMP3
Endoplasmic Reticulum Stress Pathway	1.13	0.143	NaN	EIF2AK3,ERN1,TAOK3
Cdc42 Signaling	1.13	0.0739	-1.508	ARPC1B,ARPC4,B2M,CDC42EP5,CFL1,FOS,HLA-A,IQGAP3,ITGA5,MAP3K11,MYL12A,MYLK,PPP1R12B
Cytotoxic T Lymphocyte-mediated Apoptosis of Target Cells	1.12	0.118	NaN	B2M,BCL2,FADD,HLA-A
IL-7 Signaling Pathway	1.12	0.0897	1.633	BCL2,CDK2,FOXO1,LYN,MET,MYC,STAT5A
ErbB Signaling	1.11	0.0851	-0.378	AREG,ELK1,FOS,FOXO1,HBEGF,MAP2K6,PRKCE,RASD1
Endocannabinoid Cancer Inhibition Pathway	1.11	0.0769	0.302	CREB3,GNAL,HIF1A,MAP2K6,MYC,NOS3,PRKACA,PRKAG1,SMPD1,SMPD4,TCF7L2
Neuroinflammation Signaling Pathway	1.11	0.0667	0.894	ACVR1C,B2M,BCL2,BIRC5,CREB3,FOS,HLA-A,ICAM1,IFNGR1,IFNGR2,IL6,IRAK1,IRAK2,MAPK6,PLA2G4C,PTGS2,SOD2,TGFB3,TICAM1,TLR5
Prostanoid Biosynthesis	1.11	0.2	NaN	PTGS2,TBXAS1
Ketolysis	1.11	0.2	NaN	ACAT2,HADHB
Integrin Signaling	1.09	0.0704	0.905	ARF3,ARPC1B,ARPC4,CAPN3,ITGA5,ITGAM,MAP3K11,MYL12A,MYLK,NEDD9,PARVA,PDGFB,PPP1R12B,RASD1,TSPAN7
Pyrimidine Ribonucleotides De Novo Biosynthesis	1.09	0.114	-2	AK1,AK9,DHX9,NUDT18
CDP-diacylglycerol Biosynthesis I	1.08	0.136	NaN	AGPAT1,GPAT3,GPAT4
Role of BRCA1 in DNA Damage Response	1.08	0.0875	-0.816	E2F4,E2F5,E2F7,FANCA,FANCD2,PHF10,PLK1
CD40 Signaling	1.06	0.0923	-0.447	FOS,ICAM1,MAP2K6,PTGS2,TNFAIP3,TRAF1
Myc Mediated Apoptosis Signaling	1.06	0.1	-0.447	BCL2,FADD,MYC,PRKACA,PRKAG1
ErbB2-ErbB3 Signaling	1.06	0.0923	-0.447	ELK1,ETV4,FOXO1,MYC,RASD1,STAT5A
Amyloid Processing	1.06	0.1	NaN	CAPN3,CDK5,PRKACA,PRKAG1,PRKCE
UVC-Induced MAPK Signaling	1.04	0.098	0	FOS,PRKCE,RASD1,SMPD1,SMPD4
Dolichol and Dolichyl Phosphate Biosynthesis	1.03	0.5	NaN	DOLK
Palmitate Biosynthesis I (Animals)	1.03	0.5	NaN	FASN
Fatty Acid Biosynthesis Initiation II	1.03	0.5	NaN	FASN
Glycine Biosynthesis I	1.03	0.5	NaN	SHMT1
Polyamine Regulation in Colon Cancer	1.03	0.13	NaN	MYC,SAT1,TCF7L2
Superpathway of D-myo-inositol (1,4,5)-trisphosphate Metabolism	1.03	0.13	NaN	IMPA2,IPMK,SYNJ1
Tryptophan Degradation III (Eukaryotic)	1.03	0.13	NaN	ACAT2,AFMID,HADHB
Ketogenesis	1.03	0.182	NaN	ACAT2,HADHB
Complement System	1.02	0.108	NaN	C1R,C4BPB,CD55,ITGAM
Role of Tissue Factor in Cancer	1.01	0.0776	NaN	CCN1,CFL1,EGR1,F3,HBEGF,LYN,PDIA6,RASD1,STAT5A
TR/RXR Activation	0.991	0.0833	NaN	FASN,HDAC3,HIF1A,NRGN,PDE3B,PPARGC1A,RAB3B
Role of JAK1, JAK2 and TYK2 in Interferon Signaling	0.991	0.125	NaN	IFNGR1,IFNGR2,STAT2
Phosphatidylglycerol Biosynthesis II (Non-plastidic)	0.991	0.125	NaN	AGPAT1,GPAT3,GPAT4
Adipogenesis pathway	0.987	0.0746	NaN	BSCL2,CDK5,CTBP1,FGFR4,FOXO1,HDAC3,HDAC9,HIF1A,KAT2A,SIRT2
B Cell Receptor Signaling	0.983	0.0699	-2.309	CAMK2B,CFL1,CREB3,DAPP1,EGR1,ELK1,FOXO1,LYN,MAP2K6,MAP3K11,MAP3K2,RASD1,SYNJ1
Synaptogenesis Signaling Pathway	0.979	0.0641	-0.471	ARPC1B,ARPC4,CAMK2B,CDK5,CFL1,CREB3,DLG4,EPHB3,GOSR1,GRIA4,LRP8,LYN,NAP1L1,NAPA,PRKACA,PRKAG1,PRKCE,RAB5A,RASD1,VAMP3
Role of PKR in Interferon Induction and Antiviral Response	0.971	0.0763	0.707	FADD,FOS,HSPA1A/HSPA1B,IFNGR1,IFNGR2,MAP2K6,PDGFB,SCARA3,STAT2
HIF1α Signaling	0.967	0.0683	0	CAMK2B,GPI,HIF1A,HIF1AN,HSPA1A/HSPA1B,IL6,MAP2K6,MET,MMP14,PDGFB,PKM,PRKCE,RASD1,SAT1
Assembly of RNA Polymerase I Complex	0.967	0.167	NaN	TBP,UBTF
Glycogen Degradation II	0.967	0.167	NaN	PGM1,TYMP
IL-15 Production	0.921	0.0744	-1	DDR1,EPHB3,FGFR4,IL6,LYN,MAP2K6,MAP3K11,MET,PTK6
Ceramide Signaling	0.91	0.0795	-1	BCL2,FOS,PPP2R5B,PTPA,RASD1,SMPD1,SMPD4
Oleate Biosynthesis II (Animals)	0.91	0.154	NaN	FADS1,FADS2
Gluconeogenesis I	0.91	0.115	NaN	ALDOA,GAPDH,GPI
Insulin Receptor Signaling	0.91	0.0719	-1.667	FOXO1,GYS1,PDE3B,PPP1CA,PPP1R14C,PRKACA,PRKAG1,RASD1,SGK1,SYNJ1
Semaphorin Neuronal Repulsive Signaling Pathway	0.91	0.0719	0	CDK5,CFL1,ITGA5,MAP2K6,MYL12A,PPP1R12B,PRKACA,PRKAG1,SEMA3A,SEMA4D
G Beta Gamma Signaling	0.907	0.0738	-0.378	DNM2,GNAL,GNB5,GNG4,HBEGF,PRKACA,PRKAG1,PRKCE,RASD1
Xenobiotic Metabolism PXR Signaling Pathway	0.907	0.0677	-0.277	ALDH16A1,ALDH3B2,CAMK2B,CDK2,CDK5,MAOB,PPARGC1A,PPP1CA,PPP1R14C,PRKACA,PRKAG1,PRKCE,UGT1A10 (includes others)
Necroptosis Signaling Pathway	0.903	0.0701	0.905	CAMK2B,CAPN3,FADD,PELI1,PLA2G4C,SLC25A10,SLC25A13,STAT2,TICAM1,TOMM22,TOMM40
PD-1, PD-L1 cancer immunotherapy pathway	0.889	0.0755	0.378	B2M,CDK2,ELK1,HLA-A,IFNGR1,IFNGR2,STAT5A,TGFB3
L-carnitine Biosynthesis	0.87	0.333	NaN	TMLHE
NADH Repair	0.87	0.333	NaN	GAPDH
1,25-dihydroxyvitamin D3 Biosynthesis	0.87	0.333	NaN	POR
Geranylgeranyldiphosphate Biosynthesis	0.87	0.333	NaN	GGPS1
Biotin-carboxyl Carrier Protein Assembly	0.87	0.333	NaN	ACACB
N-acetylglucosamine Degradation I	0.87	0.333	NaN	AMDHD2
Regulation of Cellular Mechanics by Calpain Protease	0.863	0.0811	0	CAPN3,CDK1,CDK2,CDK4,ITGA5,RASD1
Hypoxia Signaling in the Cardiovascular System	0.863	0.0811	0	CREB3,HIF1A,HIF1AN,NOS3,UBE2C,UBE2S
DNA Double-Strand Break Repair by Homologous Recombination	0.854	0.143	NaN	LIG1,POLA1
Glycogen Degradation III	0.854	0.143	NaN	PGM1,TYMP
Mevalonate Pathway I	0.854	0.143	NaN	ACAT2,HADHB
Phenylalanine Degradation IV (Mammalian, via Side Chain)	0.854	0.143	NaN	MAOB,SLC27A3
TREM1 Signaling	0.845	0.08	0.816	ICAM1,IL6,IRAK1,ITGA5,STAT5A,TLR5
Estrogen-Dependent Breast Cancer Signaling	0.845	0.08	-1	CREB3,ELK1,FOS,HSD17B2,RASD1,STAT5A
P2Y Purigenic Receptor Signaling Pathway	0.83	0.0709	0	CREB3,FOS,GNB5,GNG4,MYC,PRKACA,PRKAG1,PRKCE,RASD1
Protein Ubiquitination Pathway	0.821	0.0623	NaN	B2M,CDC20,DNAJB9,DNAJC12,DNAJC24,HLA-A,HSPA1A/HSPA1B,HSPB1,PSMD11,PSMD2,SMURF2,UBE2C,UBE2S,UCHL1,USP44,USP46,USP5
Triacylglycerol Biosynthesis	0.815	0.0909	0	AGPAT1,DBT,GPAT3,GPAT4
Type I Diabetes Mellitus Signaling	0.81	0.0721	-0.816	BCL2,FADD,HLA-A,ICA1,IFNGR1,IFNGR2,IRAK1,MAP2K6
Role of p14/p19ARF in Tumor Suppression	0.807	0.103	NaN	POLR3D,SENP3,UBTF
Synaptic Long Term Potentiation	0.801	0.0698	0	CAMK2B,CREB3,GRIA4,PPP1CA,PPP1R14C,PRKACA,PRKAG1,PRKCE,RASD1
Induction of Apoptosis by HIV1	0.793	0.082	-1.342	BCL2,FADD,SLC25A10,SLC25A13,TRAF1
Coronavirus Replication Pathway	0.79	0.0889	-2	TUBA1B,TUBA4A,TUBB,TUBB4B
α-Adrenergic Signaling	0.788	0.0737	NaN	GNB5,GNG4,GYS1,PRKACA,PRKAG1,PRKCE,RASD1
Regulation of eIF4 and p70S6K Signaling	0.785	0.0663	NaN	AGO4,EIF3E,EIF4A2,ITGA5,PPP2R5B,PTPA,RASD1,RPS24,RPS25,RPS3A,RPS4X
MSP-RON Signaling In Macrophages Pathway	0.78	0.0708	-2.121	CREB3,FOS,IFNGR1,IFNGR2,ITGAM,NFKBIZ,PTGS2,RASD1
TNFR2 Signaling	0.777	0.1	NaN	FOS,TNFAIP3,TRAF1
CXCR4 Signaling	0.775	0.0659	0.447	EGR1,ELK1,ELMO3,FOS,GNAL,GNB5,GNG4,LYN,MYL12A,PRKCE,RASD1
TGF-β Signaling	0.772	0.0729	-0.447	ACVR1C,BCL2,FOS,MAP2K6,RASD1,SMURF2,TGFB3
IL-3 Signaling	0.77	0.0759	-0.447	ELK1,FOS,FOXO1,PRKCE,RASD1,STAT5A
Thyroid Cancer Signaling	0.77	0.0759	-1.633	ELK1,FOS,FOXO1,MYC,RASD1,TCF7L2
BEX2 Signaling Pathway	0.77	0.0759	0.816	BCL2,HIF1A,MAP2,PPP2R5B,PTPA,TCF7L2
Hepatic Fibrosis / Hepatic Stellate Cell Activation	0.764	0.0645	NaN	BCL2,COL12A1,COL17A1,ICAM1,IFNGR1,IFNGR2,IL6,LEPR,MET,MYH10,PDGFB,TGFB3
Sperm Motility	0.764	0.0628	1.134	CATSPER1,DDR1,EPHB3,FGFR4,LYN,MAP2K6,MAP3K11,MET,NPPC,PLA2G4C,PRKACA,PRKAG1,PRKCE,PTK6
Granzyme B Signaling	0.762	0.125	NaN	LMNB1,LMNB2
Extrinsic Prothrombin Activation Pathway	0.762	0.125	NaN	F3,TFPI
Mismatch Repair in Eukaryotes	0.762	0.125	NaN	FEN1,POLD1
Glutaryl-CoA Degradation	0.762	0.125	NaN	ACAT2,HADHB
Heme Degradation	0.754	0.25	NaN	BLVRB
PRPP Biosynthesis I	0.754	0.25	NaN	PRPS1
Branched-chain α-keto acid Dehydrogenase Complex	0.754	0.25	NaN	DBT
Spermine and Spermidine Degradation I	0.754	0.25	NaN	SAT1
Phenylethylamine Degradation I	0.754	0.25	NaN	AOC2
Melatonin Degradation II	0.754	0.25	NaN	MAOB
N-acetylglucosamine Degradation II	0.754	0.25	NaN	AMDHD2
Thrombopoietin Signaling	0.752	0.0794	1	FOS,MYC,PRKCE,RASD1,STAT5A
Apelin Endothelial Signaling Pathway	0.75	0.0696	0.378	FOS,GNAL,HIF1A,ICAM1,NOS3,PRKAG1,PRKCE,RASD1
Relaxin Signaling	0.747	0.0662	-1.342	ELK1,FOS,GNAL,GNB5,GNG4,NOS3,PDE10A,PDE3B,PRKACA,PRKAG1
nNOS Signaling in Neurons	0.742	0.0851	NaN	CAPN3,DLG4,PRKCE,RASD1
NRF2-mediated Oxidative Stress Response	0.733	0.0635	0.707	DNAJB9,EIF2AK3,EPHX1,FOS,GPX2,HACD3,KEAP1,MAP2K6,NQO2,PRKCE,RASD1,SOD2
Axonal Guidance Signaling	0.73	0.0567	NaN	ADAM11,ARPC1B,ARPC4,CDK5,CFL1,EPHB3,GNAL,GNB5,GNG4,ITGA5,MET,MMP14,MYL12A,PDGFB,PRKACA,PRKAG1,PRKCE,RASD1,SEMA3A,SEMA3C,SEMA4D,SEMA7A,TUBA1B,TUBA4A,TUBB,TUBB4B,TUBG1,WNT10A
Airway Inflammation in Asthma	0.719	0.0938	NaN	IFNGR1,IFNGR2,TGFB3
Spliceosomal Cycle	0.719	0.0833	-1	PRPF18,SF3B3,SF3B4,U2AF2
Isoleucine Degradation I	0.719	0.118	NaN	ACAT2,HADHB
D-myo-inositol (1,4,5)-trisphosphate Degradation	0.719	0.118	NaN	IMPA2,SYNJ1
Apelin Adipocyte Signaling Pathway	0.717	0.0732	0.816	GPX2,HIF1A,MAPK6,PPARGC1A,PRKACA,PRKAG1
Superpathway of Melatonin Degradation	0.714	0.0769	-0.447	B4GAT1,LARGE2,MAOB,POR,UGT1A10 (includes others)
cAMP-mediated signaling	0.706	0.0611	-0.302	AKAP5,AKAP6,CAMK2B,CREB3,DUSP6,DUSP9,GNAL,GPER1,HCAR2,LAMTOR3,PDE10A,PDE3B,PRKACA,PTGER4
Neuropathic Pain Signaling In Dorsal Horn Neurons	0.697	0.0693	-1.134	CAMK2B,ELK1,FOS,GRIA4,PRKACA,PRKAG1,PRKCE
Iron homeostasis signaling pathway	0.697	0.0657	NaN	ATP6V1E2,CYBRD1,FBXL5,HIF1A,IL6,PDGFB,SLC40A1,STAT5A,STEAP3
Xenobiotic Metabolism Signaling	0.695	0.0592	NaN	ALDH16A1,ALDH3B2,CAMK2B,EIF2AK3,IL6,KEAP1,MAOB,MAP2K6,MAP3K11,MAP3K2,NQO2,PPARGC1A,PPP2R5B,PRKCE,PTPA,RASD1,UGT1A10 (includes others)
Virus Entry via Endocytic Pathways	0.682	0.0686	NaN	B2M,CD55,DNM2,HLA-A,ITGA5,PRKCE,RASD1
D-myo-inositol (1,3,4)-trisphosphate Biosynthesis	0.682	0.111	NaN	IPMK,SYNJ1
FAT10 Signaling Pathway	0.682	0.111	NaN	NUB1,UBA6
Ovarian Cancer Signaling	0.674	0.0647	NaN	BCL2,CDK4,PRKACA,PRKAG1,PTGS2,RASD1,SUV39H1,TCF7L2,WNT10A
Rac Signaling	0.67	0.0661	-1.89	ARPC1B,ARPC4,CFL1,ELK1,IQGAP3,ITGA5,MAP3K11,RASD1
Regulation of Actin-based Motility by Rho	0.668	0.068	-0.816	ARPC1B,ARPC4,CFL1,ITGA5,MYL12A,MYLK,PPP1R12B
Role of NFAT in Cardiac Hypertrophy	0.668	0.0607	0	AKAP5,CAMK2B,GNB5,GNG4,HDAC3,HDAC9,IL6,MAP2K6,PRKACA,PRKAG1,PRKCE,RASD1,TGFB3
CMP-N-acetylneuraminate Biosynthesis I (Eukaryotes)	0.668	0.2	NaN	GNE
Myo-inositol Biosynthesis	0.668	0.2	NaN	IMPA2
Citrulline-Nitric Oxide Cycle	0.668	0.2	NaN	NOS3
Folate Polyglutamylation	0.668	0.2	NaN	SHMT1
Inhibition of ARE-Mediated mRNA Degradation Pathway	0.658	0.0656	-1.414	AGO4,MAPK6,PABPN1,PPP2R5B,PRKACA,PRKAG1,PTPA,YWHAG
Role of Hypercytokinemia/hyperchemokinemia in the Pathogenesis of Influenza	0.656	0.0698	1.633	AREG,IFIT2,IL6,OAS1,STAT2,TICAM1
eNOS Signaling	0.656	0.0629	0.707	AQP3,AQP6,CHRNB1,DNM2,HSPA1A/HSPA1B,LPAR6,NOS3,PRKACA,PRKAG1,PRKCE
PDGF Signaling	0.656	0.0698	0.447	ELK1,FOS,MYC,PDGFB,RASD1,SYNJ1
Granzyme A Signaling	0.646	0.105	NaN	H1-10,HMGB2
Purine Nucleotides Degradation II (Aerobic)	0.646	0.105	NaN	ADAT3,IMPDH1
Coagulation System	0.64	0.0857	NaN	F3,TFPI,VWF
DNA Methylation and Transcriptional Repression Signaling	0.64	0.0857	NaN	DNMT1,MBD3,MTA2
TWEAK Signaling	0.64	0.0857	NaN	FADD,TNFRSF12A,TRAF1
Gap Junction Signaling	0.64	0.0606	NaN	CCN3,GRIA4,MAP3K2,PRKACA,PRKAG1,PRKCE,RASD1,TUBA1B,TUBA4A,TUBB,TUBB4B,TUBG1
Acute Phase Response Signaling	0.633	0.0611	-1.633	C1R,C4BPB,ELK1,FOS,IL6,IRAK1,MAP2K6,RASD1,SAA1,SOD2,VWF
CCR3 Signaling in Eosinophils	0.633	0.0645	NaN	CFL1,GNB5,GNG4,MYLK,PLA2G4C,PPP1R12B,PRKCE,RASD1
Role of Macrophages, Fibroblasts and Endothelial Cells in Rheumatoid Arthritis	0.633	0.0573	NaN	CAMK2B,CREB3,FOS,ICAM1,IL6,IRAK1,IRAK2,MAP2K6,MYC,NLK,PDGFB,PRKCE,RASD1,SOST,TCF7L2,TLR5,TRAF1,WNT10A
IL-10 Signaling	0.627	0.0714	NaN	BLVRB,ELK1,FOS,IL6,MAP2K6
PAK Signaling	0.627	0.066	0.447	CFL1,EPHB3,ITGA5,MYL12A,MYLK,PDGFB,RASD1
Xenobiotic Metabolism General Signaling Pathway	0.627	0.0629	-0.333	EIF2AK3,KEAP1,MAP2K6,MAP3K11,MAP3K2,NQO2,PRKCE,RASD1,UGT1A10 (includes others)
IL-8 Signaling	0.622	0.06	1.667	BCL2,FOS,GNB5,GNG4,HBEGF,ICAM1,IRAK1,IRAK2,ITGAM,PRKCE,PTGS2,RASD1
CD27 Signaling in Lymphocytes	0.618	0.0755	-2	FOS,MAP2K6,MAP3K11,MAP3K2
IL-17A Signaling in Fibroblasts	0.618	0.0833	NaN	FOS,IL6,NFKBIZ
Valine Degradation I	0.613	0.1	NaN	DBT,HADHB
Fatty Acid α-oxidation	0.613	0.1	NaN	PTGS2,TMLHE
Acute Myeloid Leukemia Signaling	0.611	0.0674	0	IDH3G,MAP2K6,MYC,RASD1,STAT5A,TCF7L2
Cardiac Hypertrophy Signaling	0.607	0.0583	-1.265	ELK1,GNAL,GNB5,GNG4,HSPB1,IL6,MAP2K6,MAP3K11,MAP3K2,MYL12A,PRKACA,PRKAG1,RASD1,TGFB3
Glycine Cleavage Complex	0.599	0.167	NaN	GLDC
Selenocysteine Biosynthesis II (Archaea and Eukaryotes)	0.599	0.167	NaN	SARS2
UDP-N-acetyl-D-glucosamine Biosynthesis II	0.599	0.167	NaN	GFPT1
Tryptophan Degradation to 2-amino-3-carboxymuconate Semialdehyde	0.599	0.167	NaN	AFMID
Ceramide Degradation	0.599	0.167	NaN	ACER2
Glycogen Biosynthesis II (from UDP-D-Glucose)	0.599	0.167	NaN	GYS1
GDP-mannose Biosynthesis	0.599	0.167	NaN	GPI
Melatonin Signaling	0.595	0.0694	0.447	CAMK2B,MAP2K6,PRKACA,PRKAG1,PRKCE
Ephrin B Signaling	0.595	0.0694	NaN	CFL1,EPHB3,GNAL,GNB5,GNG4
HMGB1 Signaling	0.593	0.0606	-0.333	ELK1,FOS,ICAM1,IFNGR1,IFNGR2,IL6,KAT2A,MAP2K6,RASD1,TGFB3
Glioblastoma Multiforme Signaling	0.593	0.0606	0.447	CDK2,CDK4,E2F4,E2F5,E2F7,FOXO1,MYC,PDGFB,RASD1,WNT10A
PI3K/AKT Signaling	0.593	0.0598	-0.333	BCL2,FOXO1,GYS1,ITGA5,NOS3,PPP2R5B,PTGS2,PTPA,RASD1,SYNJ1,YWHAG
Prostate Cancer Signaling	0.583	0.0659	NaN	BCL2,CDK2,CREB3,FOXO1,RASD1,SUV39H1
Putrescine Degradation III	0.582	0.0952	NaN	MAOB,SAT1
Thyroid Hormone Metabolism II (via Conjugation and/or Degradation)	0.573	0.0789	NaN	B4GAT1,LARGE2,UGT1A10 (includes others)
Calcium Signaling	0.569	0.0583	-0.707	AKAP5,CAMK2B,CHRNB1,CREB3,GRIA4,HDAC3,HDAC9,MYH10,PRKACA,PRKAG1,TNNC1,TPM1
Leptin Signaling in Obesity	0.565	0.0676	NaN	FOXO1,LEPR,PDE3B,PRKACA,PRKAG1
Cellular Effects of Sildenafil (Viagra)	0.553	0.0611	NaN	MYH10,MYL12A,MYLK,NOS3,PDE3B,PPP1R12B,PRKACA,PRKAG1
Antiproliferative Role of TOB in T Cell Signaling	0.553	0.0769	NaN	CDK2,TGFB3,TOB1
Angiopoietin Signaling	0.551	0.0667	0	BIRC5,FOXO1,NOS3,RASD1,STAT5A
Thrombin Signaling	0.551	0.0577	0.447	CAMK2B,ELK1,GATA6,GNAL,GNB5,GNG4,MYL12A,MYLK,PPP1R12B,PRKCE,RASD1,TBP
Opioid Signaling Pathway	0.551	0.0567	-1.387	CAMK2B,CREB3,ELK1,FOS,GNAL,LYN,MAP2K6,MAPK6,MYC,NOS3,PRKACA,PRKAG1,PRKCE,RASD1
RhoGDI Signaling	0.548	0.0582	0	ARHGEF19,ARPC1B,ARPC4,CFL1,DLC1,GNAL,GNB5,GNG4,ITGA5,MYL12A,PPP1R12B
Nicotine Degradation III	0.548	0.0702	0	B4GAT1,LARGE2,POR,UGT1A10 (includes others)
Ephrin Receptor Signaling	0.548	0.0582	-2.121	ARPC1B,ARPC4,CFL1,CREB3,EPHB3,GNAL,GNB5,GNG4,ITGA5,PDGFB,RASD1
Superpathway of Serine and Glycine Biosynthesis I	0.541	0.143	NaN	SHMT1
Acetyl-CoA Biosynthesis I (Pyruvate Dehydrogenase Complex)	0.541	0.143	NaN	DBT
Adenine and Adenosine Salvage III	0.541	0.143	NaN	ADAT3
mTOR Signaling	0.535	0.0571	0.447	EIF3E,EIF4A2,HIF1A,PPP2R5B,PRKAG1,PRKCE,PTPA,RASD1,RPS24,RPS25,RPS3A,RPS4X
April Mediated Signaling	0.533	0.075	NaN	ELK1,FOS,TRAF1
NGF Signaling	0.532	0.0614	-1.633	CREB3,ELK1,MAP3K11,MAP3K2,RASD1,SMPD1,SMPD4
MSP-RON Signaling In Cancer Cells Pathway	0.521	0.0597	-0.707	CREB3,FOS,HIF1A,MET,MYC,RASD1,TCF7L2,YWHAG
Endocannabinoid Developing Neuron Pathway	0.52	0.0609	-2	CREB3,GNAL,MAP2K6,MAPK6,PRKACA,PRKAG1,RASD1
Tec Kinase Signaling	0.519	0.0578	1.134	FADD,FOS,GNAL,GNB5,GNG4,ITGA5,LYN,PRKCE,STAT2,STAT5A
B Cell Activating Factor Signaling	0.514	0.0732	NaN	ELK1,FOS,TRAF1
fMLP Signaling in Neutrophils	0.51	0.0603	-1	ARPC1B,ARPC4,ELK1,GNB5,GNG4,PRKCE,RASD1
Androgen Signaling	0.502	0.0588	NaN	GNAL,GNB5,GNG4,PRKACA,PRKAG1,PRKCE,TBP,TGFB1I1
Tumoricidal Function of Hepatic Natural Killer Cells	0.502	0.0833	NaN	FADD,ICAM1
Melatonin Degradation I	0.502	0.0667	0	B4GAT1,LARGE2,POR,UGT1A10 (includes others)
TCA Cycle II (Eukaryotic)	0.502	0.0833	NaN	IDH3G,SDHAF4
G-Protein Coupled Receptor Signaling	0.499	0.0547	NaN	CAMK2B,CREB3,DUSP6,DUSP9,GNAL,GPER1,HCAR2,LAMTOR3,PDE10A,PDE3B,PRKACA,PRKAG1,PRKCE,PTGER4,RASD1
MIF Regulation of Innate Immunity	0.496	0.0714	NaN	FOS,PLA2G4C,PTGS2
Sphingosine and Sphingosine-1-phosphate Metabolism	0.493	0.125	NaN	ACER2
Inositol Pyrophosphates Biosynthesis	0.493	0.125	NaN	IPMK
Superoxide Radicals Degradation	0.493	0.125	NaN	SOD2
Purine Ribonucleosides Degradation to Ribose-1-phosphate	0.493	0.125	NaN	ADAT3
IL-2 Signaling	0.487	0.0656	NaN	ELK1,FOS,RASD1,STAT5A
VEGF Signaling	0.485	0.0606	NaN	BCL2,ELAVL1,FOXO1,HIF1A,NOS3,RASD1
Apelin Cardiomyocyte Signaling Pathway	0.485	0.0606	0.816	HIF1A,MAPK6,MYL12A,MYLK,NOS3,PRKCE
FLT3 Signaling in Hematopoietic Progenitor Cells	0.484	0.0625	0	CREB3,ELK1,RASD1,STAT2,STAT5A
Renal Cell Carcinoma Signaling	0.484	0.0625	NaN	FOS,HIF1A,MET,PDGFB,RASD1
Role of MAPK Signaling in the Pathogenesis of Influenza	0.484	0.0625	NaN	BCL2,MAP2K6,PLA2G4C,PTGS2,RASD1
JAK/Stat Signaling	0.484	0.0625	0	FOS,IL6,RASD1,STAT2,STAT5A
Chemokine Signaling	0.484	0.0625	-1	CAMK2B,CFL1,FOS,PPP1R12B,RASD1
Adrenomedullin signaling pathway	0.481	0.0558	-1.667	BCL2,ELK1,FOS,HIF1A,MAP2K6,MAPK6,MYLK,NOS3,PRKACA,PRKAG1,RASD1
Oncostatin M Signaling	0.478	0.0698	NaN	ELK1,RASD1,STAT5A
Role of JAK family kinases in IL-6-type Cytokine Signaling	0.478	0.08	NaN	IL6,STAT5A
Prolactin Signaling	0.472	0.0617	1	FOS,MYC,PRKCE,RASD1,STAT5A
Actin Nucleation by ARP-WASP Complex	0.472	0.0617	-1	ARPC1B,ARPC4,ITGA5,PPP1R12B,RASD1
NF-κB Signaling	0.469	0.0559	-1	AZI2,FADD,FGFR4,IRAK1,MAP2K6,PELI1,PRKACA,RASD1,TLR5,TNFAIP3
HOTAIR Regulatory Pathway	0.462	0.0563	1	AGO4,ELAVL1,FOXM1,ICAM1,MET,MMP14,MYC,TCF7L2,WNT10A
tRNA Splicing	0.461	0.0682	NaN	PDE10A,PDE3B,TSEN34
PEDF Signaling	0.46	0.061	-2	BCL2,ELK1,RASD1,SOD2,TCF7L2
Activation of IRF by Cytosolic Pattern Recognition Receptors	0.458	0.0635	0	FADD,IFIT2,IL6,STAT2
NAD Salvage Pathway II	0.456	0.0769	NaN	ACP6,NUDT12
Phosphatidylethanolamine Biosynthesis II	0.452	0.111	NaN	PCYT2
Leucine Degradation I	0.452	0.111	NaN	MCCC2
Folate Transformations I	0.452	0.111	NaN	SHMT1
LPS-stimulated MAPK Signaling	0.449	0.0602	-1	ELK1,FOS,MAP2K6,PRKCE,RASD1
Type II Diabetes Mellitus Signaling	0.446	0.0563	NaN	ACSL4,PKM,PRKAG1,PRKCE,SLC27A3,SLC27A4,SMPD1,SMPD4
Dopamine-DARPP32 Feedback in cAMP Signaling	0.437	0.0552	0.333	CDK5,CREB3,PPP1CA,PPP1R14C,PPP2R5B,PRKACA,PRKAG1,PRKCE,PTPA
VEGF Family Ligand-Receptor Interactions	0.437	0.0595	0	FOS,NOS3,PLA2G4C,PRKCE,RASD1
Nicotine Degradation II	0.432	0.0615	0	B4GAT1,LARGE2,POR,UGT1A10 (includes others)
Role of Oct4 in Mammalian Embryonic Stem Cell Pluripotency	0.429	0.0652	NaN	CCNF,FOXA2,SH3GLB1
Xenobiotic Metabolism AHR Signaling Pathway	0.426	0.0588	-1.342	ALDH16A1,ALDH3B2,IL6,NQO2,UGT1A10 (includes others)
PPAR Signaling	0.423	0.0571	-0.447	FOS,PDGFB,PPARGC1A,PTGS2,RASD1,STAT5A
Corticotropin Releasing Hormone Signaling	0.421	0.0552	-1.134	CREB3,ELK1,FOS,NOS3,PRKACA,PRKAG1,PRKCE,PTGS2
Eicosanoid Signaling	0.419	0.0606	NaN	PLA2G4C,PTGER4,PTGS2,TBXAS1
Glycine Betaine Degradation	0.416	0.1	NaN	SHMT1
FXR/RXR Activation	0.412	0.0556	NaN	FASN,FGFR4,FOXA2,FOXO1,PPARGC1A,SAA1,SLC4A2
Serotonin Degradation	0.408	0.0597	0	B4GAT1,LARGE2,MAOB,UGT1A10 (includes others)
Telomerase Signaling	0.403	0.0561	NaN	HDAC3,HDAC9,MYC,PPP2R5B,PTPA,RASD1
Regulation Of The Epithelial Mesenchymal Transition By Growth Factors Pathway	0.4	0.0532	-0.632	EGR1,FGFR4,FOS,FOXO1,IL6,MAP2K6,MET,PDGFB,RASD1,TGFB3
Nur77 Signaling in T Lymphocytes	0.396	0.0588	-1	BCL2,HDAC9,MAP3K2,PRKCE
Production of Nitric Oxide and Reactive Oxygen Species in Macrophages	0.394	0.0529	0.632	FOS,IFNGR1,IFNGR2,MAP3K11,MAP3K2,PPP1CA,PPP1R14C,PPP2R5B,PRKCE,PTPA
White Adipose Tissue Browning Pathway	0.387	0.0543	-0.378	CREB3,CTBP1,FGFR4,HIF1AN,PPARGC1A,PRKACA,PRKAG1
RANK Signaling in Osteoclasts	0.384	0.0562	-2.236	ELK1,FOS,MAP2K6,MAP3K11,MAP3K2
Purine Nucleotides De Novo Biosynthesis II	0.384	0.0909	NaN	IMPDH1
GDP-glucose Biosynthesis	0.384	0.0909	NaN	PGM1
Factors Promoting Cardiogenesis in Vertebrates	0.381	0.0533	0.707	ACVR1C,CAMK2B,CREB3,MYC,PRKCE,TCF7L2,TGFB3,WNT10A
Role of MAPK Signaling in Promoting the Pathogenesis of Influenza	0.377	0.0545	-0.816	ATP6V1E2,BCL2,MAP2K6,PLA2G4C,PTGS2,RASD1
Regulation of IL-2 Expression in Activated and Anergic T Lymphocytes	0.375	0.0556	NaN	ELK1,FOS,RASD1,TGFB3,TOB1
TNFR1 Signaling	0.374	0.06	NaN	FADD,FOS,TNFAIP3
GM-CSF Signaling	0.373	0.0571	NaN	CAMK2B,ELK1,LYN,RASD1
Clathrin-mediated Endocytosis Signaling	0.367	0.0518	NaN	ARPC1B,ARPC4,DNM2,ITGA5,MET,MYO6,PDGFB,RAB5A,SH3GLB1,SYNJ1
Th17 Activation Pathway	0.365	0.0549	-0.447	HIF1A,IL6,IRAK1,IRAK2,PTGER4
Erythropoietin Signaling Pathway	0.364	0.052	-0.333	ELK1,FOS,HIF1A,IL6,NOS3,PRKCE,RASD1,STAT5A,TGFB3
Growth Hormone Signaling	0.363	0.0563	0	ELK1,FOS,PRKCE,STAT5A
G Protein Signaling Mediated by Tubby	0.362	0.0645	NaN	GNB5,GNG4
RAR Activation	0.361	0.0515	NaN	AKR1B1,CARM1,FOS,PHF10,PPARGC1A,PRKACA,PRKAG1,PRKCE,STAT5A,TGFB3
Cleavage and Polyadenylation of Pre-mRNA	0.356	0.0833	NaN	PABPN1
Glucose and Glucose-1-phosphate Degradation	0.356	0.0833	NaN	PGM1
NAD biosynthesis II (from tryptophan)	0.356	0.0833	NaN	AFMID
Mineralocorticoid Biosynthesis	0.356	0.0833	NaN	EBP
T Cell Exhaustion Signaling Pathway	0.35	0.0514	0.816	ACVR1C,FOS,FOXO1,HLA-A,IL6,PPP2R5B,PTPA,RASD1,STAT2
Phototransduction Pathway	0.348	0.0577	NaN	GNB5,PRKACA,PRKAG1
T Helper Cell Differentiation	0.341	0.0548	NaN	HLA-A,IFNGR1,IFNGR2,IL6
Fcγ Receptor-mediated Phagocytosis in Macrophages and Monocytes	0.337	0.0532	0.447	ARPC1B,ARPC4,LYN,PRKCE,VAMP3
Melanocyte Development and Pigmentation Signaling	0.337	0.0532	0	BCL2,CREB3,PRKACA,PRKAG1,RASD1
PTEN Signaling	0.333	0.0515	-0.816	BCL2,FGFR4,FOXO1,ITGA5,MAGI1,RASD1,SYNJ1
NAD Phosphorylation and Dephosphorylation	0.331	0.0769	NaN	ACP6
Pregnenolone Biosynthesis	0.331	0.0769	NaN	MICAL2
Glucocorticoid Biosynthesis	0.331	0.0769	NaN	EBP
UDP-N-acetyl-D-galactosamine Biosynthesis II	0.331	0.0769	NaN	GPI
Role of MAPK Signaling in Inhibiting the Pathogenesis of Influenza	0.322	0.0533	0	IL6,MAP2K6,PLA2G4C,PTGS2
Fc Epsilon RI Signaling	0.32	0.0513	0.447	LYN,MAP2K6,PLA2G4C,PRKCE,RASD1,SYNJ1
PI3K Signaling in B Lymphocytes	0.319	0.0507	-0.447	CAMK2B,DAPP1,ELK1,FOS,LYN,PLEKHA1,RASD1
MIF-mediated Glucocorticoid Regulation	0.317	0.0588	NaN	PLA2G4C,PTGS2
Amyotrophic Lateral Sclerosis Signaling	0.312	0.0515	-1	BCL2,CAPN3,GRIA4,NEFM,RAB5A
Renin-Angiotensin Signaling	0.312	0.0508	-0.447	ELK1,FOS,PRKACA,PRKAG1,PRKCE,RASD1
Bladder Cancer Signaling	0.312	0.0515	NaN	CDK4,MMP14,MYC,RASD1,SUV39H1
Neurotrophin/TRK Signaling	0.312	0.0526	NaN	CREB3,FOS,MAP2K6,RASD1
Phospholipase C Signaling	0.308	0.0489	0.632	ARHGEF19,CREB3,GNB5,GNG4,HDAC3,HDAC9,ITGA5,LYN,MYL12A,PLA2G4C,PPP1R12B,PRKCE,RASD1
DNA Double-Strand Break Repair by Non-Homologous End Joining	0.307	0.0714	NaN	XRCC6
Acyl-CoA Hydrolysis	0.307	0.0714	NaN	ACOT4
Urate Biosynthesis/Inosine 5'-phosphate Degradation	0.307	0.0714	NaN	IMPDH1
Colanic Acid Building Blocks Biosynthesis	0.307	0.0714	NaN	GPI
Cholecystokinin/Gastrin-mediated Signaling	0.305	0.0504	-0.447	ELK1,FOS,MAP2K6,PRKCE,PTGS2,RASD1
UVA-Induced MAPK Signaling	0.305	0.051	NaN	FOS,PARP9,RASD1,SMPD1,SMPD4
Antiproliferative Role of Somatostatin Receptor 2	0.304	0.0519	NaN	ELK1,GNB5,GNG4,RASD1
Nitric Oxide Signaling in the Cardiovascular System	0.297	0.0505	0.447	NOS3,PDE3B,PRKACA,PRKAG1,PRKCE
VDR/RXR Activation	0.295	0.0513	NaN	FOXO1,HSD17B2,IGFBP6,PRKCE
Actin Cytoskeleton Signaling	0.292	0.0485	0	ARPC1B,ARPC4,CFL1,IQGAP3,ITGA5,MYH10,MYL12A,MYLK,PDGFB,PPP1R12B,RASD1
Th1 Pathway	0.291	0.0496	0.447	HLA-A,ICAM1,IFNGR1,IFNGR2,IL6,MAP2K6
Apoptosis Signaling	0.289	0.05	-2	BCL2,CAPN3,CDK1,PRKCE,RASD1
Telomere Extension by Telomerase	0.287	0.0667	NaN	XRCC6
Superpathway of Citrulline Metabolism	0.287	0.0667	NaN	NOS3
Histidine Degradation VI	0.287	0.0667	NaN	MICAL2
Hepatic Cholestasis	0.284	0.0484	NaN	FGFR4,IL6,IRAK1,IRAK2,PRKACA,PRKAG1,PRKCE,SLC4A2,TGFB3
Cancer Drug Resistance By Drug Efflux	0.283	0.0517	NaN	FOXO1,PTGS2,RASD1
SAPK/JNK Signaling	0.274	0.049	-2	ELK1,FADD,MAP3K11,MAP3K2,RASD1
Endothelin-1 Signaling	0.273	0.0479	0	FOS,GNAL,MAPK6,MYC,NOS3,PLA2G4C,PRKCE,PTGS2,RASD1
Chondroitin Sulfate Degradation (Metazoa)	0.268	0.0625	NaN	ARSB
Androgen Biosynthesis	0.268	0.0625	NaN	EBP
Adenosine Nucleotides Degradation II	0.268	0.0625	NaN	ADAT3
Parkinson's Signaling	0.268	0.0625	NaN	UCHL1
Synaptic Long Term Depression	0.268	0.0476	0	GNAL,GRIA4,LYN,NOS3,PLA2G4C,PPP2R5B,PRKCE,PTPA,RASD1
Sumoylation Pathway	0.267	0.0485	0.447	CTBP1,FOS,RCC1,SENP3,SENP5
Docosahexaenoic Acid (DHA) Signaling	0.266	0.0526	NaN	BCL2,FOXO1
Endometrial Cancer Signaling	0.264	0.05	NaN	ELK1,MYC,RASD1
Gαi Signaling	0.264	0.048	NaN	GNB5,GNG4,HCAR2,PRKACA,PRKAG1,RASD1
GP6 Signaling Pathway	0.264	0.048	1.633	COL12A1,COL17A1,LAMC2,LYN,PRKCE,SCHIP1
IL-6 Signaling	0.258	0.0476	-2.236	ELK1,FOS,HSPB1,IL6,MAP2K6,RASD1
tRNA Charging	0.255	0.0513	NaN	RARS2,SARS2
Inhibition of Matrix Metalloproteases	0.255	0.0513	NaN	MMP14,TIMP4
Antigen Presentation Pathway	0.255	0.0513	NaN	B2M,HLA-A
Ubiquinol-10 Biosynthesis (Eukaryotic)	0.251	0.0588	NaN	MICAL2
FGF Signaling	0.247	0.0476	-1	CREB3,FGFR4,MAP2K6,MET
Differential Regulation of Cytokine Production in Macrophages and T Helper Cells by IL-17A and IL-17F	0.235	0.0556	NaN	IL6
nNOS Signaling in Skeletal Muscle Cells	0.234	0.0488	NaN	CAPN3,SNTB2
Estrogen Biosynthesis	0.224	0.0476	NaN	HSD17B2,POR
Methylglyoxal Degradation III	0.22	0.0526	NaN	AKR1B1
Inflammasome pathway	0.207	0.05	NaN	NLRP1
Glucocorticoid Receptor Signaling	0	0.0455	NaN	BCL2,ELK1,FOS,GTF2F2,HSPA1A/HSPA1B,ICAM1,IL6,MYC,NOS3,PC,PHF10,PLA2G4C,PRKACA,PRKAG1,PTGS2,RASD1,SGK1,STAT5A,TAF12,TBP,TGFB3
Natural Killer Cell Signaling	0	0.0406	-1.414	B2M,CFL1,HLA-A,HSPA1A/HSPA1B,MAP3K11,MAP3K2,RASD1,ULBP2
Circadian Rhythm Signaling	0	0.0303	NaN	CREB3
Leukocyte Extravasation Signaling	0	0.0363	1.633	CLDN1,DLC1,ICAM1,ITGAM,MMP14,PRKCE,TIMP4
PPARα/RXRα Activation	0	0.0471	-0.707	ACVR1C,FASN,IL6,MAP2K6,PPARGC1A,PRKACA,PRKAG1,RASD1,TGFB3
LPS/IL-1 Mediated Inhibition of RXR Function	0	0.04	NaN	ABCB9,ACSL4,ALDH16A1,ALDH3B2,IRAK1,MAOB,PPARGC1A,SLC27A3,SLC27A4
LXR/RXR Activation	0	0.0331	NaN	FASN,IL6,PTGS2,SAA1
Mitochondrial Dysfunction	0	0.0468	NaN	BCL2,COX11,COX15,COX7A2L,MAOB,MT-ND5,MT-ND6,SOD2
IL-12 Signaling and Production in Macrophages	0	0.0376	NaN	FOS,IFNGR1,PRKCE,TGFB3,ZNF668
Role of RIG1-like Receptors in Antiviral Innate Immunity	0	0.0227	NaN	FADD
Role of Pattern Recognition Receptors in Recognition of Bacteria and Viruses	0	0.0455	1	IL6,OAS1,PRKCE,RNASEL,TGFB3,TICAM1,TLR5
Role of NFAT in Regulation of the Immune Response	0	0.0442	0.447	AKAP5,FOS,GNAL,GNB5,GNG4,HLA-A,LYN,RASD1
FcγRIIB Signaling in B Lymphocytes	0	0.0267	NaN	LYN,RASD1
NF-κB Activation by Viruses	0	0.0395	NaN	PRKCE,RASD1,TBP
CCR5 Signaling in Macrophages	0	0.0426	NaN	FOS,GNB5,GNG4,PRKCE
IL-22 Signaling	0	0.0417	NaN	STAT5A
Calcium-induced T Lymphocyte Apoptosis	0	0.0303	NaN	HLA-A,PRKCE
Lymphotoxin β Receptor Signaling	0	0.0189	NaN	TRAF1
IL-17 Signaling	0	0.0374	-1.134	ELK1,FOS,IL6,MAP2K6,PTGS2,RASD1,TGFB3
Airway Pathology in Chronic Obstructive Pulmonary Disease	0	0.0169	NaN	IL6,TGFB3
4-1BB Signaling in T Lymphocytes	0	0.0312	NaN	TRAF1
CTLA4 Signaling in Cytotoxic T Lymphocytes	0	0.0449	NaN	B2M,HLA-A,PPP2R5B,PTPA
IL-9 Signaling	0	0.0303	NaN	STAT5A
CD28 Signaling in T Helper Cells	0	0.0331	NaN	ARPC1B,ARPC4,FOS,HLA-A
IL-15 Signaling	0	0.04	NaN	MYC,RASD1,STAT5A
Role of Cytokines in Mediating Communication between Immune Cells	0	0.0185	NaN	IL6
Dendritic Cell Maturation	0	0.038	1.134	B2M,CREB3,HLA-A,ICAM1,IL6,LEPR,STAT2
CNTF Signaling	0	0.0175	NaN	RASD1
Agrin Interactions at Neuromuscular Junction	0	0.0143	NaN	RASD1
iCOS-iCOSL Signaling in T Helper Cells	0	0.027	NaN	CAMK2B,HLA-A,PLEKHA1
Lipid Antigen Presentation by CD1	0	0.0385	NaN	B2M
Maturity Onset Diabetes of Young (MODY) Signaling	0	0.0333	NaN	FOXA2,GAPDH
Human Embryonic Stem Cell Pluripotency	0	0.0444	NaN	FGFR4,FOXO1,PDGFB,TCF7L2,TGFB3,WNT10A
Aldosterone Signaling in Epithelial Cells	0	0.0443	NaN	DNAJB9,DNAJC12,DNAJC24,HSPA1A/HSPA1B,HSPB1,PRKCE,SGK1
Role of NANOG in Mammalian Embryonic Stem Cell Pluripotency	0	0.0252	NaN	GATA6,RASD1,WNT10A
CREB Signaling in Neurons	0	0.0336	-0.5	ADGRB2,CAMK2B,CREB3,ELK1,FGFR4,GNAL,GNB5,GNG4,GPER1,GPRC5B,GRIA4,HCAR2,LPAR6,PDGFB,PRKACA,PRKAG1,PRKCE,PTGER4,RASD1,TBP
Melanoma Signaling	0	0.04	NaN	CDK4,RASD1
Basal Cell Carcinoma Signaling	0	0.0278	NaN	TCF7L2,WNT10A
Allograft Rejection Signaling	0	0.0233	NaN	B2M,HLA-A
Autoimmune Thyroid Disease Signaling	0	0.0204	NaN	HLA-A
Graft-versus-Host Disease Signaling	0	0.0417	NaN	HLA-A,IL6
Non-Small Cell Lung Cancer Signaling	0	0.0411	NaN	CDK4,RASD1,SUV39H1
Gα12/13 Signaling	0	0.0305	NaN	ELK1,LPAR6,MYL12A,RASD1
p70S6K Signaling	0	0.0465	1	LYN,PPP2R5B,PRKCE,PTPA,RASD1,YWHAG
Communication between Innate and Adaptive Immune Cells	0	0.0417	NaN	B2M,HLA-A,IL6,TLR5
Sphingosine-1-phosphate Signaling	0	0.0342	NaN	ACER2,PDGFB,SMPD1,SMPD4
Crosstalk between Dendritic Cells and Natural Killer Cells	0	0.0337	NaN	CAMK2B,HLA-A,IL6
Systemic Lupus Erythematosus Signaling	0	0.0437	NaN	FOS,HLA-A,IL6,LYN,PRPF18,RASD1,SF3B4,SNRNP25,SNRPA,SNRPB
FAK Signaling	0	0.0288	NaN	CAPN3,ITGA5,RASD1
Retinoic acid Mediated Apoptosis Signaling	0	0.0333	NaN	FADD,PARP9
Role of Osteoblasts, Osteoclasts and Chondrocytes in Rheumatoid Arthritis	0	0.0459	NaN	BCL2,FOS,FOXO1,IL6,ITGA5,MAP2K6,MMP14,SOST,TCF7L2,WNT10A
Altered T Cell and B Cell Signaling in Rheumatoid Arthritis	0	0.0333	NaN	HLA-A,IL6,TLR5
Atherosclerosis Signaling	0	0.0472	NaN	F3,ICAM1,IL6,PDGFB,PLA2G4C,TNFRSF12A
Glioma Invasiveness Signaling	0	0.0274	NaN	RASD1,TIMP4
B Cell Development	0	0.0278	NaN	HLA-A
Neuroprotective Role of THOP1 in Alzheimer's Disease	0	0.0431	0	C1R,HLA-A,PRKACA,PRKAG1,PRSS12
Role of Wnt/GSK-3β Signaling in the Pathogenesis of Influenza	0	0.0256	NaN	TCF7L2,WNT10A
PKCθ Signaling in T Lymphocytes	0	0.0387	-1.342	CAMK2B,FOS,HLA-A,MAP3K11,MAP3K2,RASD1
Role of Lipids/Lipid Rafts in the Pathogenesis of Influenza	0	0.0435	NaN	FDPS
Role of PI3K/AKT Signaling in the Pathogenesis of Influenza	0	0.0156	NaN	PLAC8
MSP-RON Signaling Pathway	0	0.0172	NaN	ITGAM
OX40 Signaling Pathway	0	0.0333	NaN	B2M,BCL2,HLA-A
Inhibition of Angiogenesis by TSP1	0	0.0294	NaN	NOS3
Assembly of RNA Polymerase II Complex	0	0.04	NaN	TAF12,TBP
IL-17A Signaling in Airway Cells	0	0.0154	NaN	IL6
Role of IL-17A in Arthritis	0	0.0364	NaN	MAP2K6,PTGS2
IL-17A Signaling in Gastric Cells	0	0.0385	NaN	FOS
Role of IL-17F in Allergic Inflammatory Airway Diseases	0	0.0465	NaN	CREB3,IL6
Role of JAK2 in Hormone-like Cytokine Signaling	0	0.0294	NaN	STAT5A
Role of JAK1 and JAK3 in γc Cytokine Signaling	0	0.029	NaN	RASD1,STAT5A
Paxillin Signaling	0	0.0463	NaN	ITGA5,ITGAM,PARVA,PTPN12,RASD1
Mouse Embryonic Stem Cell Pluripotency	0	0.0291	NaN	MYC,RASD1,TCF7L2
Hematopoiesis from Pluripotent Stem Cells	0	0.0204	NaN	IL6
Transcriptional Regulatory Network in Embryonic Stem Cells	0	0.0185	NaN	GATA6
Ephrin A Signaling	0	0.0213	NaN	CFL1
ErbB4 Signaling	0	0.0299	NaN	PRKCE,RASD1
GDNF Family Ligand-Receptor Interactions	0	0.0263	NaN	FOS,RASD1
Netrin Signaling	0	0.0308	NaN	PRKACA,PRKAG1
Bupropion Degradation	0	0.04	NaN	POR
Retinoate Biosynthesis I	0	0.0294	NaN	AKR1B1
Dopamine Degradation	0	0.0333	NaN	MAOB
Glutathione Redox Reactions I	0	0.0417	NaN	GPX2
D-myo-inositol (1,4,5)-Trisphosphate Biosynthesis	0	0.04	NaN	CDIPT
Phospholipases	0	0.0154	NaN	PLA2G4C
Tryptophan Degradation X (Mammalian, via Tryptamine)	0	0.04	NaN	MAOB
Noradrenaline and Adrenaline Degradation	0	0.0286	NaN	MAOB
Acetone Degradation I (to Methylglyoxal)	0	0.0323	NaN	POR
Methionine Degradation I (to Homocysteine)	0	0.0455	NaN	NSUN4
Superpathway of Methionine Degradation	0	0.027	NaN	NSUN4
Antioxidant Action of Vitamin C	0	0.0183	NaN	PLA2G4C,STAT5A
Gαq Signaling	0	0.0318	NaN	ELK1,GNB5,GNG4,GYS1,PRKCE
Cysteine Biosynthesis III (mammalia)	0	0.0417	NaN	NSUN4
Agranulocyte Adhesion and Diapedesis	0	0.0311	NaN	CLDN1,CXCL14,ICAM1,ITGA5,MMP14,MYH10
Granulocyte Adhesion and Diapedesis	0	0.0289	NaN	CLDN1,CXCL14,ICAM1,ITGAM,MMP14
Regulation of the Epithelial-Mesenchymal Transition Pathway	0	0.0469	NaN	EGR1,FGFR4,HIF1A,MAP2K6,MET,RASD1,TCF7L2,TGFB3,WNT10A
UVB-Induced MAPK Signaling	0	0.0385	NaN	FOS,PRKCE
STAT3 Pathway	0	0.0444	0.447	BCL2,FGFR4,MAP3K11,MYC,PDGFB,RASD1
Oxidative Phosphorylation	0	0.0367	0	COX11,COX15,COX7A2L,MT-ND5
PCP pathway	0	0.0167	NaN	WNT10A
Wnt/Ca+ pathway	0	0.0161	NaN	CREB3
EGF Signaling	0	0.0364	NaN	ELK1,FOS
Nucleotide Excision Repair Pathway	0	0.0286	NaN	ERCC6
IL-4 Signaling	0	0.0353	NaN	HLA-A,RASD1,SYNJ1
Wnt/β-catenin Signaling	0	0.0462	-0.707	ACVR1C,MYC,NLK,PPP2R5B,PTPA,TCF7L2,TGFB3,WNT10A
Serotonin Receptor Signaling	0	0.0233	NaN	MAOB
Death Receptor Signaling	0	0.0435	0	BCL2,FADD,HSPB1,PARP9
Glutamate Receptor Signaling	0	0.0351	NaN	DLG4,GRIA4
T Cell Receptor Signaling	0	0.0377	NaN	ELK1,FOS,PTPRH,RASD1
BMP signaling pathway	0	0.0471	NaN	FST,PRKACA,PRKAG1,RASD1
GPCR-Mediated Integration of Enteroendocrine Signaling Exemplified by an L Cell	0	0.0274	NaN	PRKACA,PRKAG1
GPCR-Mediated Nutrient Sensing in Enteroendocrine Cells	0	0.0357	0	GNG4,PRKACA,PRKAG1,PRKCE
Gustation Pathway	0	0.0387	NaN	LPAR6,PDE10A,PDE3B,PRKACA,PRKAG1,TAS2R14
Phagosome Formation	0	0.0376	NaN	ITGA5,ITGAM,PRKCE,SCARA3,TLR5
Autophagy	0	0.0164	NaN	BCL2
Th1 and Th2 Activation Pathway	0	0.0468	NaN	ACVR1C,HLA-A,ICAM1,IFNGR1,IFNGR2,IL6,MAP2K6,STAT5A
Th2 Pathway	0	0.0294	NaN	ACVR1C,HLA-A,ICAM1,STAT5A
Osteoarthritis Pathway	0	0.0455	-0.632	CREB3,FADD,HDAC3,HIF1A,ITGA5,PPARGC1A,PRKAG1,PTGS2,PTHLH,TCF7L2
SPINK1 Pancreatic Cancer Pathway	0	0.0167	NaN	CPA4
SPINK1 General Cancer Pathway	0	0.029	NaN	IL6,RASD1
Endocannabinoid Neuronal Synapse Pathway	0	0.0469	-0.816	GNAL,GRIA4,MAPK6,PRKACA,PRKAG1,PTGS2
BAG2 Signaling Pathway	0	0.0465	NaN	HSPA1A/HSPA1B,MYC
Cardiac Hypertrophy Signaling (Enhanced)	0	0.0463	0	ACVR1C,CAMK2B,ELK1,FGFR4,HDAC3,HDAC9,HSPB1,IL6,ITGA5,MAP2K6,MAP3K11,MAP3K2,MYC,PDE10A,PDE3B,PKN1,PRKACA,PRKAG1,PRKCE,PTGS2,RASD1,TGFB3,WNT10A
IL-23 Signaling Pathway	0	0.0227	NaN	HIF1A
Systemic Lupus Erythematosus In T Cell Signaling Pathway	0	0.0359	1.732	B2M,CREB3,DNMT1,FOS,HLA-A,IL6,LEPR,MAP2K6,NOS3,PPP2R5B,PTPA,RASD1
Xenobiotic Metabolism CAR Signaling Pathway	0	0.0423	0	ALDH16A1,ALDH3B2,MAP2K6,PPARGC1A,PPP2R5B,PRKCE,PTPA,UGT1A10 (includes others)
Regulation Of The Epithelial Mesenchymal Transition In Development Pathway	0	0.0357	NaN	HIF1A,TCF7L2,WNT10A
