# Supplementary material for: Proteomic profiling reveals CEACAM6 function in driving gallbladder cancer aggressiveness through integrin receptor, PRKCD and AKT/ERK signaling
Source: Cell Death Dis. 2024 Oct 28;15(10):780. doi: 10.1038/s41419-024-07171-x (PMC11519453; doi:10.1038/s41419-024-07171-x)
Supplement: Supplementary file 8 — Table S7 [file 41419_2024_7171_MOESM8_ESM.xlsx]

## Sheet: RNASeq_CEACAM6_Overexpression
ENSEMBL	SYMBOL	GENENAME	ENTREZID	ENZYME	PFAM	type_of_gene	chromosome	TF_Family	transcriptionfactor	logFC	AveExpr	t	P.Value	adj.P.Val	B
ENSG00000105388	CEACAM5	CEA cell adhesion molecule 5	1048		PF07686	protein_coding	chr19		0	7.42508	0.0959377	65.6324	2.42381e-25	4.14423e-21	37.3875
ENSG00000129244	ATP1B2	ATPase Na+/K+ transporting subunit beta 2	482		PF00287	protein_coding	chr17		0	6.57971	-2.01502	9.70416	4.0643e-09	6.61822e-07	5.34419
ENSG00000137745	MMP13	matrix metallopeptidase 13	4322		PF01471	protein_coding	chr11		0	5.94923	-0.715669	12.8762	2.69263e-11	1.08734e-08	13.7291
ENSG00000087303	NID2	nidogen 2	22795		PF12662	protein_coding	chr14		0	4.93841	-3.54315	8.29143	5.47743e-08	6.20219e-06	4.02654
ENSG00000087128	TMPRSS11E	transmembrane serine protease 11E	28983		PF01390	protein_coding	chr4		0	4.8798	-1.99642	21.5357	1.43497e-15	3.08196e-12	18.8882
ENSG00000248672	LY75-CD302	LY75-CD302 readthrough	100526664		PF00059	protein_coding	chr2		0	4.59809	-3.99411	2.72917	0.0127304	0.063496	-2.90006
ENSG00000103888	CEMIP	cell migration inducing hyaluronidase 1	57214		PF13330	protein_coding	chr15		0	4.02162	3.03265	56.7087	4.79484e-24	4.09911e-20	40.8171
ENSG00000273062						lncRNA	chr1		0	3.98778	0.582734	7.8805	1.22501e-07	1.1767e-05	6.33229
ENSG00000166455	C16orf46	chromosome 16 open reading frame 46	123775		PF15032	protein_coding	chr16		0	3.92569	-1.20618	3.28361	0.00362002	0.0259518	-2.02014
ENSG00000270757	HSPE1-MOB4	HSPE1-MOB4 readthrough	100529241		PF00166	protein_coding	chr2		0	3.44809	-2.62851	2.13705	0.0447987	0.151395	-3.72642
ENSG00000274012	RN7SL2	RNA component of signal recognition particle 7SL2	378706			misc_RNA	chr14		0	3.31642	2.61215	2.47049	0.0223566	0.093895	-3.80714
ENSG00000147614	ATP6V0D2	ATPase H+ transporting V0 subunit d2	245972	3.6.3.14	PF01992	protein_coding	chr8		0	3.27331	-0.913497	13.2983	1.48578e-11	6.35097e-09	15.3711
ENSG00000167080	B4GALNT2	beta-1,4-N-acetyl-galactosaminyltransferase 2	124872		PF00535	protein_coding	chr17		0	3.22032	-2.47195	8.68752	2.57496e-08	3.31027e-06	7.52491
ENSG00000278771	RN7SL3	RNA component of signal recognition particle 7SL3	378707			misc_RNA	chr14		0	3.12949	-3.9677	3.33406	0.0032206	0.0238232	-1.91235
ENSG00000198211						protein_coding	chr16		0	3.02004	1.9836	3.51068	0.00213388	0.0177716	-1.32762
ENSG00000197506	SLC28A3	solute carrier family 28 member 3	64078		PF07662	protein_coding	chr9		0	2.98761	-2.6302	8.65652	2.72962e-08	3.45711e-06	6.8258
ENSG00000239969	LOC100289561	uncharacterized LOC100289561	100289561			transcribed_unprocessed_pseudogene	chr7		0	2.79884	-1.59086	2.953	0.00771634	0.0449979	-2.52389
ENSG00000230415						lncRNA	chr1		0	2.74749	-1.2131	4.26287	0.000361753	0.00488953	-0.881029
ENSG00000229848						lncRNA	chr17		0	2.74657	-1.80109	3.85272	0.000954537	0.0101434	-1.45441
ENSG00000271079	CTAGE15	CTAGE family member 15	441294			protein_coding	chr7		0	2.74152	-2.18657	2.33352	0.0298819	0.114794	-3.44042
ENSG00000161939	RNASEK-C17orf49	RNASEK-C17orf49 readthrough	100529209			protein_coding	chr17		0	2.73996	-1.43201	2.36608	0.0279055	0.109975	-3.37925
ENSG00000006606	CCL26	C-C motif chemokine ligand 26	10344		PF00048	protein_coding	chr7		0	2.71265	0.098549	14.3157	3.76582e-12	2.28116e-09	17.0667
ENSG00000285253	ZNF280D	zinc finger protein 280D	54816		PF13836	protein_coding	chr15		0	2.71047	-4.01087	2.49363	0.0212744	0.0907333	-3.24831
ENSG00000271127						transcribed_unprocessed_pseudogene	chr22		0	2.67864	-3.66976	2.36757	0.0278182	0.109745	-3.43868
ENSG00000114786	ABHD14A-ACY1	ABHD14A-ACY1 readthrough	100526760		PF01546	protein_coding	chr3		0	2.67656	-2.26142	3.35603	0.00306043	0.0229523	-1.70729
ENSG00000234353						transcribed_unprocessed_pseudogene	chr22		0	2.65033	-1.9594	2.82701	0.0102423	0.055015	-2.71236
ENSG00000273294	C1QTNF3-AMACR	C1QTNF3-AMACR readthrough (NMD candidate)	100534612			protein_coding	chr5		0	2.62098	-2.43047	1.6158	0.1214	0.29691	-4.32573
ENSG00000238072						processed_pseudogene	chr7		0	2.60845	-2.25992	2.55484	0.0186442	0.082832	-3.13539
ENSG00000171119	NRTN	neurturin	4902		PF00019	protein_coding	chr19		0	2.60371	0.31746	3.43758	0.00253121	0.0200643	-1.89423
ENSG00000283398						lncRNA	chr7		0	2.57869	-3.25486	5.25177	3.55764e-05	0.000871469	1.32054
ENSG00000272617						protein_coding	chr16		0	2.55017	-3.59561	1.79242	0.0878142	0.23897	-4.13392
ENSG00000288542						lncRNA	chr13		0	2.54009	-1.44678	1.92559	0.0681175	0.200871	-4.06702
ENSG00000279879						TEC	chr17		0	2.538	-2.15258	3.21763	0.00421603	0.0288838	-2.33446
ENSG00000276168	RN7SL1	RNA component of signal recognition particle 7SL1	6029			misc_RNA	chr14		0	2.52736	2.48544	3.21583	0.00423356	0.0289774	-2.21978
ENSG00000285458	C4orf36	chromosome 4 open reading frame 36	132989		PF15022	protein_coding	chr4		0	2.50984	-2.13472	2.20351	0.0391261	0.137934	-3.61325
ENSG00000287709						lncRNA	chr5		0	2.48642	-1.6648	3.79639	0.00109027	0.0110386	-1.50689
ENSG00000138131	LOXL4	lysyl oxidase like 4	84171		PF00530	protein_coding	chr10		0	2.47838	5.4184	22.6722	5.19968e-16	1.77808e-12	26.504
ENSG00000188199	NUTM2B	NUT family member 2B	729262		PF12881	protein_coding	chr10		0	2.42839	-1.35334	2.30237	0.0318922	0.120003	-3.51033
ENSG00000268104	SLC6A14	solute carrier family 6 member 14	11254		PF00209	protein_coding	chrX		0	2.38441	-2.89558	8.88311	1.78709e-08	2.4842e-06	7.75132
ENSG00000268400						protein_coding	chr19		0	2.3351	-0.983033	1.88236	0.0740376	0.212434	-4.16486
ENSG00000258964						lncRNA	chr14		0	2.33156	-3.95121	1.8627	0.0768751	0.21787	-4.04883
ENSG00000285897	RNF43	ring finger protein 43	54894		PF18212	protein_coding	chr17		0	2.32653	-3.20423	1.97136	0.0623101	0.189193	-3.92898
ENSG00000198626	RYR2	ryanodine receptor 2	6262		PF00520	protein_coding	chr1		0	2.31881	0.311738	3.71092	0.00133357	0.0128026	-1.76914
ENSG00000285108						lncRNA	chr8		0	2.3141	-1.60533	3.18661	0.00452829	0.0303864	-2.41807
ENSG00000285959						lncRNA	chr1		0	2.2913	-3.49719	4.44018	0.000237851	0.00363106	0.0936538
ENSG00000147570	DNAJC5B	DnaJ heat shock protein family (Hsp40) member C5 beta	85479		PF00226	protein_coding	chr8		0	2.25192	-0.958063	3.39896	0.00276958	0.0213587	-2.15088
ENSG00000239775						lncRNA	chr7		0	2.24484	-2.11962	2.4595	0.0228878	0.0954943	-3.3537
ENSG00000226674	TEX41	testis expressed 41	401014			lncRNA	chr2		0	2.24038	-1.73455	3.03435	0.00641616	0.039264	-2.5684
ENSG00000234380	LINC01426	long intergenic non-protein coding RNA 1426	100506385			lncRNA	chr21		0	2.23786	-1.8846	3.37252	0.00294531	0.0223123	-2.21595
ENSG00000170271	FAXDC2	fatty acid hydroxylase domain containing 2	10826	1.14.13.72	PF04116	protein_coding	chr5		0	2.23758	0.591712	7.438	2.98894e-07	2.22195e-05	6.48376
ENSG00000271225	BNIP3P4	BCL2 interacting protein 3 pseudogene 4	100289028			processed_pseudogene	chr9		0	2.22353	-3.28051	5.90733	7.98779e-06	0.000291205	2.6801
ENSG00000284626						protein_coding	chr15		0	2.21806	-2.92874	1.95714	0.0640658	0.192513	-3.9399
ENSG00000167083	GNGT2	G protein subunit gamma transducin 2	2793		PF00631	protein_coding	chr17		0	2.20905	-3.0999	3.87118	0.000913818	0.00984528	-0.947344
ENSG00000269547						protein_coding	chr19		0	2.19229	-4.27725	1.37124	0.185101	0.387517	-4.52537
ENSG00000135063	FAM189A2	family with sequence similarity 189 member A2	9413		PF04103	protein_coding	chr9		0	2.17111	-1.00867	3.38151	0.00288438	0.0219969	-2.07351
ENSG00000142583	SLC2A5	solute carrier family 2 member 5	6518		PF00083	protein_coding	chr1		0	2.1374	-1.32105	3.73909	0.00124797	0.0122	-1.215
ENSG00000232810	TNF	tumor necrosis factor	7124		PF00229	protein_coding	chr6		0	2.13411	-2.5925	4.08488	0.000551274	0.00673744	-0.171812
ENSG00000141665	FBXO15	F-box protein 15	201456		PF12937	protein_coding	chr18		0	2.13079	-1.27398	3.27451	0.00369707	0.0262729	-2.23409
ENSG00000085741	WNT11	Wnt family member 11	7481		PF00110	protein_coding	chr11		0	2.12034	-2.49095	7.10203	5.98793e-07	3.78769e-05	5.67746
ENSG00000266997						protein_coding	chr18		0	2.10659	-3.95195	1.26662	0.219473	0.431057	-4.68553
ENSG00000177409	SAMD9L	sterile alpha motif domain containing 9 like	219285			protein_coding	chr7		0	2.08388	1.78628	29.3875	2.94716e-18	1.67969e-14	31.1801
ENSG00000165923	AGBL2	AGBL carboxypeptidase 2	79841		PF00246	protein_coding	chr11		0	2.07542	-0.236619	3.82136	0.00102787	0.0106772	-1.04727
ENSG00000238151						processed_pseudogene	chr20		0	2.05069	-2.73787	2.58364	0.0175154	0.0794883	-3.22912
ENSG00000167972	ABCA3	ATP binding cassette subfamily A member 3	21		PF00005	protein_coding	chr16		0	2.03311	2.1774	3.24938	0.00391818	0.0274	-2.179
ENSG00000096996	IL12RB1	interleukin 12 receptor subunit beta 1	3594		PF00041	protein_coding	chr19		0	2.03051	-2.43857	3.8555	0.000948296	0.0100959	-0.904161
ENSG00000254416						lncRNA	chr11		0	2.01374	-2.76754	3.787	0.00111468	0.0112282	-0.911719
ENSG00000235663						lncRNA	chr6		0	2.0081	-2.60863	2.70743	0.0133567	0.0656281	-3.05603
ENSG00000277957						protein_coding	chr17		0	2.00345	-0.640679	3.09429	0.00559617	0.0355304	-2.16441
ENSG00000139915	MDGA2	MAM domain containing glycosylphosphatidylinositol anchor 2	161357		PF07679	protein_coding	chr14		0	1.98902	-1.4842	3.17436	0.00465767	0.0310233	-2.47126
ENSG00000287611						lncRNA	chr18		0	1.98197	-2.07652	2.53237	0.0195722	0.0856089	-3.23354
ENSG00000126860	EVI2A	ecotropic viral integration site 2A	2123		PF05399	protein_coding	chr17		0	1.97458	-0.220615	3.12304	0.0052399	0.033821	-2.48967
ENSG00000120322	PCDHB8	protocadherin beta 8	56128		PF00028	protein_coding	chr5		0	1.97284	-0.0996138	2.77045	0.0116176	0.0595494	-2.83423
ENSG00000128011	LRFN1	leucine rich repeat and fibronectin type III domain containing 1	57622		PF00041	protein_coding	chr19		0	1.97248	-1.86427	2.23581	0.0366122	0.131908	-3.64533
ENSG00000162913	OBSCN-AS1	OBSCN antisense RNA 1	574407			lncRNA	chr1		0	1.96944	-0.235312	2.96027	0.00759054	0.0445444	-2.62924
ENSG00000175356	SCUBE2	signal peptide, CUB domain and EGF like domain containing 2	57758		PF00431	protein_coding	chr11		0	1.96858	-2.16361	3.15036	0.00492167	0.0323408	-2.52947
ENSG00000082074	FYB1	FYN binding protein 1	2533		PF14603	protein_coding	chr5		0	1.9613	-3.19122	3.89404	0.000865761	0.00946469	-0.858714
ENSG00000166257	SCN3B	sodium voltage-gated channel beta subunit 3	55800		PF07686	protein_coding	chr11		0	1.95874	0.392799	3.3103	0.00340305	0.024674	-1.9545
ENSG00000133134	BEX2	brain expressed X-linked 2	84707		PF04538	protein_coding	chrX		0	1.95177	-1.22605	2.52218	0.0200071	0.0868469	-3.30876
ENSG00000112320	SOBP	sine oculis binding protein homolog	55084		PF15279	protein_coding	chr6		0	1.9409	-1.99286	3.07265	0.00587978	0.0368386	-2.60196
ENSG00000213057	C1orf220	chromosome 1 putative open reading frame 220	400798			lncRNA	chr1		0	1.9385	-0.743873	6.08792	5.33761e-06	0.000215242	3.33227
ENSG00000221947	XKR9	XK related 9	389668		PF09815	protein_coding	chr8		0	1.9357	-1.58684	2.61643	0.0163083	0.0759365	-3.10534
ENSG00000186907	RTN4RL2	reticulon 4 receptor like 2	349667		PF13855	protein_coding	chr11		0	1.93113	5.25074	17.0446	1.36748e-13	1.67009e-10	20.9643
ENSG00000286311						lncRNA	chr20		0	1.92535	-2.11373	2.95772	0.0076345	0.0446752	-2.69751
ENSG00000147573	TRIM55	tripartite motif containing 55	84675		PF13445	protein_coding	chr8		0	1.91097	-1.82316	2.754	0.0120494	0.061007	-3.01005
ENSG00000010818	HIVEP2	HIVEP zinc finger 2	3097		PF00096	protein_coding	chr6	zf-C2H2	1	1.90829	4.40697	18.652	2.39324e-14	3.71996e-11	22.8563
ENSG00000235529	AGAP1-IT1	AGAP1 intronic transcript 1	100506749			lncRNA	chr2		0	1.90427	-2.18679	2.79814	0.0109237	0.0573099	-2.97539
ENSG00000154099	DNAAF1	dynein axonemal assembly factor 1	123872			protein_coding	chr16		0	1.90413	-1.53611	2.26809	0.0342483	0.126039	-3.6011
ENSG00000204581	ACOXL-AS1	ACOXL antisense RNA 1	400997			lncRNA	chr2		0	1.90245	-2.24278	2.62848	0.0158848	0.0744936	-3.12309
ENSG00000147100	SLC16A2	solute carrier family 16 member 2	6567		PF07690	protein_coding	chrX		0	1.89258	4.51486	16.9822	1.46742e-13	1.67266e-10	21.0183
ENSG00000284461						protein_coding	chr7		0	1.88038	-2.13278	3.34907	0.00311025	0.0232223	-1.7243
ENSG00000142798	HSPG2	heparan sulfate proteoglycan 2	3339		PF00053	protein_coding	chr1		0	1.86041	10.1808	15.8811	5.29471e-13	4.11496e-10	19.8819
ENSG00000142789	CELA3A	chymotrypsin like elastase 3A	10136	3.4.21.70	PF00089	protein_coding	chr1		0	1.84514	-2.33892	7.77735	1.50459e-07	1.37351e-05	7.05251
ENSG00000253953	PCDHGB4	protocadherin gamma subfamily B, 4	8641		PF15974	protein_coding	chr5		0	1.84283	0.800207	2.18242	0.0408504	0.142108	-3.71017
ENSG00000213931	HBE1	hemoglobin subunit epsilon 1	3046		PF00042	protein_coding	chr11		0	1.83859	-1.38829	2.53946	0.0192751	0.0847429	-3.21693
ENSG00000207751						lncRNA	chr22		0	1.834	-0.483407	3.16176	0.00479451	0.0317002	-2.01698
ENSG00000287245						lncRNA	chr11		0	1.82061	-2.71138	1.70732	0.102842	0.265218	-4.2139
ENSG00000237356						lncRNA	chr14		0	1.81858	-1.55557	2.19595	0.0397363	0.139423	-3.63569
ENSG00000259354						lncRNA	chr15		0	1.8174	-2.91258	2.99359	0.00703867	0.041962	-2.34633
ENSG00000279168						lncRNA	chr7		0	1.81653	-1.54773	2.44357	0.0236792	0.0977939	-3.27224
ENSG00000287248						lncRNA	chr18		0	1.81544	-2.45566	2.07758	0.0504956	0.163932	-3.78413
ENSG00000182985	CADM1	cell adhesion molecule 1	23705		PF07686	protein_coding	chr11		0	1.80929	1.10311	2.60098	0.016867	0.0775368	-3.17553
ENSG00000281005	LINC00921	long intergenic non-protein coding RNA 921	283876			lncRNA	chr16		0	1.79946	-2.13118	2.74237	0.0123641	0.0622682	-2.97222
ENSG00000253305	PCDHGB6	protocadherin gamma subfamily B, 6	56100		PF16492	protein_coding	chr5		0	1.79611	-1.68808	2.85361	0.0096505	0.0524322	-2.7387
ENSG00000267978	MAGEA9B	MAGE family member A9B	728269		PF12440	protein_coding	chrX		0	1.79177	-3.38532	3.05349	0.0061424	0.0379967	-2.23564
ENSG00000219073	CELA3B	chymotrypsin like elastase 3B	23436	3.4.21.70	PF00089	protein_coding	chr1		0	1.79038	-2.69805	5.58939	1.63912e-05	0.000490818	2.47427
ENSG00000188732	FAM221A	family with sequence similarity 221 member A	340277		PF14753	protein_coding	chr7		0	1.78739	-0.940545	2.44	0.0238601	0.0982091	-3.38873
ENSG00000112782	CLIC5	chloride intracellular channel 5	53405			protein_coding	chr6		0	1.78145	-0.171599	7.41246	3.1494e-07	2.28651e-05	6.66846
ENSG00000165300	SLITRK5	SLIT and NTRK like family member 5	26050		PF13855	protein_coding	chr13		0	1.7752	-1.34122	3.85298	0.000953944	0.0101434	-0.961783
ENSG00000214814	FER1L6	fer-1 like family member 6	654463		PF08150	protein_coding	chr8		0	1.77037	-0.601631	14.4311	3.23901e-12	2.2082e-09	18.0057
ENSG00000182632	CCNYL2	cyclin Y like 2 (pseudogene)	414194			transcribed_unprocessed_pseudogene	chr10		0	1.76631	0.506041	3.08043	0.00577627	0.0363901	-2.31871
ENSG00000274322						protein_coding	chr20		0	1.76326	-1.80995	3.4249	0.00260714	0.0204481	-1.74144
ENSG00000239704	CDRT4	CMT1A duplicated region transcript 4	284040		PF15213	protein_coding	chr17		0	1.75961	-0.263981	1.52071	0.143585	0.330178	-4.47155
ENSG00000225205						lncRNA	chr2		0	1.75803	-2.1468	2.76636	0.0117236	0.0599076	-2.71577
ENSG00000121104	FAM117A	family with sequence similarity 117 member A	81558		PF15388	protein_coding	chr17		0	1.74572	1.49109	2.32137	0.030652	0.116749	-3.47449
ENSG00000198406						processed_pseudogene	chr3		0	1.74272	0.731271	1.77413	0.0908741	0.244354	-4.63752
ENSG00000253537	PCDHGA7	protocadherin gamma subfamily A, 7	56108		PF15974	protein_coding	chr5		0	1.74235	-0.831565	1.90768	0.0705174	0.205573	-4.00594
ENSG00000287809						lncRNA	chr16		0	1.74234	-1.90651	3.44402	0.00249348	0.019848	-1.85858
ENSG00000264187						protein_coding	chr17		0	1.73061	-2.27435	0.968226	0.344199	0.571197	-4.84334
ENSG00000189433	GJB4	gap junction protein beta 4	127534		PF00029	protein_coding	chr1		0	1.73	-1.1652	16.4063	2.84437e-13	2.70184e-10	19.7151
ENSG00000256116						lncRNA	chr11		0	1.72619	-2.06312	1.82201	0.0830549	0.229525	-4.09401
ENSG00000164199	ADGRV1	adhesion G protein-coupled receptor V1	84059		PF00002	protein_coding	chr5		0	1.72493	-0.474513	2.02981	0.0555348	0.174804	-3.84625
ENSG00000072071	ADGRL1	adhesion G protein-coupled receptor L1	22859		PF02140	protein_coding	chr19		0	1.72117	1.77816	3.1133	0.005358	0.0343885	-2.40514
ENSG00000125998	FAM83C	family with sequence similarity 83 member C	128876		PF07894	protein_coding	chr20		0	1.71816	-2.16218	2.53241	0.0195705	0.0856089	-3.29512
ENSG00000148702	HABP2	hyaluronan binding protein 2	3026		PF00008	protein_coding	chr10		0	1.71508	0.281006	2.45284	0.023216	0.0962996	-3.35303
ENSG00000123338	NCKAP1L	NCK associated protein 1 like	3071		PF09735	protein_coding	chr12		0	1.71242	-1.46062	2.11367	0.0469647	0.156417	-3.7596
ENSG00000172476	RAB40A	RAB40A, member RAS oncogene family	142684		PF07525	protein_coding	chrX		0	1.7069	-1.71618	2.58521	0.0174558	0.0793562	-3.0785
ENSG00000142149	HUNK	hormonally up-regulated Neu-associated kinase	30811		PF00069	protein_coding	chr21		0	1.70665	-0.231789	2.9274	0.00817551	0.0467821	-2.60379
ENSG00000005108	THSD7A	thrombospondin type 1 domain containing 7A	221981		PF19028	protein_coding	chr7		0	1.70193	0.417139	8.81052	2.04534e-08	2.75364e-06	8.93363
ENSG00000230596	GPAA1P2	glycosylphosphatidylinositol anchor attachment 1 pseudogene 2	106481722			transcribed_processed_pseudogene	chr2		0	1.6961	-1.39662	2.24798	0.035704	0.12963	-3.56834
ENSG00000286599						lncRNA	chr4		0	1.69531	-3.17336	3.54309	0.00197794	0.0169433	-1.40411
ENSG00000196302						unprocessed_pseudogene	chr5		0	1.69191	-2.46318	1.64242	0.115732	0.287823	-4.27831
ENSG00000286215						transcribed_processed_pseudogene	chr6		0	1.68977	-1.14767	2.59403	0.0171241	0.0783276	-3.04662
ENSG00000172379	ARNT2	aryl hydrocarbon receptor nuclear translocator 2	9915		PF00010	protein_coding	chr15	bHLH	1	1.67976	3.19899	5.22606	3.7756e-05	0.000913086	2.25449
ENSG00000196352	CD55	CD55 molecule (Cromer blood group)	1604		PF00084	protein_coding	chr1		0	1.67871	5.79073	14.0412	5.40963e-12	3.04516e-09	17.6263
ENSG00000119681	LTBP2	latent transforming growth factor beta binding protein 2	4053		PF00008	protein_coding	chr14		0	1.67808	4.21556	10.2035	1.71812e-09	3.26405e-07	11.8726
ENSG00000138166	DUSP5	dual specificity phosphatase 5	1847	3.1.3.48	PF00581	protein_coding	chr10		0	1.67731	3.37368	8.45745	3.98195e-08	4.78102e-06	8.91061
ENSG00000244468						lncRNA	chr3		0	1.65768	-2.04871	2.24181	0.0361616	0.130855	-3.58671
ENSG00000076716	GPC4	glypican 4	2239		PF01153	protein_coding	chrX		0	1.65758	1.27116	2.12263	0.0461241	0.154452	-3.78253
ENSG00000156755	IGKV1OR-2	immunoglobulin kappa variable 1/OR-2 (pseudogene)	3532			IG_V_pseudogene	chr9		0	1.65111	-3.01784	3.72368	0.00129409	0.0125432	-1.02269
ENSG00000170374	SP7	Sp7 transcription factor	121340		PF00096	protein_coding	chr12	zf-C2H2	1	1.65038	-2.98273	2.0838	0.04987	0.162632	-3.82523
ENSG00000256646						protein_coding	chr7		0	1.64806	1.50471	1.32058	0.201172	0.408121	-5.06484
ENSG00000143631	FLG	filaggrin	2312		PF01023	protein_coding	chr1		0	1.64309	-0.551836	7.47661	2.76226e-07	2.13707e-05	7.02114
ENSG00000238039						lncRNA	chrX		0	1.64188	-2.63039	2.21982	0.0378378	0.134859	-3.67449
ENSG00000088881	EBF4	EBF family member 4	57593		PF16422	protein_coding	chr20	COE	1	1.63148	-0.265311	1.78582	0.0889076	0.241025	-4.13285
ENSG00000232598						lncRNA	chr6		0	1.63059	-2.91068	6.74011	1.28728e-06	7.1e-05	4.78864
ENSG00000163932	PRKCD	protein kinase C delta	5580	2.7.11.13	PF00130	protein_coding	chr3		0	1.61614	5.01801	18.171	3.97398e-14	5.66226e-11	22.521
ENSG00000185567	AHNAK2	AHNAK nucleoprotein 2	113146			protein_coding	chr14		0	1.61545	7.1575	11.3845	2.50544e-10	7.02263e-08	13.8331
ENSG00000242288	BMS1P4-AGAP5	BMS1P4-AGAP5 readthough	113939925			lncRNA	chr10		0	1.60855	-2.1106	1.26633	0.219574	0.431057	-4.7973
ENSG00000279117						TEC	chr11		0	1.60493	-0.271976	2.55842	0.0185004	0.0824177	-3.12228
ENSG00000170412	GPRC5C	G protein-coupled receptor class C group 5 member C	55890		PF00003	protein_coding	chr17		0	1.60373	1.88144	2.94402	0.0078745	0.0456401	-2.68023
ENSG00000271857						lncRNA	chr6		0	1.60261	-1.6443	4.19328	0.000426514	0.0055541	0.0157221
ENSG00000204776						IG_V_pseudogene	chr9		0	1.60041	-2.92528	5.43361	2.34042e-05	0.00063018	2.44197
ENSG00000105499	PLA2G4C	phospholipase A2 group IVC	8605		PF01735	protein_coding	chr19		0	1.59897	-1.66157	2.28762	0.0328877	0.122695	-3.56671
ENSG00000188483	IER5L	immediate early response 5 like	389792		PF05760	protein_coding	chr9		0	1.58945	6.13455	9.86834	3.05243e-09	5.27176e-07	11.3142
ENSG00000111452	ADGRD1	adhesion G protein-coupled receptor D1	283383		PF01825	protein_coding	chr12		0	1.58785	-2.25201	2.27718	0.0336084	0.124422	-3.59792
ENSG00000150636	CCDC102B	coiled-coil domain containing 102B	79839			protein_coding	chr18		0	1.58245	-1.58048	2.34509	0.0291652	0.112961	-3.45553
ENSG00000153714	LURAP1L	leucine rich adaptor protein 1 like	286343		PF14854	protein_coding	chr9		0	1.58149	3.19695	14.0131	5.61582e-12	3.04516e-09	17.5531
ENSG00000286299						lncRNA	chr6		0	1.58104	-2.30641	2.20433	0.0390601	0.137865	-3.686
ENSG00000225764	P3H2-AS1	P3H2 antisense RNA 1	101929152			lncRNA	chr3		0	1.58086	-1.43249	1.74108	0.096635	0.254351	-4.1815
ENSG00000011422	PLAUR	plasminogen activator, urokinase receptor	5329		PF00021	protein_coding	chr19		0	1.57711	3.10105	9.97666	2.53143e-09	4.50857e-07	11.4894
ENSG00000260461						lncRNA	chr10		0	1.57622	-2.55985	1.68392	0.10734	0.273754	-4.2355
ENSG00000248752						lncRNA	chr5		0	1.57412	-3.04501	3.53341	0.00202332	0.0172027	-1.36698
ENSG00000241945	PWP2	PWP2 small subunit processome component	5822		PF00400	protein_coding	chr21		0	1.56981	-2.26947	2.33832	0.0295825	0.114151	-3.41512
ENSG00000176533	GNG7	G protein subunit gamma 7	2788		PF00631	protein_coding	chr19		0	1.56858	-0.184569	2.26173	0.0347029	0.12711	-3.59209
ENSG00000287542	HERC3	HECT and RLD domain containing E3 ubiquitin protein ligase 3	8916	6.3.2.19	PF00415	protein_coding	chr4		0	1.5682	-1.58645	0.894472	0.381435	0.606282	-5.27583
ENSG00000268230						lncRNA	chr19		0	1.5609	-1.92242	2.28433	0.033113	0.123209	-3.5777
ENSG00000283234						transcribed_unitary_pseudogene	chr1		0	1.55286	-1.99202	6.77869	1.18546e-06	6.71159e-05	5.52435
ENSG00000261211						lncRNA	chr6		0	1.55032	-2.2302	1.65798	0.112523	0.282388	-4.26539
ENSG00000105426	PTPRS	protein tyrosine phosphatase receptor type S	5802		PF00041	protein_coding	chr19		0	1.54865	2.46452	1.81878	0.0835622	0.230509	-4.0971
ENSG00000104951	IL4I1	interleukin 4 induced 1	259307	1.4.3.2	PF01593	protein_coding	chr19		0	1.54045	-2.47459	3.45711	0.00241845	0.0194925	-1.50174
ENSG00000158865	SLC5A11	solute carrier family 5 member 11	115584		PF00474	protein_coding	chr16		0	1.53279	-1.71012	2.98742	0.0071379	0.0424205	-2.40837
ENSG00000135097	MSI1	musashi RNA binding protein 1	4440		PF00076	protein_coding	chr12		0	1.52786	-1.88586	2.0088	0.0578907	0.179803	-3.88529
ENSG00000182853	VMO1	vitelline membrane outer layer 1 homolog	284013		PF03762	protein_coding	chr17		0	1.52622	-2.52755	2.45382	0.0231673	0.0962379	-3.39433
ENSG00000286001						protein_coding	chr5		0	1.52388	-0.0105344	1.48229	0.153451	0.344318	-4.85911
ENSG00000268941	LINC01711	long intergenic non-protein coding RNA 1711	79160			lncRNA	chr20		0	1.51564	-1.16057	2.5499	0.0188446	0.0834081	-3.09721
ENSG00000171368	TPPP	tubulin polymerization promoting protein	11076		PF05517	protein_coding	chr5		0	1.51505	0.915388	2.77253	0.011564	0.0594124	-2.72023
ENSG00000197646	PDCD1LG2	programmed cell death 1 ligand 2	80380		PF08205	protein_coding	chr9		0	1.51385	-0.623543	4.59411	0.000165404	0.0027672	0.871346
ENSG00000259030	FPGT-TNNI3K	FPGT-TNNI3K readthrough	100526835		PF07714	protein_coding	chr1		0	1.5122	-2.49206	1.85655	0.0777826	0.219714	-4.0588
ENSG00000285283						protein_coding	chr11		0	1.50837	-3.96946	0.970126	0.343274	0.570333	-4.83514
ENSG00000224577	LINC01117	long intergenic non-protein coding RNA 1117	102724224			lncRNA	chr2		0	1.50728	-2.34225	1.98323	0.0608773	0.1863	-3.93578
ENSG00000061337	LZTS1	leucine zipper tumor suppressor 1	11178			protein_coding	chr8		0	1.50374	-0.95901	1.98957	0.0601248	0.184894	-3.92449
ENSG00000236366	LOC153910	uncharacterized LOC153910	153910			lncRNA	chr6		0	1.49988	-1.0279	4.29783	0.000333031	0.00456629	0.227601
ENSG00000072952	IRAG1	inositol 1,4,5-triphosphate receptor associated 1	10335		PF05781	protein_coding	chr11		0	1.49455	-2.2302	2.12081	0.0462936	0.154837	-3.78229
ENSG00000259370	LOC105370854	uncharacterized LOC105370854	105370854			lncRNA	chr15		0	1.4873	-1.34809	2.81421	0.0105392	0.0560494	-2.63741
ENSG00000276851						lncRNA	chr17		0	1.48361	-0.0450699	5.30485	3.14731e-05	0.000796047	2.25722
ENSG00000167676	PLIN4	perilipin 4	729359		PF03036	protein_coding	chr19		0	1.48291	-1.71094	1.9137	0.0697032	0.203908	-4.00414
ENSG00000132718	SYT11	synaptotagmin 11	23208		PF00168	protein_coding	chr1		0	1.48261	-0.356928	2.48127	0.0218463	0.0925034	-3.22742
ENSG00000115008	IL1A	interleukin 1 alpha	3552		PF00340	protein_coding	chr2		0	1.48207	-1.51103	4.80858	9.98908e-05	0.00191687	1.26091
ENSG00000164850	GPER1	G protein-coupled estrogen receptor 1	2852		PF00001	protein_coding	chr7		0	1.47981	-1.30398	5.57831	1.68105e-05	0.000497277	2.82953
ENSG00000086619	ERO1B	endoplasmic reticulum oxidoreductase 1 beta	56605	1.8.4.-	PF04137	protein_coding	chr1		0	1.47489	0.0255498	1.82468	0.0826352	0.228624	-4.09347
ENSG00000285338						lncRNA	chr11		0	1.47408	-2.17384	1.14579	0.265063	0.48758	-4.74512
ENSG00000125775	SDCBP2	syndecan binding protein 2	27111		PF17820	protein_coding	chr20		0	1.47357	0.896062	9.63608	4.58088e-09	7.31999e-07	10.9995
ENSG00000178690	DYNAP	dynactin associated protein	284254		PF15675	protein_coding	chr18		0	1.47251	-2.20084	1.64834	0.114501	0.285493	-4.29643
ENSG00000264451						lncRNA	chr17		0	1.47213	-2.40405	1.91891	0.0690042	0.202581	-3.99557
ENSG00000140807	NKD1	NKD inhibitor of WNT signaling pathway 1	85407			protein_coding	chr16		0	1.47163	-2.23924	1.85591	0.0778785	0.219809	-4.06432
ENSG00000162576	MXRA8	matrix remodeling associated 8	54587		PF07686	protein_coding	chr1		0	1.46833	-1.95806	1.41589	0.171799	0.369425	-4.48476
ENSG00000159208	CIART	circadian associated repressor of transcription	148523		PF15673	protein_coding	chr1		0	1.46731	1.06992	2.50453	0.0207819	0.089144	-3.17099
ENSG00000064489						protein_coding	chr19	SRF	1	1.46435	-0.554155	1.88814	0.0732208	0.210869	-4.49272
ENSG00000232453	LINC02777	long intergenic non-protein coding RNA 2777	105378753			lncRNA	chr1		0	1.46301	-1.24928	2.50419	0.0207971	0.0891869	-3.157
ENSG00000018236	CNTN1	contactin 1	1272		PF07679	protein_coding	chr12		0	1.45999	-2.02711	2.78389	0.0112757	0.0584875	-2.68547
ENSG00000260604						lncRNA	chr6		0	1.45049	-0.0466405	3.30808	0.0034206	0.0247715	-1.82381
ENSG00000224831	TMEM183BP	transmembrane protein 183B, pseudogene	653659			processed_pseudogene	chr3		0	1.44912	-2.73601	1.77456	0.0908012	0.244222	-4.45425
ENSG00000107859	PITX3	paired like homeodomain 3	5309		PF00046	protein_coding	chr10	Homeobox	1	1.44849	-2.51293	1.89979	0.0715978	0.207805	-4.0135
ENSG00000187185	LOC388282	uncharacterized LOC388282	388282			lncRNA	chr16		0	1.44702	-1.30535	1.83657	0.0807956	0.225395	-4.08706
ENSG00000248174	LINC02268	long intergenic non-protein coding RNA 2268	101928509			lncRNA	chr4		0	1.43949	-1.57909	3.35846	0.00304319	0.0228903	-1.73671
ENSG00000146242	TPBG	trophoblast glycoprotein	7162		PF01463	protein_coding	chr6		0	1.43496	5.29643	21.7191	1.21414e-15	3.08196e-12	25.9601
ENSG00000206127	GOLGA8O	golgin A8 family member O	728047		PF15070	protein_coding	chr15		0	1.43449	-1.88477	1.83374	0.0812301	0.226101	-4.08985
ENSG00000176945	MUC20	mucin 20, cell surface associated	200958			protein_coding	chr3		0	1.43364	1.58223	8.95193	1.57338e-08	2.20505e-06	9.76356
ENSG00000188985						processed_pseudogene	chr18		0	1.43131	-3.59435	0.676732	0.506129	0.711751	-4.96436
ENSG00000203812	H2AC18	H2A clustered histone 18	8337		PF16211	protein_coding	chr1		0	1.43047	1.82699	2.75019	0.0121515	0.061415	-3.00023
ENSG00000064787	BCAS1	brain enriched myelin associated protein 1	8537			protein_coding	chr20		0	1.42714	-0.645493	2.99747	0.00697702	0.0416963	-2.32442
ENSG00000255045						lncRNA	chr11		0	1.42389	-3.27979	3.8784	0.000898366	0.00971553	-0.724467
ENSG00000268738	HSFX2	heat shock transcription factor family, X-linked 2	100130086		PF00447	protein_coding	chrX	HSF	1	1.42361	-0.711737	1.93931	0.0663282	0.197429	-4.0934
ENSG00000283782						protein_coding	chr5		0	1.42242	-0.599085	1.29628	0.209262	0.419012	-5.19487
ENSG00000186326	RGS9BP	regulator of G protein signaling 9 binding protein	388531			protein_coding	chr19		0	1.41382	-1.0871	2.49087	0.0214009	0.0910826	-3.23329
ENSG00000124788	ATXN1	ataxin 1	6310		PF08517	protein_coding	chr6		0	1.41131	3.77881	16.2615	3.37016e-13	2.99591e-10	20.2247
ENSG00000100167	SEPTIN3	septin 3	55964		PF00735	protein_coding	chr22		0	1.41079	0.509386	1.76983	0.0916057	0.245459	-4.15327
ENSG00000255345						lncRNA	chr11		0	1.41079	-0.315761	1.76612	0.0922416	0.246738	-4.15689
ENSG00000196353	CPNE4	copine 4	131034		PF00168	protein_coding	chr3		0	1.40849	-1.25175	1.85526	0.0779743	0.220001	-4.06546
ENSG00000187942	LDLRAD2	low density lipoprotein receptor class A domain containing 2	401944		PF00057	protein_coding	chr1		0	1.40323	-1.81196	3.6785	0.00143931	0.0136114	-1.08679
ENSG00000255439						protein_coding	chr16		0	1.40163	-3.75186	1.23723	0.229966	0.444164	-4.75246
ENSG00000285702						lncRNA	chr7		0	1.40098	-1.89487	2.68407	0.0140619	0.0681108	-2.88144
ENSG00000159337	PLA2G4D	phospholipase A2 group IVD	283748		PF18695	protein_coding	chr15		0	1.3861	-1.65902	2.52649	0.019822	0.0863185	-3.15542
ENSG00000272674	PCDHB16	protocadherin beta 16	57717		PF00028	protein_coding	chr5		0	1.38054	-1.09916	2.66397	0.0146969	0.0703492	-2.98061
ENSG00000099953	MMP11	matrix metallopeptidase 11	4320		PF00045	protein_coding	chr22		0	1.37968	1.82356	2.23429	0.0367271	0.132174	-3.57117
ENSG00000115009	CCL20	C-C motif chemokine ligand 20	6364		PF00048	protein_coding	chr2		0	1.37799	-2.94907	2.05414	0.0529148	0.169426	-3.83624
ENSG00000167094	TTC16	tetratricopeptide repeat domain 16	158248			protein_coding	chr9		0	1.37467	-1.8213	2.01589	0.0570858	0.178209	-3.88888
ENSG00000180777	ANKRD30B	ankyrin repeat domain 30B	374860			protein_coding	chr18		0	1.37436	-3.0852	2.51303	0.0204054	0.0880363	-3.14632
ENSG00000189186	DCAF8L2	DDB1 and CUL4 associated factor 8 like 2	347442			protein_coding	chrX		0	1.37115	-0.603961	1.71879	0.100695	0.261495	-4.20155
ENSG00000227733	LOC101927468	uncharacterized LOC101927468	101927468			lncRNA	chr1		0	1.36063	-0.31727	2.15174	0.0434837	0.148167	-3.69358
ENSG00000180611	MB21D2	Mab-21 domain containing 2	151963		PF03281	protein_coding	chr3		0	1.36031	2.56764	13.1377	1.85953e-11	7.75471e-09	16.2476
ENSG00000250240						lncRNA	chr5		0	1.35442	-2.24176	2.75525	0.0120161	0.0609107	-2.73495
ENSG00000181378	CFAP65	cilia and flagella associated protein 65	255101		PF15780	protein_coding	chr2		0	1.35312	-0.929998	3.08331	0.00573846	0.0362454	-2.18215
ENSG00000101203	COL20A1	collagen type XX alpha 1 chain	57642		PF00041	protein_coding	chr20		0	1.3504	0.547948	1.16731	0.256465	0.477256	-4.6764
ENSG00000108691	CCL2	C-C motif chemokine ligand 2	6347		PF00048	protein_coding	chr17		0	1.34986	1.34117	1.4993	0.149016	0.337646	-4.44127
ENSG00000117305	HMGCL	3-hydroxy-3-methylglutaryl-CoA lyase	3155	4.1.3.4	PF00682	protein_coding	chr1		0	1.34821	3.72447	13.3593	1.36526e-11	5.98544e-09	16.6706
ENSG00000179104	TMTC2	transmembrane O-mannosyltransferase targeting cadherins 2	160335		PF00515	protein_coding	chr12		0	1.34561	2.39846	12.4264	5.16112e-11	1.79841e-08	15.3654
ENSG00000262223	LOC100130370	uncharacterized LOC100130370	100130370			lncRNA	chr17		0	1.34524	-1.98303	1.5665	0.132515	0.314861	-4.34686
ENSG00000180525						protein_coding	chr10		0	1.34321	-2.27102	1.92317	0.0684374	0.201506	-4.00097
ENSG00000255236	CHKA-DT	CHKA divergent transcript	105369362			lncRNA	chr11		0	1.33863	-1.34451	2.32022	0.0307257	0.1169	-3.48524
ENSG00000231528	FAM225A	family with sequence similarity 225 member A	286333			lncRNA	chr9		0	1.32919	-3.49119	0.879075	0.389533	0.613246	-4.86248
ENSG00000212724	KRTAP2-3	keratin associated protein 2-3	730755		PF01500	protein_coding	chr17		0	1.32738	1.15409	2.14756	0.0438545	0.149189	-3.79624
ENSG00000204131	NHSL2	NHS like 2	340527		PF15273	protein_coding	chrX		0	1.32496	-2.07159	2.012	0.0575263	0.179281	-3.89184
ENSG00000101680	LAMA1	laminin subunit alpha 1	284217		PF00054	protein_coding	chr18		0	1.32382	-2.54684	1.58116	0.129124	0.309211	-4.33286
ENSG00000186517	ARHGAP30	Rho GTPase activating protein 30	257106			protein_coding	chr1		0	1.3156	-1.0223	1.95799	0.063959	0.192428	-3.97811
ENSG00000165685	TMEM52B	transmembrane protein 52B	120939			protein_coding	chr12		0	1.31305	-3.08054	2.62172	0.0161209	0.07531	-2.96624
ENSG00000236679	RPL23AP24	ribosomal protein L23a pseudogene 24	728517			processed_pseudogene	chr1		0	1.31266	-2.68585	1.57454	0.130647	0.312027	-4.39717
ENSG00000286358						lncRNA	chr2		0	1.30737	-1.28677	3.30368	0.00345566	0.0249619	-1.74566
ENSG00000176723	ZNF843	zinc finger protein 843	283933			protein_coding	chr16		0	1.30616	-2.29456	1.68164	0.107788	0.274594	-4.23866
ENSG00000182195	LDOC1	LDOC1 regulator of NFKB signaling	23641		PF16297	protein_coding	chrX		0	1.30519	1.88399	1.56153	0.133681	0.316641	-4.35427
ENSG00000267811						lncRNA	chr11		0	1.30372	-2.46686	2.04012	0.0544101	0.172372	-3.84473
ENSG00000072210	ALDH3A2	aldehyde dehydrogenase 3 family member A2	224	1.2.1.3	PF00171	protein_coding	chr17		0	1.30327	5.65239	24.4996	1.11763e-16	4.77731e-13	28.185
ENSG00000285815	GET1-SH3BGR	GET1-SH3BGR readthrough	106865373		PF04908	protein_coding	chr21		0	1.30236	-3.28892	0.744462	0.465033	0.677476	-4.94474
ENSG00000157335	CLEC18C	C-type lectin domain family 18 member C	283971		PF00059	protein_coding	chr16		0	1.30207	-2.06577	1.73899	0.0970088	0.25506	-4.18166
ENSG00000273308						lncRNA	chr3		0	1.30169	-0.445981	3.52937	0.00204251	0.0172971	-1.3385
ENSG00000077782	FGFR1	fibroblast growth factor receptor 1	2260	2.7.10.1	PF00047	protein_coding	chr8		0	1.30134	2.11758	2.05103	0.0532431	0.17	-3.86936
ENSG00000130775	THEMIS2	thymocyte selection associated family member 2	9473		PF12736	protein_coding	chr1		0	1.29879	-0.834129	16.2283	3.5044e-13	2.99591e-10	20.2212
ENSG00000182472	CAPN12	calpain 12	147968		PF00648	protein_coding	chr19		0	1.29089	-0.463797	1.67558	0.108984	0.276266	-4.25374
ENSG00000165716	DIPK1B	divergent protein kinase domain 1B	138311		PF14875	protein_coding	chr9		0	1.28882	-1.12598	1.63763	0.116735	0.289349	-4.27875
ENSG00000132911	NMUR2	neuromedin U receptor 2	56923		PF00001	protein_coding	chr5		0	1.28384	-0.997174	12.0089	9.59931e-11	3.03942e-08	14.816
ENSG00000259523						lncRNA	chr15		0	1.2827	-1.24408	2.33022	0.0300895	0.1153	-3.42714
ENSG00000039600	SOX30	SRY-box transcription factor 30	11063		PF00505	protein_coding	chr5	HMG	1	1.282	-3.58253	1.59675	0.125599	0.303224	-4.31595
ENSG00000185561	TLCD2	TLC domain containing 2	727910		PF03798	protein_coding	chr17		0	1.27968	0.765579	5.16503	4.34895e-05	0.00101306	2.21269
ENSG00000280303						lncRNA	chr8		0	1.27941	-0.563574	2.24261	0.0361019	0.130722	-3.55937
ENSG00000197405	C5AR1	complement C5a receptor 1	728		PF00001	protein_coding	chr19		0	1.27626	-0.694382	1.74787	0.0954261	0.252518	-4.18189
ENSG00000150275	PCDH15	protocadherin related 15	65217		PF18432	protein_coding	chr10		0	1.27451	-1.28717	7.88123	1.22324e-07	1.1767e-05	7.81061
ENSG00000172638	EFEMP2	EGF containing fibulin extracellular matrix protein 2	30008		PF12662	protein_coding	chr11		0	1.27345	-0.539617	2.32828	0.0302118	0.115573	-3.43647
ENSG00000259341						lncRNA	chr15		0	1.27211	-1.1535	11.4017	2.43904e-10	6.95045e-08	13.8251
ENSG00000244242	IFITM10	interferon induced transmembrane protein 10	402778		PF04505	protein_coding	chr11		0	1.26535	0.0378315	2.05693	0.0526215	0.168645	-3.81875
ENSG00000279821						TEC	chr5		0	1.26498	-0.549365	3.14532	0.0049789	0.0326041	-2.02613
ENSG00000132821	VSTM2L	V-set and transmembrane domain containing 2 like	128434		PF07686	protein_coding	chr20		0	1.26309	-1.47791	9.49172	5.91494e-09	9.11114e-07	10.6352
ENSG00000184058	TBX1	T-box transcription factor 1	6899		PF00907	protein_coding	chr22	T-box	1	1.26219	-0.71895	2.03542	0.0549204	0.173458	-3.84219
ENSG00000141756	FKBP10	FKBP prolyl isomerase 10	60681		PF00254	protein_coding	chr17		0	1.2571	4.16757	3.35326	0.00308014	0.023068	-1.63478
ENSG00000249738	LOC285626	uncharacterized LOC285626	285626			lncRNA	chr5		0	1.25516	-2.6254	2.01672	0.0569923	0.17808	-3.87237
ENSG00000174004	NRROS	negative regulator of reactive oxygen species	375387		PF13516	protein_coding	chr3		0	1.25314	-2.07887	2.41447	0.0251917	0.102116	-3.30136
ENSG00000160179	ABCG1	ATP binding cassette subfamily G member 1	9619		PF00005	protein_coding	chr21		0	1.24989	-0.790852	3.63387	0.00159855	0.0146457	-1.06475
ENSG00000064763	FAR2	fatty acyl-CoA reductase 2	55711	1.2.1.-	PF07993	protein_coding	chr12		0	1.24882	-0.426996	1.60902	0.12288	0.298863	-4.31746
ENSG00000164675	IQUB	IQ motif and ubiquitin domain containing	154865		PF00240	protein_coding	chr7		0	1.24517	-1.54181	2.35626	0.0284887	0.111445	-3.39152
ENSG00000100311	PDGFB	platelet derived growth factor subunit B	5155		PF00341	protein_coding	chr22		0	1.24394	5.10636	8.38569	4.5683e-08	5.38681e-06	8.68769
ENSG00000110944	IL23A	interleukin 23 subunit alpha	51561		PF16649	protein_coding	chr12		0	1.24102	-0.591643	4.33251	0.000306799	0.00428566	0.399409
ENSG00000222009	BTBD19	BTB domain containing 19	149478		PF00651	protein_coding	chr1		0	1.2409	2.16901	5.52597	1.89433e-05	0.000541627	2.98083
ENSG00000122861	PLAU	plasminogen activator, urokinase	5328	3.4.21.73	PF00051	protein_coding	chr10		0	1.23978	-0.126493	5.37264	2.69232e-05	0.000706032	2.14122
ENSG00000188089	PLA2G4E	phospholipase A2 group IVE	123745	3.1.1.4	PF01735	protein_coding	chr15		0	1.23779	-2.84836	3.52826	0.00204782	0.0173235	-1.30549
ENSG00000204442	FAM155A	family with sequence similarity 155 member A	728215			protein_coding	chr13		0	1.23623	-0.432005	1.45655	0.160365	0.353522	-4.44411
ENSG00000124145	SDC4	syndecan 4	6385		PF01034	protein_coding	chr20		0	1.23572	5.90382	12.5634	4.22519e-11	1.57049e-08	15.6058
ENSG00000274810	NPHP3-ACAD11	NPHP3-ACAD11 readthrough (NMD candidate)	100532724			protein_coding	chr3		0	1.22637	-1.12884	2.04745	0.053624	0.170833	-3.94786
ENSG00000286805						lncRNA	chr6		0	1.22632	-2.19316	1.30734	0.205548	0.413509	-4.56705
ENSG00000279064						lncRNA	chr21		0	1.22596	-1.97328	1.73775	0.0972325	0.255452	-4.18245
ENSG00000275793	RIMBP3	RIMS binding protein 3	85376		PF07653	protein_coding	chr22		0	1.22563	-0.63442	1.05028	0.305794	0.530378	-4.81128
ENSG00000095752	IL11	interleukin 11	3589		PF07400	protein_coding	chr19		0	1.22542	1.44204	4.67797	0.000135763	0.00238341	1.04348
ENSG00000251002	LOC105370401	uncharacterized LOC105370401	105370401			lncRNA	chr14		0	1.2193	0.516595	4.74651	0.000115558	0.0021337	1.23521
ENSG00000104826	LHB	luteinizing hormone subunit beta	3972		PF00007	protein_coding	chr19		0	1.2182	-2.43638	5.46168	2.19453e-05	0.000599428	2.77907
ENSG00000113578	FGF1	fibroblast growth factor 1	2246		PF00167	protein_coding	chr5		0	1.21815	-2.29851	1.46369	0.158422	0.350731	-4.43476
ENSG00000163449	TMEM169	transmembrane protein 169	92691		PF15052	protein_coding	chr2		0	1.21504	-0.946183	1.57818	0.129807	0.310324	-4.33599
ENSG00000167588	GPD1	glycerol-3-phosphate dehydrogenase 1	2819	1.1.1.8	PF07479	protein_coding	chr12		0	1.21365	-0.616581	2.16075	0.0426948	0.146497	-3.67527
ENSG00000149527	PLCH2	phospholipase C eta 2	9651		PF00168	protein_coding	chr1		0	1.20888	0.601587	2.95401	0.0076988	0.044911	-2.39464
ENSG00000197599	CCDC154	coiled-coil domain containing 154	645811		PF15450	protein_coding	chr16		0	1.20688	-2.71836	1.48547	0.152612	0.34302	-4.41313
ENSG00000181097						lncRNA	chr8		0	1.20516	-1.56271	1.71155	0.102046	0.263762	-4.24878
ENSG00000262302						protein_coding	chr17		0	1.20487	-3.28932	3.93935	0.000777838	0.00872097	-0.560786
ENSG00000231852	CYP21A2	cytochrome P450 family 21 subfamily A member 2	1589	1.14.99.10	PF00067	protein_coding	chr6		0	1.20207	-1.23116	1.75182	0.0947288	0.250991	-4.16971
ENSG00000273174						lncRNA	chr3		0	1.19716	-2.45214	1.68098	0.107917	0.274782	-4.24039
ENSG00000166831	RBPMS2	RNA binding protein, mRNA processing factor 2	348093		PF00076	protein_coding	chr15		0	1.19459	-3.41584	2.79556	0.0109866	0.0574873	-2.67188
ENSG00000266970	SOCS3-DT	SOCS3 divergent transcript	101928674			lncRNA	chr17		0	1.19453	-1.01457	2.14385	0.0441854	0.14998	-3.69496
ENSG00000169604	ANTXR1	ANTXR cell adhesion molecule 1	84168		PF05587	protein_coding	chr2		0	1.19302	1.18296	16.901	1.609e-13	1.71941e-10	21.1557
ENSG00000257743	MGAM2	maltase-glucoamylase 2 (putative)	93432		PF00088	protein_coding	chr7		0	1.19301	-2.93407	2.20162	0.0392779	0.138326	-3.62174
ENSG00000119737	GPR75	G protein-coupled receptor 75	10936		PF00001	protein_coding	chr2		0	1.18539	-1.24223	3.01643	0.00668304	0.0404913	-2.26712
ENSG00000151651	ADAM8	ADAM metallopeptidase domain 8	101		PF01421	protein_coding	chr10		0	1.1824	3.84603	7.96544	1.03534e-07	1.02325e-05	7.67831
ENSG00000267632						lncRNA	chr17		0	1.18165	-1.28457	2.61927	0.0162074	0.0756111	-2.99808
ENSG00000149571	KIRREL3	kirre like nephrin family adhesion molecule 3	84623		PF13895	protein_coding	chr11		0	1.181	-0.206221	1.55727	0.134688	0.317992	-4.36388
ENSG00000186765	FSCN2	fascin actin-bundling protein 2, retinal	25794		PF06268	protein_coding	chr17		0	1.18075	-0.266507	1.85954	0.0773413	0.218865	-4.06995
ENSG00000134339	SAA2	serum amyloid A2	6289		PF00277	protein_coding	chr11		0	1.18042	-2.43244	2.64573	0.0152965	0.0725489	-2.93373
ENSG00000167889	MGAT5B	alpha-1,6-mannosylglycoprotein 6-beta-N-acetylglucosaminyltransferase B	146664	2.4.1.-	PF15024	protein_coding	chr17		0	1.17572	3.67477	3.45536	0.00242834	0.0195387	-1.41277
ENSG00000205413	SAMD9	sterile alpha motif domain containing 9	54809		PF07647	protein_coding	chr7		0	1.16971	1.89865	19.6361	8.78597e-15	1.50222e-11	24.0356
ENSG00000150054	MPP7	membrane palmitoylated protein 7	143098		PF00018	protein_coding	chr10		0	1.1695	-1.9214	1.86349	0.0767603	0.2177	-4.04781
ENSG00000137474	MYO7A	myosin VIIA	4647		PF00063	protein_coding	chr11		0	1.16888	-0.931114	2.45392	0.0231624	0.0962379	-3.2392
ENSG00000253767	PCDHGA8	protocadherin gamma subfamily A, 8	9708		PF00028	protein_coding	chr5		0	1.1688	-1.59962	1.14765	0.264309	0.486559	-4.69581
ENSG00000131037	EPS8L1	EPS8 like 1	54869		PF18016	protein_coding	chr19		0	1.1682	-0.369727	11.5624	1.89889e-10	5.59779e-08	14.1317
ENSG00000231259						unprocessed_pseudogene	chr2		0	1.16812	0.386749	1.44194	0.1644	0.359083	-4.95049
ENSG00000283167						unprocessed_pseudogene	chr2		0	1.16616	-2.24638	4.45102	0.000231837	0.0035615	0.670767
ENSG00000185924	RTN4RL1	reticulon 4 receptor like 1	146760		PF13855	protein_coding	chr17		0	1.16343	-0.41371	1.49878	0.14915	0.33786	-4.40137
ENSG00000014914	MTMR11	myotubularin related protein 11	10903		PF12578	protein_coding	chr1		0	1.16296	4.12789	13.4284	1.2408e-11	5.73384e-09	16.8481
ENSG00000183117	CSMD1	CUB and Sushi multiple domains 1	64478		PF00431	protein_coding	chr8		0	1.16039	-0.762408	1.21212	0.23923	0.455095	-4.63772
ENSG00000182557	SPNS3	sphingolipid transporter 3 (putative)	201305		PF07690	protein_coding	chr17		0	1.15797	0.450942	1.7072	0.102864	0.265233	-4.22769
ENSG00000272916	NDST2	N-deacetylase and N-sulfotransferase 2	8509	2.8.2.-	PF12062	protein_coding	chr10		0	1.15765	-1.32498	1.11004	0.279815	0.503607	-5.03533
ENSG00000268655	LOC101059948	uncharacterized LOC101059948	101059948			protein_coding	chr19		0	1.15754	-2.82702	4.73968	0.000117428	0.00215427	1.19268
ENSG00000261737	CLCA4-AS1	CLCA4 antisense RNA 1	105378828			lncRNA	chr1		0	1.15709	-3.00921	1.83739	0.0806694	0.225079	-4.1337
ENSG00000283515	ZNF544	zinc finger protein 544	27300		PF00096	protein_coding	chr19		0	1.15623	0.496752	1.73255	0.098172	0.257091	-4.4958
ENSG00000233217	MROH3P	maestro heat like repeat family member 3, pseudogene	647215			transcribed_unitary_pseudogene	chr1		0	1.15601	-1.38785	3.00329	0.00688551	0.0413372	-2.32518
ENSG00000177706	FAM20C	FAM20C golgi associated secretory pathway kinase	56975		PF06702	protein_coding	chr7		0	1.15361	0.927553	1.16051	0.259158	0.480649	-4.67197
ENSG00000283549						lncRNA	chr7		0	1.15292	-2.41176	1.15049	0.263165	0.485185	-4.78956
ENSG00000228436	LOC105378663	uncharacterized LOC105378663	105378663			lncRNA	chr1		0	1.15271	-1.2386	2.48086	0.0218654	0.092507	-3.20136
ENSG00000104827	CGB3	chorionic gonadotropin subunit beta 3	1082		PF00007	protein_coding	chr19		0	1.15168	-2.11468	4.86345	8.7836e-05	0.0017503	1.55611
ENSG00000249456						lncRNA	chr10		0	1.15091	-0.123791	2.80084	0.010858	0.0570881	-2.66343
ENSG00000245954	LINC02273	long intergenic non-protein coding RNA 2273	100996286			lncRNA	chr4		0	1.15076	-1.94142	2.20029	0.0393848	0.138552	-3.61646
ENSG00000277209	RPPH1	ribonuclease P RNA component H1	85495			ribozyme	chr14		0	1.15003	-1.78813	1.74517	0.0959052	0.253171	-4.19301
ENSG00000169763	PRYP3	PTPN13 like Y-linked pseudogene 3	442865			protein_coding	chrY		0	1.14779	-3.33101	3.00504	0.00685826	0.0412316	-2.29052
ENSG00000111181	SLC6A12	solute carrier family 6 member 12	6539		PF00209	protein_coding	chr12		0	1.14621	-1.65599	1.23256	0.231668	0.446216	-4.68059
ENSG00000253103	LINC01609	long intergenic non-protein coding RNA 1609	101927487			lncRNA	chr8		0	1.14453	-0.679172	3.28208	0.00363286	0.0260221	-1.75674
ENSG00000285839						protein_coding	chr1		0	1.14411	-0.500887	1.20908	0.240371	0.456448	-5.55281
ENSG00000105467	SYNGR4	synaptogyrin 4	23546		PF01284	protein_coding	chr19		0	1.14406	-1.45358	1.47728	0.154777	0.345661	-4.44525
ENSG00000237499	WAKMAR2	wound and keratinocyte migration associated lncRNA 2	100130476			lncRNA	chr6		0	1.14307	-2.10137	1.84045	0.0802022	0.224141	-4.147
ENSG00000139160	ETFBKMT	electron transfer flavoprotein subunit beta lysine methyltransferase	254013			protein_coding	chr12		0	1.14079	-1.64688	2.29293	0.0325259	0.121664	-3.4825
ENSG00000129465	RIPK3	receptor interacting serine/threonine kinase 3	11035	2.7.11.1	PF00069	protein_coding	chr14		0	1.13446	-1.99265	5.64385	1.4481e-05	0.000449977	3.23738
ENSG00000181652	ATG9B	autophagy related 9B	285973		PF04109	protein_coding	chr7		0	1.1344	1.03365	5.43132	2.35275e-05	0.000632506	2.7633
ENSG00000271643						lncRNA	chr3		0	1.13413	1.32491	7.84813	1.30644e-07	1.23477e-05	7.72377
ENSG00000184292	TACSTD2	tumor associated calcium signal transducer 2	4070		PF00086	protein_coding	chr1		0	1.12988	6.43339	9.62424	4.67749e-09	7.40515e-07	10.6622
ENSG00000196867	ZFP28	ZFP28 zinc finger protein	140612		PF00096	protein_coding	chr19	zf-C2H2	1	1.12958	-0.871805	1.42605	0.168882	0.365023	-4.47062
ENSG00000123595	RAB9A	RAB9A, member RAS oncogene family	9367		PF00071	protein_coding	chrX		0	1.12955	3.28156	11.1246	3.77888e-10	9.78958e-08	13.4754
ENSG00000130518	IQCN	IQ motif containing N	80726		PF00612	protein_coding	chr19		0	1.12903	1.09917	3.06222	0.0060214	0.0374923	-2.18138
ENSG00000188659	SAXO2	stabilizer of axonemal microtubules 2	283726			protein_coding	chr15		0	1.12607	-2.08111	1.94224	0.0659514	0.196624	-3.95859
ENSG00000234546	LNCTAM34A	long non coding transcriptional activator of miR34a	102724571			lncRNA	chr1		0	1.12301	-0.897763	2.75761	0.0119534	0.0606646	-2.75324
ENSG00000213654	GPSM3	G protein signaling modulator 3	63940		PF02188	protein_coding	chr6		0	1.121	3.36908	9.87438	3.02058e-09	5.26999e-07	11.4147
ENSG00000140675	SLC5A2	solute carrier family 5 member 2	6524		PF00474	protein_coding	chr16		0	1.12075	-0.545738	1.90056	0.0714925	0.207678	-4.01411
ENSG00000072310	SREBF1	sterol regulatory element binding transcription factor 1	6720			protein_coding	chr17	bHLH	1	1.1201	8.63367	10.5005	1.04371e-09	2.17954e-07	12.1902
ENSG00000135625	EGR4	early growth response 4	1961		PF00096	protein_coding	chr2	zf-C2H2	1	1.11576	-3.19718	4.18427	0.000435709	0.00564803	-0.0632575
ENSG00000143333	RGS16	regulator of G protein signaling 16	6004		PF00615	protein_coding	chr1		0	1.11149	0.793157	10.3791	1.2781e-09	2.5956e-07	12.201
ENSG00000156113	KCNMA1	potassium calcium-activated channel subfamily M alpha 1	3778			protein_coding	chr10		0	1.10996	0.255934	1.45804	0.159956	0.352954	-4.44771
ENSG00000197467	COL13A1	collagen type XIII alpha 1 chain	1305		PF01391	protein_coding	chr10		0	1.10487	-0.218727	1.20326	0.242567	0.45965	-4.64891
ENSG00000173166	RAPH1	Ras association (RalGDS/AF-6) and pleckstrin homology domains 1	65059		PF00788	protein_coding	chr2		0	1.10455	4.63794	10.8194	6.17781e-10	1.44696e-07	12.9363
ENSG00000171812	COL8A2	collagen type VIII alpha 2 chain	1296		PF00386	protein_coding	chr1		0	1.10254	-2.64364	1.38147	0.181983	0.383384	-4.50868
ENSG00000180767	CHST13	carbohydrate sulfotransferase 13	166012	2.8.2.5	PF03567	protein_coding	chr3		0	1.102	-0.662383	1.48813	0.151914	0.342172	-4.41227
ENSG00000239713	APOBEC3G	apolipoprotein B mRNA editing enzyme catalytic subunit 3G	60489			protein_coding	chr22		0	1.10158	-0.968099	2.46363	0.0226867	0.0948635	-3.22054
ENSG00000125845	BMP2	bone morphogenetic protein 2	650		PF00688	protein_coding	chr20		0	1.10027	2.21027	4.41507	0.000252394	0.00377223	0.577087
ENSG00000288587						lncRNA	chr6		0	1.10005	-2.71072	1.65839	0.112439	0.282301	-4.38268
ENSG00000182183	SHISAL2A	shisa like 2A	348378			protein_coding	chr1		0	1.09906	-0.28232	3.90846	0.000836773	0.00923516	-0.513804
ENSG00000233828						lncRNA	chr5		0	1.09836	1.36553	3.54205	0.00198278	0.0169736	-1.23764
ENSG00000171126	KCNG3	potassium voltage-gated channel modifier subfamily G member 3	170850		PF00520	protein_coding	chr2		0	1.09173	-1.77144	1.53976	0.138891	0.323712	-4.38245
ENSG00000167971	CASKIN1	CASK interacting protein 1	57524		PF00536	protein_coding	chr16		0	1.09053	-1.13672	1.65058	0.11404	0.284932	-4.27247
ENSG00000205436	EXOC3L4	exocyst complex component 3 like 4	91828		PF06046	protein_coding	chr14		0	1.08685	1.9217	3.36369	0.0030064	0.0226747	-1.66542
ENSG00000145014	TMEM44	transmembrane protein 44	93109			protein_coding	chr3		0	1.08657	2.96988	6.62168	1.6599e-06	8.73361e-05	5.29226
ENSG00000279406						TEC	chr10		0	1.08652	-0.749163	1.71362	0.101659	0.263079	-4.24172
ENSG00000158458	NRG2	neuregulin 2	9542		PF02158	protein_coding	chr5		0	1.08589	-0.147779	1.913	0.069797	0.204068	-4.00319
ENSG00000250038						lncRNA	chr4		0	1.08489	-0.486926	2.36438	0.028006	0.110257	-3.38598
ENSG00000134245	WNT2B	Wnt family member 2B	7482		PF00110	protein_coding	chr1		0	1.08405	-2.40737	1.23199	0.231877	0.446457	-4.66514
ENSG00000088543	C3orf18	chromosome 3 open reading frame 18	51161			protein_coding	chr3		0	1.0819	-0.959052	2.6797	0.0141976	0.068651	-2.87029
ENSG00000255021						lncRNA	chr3		0	1.08076	-3.32117	2.80113	0.010851	0.0570687	-2.66578
ENSG00000253686	LINC01484	long intergenic non-protein coding RNA 1484	101928136			lncRNA	chr5		0	1.0799	-0.485133	3.80943	0.00105724	0.0108503	-0.694689
ENSG00000226091	LINC00937	long intergenic non-protein coding RNA 937	389634			lncRNA	chr12		0	1.0751	-2.38436	1.19657	0.245109	0.462518	-4.65729
ENSG00000169760	NLGN1	neuroligin 1	22871		PF00135	protein_coding	chr3		0	1.07395	-2.17785	1.62487	0.119443	0.293679	-4.43056
ENSG00000183960	KCNH8	potassium voltage-gated channel subfamily H member 8	131096		PF00027	protein_coding	chr3		0	1.07078	-2.34859	1.27778	0.215584	0.42648	-4.58901
ENSG00000087085	ACHE	acetylcholinesterase (Cartwright blood group)	43	3.1.1.7	PF08674	protein_coding	chr7		0	1.07032	-1.61248	2.27392	0.0338371	0.124983	-3.53832
ENSG00000140836	ZFHX3	zinc finger homeobox 3	463		PF00096	protein_coding	chr16	Homeobox	1	1.06925	5.45219	13.4089	1.27466e-11	5.7353e-09	16.807
ENSG00000113070	HBEGF	heparin binding EGF like growth factor	1839		PF00008	protein_coding	chr5		0	1.06848	5.13386	4.63968	0.000148567	0.0025504	0.580643
ENSG00000109321	AREG	amphiregulin	374			protein_coding	chr4		0	1.06755	5.75066	5.51061	1.96203e-05	0.000554492	2.3117
ENSG00000152822	GRM1	glutamate metabotropic receptor 1	2911		PF00003	protein_coding	chr6		0	1.06561	-1.76172	2.25302	0.0353343	0.128871	-3.55678
ENSG00000124813	RUNX2	RUNX family transcription factor 2	860		PF00853	protein_coding	chr6	Runt	1	1.06538	4.16339	10.9058	5.37005e-10	1.2932e-07	13.1023
ENSG00000158125	XDH	xanthine dehydrogenase	7498	1.17.3.2	PF01799	protein_coding	chr2		0	1.06527	-1.54322	2.55077	0.0188094	0.0832876	-3.12547
ENSG00000189409	MMP23B	matrix metallopeptidase 23B	8510		PF01549	protein_coding	chr1		0	1.06232	-1.38759	1.5295	0.141401	0.327333	-4.43433
ENSG00000105808	RASA4	RAS p21 protein activator 4	10156		PF00169	protein_coding	chr7		0	1.06144	4.35112	5.46166	2.19465e-05	0.000599428	2.77148
ENSG00000152766	ANKRD22	ankyrin repeat domain 22	118932		PF12796	protein_coding	chr10		0	1.05957	-0.966628	8.78012	2.16471e-08	2.89158e-06	9.49406
ENSG00000230438						lncRNA	chr6		0	1.05866	-0.452122	6.52222	2.05783e-06	0.000102282	5.09932
ENSG00000125089	SH3TC1	SH3 domain and tetratricopeptide repeats 1	54436			protein_coding	chr4		0	1.05785	2.90374	8.3631	4.77086e-08	5.58713e-06	8.73555
ENSG00000163297	ANTXR2	ANTXR cell adhesion molecule 2	118429		PF00092	protein_coding	chr4		0	1.05765	4.43739	6.98214	7.70107e-07	4.6201e-05	5.68945
ENSG00000230148	HOXB-AS1	HOXB cluster antisense RNA 1	100874362			lncRNA	chr17		0	1.05762	-2.06117	2.6	0.0169028	0.0776686	-3.05133
ENSG00000173391	OLR1	oxidized low density lipoprotein receptor 1	4973		PF00059	protein_coding	chr12		0	1.05641	-1.67466	3.07672	0.00582548	0.0365922	-2.21943
ENSG00000237819	CDK6-AS1	CDK6 antisense RNA 1	101927497			lncRNA	chr7		0	1.0557	-1.10313	1.35398	0.19046	0.39412	-4.54334
ENSG00000110076	NRXN2	neurexin 2	9379		PF02210	protein_coding	chr11		0	1.05508	-2.00709	1.34855	0.192169	0.396681	-4.52456
ENSG00000079393	DUSP13	dual specificity phosphatase 13	51207			protein_coding	chr10		0	1.05508	-2.28123	1.30252	0.20716	0.415974	-4.56038
ENSG00000258702						lncRNA	chr14		0	1.05508	-2.62815	1.18488	0.249601	0.468156	-4.64742
ENSG00000261832	CLN3	CLN3 lysosomal/endosomal transmembrane protein, battenin	1201		PF02487	protein_coding	chr16		0	1.05425	-1.85171	1.08757	0.289387	0.513272	-5.05349
ENSG00000075223	SEMA3C	semaphorin 3C	10512		PF01403	protein_coding	chr7		0	1.05383	6.69682	12.3779	5.54224e-11	1.82233e-08	15.2775
ENSG00000110195	FOLR1	folate receptor alpha	2348		PF03024	protein_coding	chr11		0	1.05085	5.13607	8.14981	7.21013e-08	7.56312e-06	8.329
ENSG00000286472						lncRNA	chr20		0	1.04786	-0.797562	2.69473	0.0137358	0.0669484	-2.83852
ENSG00000217929						transcribed_processed_pseudogene	chr6		0	1.0471	-1.31643	1.99079	0.0599802	0.184576	-3.93037
ENSG00000204338	CYP21A1P	cytochrome P450 family 21 subfamily A member 1, pseudogene	1590			transcribed_unprocessed_pseudogene	chr6		0	1.04697	-2.23439	1.65478	0.113177	0.283613	-4.26775
ENSG00000250305	TRMT9B	tRNA methyltransferase 9B (putative)	57604		PF08241	protein_coding	chr8		0	1.04681	-0.672725	1.52529	0.142445	0.328651	-4.37965
ENSG00000279208						unprocessed_pseudogene	chr21		0	1.0461	-0.554655	1.71385	0.101615	0.263075	-4.24248
ENSG00000174514	MFSD4A	major facilitator superfamily domain containing 4A	148808		PF07690	protein_coding	chr1		0	1.04426	0.141077	2.39284	0.0263729	0.10549	-3.33479
ENSG00000118307	DNAI7	dynein axonemal intermediate chain 7	55259		PF15927	protein_coding	chr12		0	1.04142	-1.64558	1.35977	0.188648	0.391844	-4.52324
ENSG00000152779	SLC16A12	solute carrier family 16 member 12	387700		PF07690	protein_coding	chr10		0	1.0408	-0.780713	1.84374	0.0797036	0.223461	-4.08108
ENSG00000169031	COL4A3	collagen type IV alpha 3 chain	1285		PF01413	protein_coding	chr2		0	1.04068	2.32538	3.1305	0.00515102	0.0334239	-2.05315
ENSG00000259291	ZNF710-AS1	ZNF710 antisense RNA 1	109729181			lncRNA	chr15		0	1.03996	-0.731005	1.85216	0.0784367	0.220832	-4.08376
ENSG00000150873	C2orf50	chromosome 2 open reading frame 50	130813			protein_coding	chr2		0	1.0399	-1.73703	1.33228	0.197367	0.403466	-4.55123
ENSG00000248713	C4orf54	chromosome 4 open reading frame 54	285556		PF15232	protein_coding	chr4		0	1.03966	-3.30874	2.07608	0.0506468	0.164194	-3.81132
ENSG00000162946	DISC1	DISC1 scaffold protein	27185			protein_coding	chr1		0	1.03959	1.41604	4.02894	0.00062931	0.00742577	-0.238075
ENSG00000151229	SLC2A13	solute carrier family 2 member 13	114134		PF00083	protein_coding	chr12		0	1.03762	1.94041	7.46129	2.84999e-07	2.16574e-05	6.99803
ENSG00000159217	IGF2BP1	insulin like growth factor 2 mRNA binding protein 1	10642		PF00013	protein_coding	chr17		0	1.03753	1.04702	6.26878	3.57868e-06	0.000156492	4.57098
ENSG00000136367	ZFHX2	zinc finger homeobox 2	85446		PF00046	protein_coding	chr14	Homeobox	1	1.03752	2.79642	4.05482	0.000591932	0.00710893	-0.226184
ENSG00000172348	RCAN2	regulator of calcineurin 2	10231		PF04847	protein_coding	chr6		0	1.03379	1.01881	3.23751	0.00402702	0.0278987	-1.84602
ENSG00000162645	GBP2	guanylate binding protein 2	2634		PF02841	protein_coding	chr1		0	1.03378	2.49811	7.51683	2.54493e-07	2.03333e-05	7.07834
ENSG00000197632	SERPINB2	serpin family B member 2	5055		PF00079	protein_coding	chr18		0	1.03254	-1.63149	3.50781	0.00214823	0.0178506	-1.67431
ENSG00000137710	RDX	radixin	5962		PF09379	protein_coding	chr11		0	1.0313	5.85242	16.4798	2.61106e-13	2.62612e-10	20.6763
ENSG00000113212	PCDHB7	protocadherin beta 7	56129		PF08266	protein_coding	chr5		0	1.03026	-2.02157	1.55102	0.136176	0.319728	-4.35677
ENSG00000176919	C8G	complement C8 gamma chain	733		PF00061	protein_coding	chr9		0	1.0291	-0.490844	1.55505	0.135213	0.318572	-4.43842
ENSG00000260793						lncRNA	chr17		0	1.02868	1.30646	2.41254	0.0252949	0.102413	-3.41014
ENSG00000169474	SPRR1A	small proline rich protein 1A	6698			protein_coding	chr1		0	1.02823	-1.62184	5.89916	8.13563e-06	0.000295335	3.76438
ENSG00000281357	ARRDC3-AS1	ARRDC3 antisense RNA 1	100129716			lncRNA	chr5		0	1.02817	-1.40304	2.0342	0.0550532	0.173768	-3.86882
ENSG00000166793	YPEL4	yippee like 4	219539		PF03226	protein_coding	chr11		0	1.02766	-3.28157	1.55064	0.136266	0.319772	-4.35626
ENSG00000172817	CYP7B1	cytochrome P450 family 7 subfamily B member 1	9420	1.14.13.100	PF00067	protein_coding	chr8		0	1.02766	-0.804406	1.5328	0.14059	0.326204	-4.37181
ENSG00000145721	LIX1	limb and CNS expressed 1	167410		PF14954	protein_coding	chr5		0	1.02766	-2.71189	1.4703	0.15664	0.348319	-4.42524
ENSG00000153789	CIBAR2	CBY1 interacting BAR domain containing 2	339145		PF06730	protein_coding	chr16		0	1.02766	-2.13307	1.39791	0.177061	0.376634	-4.48507
ENSG00000267892						lncRNA	chr19		0	1.02652	-2.30715	1.09337	0.286892	0.510967	-4.73259
ENSG00000278952						TEC	chr11		0	1.02566	-1.85106	2.00556	0.0582612	0.180675	-3.92204
ENSG00000163661	PTX3	pentraxin 3	5806		PF00354	protein_coding	chr3		0	1.02554	-2.84119	2.68866	0.0139205	0.0675982	-2.87137
ENSG00000266947						lncRNA	chr17		0	1.02346	-0.392476	2.45344	0.023186	0.0962686	-3.25628
ENSG00000006740	ARHGAP44	Rho GTPase activating protein 44	9912		PF03114	protein_coding	chr17		0	1.02208	0.32464	1.38166	0.181927	0.383381	-4.53636
ENSG00000166046	TCP11L2	t-complex 11 like 2	255394		PF05794	protein_coding	chr12		0	1.02145	1.15473	3.20869	0.00430382	0.0293058	-1.89922
ENSG00000267750						lncRNA	chr17		0	1.01867	0.0646923	3.04578	0.00625133	0.0385053	-2.23105
ENSG00000259040	BLOC1S5-TXNDC5	BLOC1S5-TXNDC5 readthrough (NMD candidate)	100526836			protein_coding	chr6		0	1.01708	-3.45557	0.589769	0.561781	0.755612	-5.01143
ENSG00000113889	KNG1	kininogen 1	3827		PF00031	protein_coding	chr3		0	1.015	-3.23283	1.3274	0.198948	0.405437	-4.54382
ENSG00000274274	GAGE13	G antigen 13	645051		PF05831	protein_coding	chrX		0	1.01336	-0.186216	1.08466	0.290645	0.514755	-4.7162
ENSG00000233117						lncRNA	chr10		0	1.0129	-1.76596	2.1271	0.0457092	0.153664	-3.73487
ENSG00000224376						lncRNA	chr2		0	1.01142	-2.66618	1.42946	0.167911	0.363779	-4.46151
ENSG00000180210	F2	coagulation factor II, thrombin	2147	3.4.21.5	PF00089	protein_coding	chr11		0	1.01142	-2.83772	1.29504	0.20968	0.419507	-4.56961
ENSG00000165643	SOHLH1	spermatogenesis and oogenesis specific basic helix-loop-helix 1	402381		PF00010	protein_coding	chr9	bHLH	1	1.01101	-3.36525	2.33125	0.0300244	0.115102	-3.42784
ENSG00000125538	IL1B	interleukin 1 beta	3553		PF02394	protein_coding	chr2		0	1.01083	0.616348	3.45706	0.00241875	0.0194925	-1.58873
ENSG00000142347	MYO1F	myosin IF	4542		PF00018	protein_coding	chr19		0	1.01039	-1.19733	1.4339	0.166654	0.362112	-4.45851
ENSG00000120278	PLEKHG1	pleckstrin homology and RhoGEF domain containing G1	57480		PF00621	protein_coding	chr6		0	1.01001	1.72507	6.85308	1.01184e-06	5.88449e-05	5.77566
ENSG00000146411	SLC2A12	solute carrier family 2 member 12	154091		PF00083	protein_coding	chr6		0	1.00864	1.77281	4.65358	0.000143784	0.00248325	0.952106
ENSG00000260267						lncRNA	chr16		0	1.00738	0.477952	4.32461	0.000312587	0.00435229	0.399956
ENSG00000206113	CFAP99	cilia and flagella associated protein 99	402160			protein_coding	chr4		0	1.00673	-1.92221	1.32465	0.199843	0.406437	-4.54328
ENSG00000183049	CAMK1D	calcium/calmodulin dependent protein kinase ID	57118		PF00069	protein_coding	chr10		0	1.00673	-0.578237	1.28179	0.214203	0.424751	-4.5762
ENSG00000154734	ADAMTS1	ADAM metallopeptidase with thrombospondin type 1 motif 1	9510		PF17771	protein_coding	chr21		0	1.00673	-0.525372	1.17863	0.252025	0.471457	-4.65186
ENSG00000233930	KRTAP5-AS1	KRTAP5-1/KRTAP5-2 antisense RNA 1	338651			lncRNA	chr11		0	1.00546	-1.60969	1.10171	0.283337	0.507227	-4.73218
ENSG00000111254	AKAP3	A-kinase anchoring protein 3	10566		PF10522	protein_coding	chr12		0	1.00535	-1.20963	1.69821	0.104574	0.268469	-4.2541
ENSG00000196557	CACNA1H	calcium voltage-gated channel subunit alpha1 H	8912		PF00520	protein_coding	chr16		0	1.00313	1.65448	1.12325	0.274296	0.497658	-4.69398
ENSG00000114923	SLC4A3	solute carrier family 4 member 3	6508		PF00955	protein_coding	chr2		0	1.00229	0.548913	1.91865	0.0690395	0.20265	-4.02841
ENSG00000132535	DLG4	discs large MAGUK scaffold protein 4	1742		PF00625	protein_coding	chr17		0	0.999812	1.8613	1.89495	0.0722683	0.209077	-4.04785
ENSG00000234948	LINC01524	long intergenic non-protein coding RNA 1524	101927700			lncRNA	chr20		0	0.999602	-1.45441	1.30958	0.204805	0.412691	-4.57039
ENSG00000144230	GPR17	G protein-coupled receptor 17	2840		PF00001	protein_coding	chr2		0	0.999152	-1.7469	3.38974	0.00282965	0.0217054	-1.54664
ENSG00000156413	FUT6	fucosyltransferase 6	2528	2.4.1.65	PF17039	protein_coding	chr19		0	0.99906	-1.45714	2.93721	0.00799654	0.0461702	-2.41166
ENSG00000230454						lncRNA	chr3		0	0.998926	-0.699434	2.10669	0.0476297	0.157763	-3.74691
ENSG00000156453	PCDH1	protocadherin 1	5097		PF00028	protein_coding	chr5		0	0.998557	5.32734	11.5157	2.04141e-10	5.91594e-08	14.0417
ENSG00000164056	SPRY1	sprouty RTK signaling antagonist 1	10252		PF05210	protein_coding	chr4		0	0.997139	2.48691	8.1694	6.9401e-08	7.51025e-06	8.24401
ENSG00000254536						protein_coding	chr10		0	0.996123	0.207182	2.17319	0.041627	0.143958	-3.74031
ENSG00000197380	DACT3	dishevelled binding antagonist of beta catenin 3	147906		PF15268	protein_coding	chr19		0	0.996041	0.43176	1.6127	0.122076	0.297838	-4.37922
ENSG00000242522	KLHL6-AS1	KLHL6 antisense RNA 1	100874019			lncRNA	chr3		0	0.995994	-1.95535	1.2955	0.209524	0.419342	-4.5693
ENSG00000151023	ENKUR	enkurin, TRPC channel interacting protein	219670		PF13864	protein_coding	chr10		0	0.995249	-1.62009	1.65217	0.113712	0.284413	-4.28824
ENSG00000141837	CACNA1A	calcium voltage-gated channel subunit alpha1 A	773		PF08763	protein_coding	chr19		0	0.994466	-1.3069	1.78296	0.0893853	0.241672	-4.18656
ENSG00000280279						lncRNA	chr17		0	0.993954	0.214159	4.90857	7.90336e-05	0.00160393	1.64856
ENSG00000254221	PCDHGB1	protocadherin gamma subfamily B, 1	56104		PF00028	protein_coding	chr5		0	0.99224	-0.346303	2.86743	0.00935607	0.0513713	-2.54918
ENSG00000235169	SMIM1	small integral membrane protein 1 (Vel blood group)	388588		PF15875	protein_coding	chr1		0	0.99204	1.31425	3.38314	0.00287342	0.0219556	-1.55722
ENSG00000204248	COL11A2	collagen type XI alpha 2 chain	1302		PF01410	protein_coding	chr6		0	0.990332	0.0580885	2.31325	0.0311763	0.118115	-3.46379
ENSG00000119508	NR4A3	nuclear receptor subfamily 4 group A member 3	8013		PF00104	protein_coding	chr9	NGFIB-like	1	0.988508	-1.39967	1.87498	0.0750919	0.214273	-4.11156
ENSG00000164400	CSF2	colony stimulating factor 2	1437		PF01109	protein_coding	chr5		0	0.986722	-0.756786	3.27547	0.00368887	0.026231	-1.76912
ENSG00000144642	RBMS3	RNA binding motif single stranded interacting protein 3	27303		PF00076	protein_coding	chr3		0	0.985134	-0.9707	1.46306	0.158591	0.351015	-4.46327
ENSG00000259867						lncRNA	chr16		0	0.984522	-1.87174	1.43865	0.16532	0.360174	-4.48382
ENSG00000206561	COLQ	collagen like tail subunit of asymmetric acetylcholinesterase	8292			protein_coding	chr3		0	0.982545	-3.46099	1.1608	0.259042	0.480589	-4.66828
ENSG00000283511						transcribed_unitary_pseudogene	chr3		0	0.981334	-1.80887	1.68528	0.107074	0.273205	-4.25262
ENSG00000105523	FAM83E	family with sequence similarity 83 member E	54854		PF07894	protein_coding	chr19		0	0.98106	-2.38929	2.02293	0.056296	0.176647	-3.91613
ENSG00000170965	PLAC1	placenta enriched 1	10761			protein_coding	chrX		0	0.980137	-2.68398	1.5022	0.14827	0.336743	-4.39901
ENSG00000250995						processed_pseudogene	chrX		0	0.980125	-1.14825	3.4468	0.00247733	0.0197563	-1.43052
ENSG00000129214	SHBG	sex hormone binding globulin	6462			protein_coding	chr17		0	0.978518	-1.59218	1.77391	0.0909112	0.244364	-4.154
ENSG00000072195	SPEG	striated muscle enriched protein kinase	10290		PF07679	protein_coding	chr2		0	0.978265	1.83752	1.0934	0.286879	0.510967	-4.78896
ENSG00000183770	FOXL2	forkhead box L2	668		PF00250	protein_coding	chr3	Fork_head	1	0.978016	-2.5873	3.10293	0.00548669	0.0350697	-2.14278
ENSG00000103522	IL21R	interleukin 21 receptor	50615			protein_coding	chr16		0	0.976227	-1.67017	1.19925	0.244087	0.461623	-4.69639
ENSG00000148584	A1CF	APOBEC1 complementation factor	29974		PF00076	protein_coding	chr10		0	0.976197	-0.493769	1.72983	0.0986663	0.25803	-4.22949
ENSG00000172292	CERS6	ceramide synthase 6	253782		PF00046	protein_coding	chr2		0	0.975696	5.89758	15.6903	6.66525e-13	4.95489e-10	19.7422
ENSG00000070214	SLC44A1	solute carrier family 44 member 1	23446		PF04515	protein_coding	chr9		0	0.975508	5.23569	15.9913	4.64122e-13	3.77884e-10	20.105
ENSG00000247809	NR2F2-AS1	NR2F2 antisense RNA 1	644192			lncRNA	chr15		0	0.975077	-1.03653	1.3255	0.199566	0.406136	-4.66099
ENSG00000183044	ABAT	4-aminobutyrate aminotransferase	18	2.6.1.22	PF00202	protein_coding	chr16		0	0.975067	2.18837	4.67794	0.000135773	0.00238341	1.12722
ENSG00000132003	ZSWIM4	zinc finger SWIM-type containing 4	65249			protein_coding	chr19		0	0.97493	4.56667	10.211	1.69635e-09	3.2589e-07	11.9928
ENSG00000147206	NXF3	nuclear RNA export factor 3	56000		PF02136	protein_coding	chrX		0	0.972505	-1.53078	1.29607	0.209332	0.419055	-4.67958
ENSG00000139973	SYT16	synaptotagmin 16	83851		PF00168	protein_coding	chr14		0	0.972006	-1.1528	1.24293	0.2279	0.441913	-4.62557
ENSG00000172986	GXYLT2	glucoside xylosyltransferase 2	727936	2.4.2.-	PF01501	protein_coding	chr3		0	0.971108	-1.24014	1.33213	0.197415	0.403476	-4.53745
ENSG00000282988						protein_coding	chr6		0	0.970091	-0.196485	2.86221	0.00946639	0.0518106	-2.54408
ENSG00000268869						transcribed_unprocessed_pseudogene	chr1		0	0.969426	-2.07076	2.43532	0.0240992	0.0988124	-3.30733
ENSG00000167528	ZNF641	zinc finger protein 641	121274		PF00096	protein_coding	chr12	zf-C2H2	1	0.967406	3.13049	9.11503	1.16625e-08	1.70432e-06	10.1095
ENSG00000157388	CACNA1D	calcium voltage-gated channel subunit alpha1 D	776		PF00520	protein_coding	chr3		0	0.966353	-0.996444	1.24249	0.228061	0.442107	-4.60827
ENSG00000135960	EDAR	ectodysplasin A receptor	10913			protein_coding	chr2		0	0.964902	-1.4497	4.44334	0.000236082	0.0036105	0.631447
ENSG00000183128	CALHM3	calcium homeostasis modulator 3	119395		PF14798	protein_coding	chr10		0	0.964169	-0.941763	4.39485	0.000264749	0.00390206	0.371839
ENSG00000171408	PDE7B	phosphodiesterase 7B	27115	3.1.4.17	PF00233	protein_coding	chr6		0	0.963417	-2.74857	1.05592	0.303273	0.527773	-4.76032
ENSG00000108797	CNTNAP1	contactin associated protein 1	8506		PF00754	protein_coding	chr17		0	0.961087	2.51669	7.6592	1.9074e-07	1.60654e-05	7.3877
ENSG00000260528						lncRNA	chr16		0	0.957133	0.329945	4.32202	0.000314505	0.00436832	0.333495
ENSG00000125246	CLYBL	citramalyl-CoA lyase	171425		PF03328	protein_coding	chr13		0	0.957126	-0.178238	1.85884	0.0774446	0.218948	-4.1206
ENSG00000261286	ATP2C2-AS1	ATP2C2 antisense RNA 1	105371374			lncRNA	chr16		0	0.956744	-0.0419471	2.79022	0.011118	0.058009	-2.7013
ENSG00000010310	GIPR	gastric inhibitory polypeptide receptor	2696		PF02793	protein_coding	chr19		0	0.955574	-1.51783	2.23518	0.0366599	0.132016	-3.63297
ENSG00000118503	TNFAIP3	TNF alpha induced protein 3	7128	3.-.-.-	PF02338	protein_coding	chr6		0	0.955545	2.83485	3.89418	0.000865479	0.00946469	-1.26074
ENSG00000286237	ARMCX5-GPRASP2	ARMCX5-GPRASP2 readthrough	100528062		PF04826	protein_coding	chrX		0	0.954559	-3.31543	0.803403	0.430945	0.649018	-5.18668
ENSG00000151014	NOCT	nocturnin	25819		PF03372	protein_coding	chr4		0	0.954555	2.20656	6.09504	5.25384e-06	0.000213373	4.19447
ENSG00000189337	KAZN	kazrin, periplakin interacting protein	23254		PF07647	protein_coding	chr1		0	0.952359	0.191896	1.23819	0.229616	0.443987	-4.62115
ENSG00000234869						lncRNA	chr22		0	0.952247	-0.917165	1.40846	0.173958	0.372023	-4.56003
ENSG00000131650	KREMEN2	kringle containing transmembrane protein 2	79412		PF01822	protein_coding	chr16		0	0.950403	1.39012	1.78369	0.0892631	0.241529	-4.24225
ENSG00000287110						lncRNA	chr3		0	0.949996	-0.241397	2.72223	0.0129274	0.0641582	-2.79285
ENSG00000143412	ANXA9	annexin A9	8416		PF00191	protein_coding	chr1		0	0.949964	4.62598	6.78667	1.16544e-06	6.62019e-05	5.4848
ENSG00000233155						processed_pseudogene	chr2		0	0.949184	-1.51984	1.40837	0.173985	0.372036	-4.51069
ENSG00000261777	DDX19A-DT	DDX19A divergent transcript	100506083			lncRNA	chr16		0	0.949113	-1.61759	1.81942	0.0834615	0.230351	-4.15067
ENSG00000196337	CGB7	chorionic gonadotropin subunit beta 7	94027		PF00007	protein_coding	chr19		0	0.94825	-0.166923	5.81969	9.72731e-06	0.000336675	3.60813
ENSG00000115556	PLCD4	phospholipase C delta 4	84812	3.1.4.11	PF09279	protein_coding	chr2		0	0.947506	-0.593066	1.71538	0.10133	0.262585	-4.25273
ENSG00000184922	FMNL1	formin like 1	752		PF06371	protein_coding	chr17		0	0.947168	3.54375	7.40177	3.21915e-07	2.32241e-05	6.87866
ENSG00000210195						Mt_tRNA	chrM		0	0.946897	-0.142993	1.75973	0.0933456	0.248597	-4.21404
ENSG00000103056	SMPD3	sphingomyelin phosphodiesterase 3	55512	3.1.4.12	PF03372	protein_coding	chr16		0	0.945336	-1.28841	1.14731	0.264445	0.486714	-4.73109
ENSG00000276600	RAB7B	RAB7B, member RAS oncogene family	338382		PF00071	protein_coding	chr1		0	0.944843	-0.0667749	2.59634	0.0170381	0.07808	-3.02681
ENSG00000268912						lncRNA	chr19		0	0.944744	-2.70756	1.17334	0.254092	0.474132	-4.6556
ENSG00000080031	PTPRH	protein tyrosine phosphatase receptor type H	5794		PF00102	protein_coding	chr19		0	0.94248	3.3284	10.7914	6.46645e-10	1.47781e-07	12.9385
ENSG00000117594	HSD11B1	hydroxysteroid 11-beta dehydrogenase 1	3290	1.1.1.146	PF00106	protein_coding	chr1		0	0.941078	-1.74403	3.79187	0.00110194	0.0111288	-0.733466
ENSG00000249406						lncRNA	chr17		0	0.93923	-1.6872	1.27889	0.215203	0.425872	-4.5784
ENSG00000275496	LOC102724701	uncharacterized LOC102724701	102724701			lncRNA	chr21		0	0.938479	-0.181431	2.50979	0.0205482	0.0884526	-3.3706
ENSG00000006459	KDM7A	lysine demethylase 7A	80853		PF02373	protein_coding	chr7		0	0.938245	1.46383	5.32099	3.03232e-05	0.000771528	2.54655
ENSG00000186399	GOLGA8R	golgin A8 family member R	101059918		PF15070	protein_coding	chr15		0	0.936445	-2.61753	0.940615	0.357838	0.584	-4.81011
ENSG00000158352	SHROOM4	shroom family member 4	57477		PF00595	protein_coding	chrX		0	0.936274	-3.35227	2.26075	0.0347737	0.127261	-3.54179
ENSG00000169583	CLIC3	chloride intracellular channel 3	9022		PF13417	protein_coding	chr9		0	0.93589	-0.492184	11.1528	3.61264e-10	9.50291e-08	13.5177
ENSG00000100399	CHADL	chondroadherin like	150356		PF13855	protein_coding	chr22		0	0.935733	-2.61046	2.41907	0.0249465	0.101484	-3.33585
ENSG00000153208	MERTK	MER proto-oncogene, tyrosine kinase	10461		PF00047	protein_coding	chr2		0	0.935711	1.69985	2.68955	0.0138933	0.0675044	-2.90536
ENSG00000205041						lncRNA	chr19		0	0.935707	-1.19561	2.1898	0.0402393	0.140697	-3.65878
ENSG00000111962	UST	uronyl 2-sulfotransferase	10090	2.8.2.-	PF03567	protein_coding	chr6		0	0.934483	-1.58393	7.45061	2.91286e-07	2.1848e-05	6.97902
ENSG00000277399	GPR179	G protein-coupled receptor 179	440435		PF00003	protein_coding	chr17		0	0.933898	-1.25996	1.26311	0.220707	0.432263	-4.63066
ENSG00000229140	CCDC26	CCDC26 long non-coding RNA	137196			lncRNA	chr8		0	0.933566	-0.525362	2.61209	0.0164635	0.0764095	-2.98662
ENSG00000114248	LRRC31	leucine rich repeat containing 31	79782		PF13516	protein_coding	chr3		0	0.932424	-2.02545	1.44781	0.162768	0.356635	-4.44523
ENSG00000236915						lncRNA	chr1		0	0.931715	-2.79432	2.12284	0.0461039	0.154428	-3.76596
ENSG00000285634						lncRNA	chr9		0	0.931609	-0.386384	3.91083	0.000832083	0.00919648	-0.477634
ENSG00000239893						transcribed_processed_pseudogene	chrY		0	0.929959	-1.43002	2.41599	0.0251103	0.101907	-3.313
ENSG00000198719	DLL1	delta like canonical Notch ligand 1	28514		PF12661	protein_coding	chr6		0	0.928406	-2.21874	1.08382	0.291006	0.515022	-4.72341
ENSG00000273027						lncRNA	chr21		0	0.928318	-1.37088	1.08345	0.291167	0.515199	-4.74605
ENSG00000005238	FAM214B	family with sequence similarity 214 member B	80256		PF13889	protein_coding	chr9		0	0.927818	4.79139	14.295	3.86909e-12	2.28116e-09	17.9919
ENSG00000259234	ANKRD34C-AS1	ANKRD34C antisense RNA 1	729911			lncRNA	chr15		0	0.927154	-1.37377	1.84731	0.0791643	0.222441	-4.10555
ENSG00000184545	DUSP8	dual specificity phosphatase 8	1850	3.1.3.48	PF00581	protein_coding	chr11		0	0.926913	3.20005	4.40165	0.000260528	0.00385649	0.439537
ENSG00000104856	RELB	RELB proto-oncogene, NF-kB subunit	5971		PF00554	protein_coding	chr19	RHD	1	0.925892	3.25018	5.038	5.84266e-05	0.00127583	1.52219
ENSG00000105419	MEIS3	Meis homeobox 3	56917		PF16493	protein_coding	chr19	Homeobox	1	0.925625	1.04227	1.51849	0.144139	0.331119	-4.47216
ENSG00000149418	ST14	ST14 transmembrane serine protease matriptase	6768		PF00057	protein_coding	chr11		0	0.924377	7.06216	21.5303	1.44202e-15	3.08196e-12	25.8421
ENSG00000135069	PSAT1	phosphoserine aminotransferase 1	29968	2.6.1.52	PF00266	protein_coding	chr9		0	0.923521	0.742855	0.892458	0.382489	0.606997	-4.84628
ENSG00000206140	TMEM191C	transmembrane protein 191C	645426		PF15194	protein_coding	chr22		0	0.923451	-0.433523	2.48707	0.021576	0.0916084	-3.21934
ENSG00000215512	LOC644669	ankyrin repeat domain 30B pseudogene	644669			transcribed_unprocessed_pseudogene	chr18		0	0.922637	-1.03388	5.53816	1.84233e-05	0.000532098	3.01352
ENSG00000125931	CITED1	Cbp/p300 interacting transactivator with Glu/Asp rich carboxy-terminal domain 1	4435		PF04487	protein_coding	chrX		0	0.922393	-2.52102	0.942206	0.357042	0.583346	-4.82589
ENSG00000113742	CPEB4	cytoplasmic polyadenylation element binding protein 4	80315		PF16367	protein_coding	chr5		0	0.920839	4.34317	9.33311	7.85551e-09	1.17819e-06	10.4736
ENSG00000235385	LINC02154	long intergenic non-protein coding RNA 2154	109729169			lncRNA	chrX		0	0.919819	-0.748742	1.11944	0.275879	0.499437	-4.69777
ENSG00000078804	TP53INP2	tumor protein p53 inducible nuclear protein 2	58476		PF14839	protein_coding	chr20		0	0.919804	4.33271	9.50253	5.80224e-09	9.01878e-07	10.7876
ENSG00000114120	SLC25A36	solute carrier family 25 member 36	55186		PF00153	protein_coding	chr3		0	0.918366	4.76652	12.3924	5.42568e-11	1.81898e-08	15.3797
ENSG00000101850	GPR143	G protein-coupled receptor 143	4935		PF02101	protein_coding	chrX		0	0.917248	-1.37432	2.0896	0.0492941	0.16146	-3.78225
ENSG00000110169	HPX	hemopexin	3263		PF00045	protein_coding	chr11		0	0.915056	-0.888153	1.2871	0.212381	0.422735	-4.63826
ENSG00000226310						lncRNA	chrX		0	0.914461	-1.85311	1.41666	0.171578	0.369198	-4.5515
ENSG00000140853	NLRC5	NLR family CARD domain containing 5	84166		PF13516	protein_coding	chr16		0	0.914358	3.76615	10.1781	1.7938e-09	3.37037e-07	11.9099
ENSG00000150991	UBC	ubiquitin C	7316		PF00240	protein_coding	chr12		0	0.913861	9.71232	17.65	6.97759e-14	9.17714e-11	21.9523
ENSG00000155265	GOLGA7B	golgin A7 family member B	401647		PF10256	protein_coding	chr10		0	0.913833	2.34208	4.29441	0.000335735	0.00458864	0.316102
ENSG00000283537						transcribed_unprocessed_pseudogene	chr7		0	0.913516	-0.849061	1.90062	0.0714846	0.207678	-4.36073
ENSG00000232759	LOC100506178	uncharacterized LOC100506178	100506178			lncRNA	chr7		0	0.91294	-0.189583	2.06685	0.0515898	0.166053	-3.99061
ENSG00000139540	SLC39A5	solute carrier family 39 member 5	283375		PF02535	protein_coding	chr12		0	0.912748	-2.06264	1.52465	0.142602	0.328761	-4.41347
ENSG00000138623	SEMA7A	semaphorin 7A (John Milton Hagen blood group)	8482		PF01437	protein_coding	chr15		0	0.912599	5.99033	6.835	1.05147e-06	6.05319e-05	5.34852
ENSG00000285155						lncRNA	chr2		0	0.91017	-2.12365	1.09565	0.285917	0.510084	-4.7089
ENSG00000172602	RND1	Rho family GTPase 1	27289		PF00071	protein_coding	chr12		0	0.909888	1.51845	7.35386	3.55203e-07	2.48904e-05	6.71212
ENSG00000106336	FBXO24	F-box protein 24	26261		PF00415	protein_coding	chr7		0	0.909052	-1.30085	1.57335	0.130921	0.312551	-4.46662
ENSG00000128604	IRF5	interferon regulatory factor 5	3663		PF00605	protein_coding	chr7	IRF	1	0.906586	2.50915	5.05957	5.55642e-05	0.0012227	1.9683
ENSG00000186594	MIR22HG	MIR22 host gene	84981			lncRNA	chr17		0	0.90568	2.88667	3.66789	0.00147566	0.0138573	-1.26151
ENSG00000100055	CYTH4	cytohesin 4	27128		PF00169	protein_coding	chr22		0	0.905328	-2.10329	1.89569	0.0721651	0.20888	-4.10207
ENSG00000168497	CAVIN2	caveolae associated protein 2	8436		PF15237	protein_coding	chr2		0	0.904948	-1.78617	1.60994	0.122679	0.298585	-4.34341
ENSG00000163898	LIPH	lipase H	200879		PF00151	protein_coding	chr3		0	0.904087	4.07407	11.203	3.33573e-10	9.05307e-08	13.5984
ENSG00000171388	APLN	apelin	8862		PF15360	protein_coding	chrX		0	0.904033	-1.61701	1.1362	0.268963	0.492001	-4.71984
ENSG00000180999	C1orf105	chromosome 1 open reading frame 105	92346		PF15081	protein_coding	chr1		0	0.903604	-2.96219	0.928762	0.363804	0.588524	-4.81276
ENSG00000182578	CSF1R	colony stimulating factor 1 receptor	1436	2.7.10.1	PF00047	protein_coding	chr5		0	0.903274	0.529426	5.15349	4.46687e-05	0.00103349	2.18168
ENSG00000226026	LOC101928118	uncharacterized LOC101928118	101928118			lncRNA	chr1		0	0.902983	-0.0362306	3.27652	0.00367994	0.0262056	-1.77321
ENSG00000170786	SDR16C5	short chain dehydrogenase/reductase family 16C member 5	195814		PF00106	protein_coding	chr8		0	0.899896	-1.46564	7.01275	7.22051e-07	4.39755e-05	6.08084
ENSG00000187527	ATP13A5	ATPase 13A5	344905		PF12409	protein_coding	chr3		0	0.895587	-2.26805	4.69998	0.000128913	0.00229838	1.20775
ENSG00000078114	NEBL	nebulette	10529		PF14604	protein_coding	chr10		0	0.894831	2.70717	5.10439	5.00631e-05	0.00112926	2.08108
ENSG00000270177						lncRNA	chr5		0	0.894607	-1.1463	1.49719	0.14956	0.338563	-4.57111
ENSG00000120915	EPHX2	epoxide hydrolase 2	2053	3.3.2.10	PF00561	protein_coding	chr8		0	0.893783	-0.27487	1.20185	0.243101	0.460406	-4.68141
ENSG00000224093						lncRNA	chr1		0	0.893467	0.45707	3.44865	0.00246668	0.0196989	-1.47844
ENSG00000128268	MGAT3	beta-1,4-mannosyl-glycoprotein 4-beta-N-acetylglucosaminyltransferase	4248	2.4.1.144	PF04724	protein_coding	chr22		0	0.891769	-0.676207	6.18135	4.33949e-06	0.00018275	4.3405
ENSG00000063438	AHRR	aryl-hydrocarbon receptor repressor	57491		PF00989	protein_coding	chr5	bHLH	1	0.890749	-1.01486	1.93064	0.0674551	0.19966	-4.01079
ENSG00000169994	MYO7B	myosin VIIB	4648		PF00612	protein_coding	chr2		0	0.889965	-2.23572	2.00548	0.0582707	0.180675	-4.01802
ENSG00000164938	TP53INP1	tumor protein p53 inducible nuclear protein 1	94241		PF14839	protein_coding	chr8		0	0.886988	2.20455	2.48192	0.0218158	0.0924001	-3.24951
ENSG00000167874	TMEM88	transmembrane protein 88	92162			protein_coding	chr17		0	0.886274	-0.149099	1.72483	0.0995813	0.259542	-4.27002
ENSG00000128394	APOBEC3F	apolipoprotein B mRNA editing enzyme catalytic subunit 3F	200316			protein_coding	chr22		0	0.885143	1.60034	3.74327	0.00123572	0.012101	-0.827044
ENSG00000178573	MAF	MAF bZIP transcription factor	4094		PF03131	protein_coding	chr16	TF_bZIP	1	0.884609	-0.767364	0.907601	0.374619	0.599012	-4.82575
ENSG00000224769						unprocessed_pseudogene	chr3		0	0.883158	-1.46254	1.14452	0.265574	0.488257	-5.04617
ENSG00000254300	LINC01111	long intergenic non-protein coding RNA 1111	101926978			lncRNA	chr8		0	0.883061	-0.850949	1.26263	0.220874	0.432444	-4.59725
ENSG00000262500	MAPK8IP1P1	mitogen-activated protein kinase 8 interacting protein 1 pseudogene 1	644253			processed_pseudogene	chr17		0	0.882464	-3.23395	2.01628	0.0570422	0.178141	-3.9164
ENSG00000167850	CD300C	CD300c molecule	10871		PF07686	protein_coding	chr17		0	0.881641	-2.91676	1.27017	0.21823	0.429575	-4.58498
ENSG00000140600	SH3GL3	SH3 domain containing GRB2 like 3, endophilin A3	6457		PF00018	protein_coding	chr15		0	0.881641	-2.90485	1.19037	0.247482	0.465404	-4.64351
ENSG00000227038						transcribed_unprocessed_pseudogene	chr7		0	0.881244	-1.70053	1.78491	0.0890601	0.241258	-4.27669
ENSG00000160469	BRSK1	BR serine/threonine kinase 1	84446		PF00069	protein_coding	chr19		0	0.881173	1.90109	2.89072	0.00887937	0.0494526	-2.56491
ENSG00000066185	ZMYND12	zinc finger MYND-type containing 12	84217			protein_coding	chr1		0	0.8808	-1.37295	1.37792	0.183061	0.384494	-4.67954
ENSG00000184557	SOCS3	suppressor of cytokine signaling 3	9021		PF00017	protein_coding	chr17		0	0.880429	3.68593	4.11122	0.000517954	0.00642312	-0.449558
ENSG00000138448	ITGAV	integrin subunit alpha V	3685		PF01839	protein_coding	chr2		0	0.880349	6.33301	12.6369	3.7978e-11	1.47579e-08	15.6731
ENSG00000280294						TEC	chr8		0	0.877888	-1.4196	1.54305	0.138091	0.322552	-4.50034
ENSG00000160973	FOXH1	forkhead box H1	8928		PF00250	protein_coding	chr8	Fork_head	1	0.877103	-1.20953	1.34133	0.194463	0.399582	-4.65343
ENSG00000196092	PAX5	paired box 5	5079			protein_coding	chr9	PAX	1	0.876997	-2.49702	2.03576	0.0548836	0.173425	-3.89089
ENSG00000239282	CASTOR1	cytosolic arginine sensor for mTORC1 subunit 1	652968		PF18700	protein_coding	chr22		0	0.876142	2.49233	3.32497	0.00328925	0.0241683	-1.79675
ENSG00000242396						lncRNA	chr1		0	0.876002	-1.78387	1.88238	0.0740342	0.212434	-4.14276
ENSG00000163683	SMIM14	small integral membrane protein 14	201895		PF11027	protein_coding	chr4		0	0.875678	4.24508	12.5807	4.12016e-11	1.56548e-08	15.6516
ENSG00000020577	SAMD4A	sterile alpha motif domain containing 4A	23034			protein_coding	chr14		0	0.875431	3.16674	5.36239	2.75656e-05	0.000719568	2.38351
ENSG00000259295	LOC440300	chondroitin sulfate proteoglycan 4 pseudogene	440300			transcribed_unprocessed_pseudogene	chr15		0	0.87494	-1.81859	1.23888	0.229368	0.443719	-4.66099
ENSG00000146278	PNRC1	proline rich nuclear receptor coactivator 1	10957			protein_coding	chr6		0	0.874367	4.98685	7.8565	1.28486e-07	1.22729e-05	7.64181
ENSG00000238035						lncRNA	chr5		0	0.873804	2.65139	4.98598	6.59597e-05	0.00140796	1.49506
ENSG00000243509	TNFRSF6B	TNF receptor superfamily member 6b	8771		PF00020	protein_coding	chr20		0	0.872536	-0.349053	2.04691	0.0536811	0.170915	-4.09013
ENSG00000287679						lncRNA	chr6		0	0.872419	0.0341281	2.69877	0.0136142	0.0665643	-2.87542
ENSG00000267666						lncRNA	chr19		0	0.871639	-1.47074	1.17849	0.252078	0.471505	-4.66178
ENSG00000103184	SEC14L5	SEC14 like lipid binding 5	9717		PF00650	protein_coding	chr16		0	0.871217	-2.36455	1.09832	0.284777	0.508843	-4.71837
ENSG00000147174	GCNA	germ cell nuclear acidic peptidase	93953		PF10263	protein_coding	chrX		0	0.87103	-1.17733	2.02984	0.0555312	0.174804	-3.93756
ENSG00000273812						lncRNA	chr20		0	0.869357	-3.08531	3.17677	0.00463194	0.030876	-1.96106
ENSG00000154642	C21orf91	chromosome 21 open reading frame 91	54149		PF06937	protein_coding	chr21		0	0.869354	2.05009	7.43899	2.98293e-07	2.22195e-05	6.95773
ENSG00000099984	GSTT2	glutathione S-transferase theta 2 (gene/pseudogene)	2953	2.5.1.18	PF00043	polymorphic_pseudogene	chr22		0	0.868563	-3.10562	1.80264	0.0861441	0.23555	-4.32001
ENSG00000266094	RASSF5	Ras association domain family member 5	83593		PF16517	protein_coding	chr1		0	0.868492	3.29671	10.6034	8.80179e-10	1.90497e-07	12.6171
ENSG00000206567						lncRNA	chr3		0	0.868458	-0.458804	1.32707	0.199055	0.405509	-4.67569
ENSG00000262454	MIR193BHG	MIR193b-365a host gene	100129781			lncRNA	chr16		0	0.868354	0.190711	2.35512	0.028557	0.111445	-3.44594
ENSG00000176679	TGIF2LY	TGFB induced factor homeobox 2 like Y-linked	90655		PF05920	protein_coding	chrY	Homeobox	1	0.867964	-2.11106	1.86346	0.0767641	0.2177	-4.1323
ENSG00000283149						protein_coding	chr3		0	0.867791	0.496692	1.65203	0.11374	0.284441	-4.91525
ENSG00000092621	PHGDH	phosphoglycerate dehydrogenase	26227	1.1.1.95	PF02826	protein_coding	chr1		0	0.86775	-1.34588	2.23253	0.0368607	0.132571	-3.6598
ENSG00000157483	MYO1E	myosin IE	4643		PF00018	protein_coding	chr15		0	0.864888	6.74564	14.0021	5.69921e-12	3.04516e-09	17.5918
ENSG00000228878						lncRNA	chr7		0	0.864289	-0.423702	2.16356	0.0424518	0.145986	-3.68836
ENSG00000167100	SAMD14	sterile alpha motif domain containing 14	201191		PF07647	protein_coding	chr17		0	0.863521	-2.68854	0.914759	0.370937	0.595247	-4.86905
ENSG00000155918	RAET1L	retinoic acid early transcript 1L	154064		PF00129	protein_coding	chr6		0	0.86273	-2.49975	3.13022	0.00515436	0.0334329	-2.08795
ENSG00000204616	TRIM31	tripartite motif containing 31	11074		PF00643	protein_coding	chr6		0	0.862725	-0.89746	2.35713	0.0284364	0.111311	-3.46692
ENSG00000159625	DRC7	dynein regulatory complex subunit 7	84229			protein_coding	chr16		0	0.86254	-0.88729	0.934872	0.36072	0.585692	-4.8323
ENSG00000287706						lncRNA	chr3		0	0.862151	-3.56838	2.22004	0.0378204	0.134832	-3.59472
ENSG00000161638	ITGA5	integrin subunit alpha 5	3678		PF08441	protein_coding	chr12		0	0.86174	6.95913	14.5556	2.75632e-12	1.96365e-09	18.3076
ENSG00000145685	LHFPL2	LHFPL tetraspan subfamily member 2	10184		PF10242	protein_coding	chr5		0	0.861535	4.74788	11.1586	3.57954e-10	9.50291e-08	13.4841
ENSG00000151322	NPAS3	neuronal PAS domain protein 3	64067		PF08447	protein_coding	chr14	bHLH	1	0.861255	-0.943924	2.12548	0.0458587	0.153985	-3.79907
ENSG00000268790						protein_coding	chr19		0	0.861005	-0.470751	1.7005	0.104136	0.267708	-4.72813
ENSG00000125384	PTGER2	prostaglandin E receptor 2	5732		PF00001	protein_coding	chr14		0	0.860762	-3.48155	2.45106	0.0233043	0.0965957	-3.24167
ENSG00000261456	TUBB8	tubulin beta 8 class VIII	347688		PF03953	protein_coding	chr10		0	0.860222	-2.87244	1.21915	0.23661	0.452345	-4.62276
ENSG00000108785						unprocessed_pseudogene	chr17		0	0.860208	-2.53119	1.04619	0.307634	0.532489	-4.74123
ENSG00000260693						lncRNA	chr15		0	0.860208	-2.9958	1.3036	0.206799	0.415444	-4.55956
ENSG00000116254	CHD5	chromodomain helicase DNA binding protein 5	26038		PF00271	protein_coding	chr1		0	0.860208	-2.21698	1.25272	0.22439	0.43737	-4.59804
ENSG00000170161	LOC554249	uncharacterized LOC554249	554249			lncRNA	chr9		0	0.85933	-1.10048	2.08188	0.0500622	0.163072	-3.83721
ENSG00000204956	PCDHGA1	protocadherin gamma subfamily A, 1	56114		PF15974	protein_coding	chr5		0	0.859242	-1.69725	0.991904	0.332791	0.55977	-4.93017
ENSG00000267191	ZNF45-AS1	ZNF45 antisense RNA 1	118827818			lncRNA	chr19		0	0.858641	-2.98529	1.55749	0.134635	0.317909	-4.48452
ENSG00000196993	NPIPB9	nuclear pore complex interacting protein family member B9	100507607			protein_coding	chr16		0	0.858398	-1.89748	1.05028	0.305794	0.530378	-4.74675
ENSG00000160360	GPSM1	G protein signaling modulator 1	26086			protein_coding	chr9		0	0.858305	2.38601	1.89794	0.0718532	0.208264	-4.08385
ENSG00000112367	FIG4	FIG4 phosphoinositide 5-phosphatase	9896		PF02383	protein_coding	chr6		0	0.856667	3.06736	7.36433	3.47632e-07	2.44601e-05	6.75931
ENSG00000070190	DAPP1	dual adaptor of phosphotyrosine and 3-phosphoinositides 1	27071		PF00169	protein_coding	chr4		0	0.856046	-1.17046	5.35705	2.79064e-05	0.000725141	2.50167
ENSG00000258512	LINC00239	long intergenic non-protein coding RNA 239	145200			lncRNA	chr14		0	0.855116	-1.58556	1.17269	0.254346	0.474449	-4.72619
ENSG00000104419	NDRG1	N-myc downstream regulated 1	10397		PF03096	protein_coding	chr8		0	0.854019	4.71094	5.96325	7.04748e-06	0.000263671	3.78308
ENSG00000243926						lncRNA	chr3		0	0.853526	-1.3999	1.57969	0.129461	0.309812	-4.39551
ENSG00000187672	ERC2	ELKS/RAB6-interacting/CAST family member 2	26059		PF10174	protein_coding	chr3		0	0.853216	-2.51683	1.06589	0.298847	0.522731	-4.73137
ENSG00000274827						lncRNA	chr14		0	0.852818	-1.62472	0.730815	0.47315	0.684253	-5.09773
ENSG00000243144						lncRNA	chr7		0	0.85266	-2.29187	2.18084	0.0409832	0.142425	-3.78506
ENSG00000271155						lncRNA	chr9		0	0.852628	-1.49745	1.76474	0.0924803	0.247067	-4.20521
ENSG00000185634	SHC4	SHC adaptor protein 4	399694		PF00017	protein_coding	chr15		0	0.85249	-0.781111	2.0174	0.0569158	0.177949	-3.99219
ENSG00000121380	BCL2L14	BCL2 like 14	79370			protein_coding	chr12		0	0.852341	-3.20207	2.31997	0.0307415	0.116934	-3.46944
ENSG00000261888						lncRNA	chr17		0	0.84963	-0.814286	1.14968	0.263491	0.48568	-4.78163
ENSG00000135604	STX11	syntaxin 11	8676		PF00804	protein_coding	chr6		0	0.849483	0.943934	3.84356	0.000975397	0.0102883	-0.654228
ENSG00000072201	LNX1	ligand of numb-protein X 1	84708		PF00595	protein_coding	chr4		0	0.849274	-2.5498	1.77206	0.091226	0.244787	-4.31063
ENSG00000169894	MUC3A	mucin 3A, cell surface associated	4584			protein_coding	chr7		0	0.849027	2.43473	2.02565	0.0559945	0.175959	-4.03657
ENSG00000171992	SYNPO	synaptopodin	11346			protein_coding	chr5		0	0.848107	7.00008	8.67591	2.63179e-08	3.35808e-06	9.10359
ENSG00000237296	SMG1P1	SMG1 pseudogene 1	641298			transcribed_unprocessed_pseudogene	chr16		0	0.847814	1.19262	2.58358	0.0175174	0.0794883	-3.3987
ENSG00000136514	RTP4	receptor transporter protein 4	64108		PF13695	protein_coding	chr3		0	0.847041	-1.75727	3.32164	0.00331471	0.0243031	-1.70711
ENSG00000186026	ZNF284	zinc finger protein 284	342909		PF00096	protein_coding	chr19	zf-C2H2	1	0.845749	-0.144627	2.41693	0.0250604	0.101802	-3.37305
ENSG00000115718	PROC	protein C, inactivator of coagulation factors Va and VIIIa	5624	3.4.21.69	PF00089	protein_coding	chr2		0	0.845426	-0.142564	3.96401	0.000733793	0.00838102	-0.419503
ENSG00000227619						lncRNA	chr9		0	0.844992	-2.49623	2.0989	0.0483818	0.159583	-3.88706
ENSG00000108771	DHX58	DExH-box helicase 58	79132	3.6.3.14	PF00271	protein_coding	chr17		0	0.844326	3.34498	7.74232	1.61391e-07	1.42977e-05	7.53518
ENSG00000165507	DEPP1	DEPP1 autophagy regulator	11067		PF15343	protein_coding	chr10		0	0.842546	0.733439	3.48833	0.00224837	0.0184909	-1.36398
ENSG00000189325	BNIP5	BCL2 interacting protein 5	389384		PF15661	protein_coding	chr6		0	0.84251	-3.44114	2.01718	0.0569399	0.177949	-3.92027
ENSG00000044459	CNTLN	centlein	54875			protein_coding	chr9		0	0.841729	-0.207182	1.18234	0.250584	0.46943	-4.68192
ENSG00000163216	SPRR2D	small proline rich protein 2D	6703		PF14820	protein_coding	chr1		0	0.841316	-2.65741	2.93762	0.00798923	0.0461702	-2.47338
ENSG00000286785	LINC01622	long intergenic non-protein coding RNA 1622	285768			lncRNA	chr6		0	0.84034	-1.50936	1.18853	0.24819	0.466324	-4.64506
ENSG00000113721	PDGFRB	platelet derived growth factor receptor beta	5159	2.7.10.1	PF07714	protein_coding	chr5		0	0.839604	0.376565	1.52643	0.142161	0.328318	-4.44269
ENSG00000166920	C15orf48	chromosome 15 open reading frame 48	84419		PF06522	protein_coding	chr15		0	0.838385	2.43205	7.34476	3.61912e-07	2.51544e-05	6.64382
ENSG00000226620	LINC00343	long intergenic non-protein coding RNA 343	144920			lncRNA	chr13		0	0.83784	-1.46904	1.67971	0.108168	0.275026	-4.31831
ENSG00000174502	SLC26A9	solute carrier family 26 member 9	115019		PF01740	protein_coding	chr1		0	0.837355	-0.0461946	3.19846	0.00440646	0.0298265	-1.93312
ENSG00000283526	PRRT1B	proline rich transmembrane protein 1B	642515			protein_coding	chr9		0	0.836422	-1.81286	2.24772	0.0357234	0.12963	-3.71324
ENSG00000286021	LINC02822	long intergenic non-protein coding RNA 2822	102724834			lncRNA	chr12		0	0.836185	-0.725008	2.15889	0.0428568	0.146788	-3.74415
ENSG00000137266	SLC22A23	solute carrier family 22 member 23	63027		PF00083	protein_coding	chr6		0	0.835835	4.51626	10.4996	1.04528e-09	2.17954e-07	12.4488
ENSG00000149798	CDC42EP2	CDC42 effector protein 2	10435		PF14957	protein_coding	chr11		0	0.834969	2.29984	4.16193	0.000459375	0.00589669	-0.596188
ENSG00000178462	TUBAL3	tubulin alpha like 3	79861		PF00091	protein_coding	chr10		0	0.834543	-2.74054	3.03108	0.00646406	0.0395005	-2.23591
ENSG00000100271	TTLL1	tubulin tyrosine ligase like 1	25809		PF03133	protein_coding	chr22		0	0.83435	1.24856	1.93256	0.0672042	0.199178	-4.07956
ENSG00000215644	GCGR	glucagon receptor	2642		PF02793	protein_coding	chr17		0	0.833921	-1.65573	2.00766	0.058021	0.180142	-3.90697
ENSG00000237517						transcribed_unprocessed_pseudogene	chr22		0	0.832512	1.33552	2.16744	0.0421174	0.145186	-3.75658
ENSG00000128165	ADM2	adrenomedullin 2	79924		PF00214	protein_coding	chr22		0	0.832346	-0.838279	4.73076	0.000119913	0.00218347	1.01772
ENSG00000164171	ITGA2	integrin subunit alpha 2	3673		PF00092	protein_coding	chr5		0	0.831765	5.62614	7.46889	2.8061e-07	2.15365e-05	6.59534
ENSG00000257038	ARHGEF17-AS1	ARHGEF17 antisense RNA 1	100287837			lncRNA	chr11		0	0.830431	0.618113	2.57136	0.0179887	0.0809183	-3.1233
ENSG00000255176						lncRNA	chr11		0	0.830371	-1.58079	1.74316	0.096263	0.253649	-4.21545
ENSG00000162989	KCNJ3	potassium inwardly rectifying channel subfamily J member 3	3760		PF17655	protein_coding	chr2		0	0.830338	-1.88562	1.24778	0.226155	0.439558	-4.70782
ENSG00000247095	MIR210HG	MIR210 host gene	100506211			lncRNA	chr11		0	0.828897	0.245981	2.82011	0.0104012	0.0555119	-2.72812
ENSG00000100218	RSPH14	radial spoke head 14 homolog	27156		PF00514	protein_coding	chr22		0	0.828619	-1.4771	1.23771	0.22979	0.444164	-4.6464
ENSG00000251615						lncRNA	chr4		0	0.827974	-1.26433	0.972216	0.342258	0.569285	-4.83776
ENSG00000266278	LINC01910	long intergenic non-protein coding RNA 1910	101060542			lncRNA	chr18		0	0.827288	-1.96395	1.98067	0.0611834	0.186915	-3.99289
ENSG00000172780	RAB43	RAB43, member RAS oncogene family	339122		PF00071	protein_coding	chr3		0	0.827233	5.13525	7.68533	1.80964e-07	1.53937e-05	7.14458
ENSG00000237575	PYY2	peptide YY 2 (pseudogene)	23615			transcribed_unprocessed_pseudogene	chr17		0	0.826902	-0.630188	2.1395	0.0445765	0.150835	-3.77614
ENSG00000118898	PPL	periplakin	5493		PF17902	protein_coding	chr16		0	0.826333	1.46225	11.0788	4.06571e-10	1.02229e-07	13.3374
ENSG00000152137	HSPB8	heat shock protein family B (small) member 8	26353		PF00011	protein_coding	chr12		0	0.824793	2.34319	3.92836	0.000798323	0.00890975	-0.470539
ENSG00000147168	IL2RG	interleukin 2 receptor subunit gamma	3561		PF09240	protein_coding	chrX		0	0.824773	-1.42847	4.34212	0.000299905	0.00422386	0.398766
ENSG00000115041	KCNIP3	potassium voltage-gated channel interacting protein 3	30818		PF13833	protein_coding	chr2		0	0.823953	1.18552	2.15452	0.0432395	0.147626	-3.73703
ENSG00000106366	SERPINE1	serpin family E member 1	5054		PF00079	protein_coding	chr7		0	0.822926	6.56728	5.36245	2.75613e-05	0.000719568	2.15872
ENSG00000150394	CDH8	cadherin 8	1006		PF01049	protein_coding	chr16		0	0.822353	-0.699521	1.79163	0.0879444	0.239096	-4.18654
ENSG00000213626	LBH	LBH regulator of WNT signaling pathway	81606		PF15317	protein_coding	chr2		0	0.821672	4.49152	6.00833	6.37234e-06	0.000246312	3.95011
ENSG00000159674	SPON2	spondin 2	10417		PF06468	protein_coding	chr4		0	0.819141	0.928858	5.58094	1.67099e-05	0.000496017	3.02488
ENSG00000237976						lncRNA	chr1		0	0.81847	-2.04304	2.02268	0.0563239	0.176702	-3.95289
ENSG00000153993	SEMA3D	semaphorin 3D	223117		PF01403	protein_coding	chr7		0	0.816783	-2.98602	1.9301	0.0675247	0.199781	-4.0801
ENSG00000285304						protein_coding	chr22		0	0.816482	-1.97541	1.81872	0.0835726	0.230509	-4.53183
ENSG00000258186						transcribed_processed_pseudogene	chr16		0	0.815931	-2.87163	0.599186	0.555604	0.750998	-5.03964
ENSG00000143669	LYST	lysosomal trafficking regulator	1130		PF00400	protein_coding	chr1		0	0.814463	3.3478	6.49868	2.1656e-06	0.000106401	4.9839
ENSG00000227811	INKA2-AS1	INKA2 antisense RNA 1	100506343			lncRNA	chr1		0	0.81413	-2.0408	1.31507	0.202987	0.41034	-4.55072
ENSG00000182568	SATB1	SATB homeobox 1	6304		PF16534	protein_coding	chr3	CUT	1	0.813966	-0.913876	5.53301	1.86411e-05	0.00053748	2.82443
ENSG00000204967	PCDHA4	protocadherin alpha 4	56144		PF08266	protein_coding	chr5		0	0.813779	1.53663	2.29329	0.0325016	0.1216	-3.56857
ENSG00000136425	CIB2	calcium and integrin binding family member 2	10518		PF13499	protein_coding	chr15		0	0.81317	-3.14525	1.85875	0.0774581	0.218948	-4.15709
ENSG00000144063	MALL	mal, T cell differentiation protein like	7851		PF01284	protein_coding	chr2		0	0.812243	1.69756	6.91768	8.82354e-07	5.20224e-05	5.44853
ENSG00000056558	TRAF1	TNF receptor associated factor 1	7185		PF16673	protein_coding	chr9		0	0.811833	2.7802	3.91677	0.000820489	0.00910365	-0.995603
ENSG00000270820						lncRNA	chr2		0	0.811828	-0.65366	2.21889	0.0379096	0.135009	-3.62872
ENSG00000124762	CDKN1A	cyclin dependent kinase inhibitor 1A	1026		PF02234	protein_coding	chr6		0	0.810356	8.19106	8.16399	7.01357e-08	7.51808e-06	7.95219
ENSG00000185900	POMK	protein O-mannose kinase	84197		PF07714	protein_coding	chr8		0	0.810019	-1.53019	1.95859	0.0638846	0.192307	-3.99667
ENSG00000228956						lncRNA	chr3		0	0.809617	-2.13035	1.10247	0.283012	0.506961	-4.7758
ENSG00000108242	CYP2C18	cytochrome P450 family 2 subfamily C member 18	1562	1.14.14.1	PF00067	protein_coding	chr10		0	0.805547	-3.15815	2.41469	0.0251799	0.102093	-3.31271
ENSG00000128512	DOCK4	dedicator of cytokinesis 4	9732		PF07653	protein_coding	chr7		0	0.805166	4.6009	4.53995	0.000187936	0.00306032	0.45689
ENSG00000128000	ZNF780B	zinc finger protein 780B	163131		PF00096	protein_coding	chr19	zf-C2H2	1	0.804745	0.671456	2.20809	0.0387601	0.137039	-3.76181
ENSG00000273415						lncRNA	chr11		0	0.804553	-2.21091	4.38174	0.000273083	0.0039706	0.500364
ENSG00000069764	PLA2G10	phospholipase A2 group X	8399	3.1.1.4	PF00068	protein_coding	chr16		0	0.80432	-0.774939	2.79545	0.0109892	0.0574873	-3.03454
ENSG00000274600	RIMBP3B	RIMS binding protein 3B	440804		PF14604	protein_coding	chr22		0	0.803657	-2.51002	0.464294	0.647322	0.816881	-5.01814
ENSG00000142619	PADI3	peptidyl arginine deiminase 3	51702		PF03068	protein_coding	chr1		0	0.803607	4.21856	3.36785	0.00297746	0.022516	-1.59605
ENSG00000178764	ZHX2	zinc fingers and homeoboxes 2	22882		PF00046	protein_coding	chr8	Homeobox	1	0.803374	2.95012	14.3955	3.39272e-12	2.2082e-09	18.1301
ENSG00000064989	CALCRL	calcitonin receptor like receptor	10203		PF02793	protein_coding	chr2		0	0.802884	-1.09738	2.04877	0.0534828	0.170479	-3.86104
ENSG00000183742	MACC1	MET transcriptional regulator MACC1	346389		PF00791	protein_coding	chr7		0	0.801279	1.2085	8.0419	8.9059e-08	9.06387e-06	7.93201
ENSG00000277125						unprocessed_pseudogene	chr7		0	0.801088	-2.40589	0.749227	0.462219	0.675644	-5.21021
ENSG00000108840	HDAC5	histone deacetylase 5	10014		PF00850	protein_coding	chr17		0	0.80008	4.8582	5.77032	1.08732e-05	0.000366685	3.23716
ENSG00000077150	NFKB2	nuclear factor kappa B subunit 2	4791		PF00531	protein_coding	chr10	RHD	1	0.799981	5.54951	5.54959	1.79488e-05	0.0005237	2.47635
ENSG00000124006	OBSL1	obscurin like cytoskeletal adaptor 1	23363		PF07679	protein_coding	chr2		0	0.798184	1.25461	0.95456	0.350905	0.578124	-4.83273
ENSG00000122870	BICC1	BicC family RNA binding protein 1	80114		PF00536	protein_coding	chr10		0	0.797216	3.30459	1.59373	0.126275	0.304434	-4.42103
ENSG00000238045						lncRNA	chr16		0	0.796949	1.10159	3.37314	0.00294106	0.0223067	-1.69318
ENSG00000049192	ADAMTS6	ADAM metallopeptidase with thrombospondin type 1 motif 6	11174		PF08686	protein_coding	chr5		0	0.79675	2.15219	3.25495	0.00386808	0.0271051	-2.39664
ENSG00000143375	CGN	cingulin	57530		PF01576	protein_coding	chr1		0	0.796418	5.50981	12.0823	8.59736e-11	2.77354e-08	14.877
ENSG00000197582						processed_pseudogene	chrX		0	0.796357	-2.26273	1.21795	0.237055	0.452865	-4.85464
ENSG00000134955	SLC37A2	solute carrier family 37 member 2	219855		PF07690	protein_coding	chr11		0	0.79369	2.38099	10.5284	9.96497e-10	2.12976e-07	12.385
ENSG00000287721						lncRNA	chr17		0	0.793186	-0.76046	2.66909	0.0145326	0.0697975	-2.91316
ENSG00000118804	STBD1	starch binding domain 1	8987		PF00686	protein_coding	chr4		0	0.792489	1.89421	2.86454	0.00941709	0.0516053	-2.92381
ENSG00000125735	TNFSF14	TNF superfamily member 14	8740		PF00229	protein_coding	chr19		0	0.792148	-1.01864	2.60711	0.0166431	0.0768676	-3.05438
ENSG00000253666						lncRNA	chr8		0	0.79179	-2.7198	1.04714	0.307205	0.531908	-4.74062
ENSG00000273253						lncRNA	chr22		0	0.791785	-1.33056	1.33943	0.195072	0.400135	-4.70297
ENSG00000086544	ITPKC	inositol-trisphosphate 3-kinase C	80271		PF03770	protein_coding	chr19		0	0.789884	3.66086	7.69372	1.77936e-07	1.52117e-05	7.3705
ENSG00000273301						lncRNA	chr2		0	0.789872	-0.0890532	3.08214	0.00575375	0.036293	-2.16144
ENSG00000181585	TMIE	transmembrane inner ear	259236		PF16038	protein_coding	chr3		0	0.789866	-1.0559	1.89275	0.0725747	0.209677	-4.05713
ENSG00000254473	UBQLN1-AS1	UBQLN1 antisense RNA 1	105376114			lncRNA	chr9		0	0.789484	-0.353305	1.92866	0.0677136	0.200133	-4.06702
ENSG00000233175	LOC107985040	uncharacterized LOC107985040	107985040			lncRNA	chr17		0	0.788938	1.81742	2.28425	0.033119	0.123209	-3.62984
ENSG00000261126	RBFADN	RBFA downstream neighbor	100506070			lncRNA	chr18		0	0.787895	-1.87494	1.31587	0.202722	0.410048	-4.64185
ENSG00000130720	FIBCD1	fibrinogen C domain containing 1	84929		PF00147	protein_coding	chr9		0	0.787577	2.4196	2.12345	0.0460474	0.154316	-3.81051
ENSG00000081041	CXCL2	C-X-C motif chemokine ligand 2	2920		PF00048	protein_coding	chr4		0	0.787346	-0.188767	2.10403	0.047885	0.158486	-4.11707
ENSG00000279253						TEC	chr20		0	0.78686	-1.67675	1.95625	0.0641772	0.19278	-4.04449
ENSG00000241935	HOGA1	4-hydroxy-2-oxoglutarate aldolase 1	112817		PF00701	protein_coding	chr10		0	0.786363	0.931387	1.10898	0.28026	0.503931	-4.77291
ENSG00000125965	GDF5	growth differentiation factor 5	8200		PF00019	protein_coding	chr20		0	0.786033	-2.57801	0.887831	0.384914	0.609102	-4.83593
ENSG00000121075	TBX4	T-box transcription factor 4	9496		PF00907	protein_coding	chr17	T-box	1	0.786033	-1.64477	1.22142	0.235767	0.451416	-4.6211
ENSG00000125618	PAX8	paired box 8	7849		PF00292	protein_coding	chr2	PAX	1	0.78271	4.82084	10.1632	1.83991e-09	3.39419e-07	11.8087
ENSG00000261512						lncRNA	chr16		0	0.782003	4.62401	8.01279	9.43055e-08	9.48491e-06	7.86576
ENSG00000146232	NFKBIE	NFKB inhibitor epsilon	4794		PF12796	protein_coding	chr6		0	0.78187	3.82824	6.38999	2.74378e-06	0.000128529	4.50823
ENSG00000124116	WFDC3	WAP four-disulfide core domain 3	140686		PF00095	protein_coding	chr20		0	0.781343	-1.45378	1.95292	0.0645951	0.193389	-4.13064
ENSG00000183054	RGPD6	RANBP2 like and GRIP domain containing 6	729540		PF16704	protein_coding	chr2		0	0.780935	3.23781	2.36226	0.0281309	0.110672	-4.3875
ENSG00000181143	MUC16	mucin 16, cell surface associated	94025		PF01390	protein_coding	chr19		0	0.780389	0.601268	3.39005	0.00282765	0.0216998	-2.68545
ENSG00000272767	JMJD1C-AS1	JMJD1C antisense RNA 1	84989			lncRNA	chr10		0	0.77975	-0.510681	1.65737	0.112647	0.282536	-4.34719
ENSG00000267547						lncRNA	chr17		0	0.77873	-0.94666	2.02322	0.0562648	0.176614	-4.07164
ENSG00000103316	CRYM	crystallin mu	1428		PF02423	protein_coding	chr16		0	0.778503	-1.44219	1.25024	0.225274	0.438394	-4.59988
ENSG00000196866	H2AC7	H2A clustered histone 7	3013		PF00125	protein_coding	chr6		0	0.778283	-1.93475	1.13266	0.27041	0.49375	-4.81599
ENSG00000261140						lncRNA	chr16		0	0.778098	-1.34245	1.54536	0.137533	0.3216	-4.57536
ENSG00000003249	DBNDD1	dysbindin domain containing 1	79007		PF04440	protein_coding	chr16		0	0.777993	5.71301	9.06194	1.28519e-08	1.84656e-06	9.87426
ENSG00000285679						lncRNA	chrX		0	0.77768	-2.31167	1.39846	0.176897	0.376332	-4.65509
ENSG00000119943	PYROXD2	pyridine nucleotide-disulphide oxidoreductase domain 2	84795		PF01593	protein_coding	chr10		0	0.777434	3.01111	5.44222	2.29467e-05	0.00062178	2.72445
ENSG00000165029	ABCA1	ATP binding cassette subfamily A member 1	19		PF00005	protein_coding	chr9		0	0.777424	2.96948	5.81218	9.89336e-06	0.000341042	3.5903
ENSG00000114270	COL7A1	collagen type VII alpha 1 chain	1294		PF01391	protein_coding	chr3		0	0.777315	5.21676	7.18487	5.03802e-07	3.31308e-05	6.01164
ENSG00000187621						lncRNA	chr14		0	0.776986	-1.91368	1.5086	0.146635	0.334646	-4.6106
ENSG00000243896	OR2A7	olfactory receptor family 2 subfamily A member 7	401427		PF13853	protein_coding	chr7		0	0.776346	0.626698	3.611	0.00168673	0.0151628	-1.13437
ENSG00000088002	SULT2B1	sulfotransferase family 2B member 1	6820	2.8.2.2	PF00685	protein_coding	chr19		0	0.776346	0.291418	6.09185	5.2912e-06	0.000214382	4.02857
ENSG00000174080	CTSF	cathepsin F	8722	3.4.22.41	PF08246	protein_coding	chr11		0	0.775072	2.3468	1.89458	0.0723204	0.209157	-4.09682
ENSG00000182795	C1orf116	chromosome 1 open reading frame 116	79098			protein_coding	chr1		0	0.774863	6.01403	13.8524	6.96439e-12	3.38725e-09	17.3513
ENSG00000142530	FAM71E1	family with sequence similarity 71 member E1	112703		PF12480	protein_coding	chr19		0	0.774277	-0.0620946	2.61146	0.0164859	0.0764722	-3.00678
ENSG00000109819	PPARGC1A	PPARG coactivator 1 alpha	10891		PF00076	protein_coding	chr4		0	0.774189	1.0507	1.21665	0.23754	0.453339	-4.82679
ENSG00000287619						lncRNA	chrX		0	0.773887	-2.38044	1.06803	0.297905	0.521919	-4.79318
ENSG00000154133	ROBO4	roundabout guidance receptor 4	54538		PF07679	protein_coding	chr11		0	0.773097	-0.732333	2.4845	0.0216953	0.0920234	-3.24262
ENSG00000258586	LINC02274	long intergenic non-protein coding RNA 2274	100506498			lncRNA	chr14		0	0.772321	0.0214123	1.21585	0.237837	0.453677	-4.72098
ENSG00000102290	PCDH11X	protocadherin 11 X-linked	27328		PF08374	protein_coding	chrX		0	0.771558	-0.161599	2.20397	0.0390888	0.137888	-3.84876
ENSG00000170502	NUDT9	nudix hydrolase 9	53343	3.6.1.13	PF00293	protein_coding	chr4		0	0.771299	3.31071	7.51884	2.53453e-07	2.03333e-05	6.97941
ENSG00000172346	CSDC2	cold shock domain containing C2	27254		PF00313	protein_coding	chr22	CSD	1	0.771118	-2.55331	0.896453	0.380402	0.605218	-4.84698
ENSG00000179698	WDR97	WD repeat domain 97	340390		PF00400	protein_coding	chr8		0	0.769659	0.171805	2.18759	0.0404216	0.141112	-3.69176
ENSG00000175147	TMEM51-AS1	TMEM51 antisense RNA 1	200197			lncRNA	chr1		0	0.769219	1.67997	4.39344	0.000265633	0.00390524	0.483309
ENSG00000135426	TESPA1	thymocyte expressed, positive selection associated 1	9840		PF14722	protein_coding	chr12		0	0.767729	-2.39184	1.53892	0.139093	0.324051	-4.55009
ENSG00000256043	CTSO	cathepsin O	1519	3.4.22.42	PF00112	protein_coding	chr4		0	0.767339	2.68481	3.66267	0.00149391	0.0139655	-1.03042
ENSG00000239407						lncRNA	chrX		0	0.767028	-1.35339	1.45005	0.162148	0.355746	-4.61706
ENSG00000185710	SMG1P4	SMG1 pseudogene 4	100507526			transcribed_unprocessed_pseudogene	chr16		0	0.766845	-2.24607	0.810257	0.427084	0.646106	-4.88848
ENSG00000271533						lncRNA	chrX		0	0.766829	-1.58735	1.61371	0.121854	0.297425	-4.56495
ENSG00000146592	CREB5	cAMP responsive element binding protein 5	9586		PF00170	protein_coding	chr7	TF_bZIP	1	0.766177	3.87615	2.77234	0.011569	0.0594124	-3.11976
ENSG00000166407	LMO1	LIM domain only 1	4004		PF00412	protein_coding	chr11		0	0.765261	0.042576	1.43517	0.166297	0.361794	-4.58654
ENSG00000251396						lncRNA	chr8		0	0.764437	-1.58064	1.17392	0.253864	0.473861	-4.7531
ENSG00000177839	PCDHB9	protocadherin beta 9	56127		PF08266	protein_coding	chr5		0	0.764171	-2.15435	0.917844	0.369357	0.593693	-4.8836
ENSG00000154556	SORBS2	sorbin and SH3 domain containing 2	8470		PF02208	protein_coding	chr4		0	0.764068	3.85579	12.4136	5.25913e-11	1.79841e-08	15.3941
ENSG00000138079	SLC3A1	solute carrier family 3 member 1	6519		PF00128	protein_coding	chr2		0	0.762856	-1.19598	1.16453	0.257563	0.478519	-4.71721
ENSG00000028277	POU2F2	POU class 2 homeobox 2	5452		PF00157	protein_coding	chr19	Pou	1	0.762833	0.429582	2.11361	0.0469709	0.156417	-3.85311
ENSG00000230658						lncRNA	chr7		0	0.76257	-1.11063	1.29621	0.209285	0.419012	-4.66695
ENSG00000095383	TBC1D2	TBC1 domain family member 2	55357		PF00566	protein_coding	chr9		0	0.761912	4.33975	7.46828	2.80961e-07	2.15365e-05	6.73852
ENSG00000041982	TNC	tenascin C	3371		PF07974	protein_coding	chr9		0	0.761307	3.1453	10.3734	1.29036e-09	2.5956e-07	12.2282
ENSG00000215158						transcribed_unprocessed_pseudogene	chr5		0	0.761305	0.648883	2.99767	0.00697393	0.0416924	-2.45471
ENSG00000257137						lncRNA	chr12		0	0.760416	-2.00635	1.01075	0.3239	0.549136	-4.78839
ENSG00000260552	COSMOC	cell fate and sterol metabolism associated divergent transcript of MOCOS	101927809			lncRNA	chr18		0	0.760211	0.367445	2.89906	0.00871453	0.0488048	-2.52913
ENSG00000260428	SCX	scleraxis bHLH transcription factor	642658		PF00010	protein_coding	chr8	bHLH	1	0.760207	1.28129	2.77192	0.0115795	0.0594124	-2.9146
ENSG00000126217	MCF2L	MCF.2 cell line derived transforming sequence like	23263		PF07653	protein_coding	chr13		0	0.760098	0.524157	1.50641	0.147194	0.335472	-4.53553
ENSG00000149054	ZNF215	zinc finger protein 215	7762		PF00096	protein_coding	chr11	zf-C2H2	1	0.760046	-2.43757	1.0879	0.289244	0.513079	-4.71405
ENSG00000116285	ERRFI1	ERBB receptor feedback inhibitor 1	54206		PF09027	protein_coding	chr1		0	0.759891	5.81891	7.82336	1.37253e-07	1.28942e-05	7.37274
ENSG00000109846	CRYAB	crystallin alpha B	1410		PF00011	protein_coding	chr11		0	0.759765	0.797094	1.27379	0.216968	0.42793	-4.64745
ENSG00000269981						processed_pseudogene	chr1		0	0.759257	-1.06175	2.7704	0.0116187	0.0595494	-2.77401
ENSG00000274180	NATD1	N-acetyltransferase domain containing 1	256302		PF14542	protein_coding	chr17		0	0.758128	3.20409	2.74243	0.0123622	0.0622682	-2.88914
ENSG00000187492	CDHR4	cadherin related family member 4	389118		PF00028	protein_coding	chr3		0	0.757973	-1.48102	0.882734	0.387598	0.611587	-4.84171
ENSG00000260850						lncRNA	chr16		0	0.757578	-2.49762	1.07085	0.296665	0.520777	-4.72527
ENSG00000261487						lncRNA	chr16		0	0.757408	-0.918458	0.932762	0.361783	0.586466	-4.98023
ENSG00000132031	MATN3	matrilin 3	4148		PF10393	protein_coding	chr2		0	0.757368	-0.949785	2.9577	0.00763486	0.0446752	-2.43331
ENSG00000117226	GBP3	guanylate binding protein 3	2635		PF02263	protein_coding	chr1		0	0.756641	4.48357	9.34546	7.68298e-09	1.17289e-06	10.363
ENSG00000169242	EFNA1	ephrin A1	1942		PF00812	protein_coding	chr1		0	0.75627	3.76545	6.16269	4.52231e-06	0.000188533	4.14683
ENSG00000266733	TBC1D29P	TBC1 domain family member 29, pseudogene	26083			transcribed_unprocessed_pseudogene	chr17		0	0.755744	-1.10984	1.91551	0.0694595	0.203342	-4.14007
ENSG00000254656	RTL1	retrotransposon Gag like 1	388015		PF17919	protein_coding	chr14		0	0.75558	-2.46387	2.88163	0.00906266	0.0500819	-2.54792
ENSG00000198797	BRINP2	BMP/retinoic acid inducible neural specific 2	57795		PF19052	protein_coding	chr1		0	0.755464	-1.27359	2.18579	0.0405701	0.141392	-3.71641
ENSG00000168004	PLAAT5	phospholipase A and acyltransferase 5	117245		PF04970	protein_coding	chr11		0	0.755329	-1.29497	0.904077	0.37644	0.600913	-4.90544
ENSG00000258529						protein_coding	chr11		0	0.75528	-3.52394	0.531277	0.600928	0.782474	-5.07725
ENSG00000253106						lncRNA	chr8		0	0.75485	-1.64024	1.70667	0.102964	0.265371	-4.38568
ENSG00000065717	TLE2	TLE family member 2, transcriptional corepressor	7089		PF03920	protein_coding	chr19		0	0.754108	-1.07253	1.59325	0.126383	0.304557	-4.43271
ENSG00000101335	MYL9	myosin light chain 9	10398		PF13405	protein_coding	chr20		0	0.753971	4.45116	5.47721	2.11786e-05	0.000584995	2.80273
ENSG00000135338	LCA5	lebercilin LCA5	167691		PF15619	protein_coding	chr6		0	0.753192	0.802581	2.74125	0.0123947	0.0623582	-2.86425
ENSG00000137101	CD72	CD72 molecule	971		PF00059	protein_coding	chr9		0	0.752938	-2.16738	0.864826	0.397127	0.620608	-4.87385
ENSG00000138669	PRKG2	protein kinase cGMP-dependent 2	5593	2.7.11.12	PF00069	protein_coding	chr4		0	0.7515	-2.97656	2.43622	0.0240532	0.0987421	-3.30268
ENSG00000284969						protein_coding	chr11		0	0.750786	-3.11133	0.445471	0.660641	0.82477	-5.12627
ENSG00000274750	H3C6	H3 clustered histone 6	8353		PF00125	protein_coding	chr6		0	0.750562	0.949378	2.83364	0.0100915	0.054379	-2.63774
ENSG00000159409	CELF3	CUGBP Elav-like family member 3	11189		PF00076	protein_coding	chr1		0	0.750555	-2.45444	0.86367	0.397747	0.621023	-4.90484
ENSG00000165078	CPA6	carboxypeptidase A6	57094		PF00246	protein_coding	chr8		0	0.75031	-2.20372	1.68343	0.107436	0.273884	-4.40106
ENSG00000249715	FER1L5	fer-1 like family member 5	90342		PF16165	protein_coding	chr2		0	0.749445	-1.64932	1.23098	0.232247	0.446929	-4.72205
ENSG00000196968	FUT11	fucosyltransferase 11	170384		PF17039	protein_coding	chr10		0	0.749401	2.01735	4.31555	0.000319358	0.00442136	0.315596
ENSG00000173846	PLK3	polo like kinase 3	1263		PF00659	protein_coding	chr1		0	0.748426	3.58317	4.85976	8.85989e-05	0.00175942	1.0756
ENSG00000261915						protein_coding	chr17		0	0.747655	-3.48606	0.665274	0.51328	0.717291	-4.95588
ENSG00000139182	CLSTN3	calsyntenin 3	9746		PF00028	protein_coding	chr12		0	0.747382	6.43908	8.45526	3.99863e-08	4.78102e-06	8.66728
ENSG00000273102						lncRNA	chr21		0	0.74631	-2.94817	0.770382	0.449848	0.665239	-4.90867
ENSG00000280537						protein_coding	chr2		0	0.744707	0.973924	2.45576	0.0230713	0.0960254	-3.41388
ENSG00000125740	FOSB	FosB proto-oncogene, AP-1 transcription factor subunit	2354		PF00170	protein_coding	chr19	TF_bZIP	1	0.743742	1.47861	1.97714	0.0616085	0.187735	-4.03863
ENSG00000159753	CARMIL2	capping protein regulator and myosin 1 linker 2	146206		PF13516	protein_coding	chr16		0	0.743341	-0.1711	1.5512	0.136132	0.319724	-4.50606
ENSG00000189280	GJB5	gap junction protein beta 5	2709		PF00029	protein_coding	chr1		0	0.742065	-0.287455	12.4409	5.0527e-11	1.79841e-08	15.4499
ENSG00000286162						lncRNA	chr9		0	0.742058	-0.960347	1.73415	0.0978819	0.256567	-4.31772
ENSG00000103599	IQCH	IQ motif containing H	64799			protein_coding	chr15		0	0.740341	0.555346	2.55345	0.0187003	0.0829971	-3.16678
ENSG00000113263	ITK	IL2 inducible T cell kinase	3702	2.7.10.2	PF00017	protein_coding	chr5		0	0.740235	-2.52699	0.924879	0.365772	0.590276	-4.8279
ENSG00000166750	SLFN5	schlafen family member 5	162394		PF04326	protein_coding	chr17		0	0.740114	4.71444	10.7621	6.7832e-10	1.52604e-07	12.7975
ENSG00000250697						lncRNA	chr5		0	0.739356	-3.17497	1.16577	0.257072	0.47797	-4.91026
ENSG00000018625	ATP1A2	ATPase Na+/K+ transporting subunit alpha 2	477	3.6.3.9	PF00690	protein_coding	chr1		0	0.738756	-2.15563	1.12853	0.27211	0.495531	-4.68672
ENSG00000166741	NNMT	nicotinamide N-methyltransferase	4837	2.1.1.1	PF01234	protein_coding	chr11		0	0.738678	3.81321	6.05786	5.70657e-06	0.000227438	4.00825
ENSG00000074416	MGLL	monoglyceride lipase	11343	3.1.1.23	PF12146	protein_coding	chr3		0	0.738168	6.82284	13.8347	7.13188e-12	3.38725e-09	17.3523
ENSG00000204282						lncRNA	chr17		0	0.737831	0.972176	2.59821	0.0169689	0.0779061	-3.17302
ENSG00000172382	PRSS27	serine protease 27	83886		PF00089	protein_coding	chr16		0	0.737749	0.943524	1.97596	0.0617511	0.188004	-3.98911
ENSG00000116661	FBXO2	F-box protein 2	26232		PF04300	protein_coding	chr1		0	0.737577	-0.29675	2.3641	0.0280224	0.110271	-3.52183
ENSG00000284638						protein_coding	chr19		0	0.737174	-2.82525	2.73724	0.0125053	0.0627026	-2.82221
ENSG00000117139	KDM5B	lysine demethylase 5B	10765		PF08429	protein_coding	chr1		0	0.736367	5.39376	8.25481	5.87935e-08	6.58994e-06	8.39109
ENSG00000105519	CAPS	calcyphosine	828		PF13499	protein_coding	chr19		0	0.736178	1.38819	1.87806	0.0746503	0.213476	-4.24757
ENSG00000184304	PRKD1	protein kinase D1	5587		PF00069	protein_coding	chr14		0	0.736152	-1.38891	1.07548	0.294637	0.518639	-4.72224
ENSG00000204396	VWA7	von Willebrand factor A domain containing 7	80737			protein_coding	chr6		0	0.73549	3.27701	3.88383	0.000886904	0.00964364	-0.693514
ENSG00000137731	FXYD2	FXYD domain containing ion transport regulator 2	486		PF02038	protein_coding	chr11		0	0.734855	1.44913	0.811052	0.426638	0.645602	-4.87683
ENSG00000286540						lncRNA	chr6		0	0.734778	-1.43426	1.00986	0.324317	0.549789	-4.88529
ENSG00000229334						lncRNA	chr3		0	0.734604	-1.84455	1.98674	0.0604598	0.185459	-4.0039
ENSG00000249624	IFNAR2	interferon alpha and beta receptor subunit 2	3455		PF01108	protein_coding	chr21		0	0.734488	1.59865	1.67405	0.109288	0.276831	-4.95528
ENSG00000163568	AIM2	absent in melanoma 2	9447		PF02758	protein_coding	chr1		0	0.734376	-2.81397	3.23359	0.00406367	0.028107	-1.85526
ENSG00000160471	COX6B2	cytochrome c oxidase subunit 6B2	125965	1.9.3.1	PF02297	protein_coding	chr19		0	0.734333	-1.16404	3.96593	0.000730454	0.00835964	-0.656547
ENSG00000285873	LOC105376845	uncharacterized LOC105376845	105376845			lncRNA	chr1		0	0.734173	-1.1888	3.47928	0.00229641	0.0187597	-1.47516
ENSG00000197616	MYH6	myosin heavy chain 6	4624		PF02736	protein_coding	chr14		0	0.733841	-1.80834	1.09218	0.287406	0.511456	-4.71122
ENSG00000253428	LINC01942	long intergenic non-protein coding RNA 1942	105377736			lncRNA	chr5		0	0.733841	-2.62531	1.04598	0.30773	0.532493	-4.74136
ENSG00000139200	PIANP	PILR alpha associated neural protein	196500		PF15298	protein_coding	chr12		0	0.733841	-2.99982	0.882072	0.387948	0.611712	-4.83911
ENSG00000274373						lncRNA	chr12		0	0.733841	-3.15629	1.05905	0.30188	0.526127	-4.73295
ENSG00000116991	SIPA1L2	signal induced proliferation associated 1 like 2	57568		PF11881	protein_coding	chr1		0	0.733841	0.026692	1.0337	0.313299	0.537842	-4.74919
ENSG00000285920						protein_coding	chr15		0	0.731532	-2.17011	0.747086	0.463482	0.676277	-5.37331
ENSG00000254842						lncRNA	chr11		0	0.731517	-0.858894	2.53892	0.0192975	0.0848195	-3.30008
ENSG00000244239						lncRNA	chr7		0	0.731466	-1.77734	1.31839	0.201891	0.4089	-4.73936
ENSG00000085831	TTC39A	tetratricopeptide repeat domain 39A	22996		PF10300	protein_coding	chr1		0	0.730358	4.22875	6.14508	4.702e-06	0.00019419	4.12134
ENSG00000256288	LINC02617	long intergenic non-protein coding RNA 2617	113523642			lncRNA	chr12		0	0.72969	-3.35425	2.02324	0.0562618	0.176614	-3.91046
ENSG00000231028	LINC00271	long intergenic non-protein coding RNA 271	100131814			lncRNA	chr6		0	0.728682	-1.13947	1.6887	0.106409	0.271751	-4.28555
ENSG00000259849	VENTXP1	VENT homeobox pseudogene 1	139538			lncRNA	chrX		0	0.72858	-3.24447	2.25596	0.0351195	0.128145	-3.57344
ENSG00000176845	METRNL	meteorin like, glial cell differentiation regulator	284207			protein_coding	chr17		0	0.728351	4.11224	6.29083	3.40934e-06	0.000151746	4.34095
ENSG00000100060	MFNG	MFNG O-fucosylpeptide 3-beta-N-acetylglucosaminyltransferase	4242	2.4.1.222	PF02434	protein_coding	chr22		0	0.727673	1.51173	2.69791	0.0136398	0.0665941	-2.96761
ENSG00000106536	POU6F2	POU class 6 homeobox 2	11281		PF00157	protein_coding	chr7	Pou	1	0.727498	-2.91398	1.97012	0.0624608	0.189455	-4.06243
ENSG00000136274	NACAD	NAC alpha domain containing	23148		PF19026	protein_coding	chr7		0	0.726829	-2.10346	1.86963	0.0758648	0.215758	-4.17305
ENSG00000168916	ZNF608	zinc finger protein 608	57507			protein_coding	chr5	Others	1	0.725064	5.43246	10.1416	1.90867e-09	3.47174e-07	11.7877
ENSG00000168679	SLC16A4	solute carrier family 16 member 4	9122		PF07690	protein_coding	chr1		0	0.72488	-2.81432	0.773929	0.447793	0.663643	-4.89593
ENSG00000159399	HK2	hexokinase 2	3099	2.7.1.1	PF03727	protein_coding	chr2		0	0.724605	2.68138	7.63038	2.02163e-07	1.69441e-05	7.01823
ENSG00000262903						lncRNA	chr17		0	0.724263	0.614075	2.13627	0.0448689	0.151495	-3.93161
ENSG00000111199	TRPV4	transient receptor potential cation channel subfamily V member 4	59341		PF00023	protein_coding	chr12		0	0.722964	-0.502325	3.4658	0.00236988	0.0192246	-1.68392
ENSG00000266469						lncRNA	chr17		0	0.722733	-1.50384	1.42201	0.170037	0.366943	-4.57376
ENSG00000128016	ZFP36	ZFP36 ring finger protein	7538		PF00642	protein_coding	chr19		0	0.722674	5.23194	8.87247	1.82272e-08	2.49672e-06	9.48673
ENSG00000137877	SPTBN5	spectrin beta, non-erythrocytic 5	51332		PF00307	protein_coding	chr15		0	0.722386	1.13736	2.69419	0.0137522	0.0670093	-2.98262
ENSG00000203780	FANK1	fibronectin type III and ankyrin repeat domains 1	92565		PF12796	protein_coding	chr10		0	0.720604	0.494816	2.38797	0.0266462	0.106299	-3.40642
ENSG00000265118						protein_coding	chr17		0	0.720602	-2.87176	0.474389	0.640229	0.812246	-5.02403
ENSG00000101265	RASSF2	Ras association domain family member 2	9770		PF16517	protein_coding	chr20		0	0.71858	1.64243	1.63124	0.118085	0.291386	-4.47388
ENSG00000130711	PRDM12	PR/SET domain 12	59335		PF00096	protein_coding	chr9	zf-C2H2	1	0.718205	-0.79369	1.30728	0.20557	0.413509	-4.77866
ENSG00000136490	LIMD2	LIM domain containing 2	80774		PF00412	protein_coding	chr17		0	0.717321	0.328942	2.29866	0.0321403	0.120724	-3.63211
ENSG00000245025						lncRNA	chr8		0	0.716	0.149729	3.97452	0.000715772	0.00823244	-0.370402
ENSG00000173214	MFSD4B	major facilitator superfamily domain containing 4B	91749			protein_coding	chr6		0	0.715553	1.94753	3.4003	0.00276093	0.021341	-1.85962
ENSG00000278784						lncRNA	chr14		0	0.714369	-0.156646	2.93452	0.00804522	0.0463134	-2.42752
ENSG00000134070	IRAK2	interleukin 1 receptor associated kinase 2	3656	2.7.11.1	PF00069	protein_coding	chr3		0	0.714186	1.65639	5.16629	4.33619e-05	0.00101146	2.18332
ENSG00000260877						lncRNA	chr11		0	0.714148	-2.11206	1.24716	0.226377	0.439862	-4.79549
ENSG00000267631	CGB1	chorionic gonadotropin subunit beta 1	114335		PF00007	protein_coding	chr19		0	0.713947	-0.994305	2.01526	0.0571573	0.178367	-4.19248
ENSG00000170498	KISS1	KiSS-1 metastasis suppressor	3814		PF15152	protein_coding	chr1		0	0.71364	-1.07511	0.77292	0.448377	0.663926	-4.91767
ENSG00000118997	DNAH7	dynein axonemal heavy chain 7	56171		PF18198	protein_coding	chr2		0	0.712907	0.509446	2.37793	0.0272173	0.107962	-3.43441
ENSG00000273382						lncRNA	chr1		0	0.712877	0.755292	2.30528	0.0316998	0.119437	-3.60987
ENSG00000123358	NR4A1	nuclear receptor subfamily 4 group A member 1	3164		PF00104	protein_coding	chr12	NGFIB-like	1	0.712413	1.96811	4.66685	0.000139362	0.00242897	0.896335
ENSG00000233297						unprocessed_pseudogene	chr7		0	0.711757	-2.83584	0.88008	0.389001	0.613008	-4.84021
ENSG00000159640	ACE	angiotensin I converting enzyme	1636	3.4.15.1	PF01401	protein_coding	chr17		0	0.710619	-0.504291	2.31077	0.0313381	0.118457	-3.53104
ENSG00000129474	AJUBA	ajuba LIM protein	84962		PF00412	protein_coding	chr14		0	0.710231	6.9765	6.58227	1.80713e-06	9.30672e-05	4.7136
ENSG00000144366	GULP1	GULP PTB domain containing engulfment adaptor 1	51454		PF00640	protein_coding	chr2		0	0.709972	4.94984	8.69314	2.54788e-08	3.30028e-06	9.22021
ENSG00000184730	APOBR	apolipoprotein B receptor	55911			protein_coding	chr16		0	0.708764	-0.662909	1.29169	0.210818	0.42075	-4.80339
ENSG00000169085	VXN	vexin	254778		PF15505	protein_coding	chr8		0	0.708438	-0.38514	2.14653	0.0439461	0.149323	-3.76269
ENSG00000188761	BCL2L15	BCL2 like 15	440603			protein_coding	chr1		0	0.708208	0.594085	6.3074	3.28756e-06	0.000148082	4.54606
ENSG00000189052	CGB5	chorionic gonadotropin subunit beta 5	93659		PF00007	protein_coding	chr19		0	0.707246	1.5021	7.03584	6.87864e-07	4.23061e-05	5.72228
ENSG00000136305	CIDEB	cell death inducing DFFA like effector b	27141		PF02017	protein_coding	chr14		0	0.706957	-0.163552	1.09006	0.288316	0.512276	-4.92771
ENSG00000187601	MAGEH1	MAGE family member H1	28986		PF01454	protein_coding	chrX		0	0.706859	-1.6686	0.801352	0.432105	0.650172	-4.99447
ENSG00000287200						lncRNA	chr12		0	0.706743	-1.86499	0.904965	0.375981	0.600348	-4.84468
ENSG00000104140	RHOV	ras homolog family member V	171177		PF00071	protein_coding	chr15		0	0.706741	1.96069	5.04447	5.75527e-05	0.00125997	1.87909
ENSG00000143515	ATP8B2	ATPase phospholipid transporting 8B2	57198		PF16212	protein_coding	chr1		0	0.706597	-1.55244	2.04197	0.0542109	0.171871	-4.03054
ENSG00000278709	NKILA	NF-kappaB interacting lncRNA	105416157			lncRNA	chr20		0	0.705569	2.34932	5.75711	1.12025e-05	0.000374104	3.39592
ENSG00000284308	C2orf81	chromosome 2 open reading frame 81	388963		PF15479	protein_coding	chr2		0	0.705295	2.02384	2.78332	0.01129	0.0585262	-2.75983
ENSG00000157423	HYDIN	HYDIN axonemal central pair apparatus protein	54768		PF15780	protein_coding	chr16		0	0.705115	1.00357	1.81874	0.0835686	0.230509	-4.23573
ENSG00000066923	STAG3	stromal antigen 3	10734		PF08514	protein_coding	chr7		0	0.705087	3.71982	2.94608	0.00783803	0.045495	-2.52392
ENSG00000036672	USP2	ubiquitin specific peptidase 2	9099		PF00443	protein_coding	chr11		0	0.704907	-0.246551	1.65448	0.113237	0.283681	-4.36587
ENSG00000248905	FMN1	formin 1	342184		PF02181	protein_coding	chr15		0	0.704731	1.95332	6.07968	5.43619e-06	0.000218701	4.00109
ENSG00000278600						lncRNA	chr15		0	0.704427	-0.532945	1.55177	0.135997	0.319581	-4.49239
ENSG00000151117	TMEM86A	transmembrane protein 86A	144110		PF07947	protein_coding	chr11		0	0.703928	1.58592	1.92129	0.0686875	0.202061	-4.05629
ENSG00000135925	WNT10A	Wnt family member 10A	80326		PF00110	protein_coding	chr2		0	0.703637	1.04511	4.57263	0.000173993	0.00287989	0.372032
ENSG00000223653						lncRNA	chr1		0	0.703579	-0.657825	2.56986	0.0180471	0.0810957	-3.11675
ENSG00000143816	WNT9A	Wnt family member 9A	7483		PF00110	protein_coding	chr1		0	0.701895	0.921298	2.10926	0.0473837	0.157396	-3.8464
ENSG00000189143	CLDN4	claudin 4	1364		PF00822	protein_coding	chr7		0	0.701825	6.48356	8.15603	7.12323e-08	7.51808e-06	7.92709
ENSG00000237669						unprocessed_pseudogene	chr6		0	0.701272	-1.66208	1.40938	0.17369	0.371694	-4.61477
ENSG00000269388						transcribed_processed_pseudogene	chr19		0	0.700289	-0.207173	1.43082	0.167526	0.363201	-4.67571
ENSG00000248027	ARHGAP42-AS1	ARHGAP42 antisense RNA 1	100128386			lncRNA	chr11		0	0.699856	-1.90057	1.28168	0.214239	0.424751	-4.63783
ENSG00000196878	LAMB3	laminin subunit beta 3	3914		PF00055	protein_coding	chr1		0	0.699576	7.47104	5.6374	1.46947e-05	0.000455163	2.46136
ENSG00000188959	C9orf152	chromosome 9 open reading frame 152	401546		PF15733	protein_coding	chr9		0	0.699034	-1.54871	3.86612	0.000924808	0.00993863	-0.813269
ENSG00000132510	KDM6B	lysine demethylase 6B	23135		PF02373	protein_coding	chr17		0	0.698302	5.76338	6.35934	2.93391e-06	0.000135857	4.39283
ENSG00000269190	FBXO17	F-box protein 17	115290		PF12937	protein_coding	chr19		0	0.697642	2.09542	1.72363	0.0998013	0.259845	-4.32463
ENSG00000134107	BHLHE40	basic helix-loop-helix family member e40	8553		PF00010	protein_coding	chr3	bHLH	1	0.697538	6.09767	13.9503	6.10725e-12	3.15935e-09	17.5134
ENSG00000263874	LINC00672	long intergenic non-protein coding RNA 672	100505576			protein_coding	chr17		0	0.696532	-1.37956	1.13879	0.267906	0.490513	-4.85238
ENSG00000198520	ARMH1	armadillo like helical domain containing 1	339541		PF17741	protein_coding	chr1		0	0.695598	-1.34118	0.951716	0.352311	0.578935	-4.84762
ENSG00000039139	DNAH5	dynein axonemal heavy chain 5	1767		PF08393	protein_coding	chr5		0	0.695559	1.41577	2.17491	0.0414814	0.14366	-3.96156
ENSG00000169429	CXCL8	C-X-C motif chemokine ligand 8	3576		PF00048	protein_coding	chr4		0	0.695383	2.04306	1.86987	0.0758297	0.215694	-5.45353
ENSG00000186469	GNG2	G protein subunit gamma 2	54331		PF00631	protein_coding	chr14		0	0.694276	-0.459125	3.88016	0.000894639	0.00969362	-0.824078
ENSG00000182179	UBA7	ubiquitin like modifier activating enzyme 7	7318	6.3.2.19	PF16191	protein_coding	chr3		0	0.694264	4.03352	5.8109	9.92191e-06	0.000341338	3.3498
ENSG00000286988						lncRNA	chr3		0	0.693749	-1.60043	1.49229	0.150831	0.340588	-4.62732
ENSG00000166670	MMP10	matrix metallopeptidase 10	4319		PF00045	protein_coding	chr11		0	0.693676	-0.0904398	2.92627	0.00819641	0.0468703	-2.5789
ENSG00000101255	TRIB3	tribbles pseudokinase 3	57761		PF00069	protein_coding	chr20		0	0.692936	6.56528	10.0366	2.28375e-09	4.11027e-07	11.5299
ENSG00000100321	SYNGR1	synaptogyrin 1	9145		PF01284	protein_coding	chr22		0	0.691468	1.47133	1.66852	0.110392	0.278636	-4.38701
ENSG00000145949	MYLK4	myosin light chain kinase family member 4	340156		PF00069	protein_coding	chr6		0	0.69111	-1.90936	1.47463	0.155482	0.346646	-4.59965
ENSG00000123689	G0S2	G0/G1 switch 2	50486		PF15103	protein_coding	chr1		0	0.690573	-0.264336	5.26113	3.4815e-05	0.000857733	1.92533
ENSG00000258643	BCL2L2-PABPN1	BCL2L2-PABPN1 readthrough	100529063			protein_coding	chr14		0	0.689096	0.82637	0.945973	0.355163	0.581498	-5.58673
ENSG00000280434						lncRNA	chr22		0	0.688918	-1.73922	1.94892	0.0650999	0.194662	-4.05463
ENSG00000145901	TNIP1	TNFAIP3 interacting protein 1	10318			protein_coding	chr5		0	0.688042	6.93263	11.0968	3.95022e-10	1.00807e-07	13.2604
ENSG00000100106	TRIOBP	TRIO and F-actin binding protein	11078		PF00169	protein_coding	chr22		0	0.687974	7.03103	13.9292	6.28249e-12	3.15935e-09	17.4672
ENSG00000158055	GRHL3	grainyhead like transcription factor 3	57822		PF04516	protein_coding	chr1	CP2	1	0.687404	0.417541	3.51295	0.00212255	0.0177069	-1.69732
ENSG00000177989	ODF3B	outer dense fiber of sperm tails 3B	440836		PF07004	protein_coding	chr22		0	0.687335	-2.44814	3.77403	0.0011493	0.0114984	-0.782193
ENSG00000143409	MINDY1	MINDY lysine 48 deubiquitinase 1	55793		PF04424	protein_coding	chr1		0	0.687125	3.87809	5.97964	6.79396e-06	0.000256876	3.76755
ENSG00000085117	CD82	CD82 molecule	3732		PF00335	protein_coding	chr11		0	0.685676	3.35788	4.50214	0.000205475	0.00324696	0.518773
ENSG00000277449	CEBPB-AS1	CEBPB antisense RNA 1	101927559			lncRNA	chr20		0	0.685241	-1.21442	1.65023	0.114111	0.284948	-4.43834
ENSG00000106829	TLE4	TLE family member 4, transcriptional corepressor	7091		PF00400	protein_coding	chr9		0	0.683873	3.19912	3.57734	0.00182535	0.0160819	-1.44805
ENSG00000242622						lncRNA	chr3		0	0.683447	-0.644091	1.61547	0.121472	0.297043	-4.46349
ENSG00000221883						protein_coding	chr3		0	0.681837	-1.66754	1.11926	0.275952	0.499494	-4.92469
ENSG00000130449	ZSWIM6	zinc finger SWIM-type containing 6	57688			protein_coding	chr5		0	0.680634	4.02893	7.38497	3.33207e-07	2.37848e-05	6.73377
ENSG00000170482	SLC23A1	solute carrier family 23 member 1	9963		PF00860	protein_coding	chr5		0	0.679875	0.124295	1.56161	0.133663	0.316641	-4.43496
ENSG00000183691	NOG	noggin	9241			protein_coding	chr17		0	0.679069	-0.577962	0.939257	0.358518	0.584338	-5.08727
ENSG00000132207	SLX1A	SLX1 homolog A, structure-specific endonuclease subunit	548593		PF01541	protein_coding	chr16		0	0.678885	0.998782	1.36849	0.185948	0.388386	-5.53866
ENSG00000165801	ARHGEF40	Rho guanine nucleotide exchange factor 40	55701		PF00621	protein_coding	chr14		0	0.678588	5.73079	4.67523	0.00013664	0.00239127	0.788598
ENSG00000164463	CREBRF	CREB3 regulatory factor	153222			protein_coding	chr5	Others	1	0.678535	2.01972	2.26336	0.034586	0.126845	-3.76243
ENSG00000227953						lncRNA	chr1		0	0.677342	-1.57391	0.96803	0.344295	0.571197	-4.81819
ENSG00000119801	YPEL5	yippee like 5	51646		PF03226	protein_coding	chr2		0	0.677104	3.81705	5.85449	8.99434e-06	0.000321055	3.6118
ENSG00000013588	GPRC5A	G protein-coupled receptor class C group 5 member A	9052		PF00003	protein_coding	chr12		0	0.676426	7.48771	7.15244	5.38995e-07	3.50408e-05	5.86481
ENSG00000236423	LINC01134	long intergenic non-protein coding RNA 1134	100133612			lncRNA	chr1		0	0.676262	0.151285	1.39221	0.178755	0.379341	-4.74857
ENSG00000050730	TNIP3	TNFAIP3 interacting protein 3	79931		PF16516	protein_coding	chr4		0	0.67624	-2.67514	2.00199	0.0586731	0.181442	-4.04274
ENSG00000183760	ACP7	acid phosphatase 7, tartrate resistant (putative)	390928		PF16656	protein_coding	chr19		0	0.676219	-1.51447	3.91196	0.000829866	0.0091898	-0.54448
ENSG00000187583	PLEKHN1	pleckstrin homology domain containing N1	84069			protein_coding	chr1		0	0.676194	3.68358	5.71925	1.22045e-05	0.000395861	2.9224
ENSG00000265778	ZNF516-AS1	ZNF516 antisense RNA 1	101927989			lncRNA	chr18		0	0.675842	-0.238876	1.76286	0.0928045	0.247624	-4.29965
ENSG00000257379						lncRNA	chr12		0	0.675621	1.31365	1.2553	0.223468	0.436071	-5.3066
ENSG00000143217	NECTIN4	nectin cell adhesion molecule 4	81607		PF07686	protein_coding	chr1		0	0.675212	1.87033	6.67046	1.49456e-06	8.03583e-05	5.25059
ENSG00000268001	CARD8-AS1	CARD8 antisense RNA 1	100505812			lncRNA	chr19		0	0.674717	-1.36839	2.43489	0.0241212	0.0988314	-3.34842
ENSG00000074527	NTN4	netrin 4	59277		PF00055	protein_coding	chr12		0	0.674653	5.62635	8.15999	7.06848e-08	7.51808e-06	8.1878
ENSG00000267472						processed_pseudogene	chr17		0	0.674382	-1.52987	1.88324	0.0739126	0.212218	-4.19626
ENSG00000164251	F2RL1	F2R like trypsin receptor 1	2150		PF00001	protein_coding	chr5		0	0.673849	6.43312	4.13614	0.000488294	0.00616151	-0.954296
ENSG00000275888						lncRNA	chr17		0	0.672998	-3.18992	1.84663	0.0792668	0.222692	-4.21754
ENSG00000168140	VASN	vasorin	114990		PF13855	protein_coding	chr16		0	0.672671	5.84637	6.75073	1.25839e-06	7.03134e-05	5.2749
ENSG00000215695	RSC1A1	regulator of solute carriers 1	6248			protein_coding	chr1		0	0.672002	1.35314	3.02866	0.00649977	0.0396815	-2.62331
ENSG00000147324	MFHAS1	malignant fibrous histiocytoma amplified sequence 1	9258		PF13855	protein_coding	chr8		0	0.671825	4.98077	9.71711	3.97307e-09	6.5451e-07	11.024
ENSG00000287550						lncRNA	chr6		0	0.671407	-1.48759	3.35783	0.0030476	0.0228937	-1.78541
ENSG00000284707						lncRNA	chr7		0	0.671084	1.60302	0.953311	0.351522	0.578404	-5.44126
ENSG00000183018	SPNS2	sphingolipid transporter 2	124976		PF07690	protein_coding	chr17		0	0.67091	5.77801	3.85653	0.000945992	0.010088	-0.785873
ENSG00000175197	DDIT3	DNA damage inducible transcript 3	1649			protein_coding	chr12	TF_bZIP	1	0.669845	3.20804	3.77541	0.00114556	0.0114708	-1.07454
ENSG00000173531	MST1	macrophage stimulating 1	4485		PF00024	protein_coding	chr3		0	0.669463	2.57712	4.12928	0.000496281	0.00624846	-0.174126
ENSG00000006468	ETV1	ETS variant transcription factor 1	2115		PF00178	protein_coding	chr7	ETS	1	0.668914	3.87925	7.78709	1.47557e-07	1.35642e-05	7.54229
ENSG00000114656	CFAP92	cilia and flagella associated protein 92 (putative)	57501		PF15084	protein_coding	chr3		0	0.668572	0.00443596	2.02519	0.0560448	0.176052	-3.94837
ENSG00000143847	PPFIA4	PTPRF interacting protein alpha 4	8497		PF07647	protein_coding	chr1		0	0.668289	0.394084	1.07004	0.297021	0.521028	-5.01891
ENSG00000108821	COL1A1	collagen type I alpha 1 chain	1277		PF01410	protein_coding	chr17		0	0.668089	8.16418	6.29068	3.4105e-06	0.000151746	4.33189
ENSG00000105289	TJP3	tight junction protein 3	27134		PF00625	protein_coding	chr19		0	0.667859	3.92024	4.38731	0.000269509	0.00394189	0.00359065
ENSG00000196188	CTSE	cathepsin E	1510	3.4.23.34	PF00026	protein_coding	chr1		0	0.667624	2.69108	11.8021	1.31332e-10	4.08275e-08	14.3134
ENSG00000168062	BATF2	basic leucine zipper ATF-like transcription factor 2	116071			protein_coding	chr11	TF_bZIP	1	0.667282	1.43869	3.50504	0.00216222	0.0179203	-1.37728
ENSG00000166145	SPINT1	serine peptidase inhibitor, Kunitz type 1	6692		PF00057	protein_coding	chr15		0	0.667275	3.44873	11.6507	1.65669e-10	5.05823e-08	14.1549
ENSG00000270149						protein_coding	chr1		0	0.666925	2.39813	2.06414	0.0518701	0.166737	-4.70349
ENSG00000234719	NPIPB2	nuclear pore complex interacting protein family member B2	729978			protein_coding	chr16		0	0.666795	-0.401347	1.10275	0.282893	0.506878	-4.94547
ENSG00000213199	ASIC3	acid sensing ion channel subunit 3	9311		PF00858	protein_coding	chr7		0	0.666524	2.44993	1.84909	0.0788962	0.221946	-4.40067
ENSG00000171885	AQP4	aquaporin 4	361		PF00230	polymorphic_pseudogene	chr18		0	0.666282	-0.140516	1.53537	0.13996	0.325158	-4.50165
ENSG00000163975	MELTF	melanotransferrin	4241		PF00405	protein_coding	chr3		0	0.666218	6.49034	7.33821	3.66825e-07	2.52902e-05	6.33663
ENSG00000121454	LHX4	LIM homeobox 4	89884		PF00412	protein_coding	chr1	Homeobox	1	0.665914	-0.287228	1.10445	0.282173	0.505881	-4.77602
ENSG00000206337	HCP5	HLA complex P5	10866			lncRNA	chr6		0	0.665558	2.5815	5.89273	8.25376e-06	0.000297727	3.59112
ENSG00000176222	ZNF404	zinc finger protein 404	342908		PF01352	protein_coding	chr19	zf-C2H2	1	0.665156	-1.39016	1.11523	0.277636	0.501428	-4.87836
ENSG00000118922	KLF12	Kruppel like factor 12	11278		PF00096	protein_coding	chr13	zf-C2H2	1	0.663484	-0.0476952	0.76687	0.451887	0.667043	-5.00942
ENSG00000084764	MAPRE3	microtubule associated protein RP/EB family member 3	22924		PF03271	protein_coding	chr2		0	0.663056	5.05687	8.29642	5.42483e-08	6.18358e-06	8.49686
ENSG00000272944						lncRNA	chr2		0	0.662394	-2.44355	0.907386	0.37473	0.599133	-4.82498
ENSG00000115165	CYTIP	cytohesin 1 interacting protein	9595		PF00595	protein_coding	chr2		0	0.661853	-2.71178	1.93303	0.0671423	0.199094	-4.14742
ENSG00000185760	KCNQ5	potassium voltage-gated channel subfamily Q member 5	56479		PF00520	protein_coding	chr6		0	0.661362	-1.68835	0.945696	0.355301	0.581612	-4.82402
ENSG00000235609						lncRNA	chr21		0	0.660984	0.688223	2.67795	0.0142526	0.068878	-2.93689
ENSG00000213030	CGB8	chorionic gonadotropin subunit beta 8	94115		PF00007	protein_coding	chr19		0	0.660957	0.225267	5.74098	1.16188e-05	0.000381119	2.99405
ENSG00000156042	CFAP70	cilia and flagella associated protein 70	118491		PF13181	protein_coding	chr10		0	0.660633	-1.63481	1.09876	0.28459	0.508696	-4.8719
ENSG00000168702	LRP1B	LDL receptor related protein 1B	53353		PF12662	protein_coding	chr2		0	0.660337	-0.266364	2.96298	0.00754419	0.0443215	-2.46713
ENSG00000259674						processed_pseudogene	chr15		0	0.660296	0.331985	3.0993	0.00553253	0.0352441	-2.16388
ENSG00000170345	FOS	Fos proto-oncogene, AP-1 transcription factor subunit	2353		PF00170	protein_coding	chr14	TF_bZIP	1	0.660123	0.285036	2.21716	0.0380446	0.135377	-3.80421
ENSG00000275202						lncRNA	chr13		0	0.660092	0.446896	2.27782	0.0335643	0.124357	-3.71281
ENSG00000286519						lncRNA	chr2		0	0.660068	-1.66323	1.28339	0.213652	0.424178	-4.74196
ENSG00000012822	CALCOCO1	calcium binding and coiled-coil domain 1	57658		PF18112	protein_coding	chr12		0	0.659954	5.13763	6.02747	6.10607e-06	0.000238802	3.72119
ENSG00000198892	SHISA4	shisa family member 4	149345		PF13908	protein_coding	chr1		0	0.658773	5.51032	6.34029	3.05887e-06	0.000139841	4.35031
ENSG00000152154	TMEM178A	transmembrane protein 178A	130733		PF13903	protein_coding	chr2		0	0.658162	-1.32303	1.1485	0.263966	0.486189	-4.78532
ENSG00000167554	ZNF610	zinc finger protein 610	162963		PF01352	protein_coding	chr19	zf-C2H2	1	0.65784	0.406667	2.09816	0.0484544	0.15969	-3.87207
ENSG00000271447	MMP28	matrix metallopeptidase 28	79148		PF00045	protein_coding	chr17		0	0.657307	-1.24099	2.60771	0.0166215	0.0767884	-3.2607
ENSG00000181284	TMEM102	transmembrane protein 102	284114		PF03281	protein_coding	chr17		0	0.657215	3.47653	6.75722	1.24106e-06	6.95725e-05	5.44159
ENSG00000272438						lncRNA	chr1		0	0.657131	-1.98424	0.876663	0.390812	0.614502	-4.84208
ENSG00000160191	PDE9A	phosphodiesterase 9A	5152	3.1.4.35	PF00233	protein_coding	chr21		0	0.656246	0.0164533	0.817922	0.422793	0.64257	-4.90604
ENSG00000173930	SLCO4C1	solute carrier organic anion transporter family member 4C1	353189		PF03137	protein_coding	chr5		0	0.656129	-0.509276	0.765937	0.45243	0.667442	-4.90837
ENSG00000100003	SEC14L2	SEC14 like lipid binding 2	23541		PF00650	protein_coding	chr22		0	0.655949	2.71377	4.89373	8.18259e-05	0.00164789	1.52597
ENSG00000226372	DCAF8L1	DDB1 and CUL4 associated factor 8 like 1	139425		PF00400	protein_coding	chrX		0	0.65582	-2.43348	0.74761	0.463173	0.676224	-4.90807
ENSG00000250682	LINC00491	long intergenic non-protein coding RNA 491	285708			lncRNA	chr5		0	0.655788	-1.84634	0.962245	0.347123	0.574273	-4.85231
ENSG00000260805						lncRNA	chr1		0	0.655288	-0.828435	1.41574	0.171843	0.369425	-4.68238
ENSG00000146221	TCTE1	t-complex-associated-testis-expressed 1	202500		PF13516	protein_coding	chr6		0	0.655051	-2.00777	0.803015	0.431164	0.649176	-4.88399
ENSG00000262160						lncRNA	chr16		0	0.654952	2.73611	7.71375	1.70913e-07	1.4759e-05	7.39422
ENSG00000184925	LCN12	lipocalin 12	286256		PF00061	protein_coding	chr9		0	0.6549	0.0720003	1.61421	0.121745	0.297329	-4.49152
ENSG00000198794	SCAMP5	secretory carrier membrane protein 5	192683		PF04144	protein_coding	chr15		0	0.654814	1.51247	1.21706	0.237385	0.453194	-4.7811
ENSG00000222019	URAHP	urate (hydroxyiso-) hydrolase, pseudogene	100130015			transcribed_unprocessed_pseudogene	chr16		0	0.654274	-0.403004	1.23348	0.23133	0.445968	-4.78538
ENSG00000280191	LINC01669	long intergenic non-protein coding RNA 1669	102724354			lncRNA	chr21		0	0.654161	-3.04187	0.759735	0.456049	0.670178	-4.90228
ENSG00000188277	C15orf62	chromosome 15 open reading frame 62	643338			protein_coding	chr15		0	0.654086	-1.1984	1.44365	0.163923	0.358408	-4.6385
ENSG00000243708	PLA2G4B	phospholipase A2 group IVB	100137049	3.1.1.4	PF00168	protein_coding	chr15		0	0.653891	-0.745359	0.531332	0.600891	0.782474	-5.6166
ENSG00000224621						lncRNA	chr1		0	0.653725	-2.32912	1.41481	0.172112	0.369778	-4.7165
ENSG00000253485	PCDHGA5	protocadherin gamma subfamily A, 5	56110		PF08266	protein_coding	chr5		0	0.653467	-1.24892	1.26018	0.221739	0.433588	-4.78779
ENSG00000103067	ESRP2	epithelial splicing regulatory protein 2	80004			protein_coding	chr16		0	0.653222	5.79006	9.83052	3.25958e-09	5.51805e-07	11.1444
ENSG00000108786	HSD17B1	hydroxysteroid 17-beta dehydrogenase 1	3292	1.1.1.62	PF00106	protein_coding	chr17		0	0.652534	1.109	0.970776	0.342958	0.570085	-5.08356
ENSG00000250575						unprocessed_pseudogene	chr1		0	0.650706	2.49106	3.48851	0.00224738	0.0184909	-1.98322
ENSG00000239332	LINC01119	long intergenic non-protein coding RNA 1119	100134259			lncRNA	chr2		0	0.650419	-1.88246	1.06014	0.301395	0.525842	-4.86181
ENSG00000158201	ABHD3	abhydrolase domain containing 3, phospholipase	171586			protein_coding	chr18		0	0.650112	3.14075	7.13883	5.54505e-07	3.59126e-05	6.14633
ENSG00000160326	SLC2A6	solute carrier family 2 member 6	11182		PF00083	protein_coding	chr9		0	0.649552	3.72467	7.11765	5.79571e-07	3.71142e-05	6.05695
ENSG00000258644	SYNJ2BP-COX16	SYNJ2BP-COX16 readthrough	100529257		PF00595	protein_coding	chr14		0	0.649498	0.0885274	1.93128	0.0673707	0.199568	-4.65054
ENSG00000253877	LINC01608	long intergenic non-protein coding RNA 1608	101927459			lncRNA	chr8		0	0.648766	-1.82986	1.0551	0.303638	0.528301	-5.0152
ENSG00000145819	ARHGAP26	Rho GTPase activating protein 26	23092		PF00620	protein_coding	chr5		0	0.648306	5.28953	10.2114	1.6954e-09	3.2589e-07	11.8897
ENSG00000184481	FOXO4	forkhead box O4	4303		PF00250	protein_coding	chrX	Fork_head	1	0.647708	2.33391	4.00573	0.00066483	0.00776647	-0.436072
ENSG00000171951	SCG2	secretogranin II	7857		PF01271	protein_coding	chr2		0	0.647566	-1.00001	1.06886	0.297537	0.521612	-4.92534
ENSG00000074660	SCARF1	scavenger receptor class F member 1	8578		PF00053	protein_coding	chr17		0	0.646791	-0.575731	1.02168	0.318819	0.544138	-4.86773
ENSG00000224397	PELATON	plaque enriched lncRNA in atherosclerotic and inflammatory bowel macrophage regulation	100506115			lncRNA	chr20		0	0.646368	-2.59492	2.4424	0.0237383	0.0979435	-3.38862
ENSG00000104892	KLC3	kinesin light chain 3	147700			protein_coding	chr19		0	0.645354	2.51686	3.71718	0.00131404	0.0126506	-1.08206
ENSG00000248932	LOC100507291	uncharacterized LOC100507291	100507291			lncRNA	chr3		0	0.644582	0.151827	1.80099	0.0864126	0.23602	-4.24936
ENSG00000132026	RTBDN	retbindin	83546		PF03024	protein_coding	chr19		0	0.643431	-1.03646	1.92804	0.0677959	0.200341	-4.40178
ENSG00000185669	SNAI3	snail family transcriptional repressor 3	333929		PF00096	protein_coding	chr16	zf-C2H2	1	0.643382	-1.37704	1.14678	0.264663	0.486949	-4.77589
ENSG00000105855	ITGB8	integrin subunit beta 8	3696		PF00362	protein_coding	chr7		0	0.643259	2.0923	4.32288	0.000313867	0.00436656	-0.121427
ENSG00000124602	UNC5CL	unc-5 family C-terminal like	222643		PF17217	protein_coding	chr6		0	0.642682	2.75091	2.31869	0.0308243	0.117088	-3.68197
ENSG00000127561	SYNGR3	synaptogyrin 3	9143		PF01284	protein_coding	chr16		0	0.642274	1.8456	1.4978	0.149403	0.338299	-4.54882
ENSG00000127666	TICAM1	toll like receptor adaptor molecule 1	148022		PF17798	protein_coding	chr19		0	0.641091	5.82646	8.33399	5.04575e-08	5.79008e-06	8.37884
ENSG00000070729	CNGB1	cyclic nucleotide gated channel subunit beta 1	1258		PF00027	protein_coding	chr16		0	0.640291	-0.542769	2.89038	0.00888622	0.049462	-2.7992
ENSG00000184163	C1QTNF12	C1q and TNF related 12	388581			protein_coding	chr1		0	0.640274	-0.338148	1.72249	0.100012	0.260236	-4.42043
ENSG00000253203	GUSBP3	GUSB pseudogene 3	653188			transcribed_unprocessed_pseudogene	chr5		0	0.639853	-1.63233	0.705605	0.488363	0.696997	-5.40109
ENSG00000279722						TEC	chr16		0	0.63876	-1.51984	1.30087	0.207713	0.41689	-4.74499
ENSG00000163701	IL17RE	interleukin 17 receptor E	132014		PF15037	protein_coding	chr3		0	0.638652	2.69224	3.68925	0.00140336	0.0133378	-1.17779
ENSG00000230373	GOLGA6L17P	golgin A6 family like 17, pseudogene	642402			transcribed_unprocessed_pseudogene	chr15		0	0.637498	-0.640929	1.79927	0.0866917	0.236442	-4.33995
ENSG00000270959	LPP-AS2	LPP antisense RNA 2	339929			lncRNA	chr3		0	0.637296	1.7656	3.02948	0.00648765	0.0396305	-2.4394
ENSG00000243970	PPIEL	peptidylprolyl isomerase E like pseudogene	728448			transcribed_unprocessed_pseudogene	chr1		0	0.637177	-0.734145	2.25091	0.0354889	0.129241	-3.80957
ENSG00000286269						lncRNA	chr4		0	0.637099	-2.12544	1.52871	0.141597	0.327652	-4.55094
ENSG00000112541	PDE10A	phosphodiesterase 10A	10846	3.1.4.17	PF00233	protein_coding	chr6		0	0.636666	-2.39861	2.16379	0.0424322	0.145966	-3.80259
ENSG00000176714	CCDC121	coiled-coil domain containing 121	79635		PF14988	protein_coding	chr2		0	0.635134	-0.253915	1.62662	0.119068	0.292966	-4.59082
ENSG00000251365	LINC02236	long intergenic non-protein coding RNA 2236	109729133			lncRNA	chr5		0	0.635044	0.199881	1.78275	0.0894201	0.241686	-4.33325
ENSG00000114841	DNAH1	dynein axonemal heavy chain 1	25981		PF12777	protein_coding	chr3		0	0.634895	0.199341	1.62748	0.118884	0.292641	-4.5424
ENSG00000128342	LIF	LIF interleukin 6 family cytokine	3976		PF01291	protein_coding	chr22		0	0.634292	5.40699	4.85576	8.94336e-05	0.00177188	1.0189
ENSG00000183397	C19orf71	chromosome 19 open reading frame 71	100128569		PF15041	protein_coding	chr19		0	0.634098	-0.697679	1.49496	0.150136	0.339499	-4.54758
ENSG00000170248	PDCD6IP	programmed cell death 6 interacting protein	10015		PF13949	protein_coding	chr3		0	0.633939	7.23719	9.00379	1.42998e-08	2.03748e-06	9.56606
ENSG00000213937	CLDN9	claudin 9	9080		PF00822	protein_coding	chr16		0	0.633607	2.73891	6.32244	3.18087e-06	0.000144746	4.42044
ENSG00000102879	CORO1A	coronin 1A	11151		PF00400	protein_coding	chr16		0	0.633518	-2.25835	2.50913	0.0205774	0.0885336	-3.31008
ENSG00000259488						lncRNA	chr15		0	0.632191	-1.96619	1.22994	0.232625	0.447455	-4.91087
ENSG00000241860						lncRNA	chr1		0	0.631783	1.69974	4.87128	8.62407e-05	0.00172461	1.43311
ENSG00000275765						lncRNA	chr5		0	0.631635	0.0893903	1.24599	0.226798	0.440309	-4.87753
ENSG00000092529	CAPN3	calpain 3	825		PF00036	protein_coding	chr15		0	0.631347	-1.40097	1.40399	0.175269	0.373752	-4.82336
ENSG00000130363	RSPH3	radial spoke head 3	83861		PF06098	protein_coding	chr6		0	0.63116	3.3311	5.83206	9.46008e-06	0.000331345	3.53257
ENSG00000251179	TMEM92-AS1	TMEM92 antisense RNA 1	103752589			lncRNA	chr17		0	0.63089	-1.50081	1.30069	0.207775	0.416962	-4.71846
ENSG00000185022	MAFF	MAF bZIP transcription factor F	23764		PF03131	protein_coding	chr22	TF_bZIP	1	0.630335	2.73528	2.17231	0.041702	0.144083	-4.64349
ENSG00000279233						TEC	chr12		0	0.630288	-0.466573	1.67619	0.108864	0.276205	-4.45388
ENSG00000272688						lncRNA	chr18		0	0.630263	-0.99728	2.29632	0.0322969	0.121019	-3.56637
ENSG00000278864						TEC	chr17		0	0.628511	0.663589	2.07694	0.05056	0.164024	-4.07872
ENSG00000184368	MAP7D2	MAP7 domain containing 2	256714		PF05672	protein_coding	chrX		0	0.628389	-1.30816	1.09043	0.288157	0.512099	-4.91962
ENSG00000166035	LIPC	lipase C, hepatic type	3990	3.1.1.3	PF00151	protein_coding	chr15		0	0.627883	-1.03139	1.43094	0.167494	0.363197	-4.63705
ENSG00000181085	MAPK15	mitogen-activated protein kinase 15	225689		PF00069	protein_coding	chr8		0	0.627806	1.21917	0.933602	0.361359	0.586	-5.0067
ENSG00000277075	H2AC8	H2A clustered histone 8	3012		PF16211	protein_coding	chr6		0	0.627245	-1.01516	0.890058	0.383745	0.6082	-4.94911
ENSG00000134369	NAV1	neuron navigator 1	89796			protein_coding	chr1		0	0.627169	6.16142	6.41415	2.60285e-06	0.000123621	4.399
ENSG00000175294	CATSPER1	cation channel sperm associated 1	117144		PF00520	protein_coding	chr11		0	0.626873	1.88189	4.53328	0.000190918	0.0030875	0.702728
ENSG00000183347	GBP6	guanylate binding protein family member 6	163351		PF02841	protein_coding	chr1		0	0.626765	-1.1762	5.67346	1.35392e-05	0.000426321	3.15053
ENSG00000236263						lncRNA	chr1		0	0.626762	-1.07541	1.38537	0.180807	0.382179	-4.69868
ENSG00000255052	LOC112268389	uncharacterized LOC112268389	112268389			lncRNA	chr8		0	0.626117	-0.489976	1.28472	0.213195	0.423713	-4.75939
ENSG00000117595	IRF6	interferon regulatory factor 6	3664		PF10401	protein_coding	chr1	IRF	1	0.625967	1.19844	9.33322	7.85397e-09	1.17819e-06	10.3315
ENSG00000113790	EHHADH	enoyl-CoA hydratase and 3-hydroxyacyl CoA dehydrogenase	1962	5.3.3.8	PF02737	protein_coding	chr3		0	0.624564	1.84656	4.76982	0.000109403	0.00205332	1.11695
ENSG00000198517	MAFK	MAF bZIP transcription factor K	7975		PF03131	protein_coding	chr7	TF_bZIP	1	0.624265	5.61998	4.14492	0.000478243	0.00606899	-0.739337
ENSG00000196378	ZNF34	zinc finger protein 34	80778		PF01352	protein_coding	chr8	zf-C2H2	1	0.623917	0.0488795	2.06633	0.0516435	0.166102	-3.91617
ENSG00000205639	MFSD2B	major facilitator superfamily domain containing 2B	388931			protein_coding	chr2		0	0.623371	-2.59475	0.958653	0.348887	0.576188	-4.79592
ENSG00000254995	STX16-NPEPL1	STX16-NPEPL1 readthrough (NMD candidate)	100534593			protein_coding	chr20		0	0.623368	-0.926722	1.22107	0.235896	0.451521	-5.19472
ENSG00000183979	NPB	neuropeptide B	256933		PF15180	protein_coding	chr17		0	0.623233	0.400062	1.97691	0.0616362	0.187776	-4.06177
ENSG00000135437	RDH5	retinol dehydrogenase 5	5959	1.1.1.-	PF00106	protein_coding	chr12		0	0.621966	1.66601	2.59567	0.0170629	0.0781309	-3.16081
ENSG00000146859	TMEM140	transmembrane protein 140	55281		PF14985	protein_coding	chr7		0	0.621543	0.438211	1.36129	0.188177	0.39135	-4.89557
ENSG00000198106						lncRNA	chr16		0	0.621107	-1.24884	1.62907	0.118546	0.292228	-4.75485
ENSG00000205754	SLCO1B7	solute carrier organic anion transporter family member 1B7 (putative)	338821		PF03137	protein_coding	chr12		0	0.620929	-2.49573	1.63207	0.117909	0.291078	-4.54317
ENSG00000177606	JUN	Jun proto-oncogene, AP-1 transcription factor subunit	3725		PF03957	protein_coding	chr1	TF_bZIP	1	0.619952	5.51324	3.99428	0.000683091	0.00792905	-1.17573
ENSG00000110628	SLC22A18	solute carrier family 22 member 18	5002		PF07690	protein_coding	chr11		0	0.619945	4.76861	5.82707	9.56679e-06	0.000332466	3.36645
ENSG00000276509						lncRNA	chr1		0	0.619497	-0.224294	1.72105	0.100277	0.260766	-4.36059
ENSG00000258410						lncRNA	chr15		0	0.619336	-1.99647	0.846203	0.407194	0.629256	-5.09365
ENSG00000173432	SAA1	serum amyloid A1	6288		PF00277	protein_coding	chr11		0	0.619019	-1.74964	2.3292	0.0301537	0.115495	-3.67427
ENSG00000213928	IRF9	interferon regulatory factor 9	10379		PF10401	protein_coding	chr14	IRF	1	0.618906	4.07571	3.11736	0.00530848	0.0341348	-2.59125
ENSG00000225855	RUSC1-AS1	RUSC1 antisense RNA 1	284618			lncRNA	chr1		0	0.618881	0.193009	1.84228	0.079924	0.223714	-4.31119
ENSG00000262580						lncRNA	chr17		0	0.618501	2.01845	2.57863	0.0177071	0.0800305	-3.28151
ENSG00000082196	C1QTNF3	C1q and TNF related 3	114899		PF00386	protein_coding	chr5		0	0.618317	-1.54518	1.67759	0.108586	0.275787	-4.36906
ENSG00000167767	KRT80	keratin 80	144501		PF00038	protein_coding	chr12		0	0.618259	8.72738	6.55784	1.90513e-06	9.63724e-05	4.53148
ENSG00000287507						lncRNA	chr21		0	0.617322	0.344796	1.19896	0.244197	0.461713	-4.83852
ENSG00000112033	PPARD	peroxisome proliferator activated receptor delta	5467		PF00105	protein_coding	chr6	THR-like	1	0.616961	6.46826	6.09991	5.19739e-06	0.000212572	3.61017
ENSG00000230615						lncRNA	chr1		0	0.616823	-1.81684	0.732284	0.472272	0.683446	-4.96804
ENSG00000204622	HLA-J	major histocompatibility complex, class I, J (pseudogene)	3137			transcribed_unprocessed_pseudogene	chr6		0	0.616488	-1.42119	1.68072	0.107969	0.274834	-4.56838
ENSG00000158560	DYNC1I1	dynein cytoplasmic 1 intermediate chain 1	1780		PF11540	protein_coding	chr7		0	0.616178	0.343787	3.42027	0.00263542	0.0206038	-1.58871
ENSG00000184451	CCR10	C-C motif chemokine receptor 10	2826		PF00001	protein_coding	chr17		0	0.61592	-1.06479	1.05463	0.303846	0.528466	-4.93554
ENSG00000170537	TMC7	transmembrane channel like 7	79905		PF07810	protein_coding	chr16		0	0.615539	1.79164	5.14325	4.57436e-05	0.0010555	2.07229
ENSG00000152104	PTPN14	protein tyrosine phosphatase non-receptor type 14	5784		PF09379	protein_coding	chr1		0	0.615147	5.76089	7.55187	2.36998e-07	1.92961e-05	6.88009
ENSG00000243636						lncRNA	chr1		0	0.614681	-3.03018	0.746828	0.463635	0.676338	-4.90844
ENSG00000102531	FNDC3A	fibronectin type III domain containing 3A	22862		PF00041	protein_coding	chr13		0	0.614227	4.83923	8.87171	1.8253e-08	2.49672e-06	9.51417
ENSG00000049249	TNFRSF9	TNF receptor superfamily member 9	3604		PF00020	protein_coding	chr1		0	0.614201	-1.34224	2.07899	0.0503526	0.163768	-4.06281
ENSG00000240875	LINC00886	long intergenic non-protein coding RNA 886	730091			lncRNA	chr3		0	0.614183	2.20515	3.34353	0.00315059	0.023462	-1.81392
ENSG00000163879	DNALI1	dynein axonemal light intermediate chain 1	7802		PF10211	protein_coding	chr1		0	0.613426	0.756235	0.888072	0.384788	0.609007	-4.93628
ENSG00000120129	DUSP1	dual specificity phosphatase 1	1843	3.1.3.48	PF00581	protein_coding	chr5		0	0.613233	4.58037	3.43425	0.00255094	0.0201926	-1.72922
ENSG00000181785	OR5AS1	olfactory receptor family 5 subfamily AS member 1	219447		PF13853	protein_coding	chr11		0	0.612963	-0.353592	1.69458	0.10527	0.269448	-4.53409
ENSG00000124143	ARHGAP40	Rho GTPase activating protein 40	343578			protein_coding	chr20		0	0.612481	-1.28246	2.98341	0.00720313	0.0427487	-2.45814
ENSG00000179528	LBX2	ladybird homeobox 2	85474		PF00046	protein_coding	chr2	Homeobox	1	0.612361	0.919593	1.60471	0.123831	0.300533	-4.61609
ENSG00000147036	LANCL3	LanC like 3	347404		PF05147	protein_coding	chrX		0	0.612182	-2.66035	2.11345	0.0469856	0.156417	-3.91977
ENSG00000189350	TOGARAM2	TOG array regulator of axonemal microtubules 2	165186		PF12348	protein_coding	chr2		0	0.612139	0.580287	5.31513	3.07358e-05	0.000780864	2.30806
ENSG00000157570	TSPAN18	tetraspanin 18	90139		PF00335	protein_coding	chr11		0	0.611052	-2.57772	0.862781	0.398224	0.621357	-4.84964
ENSG00000235172	LINC01366	long intergenic non-protein coding RNA 1366	257358			lncRNA	chr5		0	0.611052	-2.65955	0.941356	0.357467	0.583872	-4.80545
ENSG00000168398	BDKRB2	bradykinin receptor B2	624		PF00001	protein_coding	chr14		0	0.611052	-2.70272	0.963527	0.346495	0.573678	-4.79236
ENSG00000146955	RAB19	RAB19, member RAS oncogene family	401409		PF00071	protein_coding	chr7		0	0.611021	-1.61296	1.85594	0.0778738	0.219809	-4.43355
ENSG00000283189						protein_coding	chr3		0	0.610964	1.08272	1.60329	0.124144	0.300957	-4.69555
ENSG00000049089	COL9A2	collagen type IX alpha 2 chain	1298		PF01391	protein_coding	chr1		0	0.610689	-0.921084	2.91728	0.00836418	0.0475119	-2.90213
ENSG00000131398	KCNC3	potassium voltage-gated channel subfamily C member 3	3748		PF00520	protein_coding	chr19		0	0.610374	0.162634	0.633417	0.533454	0.733966	-4.95918
ENSG00000204385	SLC44A4	solute carrier family 44 member 4	80736		PF04515	protein_coding	chr6		0	0.609898	2.77625	6.00294	6.44943e-06	0.000247803	3.45649
ENSG00000156273	BACH1	BTB domain and CNC homolog 1	571		PF03131	protein_coding	chr21	TF_bZIP	1	0.609538	3.29696	5.39395	2.56354e-05	0.000678506	2.56225
ENSG00000176884	GRIN1	glutamate ionotropic receptor NMDA type subunit 1	2902		PF10613	protein_coding	chr9		0	0.609167	-2.08907	2.03378	0.0550999	0.173819	-4.11344
ENSG00000177076	ACER2	alkaline ceramidase 2	340485	3.5.1.23	PF05875	protein_coding	chr9		0	0.608241	1.01001	2.69845	0.0136236	0.0665724	-3.14629
ENSG00000263798						lncRNA	chr17		0	0.608187	-0.220589	0.246525	0.807724	0.911651	-5.55868
ENSG00000173269	MMRN2	multimerin 2	79812		PF07546	protein_coding	chr10		0	0.608014	-1.63653	1.50157	0.148432	0.336859	-4.68468
ENSG00000230795	HLA-K	major histocompatibility complex, class I, K (pseudogene)	3138			unprocessed_pseudogene	chr6		0	0.607929	-0.133302	2.07361	0.0508978	0.164727	-4.24231
ENSG00000197959	DNM3	dynamin 3	26052	3.6.5.5	PF02212	protein_coding	chr1		0	0.605832	4.25896	5.54125	1.82937e-05	0.000529721	2.61346
ENSG00000198932	GPRASP1	G protein-coupled receptor associated sorting protein 1	9737		PF04826	protein_coding	chrX		0	0.605194	-0.109926	1.56952	0.131811	0.313974	-4.54168
ENSG00000258101						lncRNA	chr12		0	0.605177	-1.21956	1.43334	0.166813	0.362364	-4.72983
ENSG00000214595	EML6	EMAP like 6	400954		PF03451	protein_coding	chr2		0	0.604624	0.722912	2.15393	0.0432912	0.147743	-3.82132
ENSG00000135697	BCO1	beta-carotene oxygenase 1	53630	1.14.99.36	PF03055	protein_coding	chr16		0	0.604581	2.37769	3.3593	0.00303724	0.0228569	-1.7991
ENSG00000184923	NUTM2A	NUT family member 2A	728118		PF12881	protein_coding	chr10		0	0.60423	-1.49562	0.566243	0.577366	0.766742	-5.06031
ENSG00000121743	GJA3	gap junction protein alpha 3	2700		PF00029	protein_coding	chr13		0	0.603949	-2.98258	1.55342	0.135603	0.318961	-4.64564
ENSG00000238009	LOC100996442	uncharacterized LOC100996442	100996442			lncRNA	chr1		0	0.603696	0.167565	1.76519	0.0924012	0.246971	-4.58601
ENSG00000112981	NME5	NME/NM23 family member 5	8382	2.7.4.6	PF05186	protein_coding	chr5		0	0.60303	-2.79435	0.811114	0.426603	0.645602	-4.8768
ENSG00000225813						processed_pseudogene	chr2		0	0.60303	-2.90588	0.728674	0.474431	0.684892	-4.91694
ENSG00000139899	CBLN3	cerebellin 3 precursor	643866		PF00386	protein_coding	chr14		0	0.60295	1.62424	2.35225	0.0287298	0.111903	-3.52687
ENSG00000279196						TEC	chr16		0	0.602732	-2.22489	0.674961	0.507231	0.712492	-4.94819
ENSG00000054793	ATP9A	ATPase phospholipid transporting 9A (putative)	10079		PF16212	protein_coding	chr20		0	0.602455	2.2108	6.79069	1.1555e-06	6.5856e-05	5.41406
ENSG00000241322	CDRT1	CMT1A duplicated region transcript 1	374286		PF00400	protein_coding	chr17		0	0.6016	-1.93546	2.67187	0.0144441	0.0695287	-3.09666
ENSG00000213886	UBD	ubiquitin D	10537		PF00240	protein_coding	chr6		0	0.601573	-2.04341	2.01287	0.057427	0.179111	-4.08518
ENSG00000135111	TBX3	T-box transcription factor 3	6926		PF00907	protein_coding	chr12	T-box	1	0.601367	1.68857	2.4958	0.0211755	0.0904527	-3.36322
ENSG00000225969						transcribed_unitary_pseudogene	chr7		0	0.601272	-0.698447	1.39535	0.177821	0.377734	-4.67815
ENSG00000237352						lncRNA	chr1		0	0.600963	-1.86397	1.08482	0.290573	0.514735	-4.91693
ENSG00000186260	MRTFB	myocardin related transcription factor B	57496		PF02037	protein_coding	chr16		0	0.600889	5.60873	10.7899	6.48237e-10	1.47781e-07	12.8353
ENSG00000254254	PENK-AS1	PENK antisense RNA 1	101929415			lncRNA	chr8		0	0.60084	-0.956428	2.19251	0.0400171	0.140121	-3.78094
ENSG00000248405	PRR5-ARHGAP8	PRR5-ARHGAP8 readthrough	553158		PF13716	protein_coding	chr22		0	0.600648	-1.03541	1.9987	0.0590541	0.182356	-4.46018
ENSG00000263809						protein_coding	chr17		0	0.600611	-1.80632	0.858422	0.40057	0.623425	-4.97027
ENSG00000226085						processed_pseudogene	chr22		0	0.60016	3.54948	5.19962	4.01391e-05	0.000955847	1.9092
ENSG00000130827	PLXNA3	plexin A3	55558		PF01833	protein_coding	chrX		0	0.599512	5.08632	7.04169	6.79469e-07	4.19407e-05	5.79757
ENSG00000182584						protein_coding	chr20		0	0.599174	0.253792	3.15342	0.00488723	0.0321763	-2.12275
ENSG00000113361	CDH6	cadherin 6	1004		PF00028	protein_coding	chr5		0	0.598588	4.61189	4.33392	0.000305773	0.00427799	0.126637
ENSG00000008086	CDKL5	cyclin dependent kinase like 5	6792		PF00069	protein_coding	chrX		0	0.598145	1.84073	3.47824	0.002302	0.0187785	-1.4779
ENSG00000101213	PTK6	protein tyrosine kinase 6	5753		PF00018	protein_coding	chr20		0	0.598007	1.67441	7.69815	1.76355e-07	1.51524e-05	7.25205
ENSG00000105048	TNNT1	troponin T1, slow skeletal type	7138		PF00992	protein_coding	chr19		0	0.597571	4.37802	2.397	0.0261418	0.104886	-3.88762
ENSG00000165509	MAGEC3	MAGE family member C3	139081			protein_coding	chrX		0	0.59744	-1.78699	2.19298	0.0399789	0.140016	-3.74994
ENSG00000235863	B3GALT4	beta-1,3-galactosyltransferase 4	8705	2.4.1.62	PF01762	protein_coding	chr6		0	0.596956	-1.45018	3.2639	0.00378892	0.0267477	-2.05575
ENSG00000272341						lncRNA	chr6		0	0.596914	-1.20602	1.49194	0.150921	0.340698	-4.69909
ENSG00000266433	TBC1D3P5	TBC1 domain family member 3 pseudogene 5	440419			transcribed_unprocessed_pseudogene	chr17		0	0.596891	-0.152678	1.4407	0.164746	0.359289	-4.77551
ENSG00000276075						lncRNA	chr16		0	0.596433	-1.16716	0.860524	0.399437	0.622569	-4.85115
ENSG00000163874	ZC3H12A	zinc finger CCCH-type containing 12A	80149		PF18039	protein_coding	chr1		0	0.596397	4.51712	7.29023	4.04978e-07	2.73688e-05	6.29918
ENSG00000275954	TBC1D3F	TBC1 domain family member 3F	84218		PF00566	protein_coding	chr17		0	0.595954	-2.26526	2.05825	0.0524833	0.168328	-4.12643
ENSG00000287158						lncRNA	chr3		0	0.595874	-1.93103	1.42699	0.168613	0.364724	-4.80741
ENSG00000156218	ADAMTSL3	ADAMTS like 3	57188		PF00090	protein_coding	chr15		0	0.59562	1.88323	1.62214	0.120029	0.294695	-4.50072
ENSG00000116191	RALGPS2	Ral GEF with PH domain and SH3 binding motif 2	55103		PF00617	protein_coding	chr1		0	0.595146	4.16858	7.45052	2.91341e-07	2.1848e-05	6.7482
ENSG00000287725						protein_coding	chr11		0	0.595135	-0.18195	1.96663	0.0628885	0.190448	-4.17886
ENSG00000196338	NLGN3	neuroligin 3	54413		PF00135	protein_coding	chrX		0	0.595074	-0.458175	1.13533	0.269316	0.492477	-4.80715
ENSG00000064225	ST3GAL6	ST3 beta-galactoside alpha-2,3-sialyltransferase 6	10402	2.4.99.10	PF00777	protein_coding	chr3		0	0.595046	0.276844	2.77185	0.0115816	0.0594124	-2.89064
ENSG00000153404	PLEKHG4B	pleckstrin homology and RhoGEF domain containing G4B	153478		PF00621	protein_coding	chr5		0	0.594128	-0.506898	1.18733	0.248654	0.466991	-4.88348
ENSG00000104219	ZDHHC2	zinc finger DHHC-type palmitoyltransferase 2	51201		PF01529	protein_coding	chr8		0	0.593997	1.84488	2.73654	0.0125246	0.0627475	-2.85516
ENSG00000129204	USP6	ubiquitin specific peptidase 6	9098		PF00566	protein_coding	chr17		0	0.593906	-0.321389	1.55561	0.13508	0.318478	-4.71959
ENSG00000242588						lncRNA	chr7		0	0.593327	0.674665	2.41744	0.0250333	0.10174	-3.50013
ENSG00000204965	PCDHA5	protocadherin alpha 5	56143		PF00028	protein_coding	chr5		0	0.593254	-1.47462	1.44231	0.164296	0.358994	-4.68232
ENSG00000185633	NDUFA4L2	NDUFA4 mitochondrial complex associated like 2	56901	1.6.99.3	PF06522	protein_coding	chr12		0	0.592852	-1.53503	0.983061	0.33702	0.563943	-5.03294
ENSG00000260459						processed_pseudogene	chr16		0	0.592519	-1.8036	1.89912	0.0716903	0.207968	-4.23799
ENSG00000184371	CSF1	colony stimulating factor 1	1435		PF05337	protein_coding	chr1		0	0.592488	6.69063	8.71649	2.4386e-08	3.18284e-06	9.16585
ENSG00000196586	MYO6	myosin VI	4646		PF00063	protein_coding	chr6		0	0.59231	5.2644	8.56621	3.23758e-08	4.01132e-06	8.85282
ENSG00000188293	IGFL1	IGF like family member 1	374918		PF14653	protein_coding	chr19		0	0.592252	-2.22025	0.829145	0.416558	0.636817	-4.9223
ENSG00000162069	BICDL2	BICD family like cargo adaptor 2	146439			protein_coding	chr16		0	0.59211	0.66239	5.61631	1.54168e-05	0.000471549	2.77922
ENSG00000224367						transcribed_unitary_pseudogene	chr18		0	0.592026	-3.07536	1.47751	0.154715	0.345657	-4.69988
ENSG00000099337	KCNK6	potassium two pore domain channel subfamily K member 6	9424		PF07885	protein_coding	chr19		0	0.591785	1.00209	5.86399	8.80421e-06	0.000314926	3.44073
ENSG00000265690						protein_coding	chr16		0	0.591163	2.64123	2.91823	0.00834633	0.047442	-2.81815
ENSG00000175318	GRAMD2A	GRAM domain containing 2A	196996		PF02893	protein_coding	chr15		0	0.590617	-3.34164	1.71619	0.101178	0.262432	-4.33294
ENSG00000129566	TEP1	telomerase associated protein 1	7011		PF13271	protein_coding	chr14		0	0.588815	4.37547	6.32212	3.1831e-06	0.000144746	4.40138
ENSG00000145934	TENM2	teneurin transmembrane protein 2	57451		PF15636	protein_coding	chr5		0	0.588801	0.499986	2.14476	0.0441044	0.149771	-3.85475
ENSG00000272899	ATP6V1FNB	ATP6V1F neighbor	100130705			protein_coding	chr7		0	0.588692	0.592734	1.58577	0.128073	0.30721	-4.52203
ENSG00000081087	OSTM1	osteoclastogenesis associated transmembrane protein 1	28962		PF09777	protein_coding	chr6		0	0.588522	3.77967	5.10978	4.944e-05	0.00111815	1.80594
ENSG00000152217	SETBP1	SET binding protein 1	26040			protein_coding	chr18	Others	1	0.588481	2.43666	2.47193	0.0222876	0.093676	-3.61323
ENSG00000163362	INAVA	innate immunity activator	55765		PF11819	protein_coding	chr1		0	0.588412	7.6679	11.5938	1.80875e-10	5.42563e-08	14.0251
ENSG00000067082	KLF6	Kruppel like factor 6	1316		PF00096	protein_coding	chr10	zf-C2H2	1	0.587962	4.82187	2.74061	0.0124124	0.0623747	-3.85898
ENSG00000136040	PLXNC1	plexin C1	10154		PF01437	protein_coding	chr12		0	0.58792	-1.93238	2.47629	0.0220803	0.0930793	-3.44605
ENSG00000157227	MMP14	matrix metallopeptidase 14	4323	3.4.24.80	PF01471	protein_coding	chr14		0	0.587894	4.21087	8.2499	5.93549e-08	6.58994e-06	8.07275
ENSG00000217801	LOC100288175	uncharacterized LOC100288175	100288175			transcribed_unprocessed_pseudogene	chr1		0	0.58756	2.72945	5.96389	7.03739e-06	0.000263671	3.80075
ENSG00000240137	ERICH6-AS1	ERICH6 antisense RNA 1	101928085			lncRNA	chr3		0	0.587447	-1.60594	0.964752	0.345896	0.573019	-5.05613
ENSG00000116525	TRIM62	tripartite motif containing 62	55223		PF13765	protein_coding	chr1		0	0.586398	3.46848	7.1008	6.00341e-07	3.78769e-05	6.13994
ENSG00000189275	LINC01164	long intergenic non-protein coding RNA 1164	399827			lncRNA	chr10		0	0.585043	-2.8358	0.71171	0.484653	0.693424	-4.92471
ENSG00000234817	ECI2-DT	ECI2 divergent transcript	100507506			lncRNA	chr6		0	0.585011	-1.99352	0.921695	0.367392	0.591966	-4.89981
ENSG00000120549	KIAA1217	KIAA1217	56243		PF03915	protein_coding	chr10		0	0.584646	4.51981	8.961	1.54727e-08	2.18639e-06	9.71902
ENSG00000027075	PRKCH	protein kinase C eta	5583	2.7.11.13	PF00130	protein_coding	chr14		0	0.584612	2.43368	7.48619	2.70882e-07	2.11713e-05	6.92449
ENSG00000286190	LOC728392	uncharacterized LOC728392	728392			protein_coding	chr17		0	0.584477	-1.7423	1.84073	0.0801594	0.224095	-4.40004
ENSG00000143365	RORC	RAR related orphan receptor C	6097		PF00104	protein_coding	chr1	THR-like	1	0.584335	0.822369	1.04327	0.30895	0.534049	-5.02542
ENSG00000172818	OVOL1	ovo like transcriptional repressor 1	5017		PF00096	protein_coding	chr11	zf-C2H2	1	0.584152	0.0870419	5.80708	1.00076e-05	0.000343456	3.16214
ENSG00000238266	LINC00707	long intergenic non-protein coding RNA 707	100507127			lncRNA	chr10		0	0.583923	-1.01304	1.6217	0.120125	0.294799	-4.71725
ENSG00000106178	CCL24	C-C motif chemokine ligand 24	6369		PF00048	protein_coding	chr7		0	0.583216	-1.38523	4.39162	0.000266778	0.00391534	0.270883
ENSG00000244486	SCARF2	scavenger receptor class F member 2	91179		PF00053	protein_coding	chr22		0	0.583066	0.798905	1.58863	0.127425	0.306299	-4.601
ENSG00000136542	GALNT5	polypeptide N-acetylgalactosaminyltransferase 5	11227	2.4.1.41	PF00652	protein_coding	chr2		0	0.582927	0.470009	5.46859	2.16007e-05	0.000593733	2.1986
ENSG00000127954	STEAP4	STEAP4 metalloreductase	79689		PF03807	protein_coding	chr7		0	0.582854	-0.708716	3.52709	0.00205344	0.0173378	-1.62166
ENSG00000179163	FUCA1	alpha-L-fucosidase 1	2517	3.2.1.51	PF01120	protein_coding	chr1		0	0.582674	4.22587	5.51929	1.92348e-05	0.000547214	2.62675
ENSG00000033327	GAB2	GRB2 associated binding protein 2	9846		PF00169	protein_coding	chr11		0	0.582594	4.74603	6.27667	3.51712e-06	0.000154194	4.35367
ENSG00000074181	NOTCH3	notch receptor 3	4854		PF06816	protein_coding	chr19		0	0.581685	2.07786	4.51117	0.000201143	0.00321116	0.264949
ENSG00000112964	GHR	growth hormone receptor	2690		PF09067	protein_coding	chr5		0	0.581113	-1.27839	0.851622	0.404248	0.626992	-4.85564
ENSG00000021300	PLEKHB1	pleckstrin homology domain containing B1	58473		PF00169	protein_coding	chr11		0	0.580962	4.71443	3.64667	0.00155116	0.014375	-1.19478
ENSG00000172006	ZNF554	zinc finger protein 554	115196		PF00096	protein_coding	chr19	zf-C2H2	1	0.580958	0.129067	1.52073	0.14358	0.330178	-4.6059
ENSG00000262172						lncRNA	chr17		0	0.579389	-1.71856	0.841071	0.409997	0.631146	-5.00958
ENSG00000243414	TICAM2	toll like receptor adaptor molecule 2	353376		PF13676	protein_coding	chr5		0	0.579329	-2.71505	0.893066	0.38217	0.606895	-5.2484
ENSG00000075399	VPS9D1	VPS9 domain containing 1	9605		PF02204	protein_coding	chr16		0	0.579244	3.53269	4.78944	0.000104477	0.00198264	1.18772
ENSG00000197013	ZNF429	zinc finger protein 429	353088		PF01352	protein_coding	chr19	zf-C2H2	1	0.578715	-0.384953	2.63776	0.0155655	0.0735191	-3.17377
ENSG00000137098	SPAG8	sperm associated antigen 8	26206			protein_coding	chr9		0	0.57783	-2.01346	1.44952	0.162297	0.355943	-4.66089
ENSG00000174599	TRAM1L1	translocation associated membrane protein 1 like 1	133022		PF03798	protein_coding	chr4		0	0.577637	-0.770233	1.307	0.205663	0.41355	-4.83763
ENSG00000124942	AHNAK	AHNAK nucleoprotein	79026		PF00595	protein_coding	chr11		0	0.576186	7.72492	6.87305	9.69843e-07	5.66969e-05	5.19575
ENSG00000221845	LINC02902	long intergenic non-protein coding RNA 2902	401335			lncRNA	chr7		0	0.576072	1.25142	1.86515	0.0765166	0.217164	-4.19116
ENSG00000168306	ACOX2	acyl-CoA oxidase 2	8309	1.17.99.3	PF01756	protein_coding	chr3		0	0.575447	-0.541747	1.19109	0.247207	0.465139	-4.9223
ENSG00000260342						protein_coding	chr16		0	0.574809	-1.47875	0.721782	0.478568	0.68842	-5.48542
ENSG00000163703	CRELD1	cysteine rich with EGF like domains 1	78987		PF11938	protein_coding	chr3		0	0.574012	3.48026	2.96649	0.00748441	0.0440815	-2.92781
ENSG00000204613	TRIM10	tripartite motif containing 10	10107		PF00643	protein_coding	chr6		0	0.574008	-1.01233	2.24221	0.0361324	0.130777	-3.79566
ENSG00000228812	LAMA5-AS1	LAMA5 antisense RNA 1	101928158			lncRNA	chr20		0	0.573775	-0.964231	0.81365	0.425181	0.644642	-5.02099
ENSG00000082014	SMARCD3	SWI/SNF related, matrix associated, actin dependent regulator of chromatin, subfamily d, member 3	6604		PF02201	protein_coding	chr7		0	0.573479	1.86585	1.66784	0.110528	0.278798	-4.42183
ENSG00000007255	TRAPPC6A	trafficking protein particle complex subunit 6A	79090		PF04051	protein_coding	chr19		0	0.573277	2.28848	2.22065	0.0377726	0.134774	-3.90194
ENSG00000187091	PLCD1	phospholipase C delta 1	5333	3.1.4.11	PF00388	protein_coding	chr3		0	0.572941	2.10092	2.89483	0.00879772	0.0490873	-2.77027
ENSG00000073605	GSDMB	gasdermin B	55876		PF17708	protein_coding	chr17		0	0.572826	1.67298	2.80587	0.010737	0.0566109	-2.98706
ENSG00000168386	FILIP1L	filamin A interacting protein 1 like	11259		PF09727	protein_coding	chr3		0	0.572558	4.85278	3.41438	0.00267186	0.0208302	-1.94867
ENSG00000164327	RICTOR	RPTOR independent companion of MTOR complex 2	253260		PF14663	protein_coding	chr5		0	0.57239	3.73747	5.20799	3.93683e-05	0.00094011	1.93272
ENSG00000104998	IL27RA	interleukin 27 receptor subunit alpha	9466		PF00041	protein_coding	chr19		0	0.572258	2.41026	4.41035	0.000255223	0.00379791	0.456543
ENSG00000099365	STX1B	syntaxin 1B	112755		PF05739	protein_coding	chr16		0	0.571947	0.714974	1.52162	0.143356	0.329937	-4.6794
ENSG00000196428	TSC22D2	TSC22 domain family member 2	9819		PF01166	protein_coding	chr3	TSC22	1	0.571795	5.04646	5.29408	3.22648e-05	0.000812466	1.91537
ENSG00000198624	CCDC69	coiled-coil domain containing 69	26112			protein_coding	chr5		0	0.57135	-1.30349	2.74868	0.0121923	0.0615667	-3.08914
ENSG00000134058	CDK7	cyclin dependent kinase 7	1022	2.7.11.22	PF00069	protein_coding	chr5		0	0.570892	3.83258	5.19829	4.02633e-05	0.000956141	1.97512
ENSG00000139112	GABARAPL1	GABA type A receptor associated protein like 1	23710		PF02991	protein_coding	chr12		0	0.570572	3.77812	5.35338	2.81433e-05	0.000729081	2.31691
ENSG00000185862	EVI2B	ecotropic viral integration site 2B	2124			protein_coding	chr17		0	0.57049	2.55011	2.35917	0.0283146	0.111037	-4.28466
ENSG00000176907	TCIM	transcriptional and immune response regulator	56892		PF15063	protein_coding	chr8		0	0.570071	-2.33921	1.97765	0.0615473	0.187649	-4.23242
ENSG00000204642	HLA-F	major histocompatibility complex, class I, F	3134		PF00129	protein_coding	chr6		0	0.569875	2.92057	5.9895	6.64589e-06	0.000253077	3.74343
ENSG00000260464						lncRNA	chr1		0	0.569688	-1.70276	1.14511	0.265338	0.488033	-4.91737
ENSG00000078018	MAP2	microtubule associated protein 2	4133		PF10522	protein_coding	chr2		0	0.569229	3.95365	6.00767	6.38182e-06	0.000246312	3.72853
ENSG00000136155	SCEL	sciellin	8796			protein_coding	chr13		0	0.569007	3.05723	3.89073	0.000872564	0.00952597	-1.33818
ENSG00000090661	CERS4	ceramide synthase 4	79603		PF00046	protein_coding	chr19		0	0.568955	0.275214	0.767417	0.451569	0.666747	-4.89923
ENSG00000287918	LOC107985693	uncharacterized LOC107985693	107985693			lncRNA	chrX		0	0.568918	-2.38029	0.774411	0.447514	0.663632	-4.92415
ENSG00000145860	RNF145	ring finger protein 145	153830		PF13639	protein_coding	chr5		0	0.568908	4.88538	8.75407	2.27278e-08	3.01241e-06	9.28174
ENSG00000235904						lncRNA	chr3		0	0.568748	-0.818879	1.71885	0.100684	0.261495	-4.42233
ENSG00000214900	LINC01588	long intergenic non-protein coding RNA 1588	283551			lncRNA	chr14		0	0.568696	1.12058	3.213	0.00426125	0.0291319	-2.00648
ENSG00000272031	ANKRD34A	ankyrin repeat domain 34A	284615		PF12796	protein_coding	chr1		0	0.568419	2.30854	1.6957	0.105056	0.26914	-4.7893
ENSG00000232653	GOLGA8N	golgin A8 family member N	643699		PF19046	protein_coding	chr15		0	0.56832	-1.84451	0.581773	0.567053	0.759297	-5.11859
ENSG00000286125	ZIM2-AS1	ZIM2 antisense RNA 1	101929059			lncRNA	chr19		0	0.568239	-1.5693	1.39543	0.177798	0.377732	-4.69904
ENSG00000167103	PIP5KL1	phosphatidylinositol-4-phosphate 5-kinase like 1	138429	2.7.1.68	PF01504	protein_coding	chr9		0	0.568054	-0.0727789	1.16391	0.257807	0.478816	-4.95789
ENSG00000168994	PXDC1	PX domain containing 1	221749			protein_coding	chr6		0	0.567722	3.52289	3.22697	0.00412624	0.0284363	-2.01304
ENSG00000149115	TNKS1BP1	tankyrase 1 binding protein 1	85456		PF15327	protein_coding	chr11		0	0.56722	6.83041	7.94735	1.07301e-07	1.04836e-05	7.5745
ENSG00000218358	RAET1K	retinoic acid early transcript 1K pseudogene	646024			transcribed_unprocessed_pseudogene	chr6		0	0.567171	-1.26229	1.43336	0.166809	0.362364	-4.67956
ENSG00000087302	RTRAF	RNA transcription, translation and transport factor	51637		PF10036	protein_coding	chr14		0	0.566968	4.86912	7.20978	4.78392e-07	3.19513e-05	6.09788
ENSG00000145012	LPP	LIM domain containing preferred translocation partner in lipoma	4026		PF00412	protein_coding	chr3		0	0.566828	5.6639	6.5314	2.01729e-06	0.000100853	4.74948
ENSG00000267060	PTGES3L	prostaglandin E synthase 3 like	100885848			protein_coding	chr17		0	0.56588	-1.77952	1.10137	0.283481	0.507322	-4.99087
ENSG00000159128	IFNGR2	interferon gamma receptor 2	3460		PF09294	protein_coding	chr21		0	0.565764	4.2749	6.07356	5.51071e-06	0.000221178	3.88139
ENSG00000131015	ULBP2	UL16 binding protein 2	80328		PF00129	protein_coding	chr6		0	0.565727	2.4267	3.99705	0.000678627	0.00788471	-0.847423
ENSG00000156172	C8orf37	chromosome 8 open reading frame 37	157657		PF14996	protein_coding	chr8		0	0.565129	0.81096	2.41896	0.0249527	0.101484	-3.56642
ENSG00000259642						lncRNA	chr15		0	0.565032	1.19184	2.86579	0.00939071	0.0514953	-2.80147
ENSG00000103740	ACSBG1	acyl-CoA synthetase bubblegum family member 1	23205		PF00501	protein_coding	chr15		0	0.564668	-2.47439	1.13982	0.267484	0.489977	-5.00258
ENSG00000137709	POU2F3	POU class 2 homeobox 3	25833		PF00046	protein_coding	chr11	Pou	1	0.564657	-0.561718	2.60944	0.0165589	0.0766443	-3.41548
ENSG00000254806	SYS1-DBNDD2	SYS1-DBNDD2 readthrough (NMD candidate)	767557			protein_coding	chr20		0	0.564467	-1.28367	0.553052	0.5862	0.772671	-5.35617
ENSG00000234745	HLA-B	major histocompatibility complex, class I, B	3106		PF07654	protein_coding	chr6		0	0.563603	5.50484	5.70529	1.25964e-05	0.000404091	2.77567
ENSG00000007384	RHBDF1	rhomboid 5 homolog 1	64285		PF01694	protein_coding	chr16		0	0.563491	5.37214	7.52107	2.52307e-07	2.03333e-05	6.86063
ENSG00000258938						lncRNA	chr14		0	0.562954	-0.317975	1.36262	0.187762	0.390928	-4.8073
ENSG00000188282	RUFY4	RUN and FYVE domain containing 4	285180		PF02759	protein_coding	chr2		0	0.562741	-3.15833	0.692817	0.496187	0.704225	-4.93316
ENSG00000168026	TTC21A	tetratricopeptide repeat domain 21A	199223		PF13181	protein_coding	chr3		0	0.562343	1.06805	2.7459	0.0122677	0.0618741	-2.8382
ENSG00000265666	RARA-AS1	RARA antisense RNA 1	101929693			lncRNA	chr17		0	0.562281	0.262122	1.98847	0.060254	0.185159	-4.02301
ENSG00000287439						lncRNA	chr15		0	0.561916	-1.86462	0.822699	0.420132	0.640518	-5.09676
ENSG00000138347	MYPN	myopalladin	84665		PF07679	protein_coding	chr10		0	0.561677	-0.586965	1.19476	0.245802	0.463365	-5.02056
ENSG00000167535	CACNB3	calcium voltage-gated channel auxiliary subunit beta 3	784		PF12052	protein_coding	chr12		0	0.561654	4.94865	4.3794	0.000274598	0.00398563	-0.00965309
ENSG00000154874	CCDC144B	coiled-coil domain containing 144B (pseudogene)	284047			transcribed_unprocessed_pseudogene	chr17		0	0.561521	-1.05122	1.0926	0.287223	0.511289	-5.0523
ENSG00000005884	ITGA3	integrin subunit alpha 3	3675		PF08441	protein_coding	chr17		0	0.560544	10.0412	12.8653	2.73457e-11	1.08734e-08	15.8873
ENSG00000287742						lncRNA	chr2		0	0.560477	-1.35717	1.15088	0.26301	0.484988	-4.92738
ENSG00000269899						lncRNA	chr8		0	0.560429	-1.45666	1.38193	0.181846	0.383285	-4.74804
ENSG00000023445	BIRC3	baculoviral IAP repeat containing 3	330		PF00619	protein_coding	chr11		0	0.560184	3.26106	3.55763	0.00191171	0.0166355	-2.11296
ENSG00000144655	CSRNP1	cysteine and serine rich nuclear protein 1	64651		PF16019	protein_coding	chr3	CSRNP_N	1	0.559904	3.85205	3.91385	0.000826168	0.0091588	-0.973632
ENSG00000185339	TCN2	transcobalamin 2	6948		PF14478	protein_coding	chr22		0	0.558589	2.96748	2.46829	0.0224618	0.0942226	-3.53368
ENSG00000128596	CCDC136	coiled-coil domain containing 136	64753			protein_coding	chr7		0	0.558433	1.37275	3.16082	0.00480491	0.031732	-2.19579
ENSG00000101608	MYL12A	myosin light chain 12A	10627		PF08976	protein_coding	chr18		0	0.558418	6.8307	5.91889	7.78335e-06	0.000284967	3.14845
ENSG00000135596	MICAL1	microtubule associated monooxygenase, calponin and LIM domain containing 1	64780		PF12130	protein_coding	chr6		0	0.558366	4.31043	4.99226	6.50008e-05	0.00139621	1.49712
ENSG00000179978						unprocessed_pseudogene	chr5		0	0.55809	-0.395805	1.01262	0.323029	0.548095	-5.24915
ENSG00000116668	SWT1	SWT1 RNA endoribonuclease homolog	54823		PF13638	protein_coding	chr1		0	0.557206	1.36622	2.3548	0.028576	0.111474	-3.64606
ENSG00000279748						TEC	chr19		0	0.557201	-2.03242	0.802572	0.431414	0.649478	-4.96949
ENSG00000198087	CD2AP	CD2 associated protein	23607		PF14604	protein_coding	chr6		0	0.557042	6.91257	7.2021	4.86084e-07	3.23388e-05	5.97983
ENSG00000169403	PTAFR	platelet activating factor receptor	5724		PF00001	protein_coding	chr1		0	0.556822	1.23248	6.65697	1.5385e-06	8.24614e-05	5.11132
ENSG00000140950	MEAK7	MTOR associated protein, eak-7 homolog	57707		PF07534	protein_coding	chr16		0	0.556697	4.33405	6.0341	6.01659e-06	0.000236514	3.74354
ENSG00000215875	ST13P20	ST13, Hsp70 interacting protein pseudogene 20	729828			transcribed_processed_pseudogene	chr1		0	0.555765	-3.36094	1.36758	0.186227	0.388829	-4.7585
ENSG00000047346	FAM214A	family with sequence similarity 214 member A	56204		PF13915	protein_coding	chr15		0	0.555582	3.15181	5.32276	3.01999e-05	0.000769535	2.40198
ENSG00000250420	AACSP1	acetoacetyl-CoA synthetase pseudogene 1	729522			transcribed_unprocessed_pseudogene	chr5		0	0.554552	-1.46921	0.644011	0.526698	0.729189	-4.97232
ENSG00000271361						processed_pseudogene	chr6		0	0.55346	-3.105	1.92604	0.0680581	0.200769	-4.12258
ENSG00000171608	PIK3CD	phosphatidylinositol-4,5-bisphosphate 3-kinase catalytic subunit delta	5293	2.7.1.153	PF00794	protein_coding	chr1		0	0.55213	1.97646	2.64101	0.0154554	0.0731199	-3.18588
ENSG00000165730	STOX1	storkhead box 1	219736		PF10264	protein_coding	chr10		0	0.552007	-1.38146	0.744057	0.465273	0.677733	-4.96617
ENSG00000284292						protein_coding	chr7		0	0.551758	2.11484	1.66079	0.111952	0.281452	-5.28312
ENSG00000177406	NINJ2-AS1	NINJ2 antisense RNA 1	100049716			lncRNA	chr12		0	0.551729	-0.58314	2.55994	0.0184397	0.082276	-3.37095
ENSG00000260852	FBXL19-AS1	FBXL19 antisense RNA 1	283932			lncRNA	chr16		0	0.551245	2.02789	4.15692	0.000464856	0.0059526	-0.124311
ENSG00000169231	THBS3	thrombospondin 3	7059		PF05735	protein_coding	chr1		0	0.551195	3.96146	2.37535	0.0273659	0.108386	-3.82411
ENSG00000182742	HOXB4	homeobox B4	3214		PF00046	protein_coding	chr17	Homeobox	1	0.551183	-0.0635246	1.50396	0.147818	0.336231	-4.61717
ENSG00000277701						lncRNA	chr2		0	0.551117	0.187811	1.58845	0.127466	0.306355	-4.572
ENSG00000184731	FAM110C	family with sequence similarity 110 member C	642273		PF14160	protein_coding	chr2		0	0.550253	3.43448	4.97468	6.77216e-05	0.00143482	1.56599
ENSG00000163346	PBXIP1	PBX homeobox interacting protein 1	57326			protein_coding	chr1		0	0.55021	5.31484	3.02109	0.0066126	0.0401526	-3.04958
ENSG00000187994	RINL	Ras and Rab interactor like	126432		PF02204	protein_coding	chr19		0	0.550051	2.14615	2.94693	0.00782295	0.0454386	-2.73664
ENSG00000233928						lncRNA	chrX		0	0.549649	0.502472	1.29392	0.210059	0.419971	-5.12709
ENSG00000083454	P2RX5	purinergic receptor P2X 5	5026			protein_coding	chr17		0	0.549354	2.4404	2.19797	0.0395725	0.138992	-3.90783
ENSG00000271780						lncRNA	chr14		0	0.549309	-1.06322	0.897259	0.379982	0.604935	-5.07422
ENSG00000287917						lncRNA	chr11		0	0.549047	-3.11728	1.24673	0.226531	0.43994	-4.86109
ENSG00000173706	HEG1	heart development protein with EGF like domains 1	57493		PF00008	protein_coding	chr3		0	0.548977	4.08099	2.49516	0.0212049	0.0905271	-3.49415
ENSG00000175105	ZNF654	zinc finger protein 654	55279			protein_coding	chr3	zf-C2H2	1	0.548948	2.23625	4.68994	0.000131992	0.00233623	0.971775
ENSG00000143554	SLC27A3	solute carrier family 27 member 3	11000		PF00501	protein_coding	chr1		0	0.54884	3.04262	3.23613	0.0040399	0.0279766	-2.29743
ENSG00000181409	AATK	apoptosis associated tyrosine kinase	9625		PF07714	protein_coding	chr17		0	0.548722	0.720807	1.79986	0.0865961	0.236313	-4.41375
ENSG00000138675	FGF5	fibroblast growth factor 5	2250		PF00167	protein_coding	chr4		0	0.548711	2.56512	1.39473	0.178005	0.377937	-4.86436
ENSG00000140545	MFGE8	milk fat globule EGF and factor V/VIII domain containing	4240		PF00754	protein_coding	chr15		0	0.548504	4.69195	4.07377	0.000565961	0.00687273	-0.366445
ENSG00000039068	CDH1	cadherin 1	999		PF08758	protein_coding	chr16		0	0.54846	3.85702	9.18074	1.0347e-08	1.53838e-06	9.90341
ENSG00000196267	ZNF836	zinc finger protein 836	162962		PF01352	protein_coding	chr19	zf-C2H2	1	0.547958	-2.11778	2.98055	0.00725001	0.0429822	-2.51854
ENSG00000162552	WNT4	Wnt family member 4	54361		PF00110	protein_coding	chr1		0	0.54785	1.68314	5.26644	3.43905e-05	0.000854665	2.25495
ENSG00000286388						lncRNA	chr5		0	0.547633	2.16741	2.67036	0.014492	0.0697004	-3.17301
ENSG00000184408	KCND2	potassium voltage-gated channel subfamily D member 2	3751		PF11601	protein_coding	chr7		0	0.547288	-2.4621	2.01066	0.0576788	0.179503	-4.14648
ENSG00000090339	ICAM1	intercellular adhesion molecule 1	3383		PF03921	protein_coding	chr19		0	0.547284	4.85296	5.98494	6.71401e-06	0.000255102	3.54946
ENSG00000167123	CERCAM	cerebral endothelial cell adhesion molecule	51148		PF01755	protein_coding	chr9		0	0.547197	3.99854	2.82323	0.0103291	0.0553277	-2.87019
ENSG00000253932						lncRNA	chr8		0	0.547167	-2.98731	0.587011	0.563596	0.756743	-4.97649
ENSG00000075073	TACR2	tachykinin receptor 2	6865		PF00001	protein_coding	chr10		0	0.547059	-1.67344	1.06212	0.300517	0.52475	-4.85107
ENSG00000115295	CLIP4	CAP-Gly domain containing linker protein family member 4	79745		PF12796	protein_coding	chr2		0	0.546956	3.58496	5.04282	5.7774e-05	0.0012632	1.3522
ENSG00000283283						unprocessed_pseudogene	chr2		0	0.546949	-2.14581	1.87689	0.0748177	0.21382	-4.37592
ENSG00000186897	C1QL4	complement C1q like 4	338761		PF00386	protein_coding	chr12		0	0.546902	0.897239	1.10051	0.283844	0.507865	-4.99345
ENSG00000259065						lncRNA	chr14		0	0.546606	-1.86926	0.721063	0.479001	0.688801	-5.01623
ENSG00000130589	HELZ2	helicase with zinc finger 2	85441		PF13087	protein_coding	chr20		0	0.546265	5.62466	6.60653	1.71499e-06	8.91765e-05	4.81204
ENSG00000279329						TEC	chr19		0	0.546095	0.204055	2.38299	0.0269276	0.107072	-3.52429
ENSG00000280623						lncRNA	chr22		0	0.54582	-1.15439	1.31139	0.204203	0.411954	-4.80497
ENSG00000180263	FGD6	FYVE, RhoGEF and PH domain containing 6	55785		PF00621	protein_coding	chr12		0	0.545763	5.0852	6.51788	2.07728e-06	0.000102949	4.64037
ENSG00000036448	MYOM2	myomesin 2	9172		PF07679	protein_coding	chr8		0	0.545555	-2.58077	0.686988	0.499777	0.706511	-4.94549
ENSG00000167183	PRR15L	proline rich 15 like	79170		PF15321	protein_coding	chr17		0	0.545484	1.5366	2.88719	0.00895019	0.049682	-3.07174
ENSG00000250151	ARPC4-TTLL3	ARPC4-TTLL3 readthrough	100526693		PF03133	protein_coding	chr3		0	0.545407	0.00913606	0.698233	0.492864	0.701315	-5.37319
ENSG00000137571	SLCO5A1	solute carrier organic anion transporter family member 5A1	81796		PF03137	protein_coding	chr8		0	0.545299	-1.7046	0.767902	0.451287	0.666619	-4.89834
ENSG00000168631	MUCL3	mucin like 3	135656			protein_coding	chr6		0	0.545215	1.80601	1.60715	0.123293	0.299648	-4.71092
ENSG00000284428						lncRNA	chr19		0	0.545189	-1.38678	1.27723	0.215777	0.426699	-5.13956
ENSG00000259230	LINC02323	long intergenic non-protein coding RNA 2323	105370681			lncRNA	chr14		0	0.545151	-1.14167	3.35244	0.00308606	0.0230964	-1.84973
ENSG00000203618	GP1BB	glycoprotein Ib platelet subunit beta	2812		PF01463	protein_coding	chr22		0	0.545081	-0.75958	0.668871	0.511029	0.715843	-4.94356
ENSG00000101333	PLCB4	phospholipase C beta 4	5332	3.1.4.11	PF00387	protein_coding	chr20		0	0.545081	-2.87628	0.836684	0.412403	0.632798	-4.86355
ENSG00000260532						lncRNA	chr16		0	0.545081	-2.59355	0.693054	0.496041	0.704136	-4.93305
ENSG00000116032	GRIN3B	glutamate ionotropic receptor NMDA type subunit 3B	116444		PF00060	protein_coding	chr19		0	0.545081	-0.675419	0.618432	0.543091	0.741142	-4.96433
ENSG00000253858						lncRNA	chr5		0	0.545081	-2.32666	0.916544	0.370022	0.59433	-4.81978
ENSG00000132932	ATP8A2	ATPase phospholipid transporting 8A2	51761		PF16209	protein_coding	chr13		0	0.545081	-1.25454	0.866737	0.396103	0.619743	-4.8475
ENSG00000100628	ASB2	ankyrin repeat and SOCS box containing 2	51676		PF12796	protein_coding	chr14		0	0.545081	-2.03791	0.819158	0.422103	0.642007	-4.87267
ENSG00000272692						lncRNA	chr10		0	0.545081	-2.67677	0.787604	0.439927	0.657291	-4.88865
ENSG00000118946	PCDH17	protocadherin 17	27253		PF00028	protein_coding	chr13		0	0.545081	-1.29235	0.695199	0.494724	0.703141	-4.9321
ENSG00000164929	BAALC	BAALC binder of MAP3K1 and KLF4	79870		PF06989	protein_coding	chr8		0	0.545081	-2.16532	0.632524	0.534026	0.73409	-4.95868
ENSG00000185565	LSAMP	limbic system associated membrane protein	4045		PF07679	protein_coding	chr3		0	0.545081	-1.2498	0.87388	0.39229	0.616034	-4.84361
ENSG00000203805	PLPP4	phospholipid phosphatase 4	196051		PF01569	protein_coding	chr10		0	0.545081	-1.40153	0.801308	0.432129	0.650172	-4.88178
ENSG00000177791	MYOZ1	myozenin 1	58529		PF05556	protein_coding	chr10		0	0.545081	-3.09371	0.759487	0.456194	0.670295	-4.9024
ENSG00000183549	ACSM5	acyl-CoA synthetase medium chain family member 5	54988	6.2.1.2	PF13193	protein_coding	chr16		0	0.545081	-3.2533	0.64495	0.526101	0.728599	-4.9536
ENSG00000230555						lncRNA	chr10		0	0.544861	-0.895722	1.42602	0.168891	0.365023	-4.72918
ENSG00000188766	SPRED3	sprouty related EVH1 domain containing 3	399473		PF05210	protein_coding	chr19		0	0.544839	2.14042	1.14045	0.267229	0.489708	-5.14868
ENSG00000156966	B3GNT7	UDP-GlcNAc:betaGal beta-1,3-N-acetylglucosaminyltransferase 7	93010	2.4.1.-	PF01762	protein_coding	chr2		0	0.544377	3.31946	7.84787	1.30713e-07	1.23477e-05	7.40908
ENSG00000259380						lncRNA	chr15		0	0.54432	1.44019	2.46931	0.0224129	0.0940695	-3.58667
ENSG00000133687	TMTC1	transmembrane O-mannosyltransferase targeting cadherins 1	83857		PF13181	protein_coding	chr12		0	0.544243	-1.58558	0.689926	0.497966	0.70552	-4.93487
ENSG00000136068	FLNB	filamin B	2317		PF00307	protein_coding	chr3		0	0.543245	8.85819	9.09018	1.22043e-08	1.76839e-06	9.66739
ENSG00000072840	EVC	EvC ciliary complex subunit 1	2121			protein_coding	chr4		0	0.543188	5.12541	7.04464	6.75273e-07	4.18327e-05	5.8527
ENSG00000237172	B3GNT9	UDP-GlcNAc:betaGal beta-1,3-N-acetylglucosaminyltransferase 9	84752		PF01762	protein_coding	chr16		0	0.542805	3.08425	6.13841	4.77204e-06	0.000196608	4.04413
ENSG00000145040	UCN2	urocortin 2	90226		PF00473	protein_coding	chr3		0	0.542618	0.956332	3.96551	0.00073118	0.00836235	-0.632853
ENSG00000169435	RASSF6	Ras association domain family member 6	166824		PF16517	protein_coding	chr4		0	0.542001	2.21806	4.91869	7.71856e-05	0.00157672	1.41055
ENSG00000198933	TBKBP1	TBK1 binding protein 1	9755		PF12845	protein_coding	chr17		0	0.541838	3.45617	1.95913	0.0638178	0.192274	-4.42314
ENSG00000244144						processed_pseudogene	chr3		0	0.54172	-0.846858	0.999081	0.329385	0.55572	-5.32742
ENSG00000272654						lncRNA	chr1		0	0.541543	-1.49657	1.59191	0.126684	0.305077	-4.52051
ENSG00000229212						transcribed_unprocessed_pseudogene	chr15		0	0.541007	-0.85277	1.17839	0.252119	0.47153	-4.93789
ENSG00000139910	NOVA1	NOVA alternative splicing regulator 1	4857		PF00013	protein_coding	chr14		0	0.540899	-0.0454812	0.535671	0.597941	0.780606	-4.99954
ENSG00000274561						lncRNA	chr17		0	0.540767	-1.63502	0.927274	0.364557	0.589162	-5.068
ENSG00000175984	DENND2C	DENN domain containing 2C	163259		PF03455	protein_coding	chr1		0	0.539909	1.57241	4.79934	0.000102079	0.00194143	1.2883
ENSG00000136828	RALGPS1	Ral GEF with PH domain and SH3 binding motif 1	9649		PF00169	protein_coding	chr9		0	0.539506	1.80498	3.1821	0.00457553	0.0306073	-2.23049
ENSG00000187720	THSD4	thrombospondin type 1 domain containing 4	79875		PF00090	protein_coding	chr15		0	0.538926	2.13459	2.70851	0.0133249	0.0655434	-3.07721
ENSG00000141524	TMC6	transmembrane channel like 6	11322		PF07810	protein_coding	chr17		0	0.538743	5.81525	8.54586	3.365e-08	4.13919e-06	8.78988
ENSG00000132530	XAF1	XIAP associated factor 1	54739		PF18608	protein_coding	chr17		0	0.537905	1.42958	5.69873	1.2785e-05	0.000407833	3.13169
ENSG00000171843	MLLT3	MLLT3 super elongation complex subunit	4300		PF03366	protein_coding	chr9		0	0.537793	4.98544	6.94369	8.35168e-07	4.9755e-05	5.67461
ENSG00000124126	PREX1	phosphatidylinositol-3,4,5-trisphosphate dependent Rac exchange factor 1	57580		PF00610	protein_coding	chr20		0	0.537777	0.460589	2.18284	0.0408161	0.142046	-4.2034
ENSG00000204531	POU5F1	POU class 5 homeobox 1	5460		PF00157	protein_coding	chr6	Pou	1	0.536897	0.884245	2.72987	0.0127108	0.0634605	-3.10386
ENSG00000279342						lncRNA	chr11		0	0.536327	-1.39865	1.06046	0.301251	0.525842	-5.11364
ENSG00000165799	RNASE7	ribonuclease A family member 7	84659		PF00074	protein_coding	chr14		0	0.536186	-1.4125	0.578863	0.568978	0.760433	-4.98
ENSG00000263004						lncRNA	chr17		0	0.535963	-0.467162	1.14173	0.266707	0.489287	-4.91885
ENSG00000282339						transcribed_processed_pseudogene	chr19		0	0.535858	-1.05741	0.987596	0.334847	0.56168	-5.45666
ENSG00000185187	SIGIRR	single Ig and TIR domain containing	59307		PF01582	protein_coding	chr11		0	0.535842	1.41688	4.95501	7.09044e-05	0.00148295	1.25353
ENSG00000257524	ST6GALNAC6	ST6 N-acetylgalactosaminide alpha-2,6-sialyltransferase 6	30815	2.4.99.-	PF00777	protein_coding	chr9		0	0.535636	0.370126	0.55151	0.587237	0.773482	-5.56501
ENSG00000143127	ITGA10	integrin subunit alpha 10	8515		PF08441	protein_coding	chr1		0	0.535051	0.965049	1.3617	0.188049	0.391198	-4.91204
ENSG00000278895						TEC	chr19		0	0.535016	-1.35904	1.10902	0.280241	0.503931	-5.07441
ENSG00000088854	DNAAF9	dynein axonemal assembly factor 9	25943			protein_coding	chr20		0	0.534564	3.09875	2.93884	0.00796727	0.0460685	-2.72279
ENSG00000214021	TTLL3	tubulin tyrosine ligase like 3	26140		PF03133	protein_coding	chr3		0	0.534418	3.51838	2.76552	0.0117455	0.0599833	-3.06024
ENSG00000224881						processed_pseudogene	chr2		0	0.534207	-1.45484	1.23312	0.231462	0.446071	-4.88608
ENSG00000126561	STAT5A	signal transducer and activator of transcription 5A	6776		PF02865	protein_coding	chr17	STAT	1	0.534154	-0.434088	5.00432	6.31976e-05	0.00136261	1.47776
ENSG00000113249	HAVCR1	hepatitis A virus cellular receptor 1	26762		PF07686	protein_coding	chr5		0	0.533991	4.52255	3.39641	0.00278604	0.0214616	-2.08372
ENSG00000130270	ATP8B3	ATPase phospholipid transporting 8B3	148229		PF16212	protein_coding	chr19		0	0.533661	2.3407	2.22226	0.0376479	0.134497	-3.8722
ENSG00000181333	HEPHL1	hephaestin like 1	341208		PF07731	protein_coding	chr11		0	0.533604	-2.88202	1.28276	0.213868	0.424409	-4.88984
ENSG00000173821	RNF213	ring finger protein 213	57674		PF00097	protein_coding	chr17		0	0.533515	7.48628	5.89296	8.24958e-06	0.000297727	3.07083
ENSG00000144426	NBEAL1	neurobeachin like 1	65065		PF00400	protein_coding	chr2		0	0.533359	2.56649	2.85402	0.00964174	0.0524013	-3.15341
ENSG00000169021	UQCRFS1	ubiquinol-cytochrome c reductase, Rieske iron-sulfur polypeptide 1	7386	1.10.2.2	PF02921	protein_coding	chr19		0	0.533337	5.79922	7.67322	1.8543e-07	1.56955e-05	7.06188
ENSG00000272138	LINC01607	long intergenic non-protein coding RNA 1607	101927067			lncRNA	chr8		0	0.533032	-2.4317	0.81271	0.425708	0.64484	-4.94994
ENSG00000042062	RIPOR3	RIPOR family member 3	140876		PF15903	protein_coding	chr20		0	0.532785	0.844599	1.08386	0.29099	0.515022	-4.94162
ENSG00000135722	FBXL8	F-box and leucine rich repeat protein 8	55336		PF12937	protein_coding	chr16		0	0.531993	2.53881	2.90451	0.00860818	0.0483994	-2.81904
ENSG00000231587	SNORD62B	small nucleolar RNA, C/D box 62B	692093			snoRNA	chr9		0	0.531959	-1.99965	1.42162	0.170151	0.367096	-4.71571
ENSG00000235284	SNORD62A	small nucleolar RNA, C/D box 62A	26786			snoRNA	chr9		0	0.531959	-1.99965	1.42162	0.170151	0.367096	-4.71571
ENSG00000205089	CCNI2	cyclin I family member 2	645121		PF00134	protein_coding	chr5		0	0.531682	-0.963153	1.89562	0.0721758	0.20888	-4.23404
ENSG00000076258	FMO4	flavin containing dimethylaniline monoxygenase 4	2329	1.14.13.8	PF00743	protein_coding	chr1		0	0.531677	-1.24418	0.641101	0.528549	0.730684	-4.97368
ENSG00000288579						processed_pseudogene	chr5		0	0.531638	-1.71772	0.859615	0.399927	0.622819	-5.07996
ENSG00000006025	OSBPL7	oxysterol binding protein like 7	114881		PF15409	protein_coding	chr17		0	0.531509	5.13707	5.78359	1.05522e-05	0.00035869	3.00168
ENSG00000108932	SLC16A6	solute carrier family 16 member 6	9120		PF07690	protein_coding	chr17		0	0.531017	-1.65432	0.756661	0.457848	0.67186	-5.04147
ENSG00000079337	RAPGEF3	Rap guanine nucleotide exchange factor 3	10411		PF00610	protein_coding	chr12		0	0.53089	3.28402	4.92784	7.55512e-05	0.00155075	1.4805
ENSG00000090238	YPEL3	yippee like 3	83719		PF03226	protein_coding	chr16		0	0.530693	4.31329	4.23521	0.00038622	0.00515101	-0.296395
ENSG00000147234	FRMPD3	FERM and PDZ domain containing 3	84443		PF00373	protein_coding	chrX		0	0.530653	-2.89886	0.572172	0.573418	0.763753	-4.98572
ENSG00000231185	SPRY4-AS1	SPRY4 antisense RNA 1	101926941			lncRNA	chr5		0	0.530602	-1.41591	1.07544	0.294655	0.518639	-4.95751
ENSG00000091592	NLRP1	NLR family pyrin domain containing 1	22861		PF00619	protein_coding	chr17		0	0.530499	1.45857	5.10234	5.03022e-05	0.00113018	1.91075
ENSG00000042980	ADAM28	ADAM metallopeptidase domain 28	10863		PF00200	protein_coding	chr8		0	0.530437	3.16588	5.62529	1.51051e-05	0.000466185	2.93496
ENSG00000237807	LOC100507516	uncharacterized LOC100507516	100507516			lncRNA	chr8		0	0.530312	-0.0975231	3.09315	0.00561076	0.0355966	-2.66715
ENSG00000186976	EFCAB6	EF-hand calcium binding domain 6	64800		PF13499	protein_coding	chr22		0	0.529866	-2.02615	0.864735	0.397175	0.620627	-4.89631
ENSG00000186868	MAPT	microtubule associated protein tau	4137		PF00418	protein_coding	chr17		0	0.529397	0.618838	0.742408	0.466249	0.678289	-4.91053
ENSG00000222036	POTEM	POTE ankyrin domain family member M	641455		PF12796	protein_coding	chr14		0	0.529149	-0.31428	1.22383	0.234876	0.450517	-4.96707
ENSG00000115468	EFHD1	EF-hand domain family member D1	80303			protein_coding	chr2		0	0.528854	-3.3982	0.613952	0.54599	0.744148	-4.9661
ENSG00000136826	KLF4	Kruppel like factor 4	9314		PF00096	protein_coding	chr9	zf-C2H2	1	0.528741	3.6077	5.20933	3.92465e-05	0.000939828	1.69181
ENSG00000286523						lncRNA	chrX		0	0.528521	-1.2887	1.04966	0.306073	0.530593	-5.02887
ENSG00000161328	LRRC56	leucine rich repeat containing 56	115399			protein_coding	chr11		0	0.527828	2.2569	2.00487	0.0583411	0.180808	-4.33783
ENSG00000135452	TSPAN31	tetraspanin 31	6302			protein_coding	chr12		0	0.526963	2.88056	3.62068	0.00164884	0.0149639	-1.50309
ENSG00000004399	PLXND1	plexin D1	23129		PF01437	protein_coding	chr3		0	0.525807	6.79244	6.47444	2.28267e-06	0.000110564	4.51739
ENSG00000102908	NFAT5	nuclear factor of activated T cells 5	10725		PF00554	protein_coding	chr16	RHD	1	0.525031	4.00713	3.35782	0.00304767	0.0228937	-2.20553
ENSG00000286104						lncRNA	chr19		0	0.524007	-0.289668	1.24195	0.228255	0.442196	-5.06065
ENSG00000135926	TMBIM1	transmembrane BAX inhibitor motif containing 1	64114		PF01027	protein_coding	chr2		0	0.523927	6.72027	10.8921	5.49018e-10	1.30377e-07	12.9401
ENSG00000231784	DBIL5P	diazepam binding inhibitor-like 5, pseudogene	100131454			transcribed_unitary_pseudogene	chr17		0	0.523585	-1.34748	1.24991	0.225393	0.438477	-4.81256
ENSG00000233048	LINC01722	long intergenic non-protein coding RNA 1722	101929486			lncRNA	chr20		0	0.523534	-0.952698	1.10329	0.282666	0.506607	-5.16717
ENSG00000127129	EDN2	endothelin 2	1907		PF00322	protein_coding	chr1		0	0.523496	-1.4757	0.969577	0.343541	0.570666	-5.00468
ENSG00000215244	LINC02649	long intergenic non-protein coding RNA 2649	399715			lncRNA	chr10		0	0.523243	-1.83128	0.677805	0.505463	0.711484	-4.93972
ENSG00000128849	CGNL1	cingulin like 1	84952		PF01576	protein_coding	chr15		0	0.522991	1.52267	1.51661	0.144611	0.331487	-4.69904
ENSG00000168899	VAMP5	vesicle associated membrane protein 5	10791		PF00957	protein_coding	chr2		0	0.522891	0.00434153	2.61673	0.0162976	0.0759076	-3.20184
ENSG00000272690	LINC02018	long intergenic non-protein coding RNA 2018	107986100			lncRNA	chr3		0	0.522367	-1.64369	0.813259	0.4254	0.644642	-5.14988
ENSG00000272734						lncRNA	chr10		0	0.522301	-1.54413	2.44189	0.0237642	0.0979887	-3.60994
ENSG00000122787	AKR1D1	aldo-keto reductase family 1 member D1	6718	1.3.1.3	PF00248	protein_coding	chr7		0	0.522038	-2.09459	1.03176	0.314186	0.538866	-5.11842
ENSG00000262468						lncRNA	chr16		0	0.521603	0.328258	1.43467	0.16644	0.361953	-4.7751
ENSG00000262880						lncRNA	chr17		0	0.520895	-1.85969	0.652051	0.521601	0.725068	-4.95065
ENSG00000266490						lncRNA	chr17		0	0.5208	-1.34327	1.01328	0.322718	0.547711	-5.10067
ENSG00000230724						lncRNA	chr11		0	0.520534	3.6817	5.04816	5.70602e-05	0.0012524	1.44536
ENSG00000181634	TNFSF15	TNF superfamily member 15	9966		PF00229	protein_coding	chr9		0	0.520489	2.23965	2.63118	0.0157914	0.0742782	-3.37703
ENSG00000070540	WIPI1	WD repeat domain, phosphoinositide interacting 1	55062			protein_coding	chr17		0	0.520391	3.2861	4.95363	7.11344e-05	0.00148324	1.56199
ENSG00000142235	LMTK3	lemur tyrosine kinase 3	114783		PF07714	protein_coding	chr19		0	0.520255	1.81952	3.25953	0.00382736	0.0269301	-2.16713
ENSG00000257315	ZBED6	zinc finger BED-type containing 6	100381270		PF02892	protein_coding	chr1	zf-BED	1	0.519973	4.1735	4.16889	0.000451868	0.0058148	-0.459913
ENSG00000151883	PARP8	poly(ADP-ribose) polymerase family member 8	79668		PF00644	protein_coding	chr5		0	0.519642	2.8333	6.45	2.40725e-06	0.000115616	4.80592
ENSG00000240045	STRIT1	small transmembrane regulator of ion transport 1	100507537			protein_coding	chr3		0	0.519318	-2.77518	0.619718	0.54226	0.740541	-4.99389
ENSG00000186723	OR10H1	olfactory receptor family 10 subfamily H member 1	26539		PF13853	protein_coding	chr19		0	0.519083	-1.43114	1.5298	0.141328	0.327252	-4.68778
ENSG00000123104	ITPR2	inositol 1,4,5-trisphosphate receptor type 2	3709		PF02815	protein_coding	chr12		0	0.518818	4.20727	5.54343	1.8203e-05	0.000529311	2.8359
ENSG00000170775	GPR37	G protein-coupled receptor 37	2861		PF00001	protein_coding	chr7		0	0.517946	-2.41619	1.54499	0.137624	0.321769	-4.78285
ENSG00000249590						protein_coding	chr22		0	0.517738	-1.95792	0.248932	0.805887	0.910967	-5.14726
ENSG00000235919	ASH1L-AS1	ASH1L antisense RNA 1	645676			lncRNA	chr1		0	0.517623	-0.655895	1.41794	0.171207	0.368584	-4.77745
ENSG00000270069						lncRNA	chrX		0	0.517271	0.658037	2.9602	0.00759168	0.0445444	-2.6707
ENSG00000135094	SDS	serine dehydratase	10993	4.3.1.17	PF00291	protein_coding	chr12		0	0.517184	-2.67813	0.583229	0.566091	0.758544	-4.97791
ENSG00000179954	SSC5D	scavenger receptor cysteine rich family member with 5 domains	284297		PF00530	protein_coding	chr19		0	0.517117	-1.14079	0.572958	0.572895	0.763441	-4.99754
ENSG00000123870						transcribed_unprocessed_pseudogene	chr19		0	0.516519	-1.2693	1.28617	0.212699	0.423023	-4.9632
ENSG00000163993	S100P	S100 calcium binding protein P	6286		PF01023	protein_coding	chr4		0	0.516337	-0.363621	9.85493	3.12427e-09	5.34187e-07	11.2875
ENSG00000171223	JUNB	JunB proto-oncogene, AP-1 transcription factor subunit	3726		PF00170	protein_coding	chr19	TF_bZIP	1	0.516315	7.32988	6.23091	3.88987e-06	0.000167108	3.85603
ENSG00000219607	PPP1R3G	protein phosphatase 1 regulatory subunit 3G	648791		PF03370	protein_coding	chr6		0	0.515678	0.669348	3.93487	0.000786126	0.00880235	-0.741893
ENSG00000138735	PDE5A	phosphodiesterase 5A	8654	3.1.4.35	PF01590	protein_coding	chr4		0	0.515427	2.69109	4.04845	0.000600916	0.00716989	-0.510396
ENSG00000278631	SOWAHCP5	SOWAHC pseudogene 5	100419815			processed_pseudogene	chr2		0	0.514837	-1.02619	0.90187	0.377584	0.602458	-5.05319
ENSG00000136244	IL6	interleukin 6	3569		PF00489	protein_coding	chr7		0	0.514595	-3.30712	0.816054	0.423836	0.643556	-5.21125
ENSG00000169224	GCSAML	germinal center associated signaling and motility like	148823		PF15666	protein_coding	chr1		0	0.514082	-0.225229	0.63523	0.532294	0.733334	-4.98357
ENSG00000171617	ENC1	ectodermal-neural cortex 1	8507		PF07707	protein_coding	chr5		0	0.513048	6.02085	4.43731	0.000239471	0.00364277	-0.15716
ENSG00000144130	NT5DC4	5'-nucleotidase domain containing 4	284958			protein_coding	chr2		0	0.512838	-2.39971	1.16517	0.257307	0.478237	-4.9526
ENSG00000113924	HGD	homogentisate 1,2-dioxygenase	3081	1.13.11.5	PF04209	protein_coding	chr3		0	0.512538	-1.48125	1.75531	0.0941165	0.249954	-4.6195
ENSG00000150672	DLG2	discs large MAGUK scaffold protein 2	1740		PF10608	protein_coding	chr11		0	0.511797	-1.36998	0.996263	0.33072	0.557272	-5.00318
ENSG00000185101	ANO9	anoctamin 9	338440		PF04547	protein_coding	chr11		0	0.511744	-0.989011	5.68624	1.31524e-05	0.000415674	3.04523
ENSG00000146648	EGFR	epidermal growth factor receptor	1956	2.7.10.1	PF14843	protein_coding	chr7		0	0.511635	8.37999	6.94402	8.34579e-07	4.9755e-05	5.41005
ENSG00000197302	ZNF720	zinc finger protein 720	124411		PF01352	protein_coding	chr16	Others	1	0.511359	2.11574	3.82738	0.00101338	0.0105522	-0.847141
ENSG00000196366	C9orf163	chromosome 9 putative open reading frame 163	158055			lncRNA	chr9		0	0.511304	-1.41837	0.928647	0.363862	0.588524	-5.02209
ENSG00000270607						lncRNA	chr11		0	0.510823	0.287033	1.15251	0.262353	0.484366	-5.03707
ENSG00000156675	RAB11FIP1	RAB11 family interacting protein 1	80223		PF09457	protein_coding	chr8		0	0.510751	6.26134	8.22719	6.20272e-08	6.8422e-06	8.2209
ENSG00000051108	HERPUD1	homocysteine inducible ER protein with ubiquitin like domain 1	9709		PF00240	protein_coding	chr16		0	0.510404	4.86011	4.39377	0.000265428	0.00390524	-0.0375806
ENSG00000249631						lncRNA	chr4		0	0.510322	-2.68229	1.13778	0.268316	0.491007	-5.06761
ENSG00000284954	LOC100507547	uncharacterized LOC100507547	100507547			lncRNA	chr6		0	0.510163	-0.747501	1.37269	0.184659	0.386923	-4.78107
ENSG00000144847	IGSF11	immunoglobulin superfamily member 11	152404		PF07686	protein_coding	chr3		0	0.509454	-0.720981	0.811133	0.426593	0.645602	-4.87679
ENSG00000145192	AHSG	alpha 2-HS glycoprotein	197		PF00031	protein_coding	chr3		0	0.509454	-1.90861	0.813368	0.425339	0.644642	-4.87565
ENSG00000261595						lncRNA	chr1		0	0.509454	-3.39162	0.791319	0.437805	0.654964	-4.8868
ENSG00000254966	IGSF22-AS1	IGSF22 antisense RNA 1	120883618			lncRNA	chr11		0	0.509454	-2.57768	0.785059	0.441384	0.658699	-4.88992
ENSG00000135220	UGT2A3	UDP glucuronosyltransferase family 2 member A3	79799	2.4.1.17	PF00201	protein_coding	chr4		0	0.509454	-1.99528	0.745298	0.464539	0.677126	-4.90917
ENSG00000282849						lncRNA	chr1		0	0.509454	-2.33449	0.736326	0.469862	0.681774	-4.91338
ENSG00000149403	GRIK4	glutamate ionotropic receptor kainate type subunit 4	2900		PF10613	protein_coding	chr11		0	0.509454	-1.5464	0.690082	0.49787	0.705457	-4.93436
ENSG00000117707	PROX1	prospero homeobox 1	5629		PF05044	protein_coding	chr1	HPD	1	0.509454	-1.53982	0.684879	0.50108	0.707686	-4.93664
ENSG00000275004	ZNF280B	zinc finger protein 280B	140883		PF13836	protein_coding	chr22	Others	1	0.509454	-1.62741	0.660658	0.516177	0.720397	-4.94704
ENSG00000231924	PSG1	pregnancy specific beta-1-glycoprotein 1	5669		PF07686	protein_coding	chr19		0	0.509454	-2.23322	0.649463	0.523239	0.726518	-4.95173
ENSG00000259803	SLC22A31	solute carrier family 22 member 31	146429		PF00083	protein_coding	chr16		0	0.509454	-1.79565	0.632898	0.533787	0.73409	-4.95853
ENSG00000241472	PTPRG-AS1	PTPRG antisense RNA 1	100506994			lncRNA	chr3		0	0.509454	-2.65361	0.612102	0.54719	0.74507	-4.96683
ENSG00000180787	ZFP3	ZFP3 zinc finger protein	124961		PF00096	protein_coding	chr17	zf-C2H2	1	0.509454	-1.02819	0.751567	0.46084	0.674668	-4.90619
ENSG00000188389	PDCD1	programmed cell death 1	5133		PF07686	protein_coding	chr2		0	0.509454	-2.89798	0.742484	0.466205	0.678289	-4.9105
ENSG00000237781						lncRNA	chr1		0	0.509454	-2.99773	0.723469	0.477554	0.687506	-4.91934
ENSG00000229782						lncRNA	chr17		0	0.509454	-1.98383	0.677102	0.505899	0.711699	-4.94002
ENSG00000143768	LEFTY2	left-right determination factor 2	7044		PF00688	protein_coding	chr1		0	0.509454	-3.10492	0.564061	0.578823	0.767782	-4.98499
ENSG00000233215	LINC01687	long intergenic non-protein coding RNA 1687	101927843			lncRNA	chr21		0	0.50934	-1.76587	0.670022	0.51031	0.715186	-4.99105
ENSG00000123815	COQ8B	coenzyme Q8B	79934		PF03109	protein_coding	chr19		0	0.509317	4.41751	4.06922	0.000572088	0.00693584	-0.766049
ENSG00000114166	KAT2B	lysine acetyltransferase 2B	8850	2.3.1.48	PF06466	protein_coding	chr3		0	0.508981	3.52617	4.42487	0.000246613	0.00371289	0.432005
ENSG00000185551	NR2F2	nuclear receptor subfamily 2 group F member 2	7026		PF00105	protein_coding	chr15	RXR-like	1	0.508816	7.31194	6.17496	4.40122e-06	0.000184895	3.77952
ENSG00000101955	SRPX	sushi repeat containing protein X-linked	8406		PF13778	protein_coding	chrX		0	0.508758	-3.28566	1.62442	0.11954	0.293835	-4.4907
ENSG00000068971	PPP2R5B	protein phosphatase 2 regulatory subunit B'beta	5526		PF01603	protein_coding	chr11		0	0.508445	3.03519	5.20473	3.96666e-05	0.000945914	2.03012
ENSG00000142694	EVA1B	eva-1 homolog B	55194		PF14851	protein_coding	chr1		0	0.507862	1.31512	3.85635	0.000946377	0.010088	-0.939707
ENSG00000243753	HLA-L	major histocompatibility complex, class I, L (pseudogene)	3139			transcribed_unprocessed_pseudogene	chr6		0	0.507825	-0.732555	1.45932	0.159609	0.352583	-4.62013
ENSG00000261618						lncRNA	chr8		0	0.507381	-0.893917	1.25657	0.22302	0.435545	-4.84504
ENSG00000157680	DGKI	diacylglycerol kinase iota	9162	2.7.1.107	PF12796	protein_coding	chr7		0	0.50647	-1.21397	2.04271	0.0541316	0.171715	-4.07352
ENSG00000088899	LZTS3	leucine zipper tumor suppressor family member 3	9762			protein_coding	chr20		0	0.506448	4.56782	4.08371	0.000552803	0.00674649	-0.636155
ENSG00000138311	ZNF365	zinc finger protein 365	22891			protein_coding	chr10		0	0.506115	-0.770614	2.97833	0.00728655	0.0430942	-2.75478
ENSG00000120055	C10orf95	chromosome 10 open reading frame 95	79946			protein_coding	chr10		0	0.505234	-2.03263	1.22234	0.235426	0.451016	-5.04678
ENSG00000263069	RNF213-AS1	RNF213 antisense RNA 1	100294362			lncRNA	chr17		0	0.50513	-0.251721	1.6701	0.110075	0.278082	-4.57646
ENSG00000273706	LHX1	LIM homeobox 1	3975		PF00046	protein_coding	chr17	Homeobox	1	0.504967	-2.5251	1.35857	0.189024	0.392318	-4.88336
ENSG00000001617	SEMA3F	semaphorin 3F	6405		PF01403	protein_coding	chr3		0	0.504967	4.33971	4.83917	9.29768e-05	0.00182516	1.0879
ENSG00000222000						lncRNA	chr2		0	0.504498	-1.54845	1.06461	0.299411	0.523396	-5.10152
ENSG00000173727						transcribed_unprocessed_pseudogene	chr11		0	0.504302	-0.359018	1.43599	0.166066	0.36143	-4.77213
ENSG00000261732						protein_coding	chr16		0	0.504284	2.77575	2.47995	0.0219082	0.0925615	-3.94199
ENSG00000246465						lncRNA	chr16		0	0.504283	-2.30754	0.795846	0.435227	0.653251	-4.89177
ENSG00000114019	AMOTL2	angiomotin like 2	51421		PF12240	protein_coding	chr3		0	0.503792	7.05107	3.19211	0.0044713	0.0301364	-3.01138
ENSG00000205356	TECPR1	tectonin beta-propeller repeat containing 1	25851		PF06462	protein_coding	chr7		0	0.503627	3.5954	4.11617	0.000511923	0.00637499	-0.552823
ENSG00000106789	CORO2A	coronin 2A	7464		PF00400	protein_coding	chr9		0	0.503603	3.71807	7.38401	3.33861e-07	2.37848e-05	6.59152
ENSG00000173020	GRK2	G protein-coupled receptor kinase 2	156	2.7.11.15	PF00169	protein_coding	chr11		0	0.503536	6.39088	10.9447	5.04267e-10	1.24956e-07	12.9896
ENSG00000142661	MYOM3	myomesin 3	127294		PF07679	protein_coding	chr1		0	0.503514	-0.0652183	3.48478	0.00226708	0.0186001	-1.75177
ENSG00000101331	CCM2L	CCM2 like scaffold protein	140706		PF16545	protein_coding	chr20		0	0.503426	-1.45825	0.558942	0.582247	0.770175	-4.98684
ENSG00000050165	DKK3	dickkopf WNT signaling pathway inhibitor 3	27122		PF04706	protein_coding	chr11		0	0.503426	-2.64014	0.75051	0.461463	0.674943	-4.9067
ENSG00000205293	LINC01602	long intergenic non-protein coding RNA 1602	100505477			lncRNA	chr8		0	0.503426	-3.03728	0.600307	0.554871	0.75039	-4.97142
ENSG00000174567	GOLT1A	golgi transport 1A	127845		PF04178	protein_coding	chr1		0	0.503237	2.35417	2.85064	0.00971504	0.0527326	-2.75506
ENSG00000282508						lncRNA	chr19		0	0.503169	3.26186	4.0605	0.000584024	0.00704206	-0.851311
ENSG00000223459	TCAF1P1	TRPM8 channel associated factor 1 pseudogene 1	653199			unprocessed_pseudogene	chr7		0	0.502779	2.27701	2.19071	0.0401647	0.140494	-4.21539
ENSG00000074590	NUAK1	NUAK family kinase 1	9891		PF00069	protein_coding	chr12		0	0.502164	3.36916	3.70882	0.00134017	0.0128443	-1.47795
ENSG00000238042	LINC02257	long intergenic non-protein coding RNA 2257	105372950			lncRNA	chr1		0	0.501786	-2.85107	1.36981	0.185542	0.388014	-4.75755
ENSG00000165695	AK8	adenylate kinase 8	158067			protein_coding	chr9		0	0.501425	0.0216659	1.07091	0.296637	0.520777	-5.00695
ENSG00000145214	DGKQ	diacylglycerol kinase theta	1609	2.7.1.107	PF00130	protein_coding	chr4		0	0.501406	4.1728	4.80437	0.000100882	0.00193156	0.933158
ENSG00000142178	SIK1	salt inducible kinase 1	150094		PF00069	protein_coding	chr21		0	0.501372	-1.87315	0.459154	0.650948	0.819111	-5.03532
ENSG00000234840	LINC01239	long intergenic non-protein coding RNA 1239	441389			lncRNA	chr9		0	0.50134	-0.975873	0.873266	0.392617	0.616434	-5.06666
ENSG00000167895	TMC8	transmembrane channel like 8	147138		PF07810	protein_coding	chr17		0	0.501208	1.44119	3.659	0.00150686	0.0140329	-1.26236
ENSG00000172183	ISG20	interferon stimulated exonuclease gene 20	3669		PF00929	protein_coding	chr15		0	0.500847	1.54797	1.97377	0.0620169	0.188543	-4.32059
ENSG00000154016	GRAP	GRB2 related adaptor protein	10750		PF00017	protein_coding	chr17		0	0.500342	-0.0336742	1.88791	0.0732524	0.210925	-4.25733
ENSG00000197948	FCHSD1	FCH and double SH3 domains 1	89848		PF14604	protein_coding	chr5		0	0.499942	4.7606	5.6893	1.30615e-05	0.000413567	2.95677
ENSG00000243224	LOC101929054	uncharacterized LOC101929054	101929054			lncRNA	chr3		0	0.499729	-1.715	0.906979	0.37494	0.599301	-5.08254
ENSG00000112182	BACH2	BTB domain and CNC homolog 2	60468		PF03131	protein_coding	chr6	TF_bZIP	1	0.499462	-0.285399	1.26614	0.219639	0.431057	-4.82628
ENSG00000169241	SLC50A1	solute carrier family 50 member 1	55974		PF03083	protein_coding	chr1		0	0.499087	4.47497	5.348	2.8494e-05	0.000734828	2.08715
ENSG00000114626	ABTB1	ankyrin repeat and BTB domain containing 1	80325		PF00651	protein_coding	chr3		0	0.498915	3.36605	2.3062	0.031639	0.119234	-4.06509
ENSG00000236432	MFF-DT	MFF divergent transcript	654841			lncRNA	chr2		0	0.498867	-0.217193	1.42317	0.169705	0.366457	-4.85708
ENSG00000112305	SMAP1	small ArfGAP 1	60682		PF01412	protein_coding	chr6		0	0.49783	4.79125	8.71804	2.43152e-08	3.18284e-06	9.17608
ENSG00000179542	SLITRK4	SLIT and NTRK like family member 4	139065		PF13855	protein_coding	chrX		0	0.497625	-2.7642	1.84086	0.0801404	0.224079	-4.29131
ENSG00000112893	MAN2A1	mannosidase alpha class 2A member 1	4124	3.2.1.114	PF07748	protein_coding	chr5		0	0.497496	5.21258	7.48308	2.72606e-07	2.11864e-05	6.79337
ENSG00000099937	SERPIND1	serpin family D member 1	3053		PF00079	protein_coding	chr22		0	0.497289	-3.15734	1.53728	0.139493	0.324452	-4.63584
ENSG00000204580	DDR1	discoidin domain receptor tyrosine kinase 1	780		PF07714	protein_coding	chr6		0	0.497163	8.12195	8.43744	4.13712e-08	4.91226e-06	8.49018
ENSG00000183098	GPC6	glypican 6	10082		PF01153	protein_coding	chr13		0	0.497109	1.19967	0.580946	0.5676	0.759435	-4.97877
ENSG00000260563						lncRNA	chr17		0	0.497039	0.310787	1.50395	0.147821	0.336231	-4.81937
ENSG00000250982						processed_pseudogene	chr16		0	0.496993	-3.15835	1.61443	0.121698	0.297329	-4.52813
ENSG00000248191	PES1P1	pescadillo ribosomal biogenesis factor 1 pseudogene 1	345016			processed_pseudogene	chr4		0	0.496954	-3.25628	1.31374	0.203425	0.410888	-4.82191
ENSG00000229953						lncRNA	chr1		0	0.496905	3.55603	2.55631	0.0185852	0.0826879	-3.47791
ENSG00000171236	LRG1	leucine rich alpha-2-glycoprotein 1	116844		PF13855	protein_coding	chr19		0	0.496754	2.32188	5.54086	1.83101e-05	0.000529721	2.71636
ENSG00000263002	ZNF234	zinc finger protein 234	10780		PF01352	protein_coding	chr19	zf-C2H2	1	0.496309	1.50284	2.45325	0.0231954	0.0962844	-3.6061
ENSG00000116584	ARHGEF2	Rho/Rac guanine nucleotide exchange factor 2	9181		PF00621	protein_coding	chr1		0	0.496032	6.25218	7.55653	2.34767e-07	1.92059e-05	6.83462
ENSG00000163737	PF4	platelet factor 4	5196		PF00048	protein_coding	chr4		0	0.495368	-3.07077	1.55664	0.134836	0.318166	-4.65773
ENSG00000114279	FGF12	fibroblast growth factor 12	2257		PF00167	protein_coding	chr3		0	0.494942	-0.669917	0.746969	0.463551	0.67632	-4.90838
ENSG00000265190	ANXA8	annexin A8	653145		PF00191	protein_coding	chr10		0	0.494664	2.30694	3.21977	0.00419527	0.0287849	-2.73693
ENSG00000176092	CRYBG2	crystallin beta-gamma domain containing 2	55057		PF00030	protein_coding	chr1		0	0.49459	2.56327	4.31166	0.000322308	0.00445499	-0.487647
ENSG00000117475	BLZF1	basic leucine zipper nuclear factor 1	8548		PF08227	protein_coding	chr1	Others	1	0.493855	4.14129	5.5291	1.88085e-05	0.000540349	2.57929
ENSG00000162194	LBHD1	LBH domain containing 1	79081		PF15317	protein_coding	chr11		0	0.493765	-0.975982	1.77755	0.0902952	0.243256	-4.75406
ENSG00000244693	CTAGE8	CTAGE family member 8	100142659			protein_coding	chr7		0	0.493482	1.5999	2.08677	0.0495745	0.162039	-4.21034
ENSG00000284294						lncRNA	chr22		0	0.493252	-1.96509	0.518369	0.609742	0.788904	-5.46611
ENSG00000104067	TJP1	tight junction protein 1	7082		PF00595	protein_coding	chr15		0	0.493159	7.13536	6.84381	1.03195e-06	5.98114e-05	5.24608
ENSG00000170340	B3GNT2	UDP-GlcNAc:betaGal beta-1,3-N-acetylglucosaminyltransferase 2	10678	2.4.1.149	PF01762	protein_coding	chr2		0	0.493067	3.97674	5.4995	2.01249e-05	0.000564092	2.625
ENSG00000123240	OPTN	optineurin	10133		PF11577	protein_coding	chr10		0	0.492589	4.52682	4.61862	0.000156122	0.00264556	0.506912
ENSG00000048052	HDAC9	histone deacetylase 9	9734		PF12203	protein_coding	chr7		0	0.492583	4.52451	4.66452	0.000140129	0.00243488	0.478397
ENSG00000177469	CAVIN1	caveolae associated protein 1	284119		PF15237	protein_coding	chr17		0	0.492543	6.87108	4.74722	0.000115365	0.00213244	0.494447
ENSG00000281571						TEC	chr1		0	0.492506	2.26502	3.54806	0.00195505	0.0168316	-1.64714
ENSG00000197863	ZNF790	zinc finger protein 790	388536		PF00096	protein_coding	chr19	zf-C2H2	1	0.49239	0.00300649	1.88978	0.0729908	0.210526	-4.51026
ENSG00000123384	LRP1	LDL receptor related protein 1	4035		PF16472	protein_coding	chr12		0	0.492307	6.6485	3.82601	0.00101666	0.0105799	-1.54195
ENSG00000198513	ATL1	atlastin GTPase 1	51062		PF02263	protein_coding	chr14		0	0.492254	-0.286348	1.61221	0.122183	0.297973	-4.80768
ENSG00000124772	CPNE5	copine 5	57699		PF07002	protein_coding	chr6		0	0.492202	0.345673	3.88881	0.000876536	0.00955804	-0.826907
ENSG00000165323	FAT3	FAT atypical cadherin 3	120114		PF00028	protein_coding	chr11		0	0.492178	-0.417537	1.46539	0.157961	0.350032	-4.79205
ENSG00000049540	ELN	elastin	2006			protein_coding	chr7		0	0.491925	-3.13052	1.05914	0.301839	0.526127	-5.00727
ENSG00000173200	PARP15	poly(ADP-ribose) polymerase family member 15	165631		PF01661	protein_coding	chr3		0	0.491858	-1.77106	3.03957	0.0063403	0.0388832	-2.48602
ENSG00000285651						lncRNA	chr1		0	0.491828	-1.86436	1.31485	0.203057	0.410385	-4.89563
ENSG00000143507	DUSP10	dual specificity phosphatase 10	11221	3.1.3.48	PF00581	protein_coding	chr1		0	0.491713	5.08137	7.58544	2.21397e-07	1.81993e-05	6.94054
ENSG00000186832	KRT16	keratin 16	3868		PF00038	protein_coding	chr17		0	0.491645	-1.29752	3.55139	0.00193985	0.0167513	-1.57008
ENSG00000158373	H2BC5	H2B clustered histone 5	3017		PF00125	protein_coding	chr6		0	0.491191	1.7644	2.54833	0.0189088	0.0835917	-3.48143
ENSG00000198838	RYR3	ryanodine receptor 3	6263		PF06459	protein_coding	chr15		0	0.491179	-2.35259	1.14413	0.265735	0.4883	-5.14161
ENSG00000215769	ARHGAP27P1-BPTFP1-KPNA2P3	ARHGAP27P1-BPTFP1-KPNA2P3 readthrough, transcribed pseudogene	109286553			lncRNA	chr17		0	0.490613	2.02864	2.40569	0.0256652	0.103496	-3.80092
ENSG00000213859	KCTD11	potassium channel tetramerization domain containing 11	147040		PF02214	protein_coding	chr17		0	0.490148	4.54271	5.26221	3.47287e-05	0.000856841	2.06531
ENSG00000215154	LOC652276	potassium channel tetramerization domain containing 5 pseudogene	652276			transcribed_unprocessed_pseudogene	chr16		0	0.490024	2.64076	3.40918	0.00270442	0.0210087	-1.94664
ENSG00000243406	MRPS31P5	mitochondrial ribosomal protein S31 pseudogene 5	100887750			transcribed_unprocessed_pseudogene	chr13		0	0.489633	-0.396146	1.40521	0.174909	0.373084	-4.81693
ENSG00000269399						lncRNA	chr19		0	0.489268	-1.12621	1.28771	0.212172	0.4225	-4.93471
ENSG00000013364	MVP	major vault protein	9961		PF11978	protein_coding	chr16		0	0.489154	7.18298	6.03374	6.0214e-06	0.000236514	3.44682
ENSG00000205534						unprocessed_pseudogene	chr16		0	0.48893	-0.828892	0.66901	0.510942	0.715843	-5.46463
ENSG00000183484	GPR132	G protein-coupled receptor 132	29933		PF00001	protein_coding	chr14		0	0.488832	1.05538	1.08916	0.288702	0.512627	-5.07675
ENSG00000007314	SCN4A	sodium voltage-gated channel alpha subunit 4	6329		PF06512	protein_coding	chr17		0	0.488529	-2.3572	0.750565	0.46143	0.674943	-4.90667
ENSG00000272908						lncRNA	chr7		0	0.488529	-2.9238	0.705995	0.488125	0.696814	-4.92729
ENSG00000230526						lncRNA	chr10		0	0.488529	-3.24086	0.654781	0.519877	0.723171	-4.94951
ENSG00000144057	ST6GAL2	ST6 beta-galactoside alpha-2,6-sialyltransferase 2	84620	2.4.99.1	PF00777	protein_coding	chr2		0	0.488529	-0.917617	0.683873	0.501701	0.708348	-4.93708
ENSG00000203883	SOX18	SRY-box transcription factor 18	54345		PF00505	protein_coding	chr20	HMG	1	0.488529	-1.22253	0.610759	0.548061	0.745426	-4.96736
ENSG00000026559	KCNG1	potassium voltage-gated channel modifier subfamily G member 1	3755		PF00520	protein_coding	chr20		0	0.488529	-1.24534	0.741953	0.466519	0.678344	-4.91075
ENSG00000137473	TTC29	tetratricopeptide repeat domain 29	83894			protein_coding	chr4		0	0.488529	-2.37448	0.72564	0.47625	0.686529	-4.91834
ENSG00000110324	IL10RA	interleukin 10 receptor subunit alpha	3587		PF01108	protein_coding	chr11		0	0.488529	-2.09637	0.701449	0.490898	0.699681	-4.92932
ENSG00000170837	GPR27	G protein-coupled receptor 27	2850		PF00001	protein_coding	chr3		0	0.488529	-1.22103	0.639021	0.529874	0.731554	-4.95604
ENSG00000153885	KCTD15	potassium channel tetramerization domain containing 15	79047		PF02214	protein_coding	chr19		0	0.488529	0.440747	0.608364	0.549618	0.746381	-4.96829
ENSG00000047936	ROS1	ROS proto-oncogene 1, receptor tyrosine kinase	6098		PF07714	protein_coding	chr6		0	0.488528	-3.02876	0.616554	0.544305	0.742147	-4.96507
ENSG00000113916	BCL6	BCL6 transcription repressor	604		PF00096	protein_coding	chr3	ZBTB	1	0.488048	5.34208	4.76279	0.000111222	0.00207605	0.714102
ENSG00000259605						lncRNA	chr19		0	0.487528	-0.524416	1.11685	0.27696	0.500577	-5.08998
ENSG00000178038	ALS2CL	ALS2 C-terminal like	259173		PF02204	protein_coding	chr3		0	0.487505	4.68062	5.39894	2.53434e-05	0.000673906	2.13739
ENSG00000269720	CCDC194	coiled-coil domain containing 194	110806280			protein_coding	chr19		0	0.486643	-2.60436	0.572986	0.572876	0.763441	-5.08734
ENSG00000274290	H2BC6	H2B clustered histone 6	8344		PF00125	protein_coding	chr6		0	0.486248	-1.47375	0.719141	0.48016	0.689421	-5.11525
ENSG00000286239						protein_coding	chr2		0	0.486108	-2.72798	0.616725	0.544195	0.742056	-5.31161
ENSG00000115548	KDM3A	lysine demethylase 3A	55818		PF02373	protein_coding	chr2		0	0.48605	4.4511	6.28821	3.42902e-06	0.000151889	4.37013
ENSG00000231427	LINC01445	long intergenic non-protein coding RNA 1445	102723605			lncRNA	chr7		0	0.485308	-0.417977	1.37046	0.185342	0.387809	-4.8304
ENSG00000136872	ALDOB	aldolase, fructose-bisphosphate B	229	4.1.2.13	PF00274	protein_coding	chr9		0	0.485233	-1.32535	1.29256	0.210522	0.420579	-5.18146
ENSG00000203650	LINC01285	long intergenic non-protein coding RNA 1285	101928287			lncRNA	chrX		0	0.484791	-0.201057	1.81438	0.0842597	0.231955	-4.30366
ENSG00000170776	AKAP13	A-kinase anchoring protein 13	11214		PF00621	protein_coding	chr15		0	0.4846	5.22149	6.60627	1.71593e-06	8.91765e-05	4.86588
ENSG00000162004	CCDC78	coiled-coil domain containing 78	124093		PF14739	protein_coding	chr16		0	0.484582	1.44364	1.67968	0.108174	0.275026	-4.75918
ENSG00000138771	SHROOM3	shroom family member 3	57619		PF08688	protein_coding	chr4		0	0.482887	6.01237	8.48397	3.78542e-08	4.5903e-06	8.59438
ENSG00000224536	LOC107985246	uncharacterized LOC107985246	107985246			lncRNA	chr1		0	0.482725	-0.453268	1.48154	0.153646	0.344395	-4.74484
ENSG00000103855	CD276	CD276 molecule	80381		PF07686	protein_coding	chr15		0	0.482637	7.65316	10.7502	6.91631e-10	1.53578e-07	12.6595
ENSG00000166401	SERPINB8	serpin family B member 8	5271		PF00079	protein_coding	chr18		0	0.482621	2.48592	3.56893	0.00186174	0.0163138	-1.95556
ENSG00000204685						lncRNA	chr2		0	0.482575	0.773586	1.74188	0.0964916	0.254104	-4.63185
ENSG00000007516	BAIAP3	BAI1 associated protein 3	8938		PF00168	protein_coding	chr16		0	0.482512	3.05356	1.95385	0.0644773	0.193172	-4.40238
ENSG00000225335						lncRNA	chr22		0	0.482092	-1.64435	1.39128	0.179034	0.379604	-4.90562
ENSG00000253161						lncRNA	chr8		0	0.481857	-1.56964	3.28519	0.00360681	0.025868	-2.15199
ENSG00000156030	MIDEAS	mitotic deacetylase associated SANT domain protein	91748		PF01448	protein_coding	chr14	Others	1	0.481615	5.79507	5.58106	1.67053e-05	0.000496017	2.54769
ENSG00000175482	POLD4	DNA polymerase delta 4, accessory subunit	57804		PF04081	protein_coding	chr11		0	0.481604	5.6639	4.65581	0.00014303	0.00247522	0.355298
ENSG00000243302						processed_pseudogene	chr7		0	0.481596	3.05328	3.2066	0.00432462	0.0294357	-2.54007
ENSG00000285755						lncRNA	chr2		0	0.481558	-2.70457	0.577252	0.570046	0.761353	-4.98015
ENSG00000228624	HDAC2-AS2	HDAC2 and HS3ST5 antisense RNA 2	101927768			lncRNA	chr6		0	0.481248	-1.52891	0.879764	0.389169	0.613216	-5.04129
ENSG00000188910	GJB3	gap junction protein beta 3	2707		PF00029	protein_coding	chr1		0	0.481175	0.743141	6.74393	1.27681e-06	7.08005e-05	5.03941
ENSG00000160781	PAQR6	progestin and adipoQ receptor family member 6	79957			protein_coding	chr1		0	0.480857	3.09367	2.17086	0.0418258	0.144355	-4.17265
ENSG00000081818	PCDHB4	protocadherin beta 4	56131		PF16492	protein_coding	chr5		0	0.480773	-1.44544	0.930491	0.362929	0.587629	-5.05788
ENSG00000149633	KIAA1755	KIAA1755	85449			protein_coding	chr20		0	0.480733	-1.33841	0.735594	0.470298	0.682148	-5.17827
ENSG00000287337	LOC105371841	uncharacterized LOC105371841	105371841			lncRNA	chr17		0	0.48028	-2.85465	0.595607	0.557947	0.752526	-4.97322
ENSG00000170442	KRT86	keratin 86	3892		PF16208	protein_coding	chr12		0	0.480184	3.31062	3.9706	0.00072243	0.00828445	-0.76652
ENSG00000276272						lncRNA	chr12		0	0.480159	-2.55552	0.843371	0.408739	0.630522	-5.14854
ENSG00000099999	RNF215	ring finger protein 215	200312		PF13639	protein_coding	chr22		0	0.479537	2.96989	3.92567	0.000803407	0.00895418	-0.719082
ENSG00000168071	CCDC88B	coiled-coil domain containing 88B	283234		PF19047	protein_coding	chr11		0	0.479425	2.61293	2.93029	0.0081225	0.046541	-2.95245
ENSG00000111674	ENO2	enolase 2	2026	4.2.1.11	PF00113	protein_coding	chr12		0	0.479062	3.22258	2.7938	0.0110297	0.0576364	-2.98289
ENSG00000119771	KLHL29	kelch like family member 29	114818		PF01344	protein_coding	chr2		0	0.478873	3.39265	2.12514	0.0458904	0.154061	-4.07855
ENSG00000075213	SEMA3A	semaphorin 3A	10371		PF01403	protein_coding	chr7		0	0.478283	1.82089	4.93329	7.45965e-05	0.00153669	1.0152
ENSG00000179772	FOXS1	forkhead box S1	2307		PF00250	protein_coding	chr20	Fork_head	1	0.477753	3.33345	1.36105	0.18825	0.391358	-4.82157
ENSG00000256349						protein_coding	chr11		0	0.477571	2.23767	1.45726	0.160171	0.353276	-5.71216
ENSG00000203865	ATP1A1-AS1	ATP1A1 antisense RNA 1	84852			lncRNA	chr1		0	0.477374	-0.0466259	1.36466	0.18713	0.390069	-4.85382
ENSG00000285711	LINC02835	long intergenic non-protein coding RNA 2835	105377256			lncRNA	chr4		0	0.477257	-2.7046	1.30775	0.205413	0.413388	-4.93803
ENSG00000203722	RAET1G	retinoic acid early transcript 1G	353091		PF00129	protein_coding	chr6		0	0.477225	-0.664066	1.6233	0.11978	0.294338	-4.80708
ENSG00000239335	LLPH-DT	LLPH divergent transcript	103625681			lncRNA	chr12		0	0.477086	-0.738393	1.09995	0.284085	0.508143	-4.97929
ENSG00000166949	SMAD3	SMAD family member 3	4088		PF03166	protein_coding	chr15	MH1	1	0.476903	8.03954	7.76519	1.54165e-07	1.39086e-05	7.13646
ENSG00000131018	SYNE1	spectrin repeat containing nuclear envelope protein 1	23345		PF00435	protein_coding	chr6		0	0.476088	4.22896	4.31593	0.000319069	0.00442094	0.00907055
ENSG00000180044	C3orf80	chromosome 3 open reading frame 80	401097		PF15843	protein_coding	chr3		0	0.47578	-2.39213	0.571479	0.573878	0.764069	-5.05096
ENSG00000143416	SELENBP1	selenium binding protein 1	8991		PF05694	protein_coding	chr1		0	0.475642	1.70719	3.01039	0.00677538	0.0408226	-2.91888
ENSG00000006756	ARSD	arylsulfatase D	414		PF00884	protein_coding	chrX		0	0.475552	0.450742	5.7017	1.26993e-05	0.000406617	2.9488
ENSG00000274370						lncRNA	chr17		0	0.475463	-2.46391	0.625119	0.538779	0.737728	-4.98934
ENSG00000261200						lncRNA	chr16		0	0.475216	0.727728	1.54775	0.136958	0.320694	-4.87679
ENSG00000236362	GAGE2C	G antigen 2C	2574		PF05831	protein_coding	chrX		0	0.475097	2.20542	0.649091	0.523474	0.726609	-5.29325
ENSG00000172264	MACROD2	mono-ADP ribosylhydrolase 2	140733		PF01661	protein_coding	chr20		0	0.474493	3.8005	7.81089	1.40708e-07	1.31461e-05	7.39196
ENSG00000113758	DBN1	drebrin 1	1627		PF00241	protein_coding	chr5		0	0.474178	7.62856	7.77548	1.51024e-07	1.37351e-05	7.25168
ENSG00000136153	LMO7	LIM domain 7	4008		PF00595	protein_coding	chr13		0	0.474113	5.99047	6.80838	1.11276e-06	6.38453e-05	5.13319
ENSG00000130052	STARD8	StAR related lipid transfer domain containing 8	9754		PF01852	protein_coding	chrX		0	0.474041	3.83727	3.7132	0.00132644	0.0127413	-1.38451
ENSG00000124664	SPDEF	SAM pointed domain containing ETS transcription factor	25803		PF02198	protein_coding	chr6	ETS	1	0.47326	3.65267	6.30229	3.32461e-06	0.000148807	4.23428
ENSG00000122884	P4HA1	prolyl 4-hydroxylase subunit alpha 1	5033	1.14.11.2	PF13640	protein_coding	chr10		0	0.473057	3.99762	5.36002	2.77161e-05	0.000721704	2.257
ENSG00000176700						transcribed_unprocessed_pseudogene	chr15		0	0.473046	0.967502	2.53312	0.0195406	0.0855331	-3.3971
ENSG00000013563	DNASE1L1	deoxyribonuclease 1 like 1	1774		PF03372	protein_coding	chrX		0	0.472256	5.00285	5.62089	1.52572e-05	0.000467503	2.68256
ENSG00000118972	FGF23	fibroblast growth factor 23	8074		PF00167	protein_coding	chr12		0	0.47206	-1.31075	1.59941	0.125004	0.302309	-4.73308
ENSG00000115977	AAK1	AP2 associated kinase 1	22848		PF00069	protein_coding	chr2		0	0.471964	5.42116	4.68276	0.000134241	0.00237112	0.474481
ENSG00000120899	PTK2B	protein tyrosine kinase 2 beta	2185	2.7.10.2	PF00373	protein_coding	chr8		0	0.471809	3.96447	7.72687	1.66472e-07	1.45885e-05	7.27923
ENSG00000131711	MAP1B	microtubule associated protein 1B	4131		PF00414	protein_coding	chr5		0	0.471676	2.15046	4.08315	0.000553543	0.0067507	-0.54829
ENSG00000276791						lncRNA	chr16		0	0.471524	-1.04849	0.990208	0.333599	0.560468	-5.03392
ENSG00000135924	DNAJB2	DnaJ heat shock protein family (Hsp40) member B2	3300		PF00226	protein_coding	chr2		0	0.471124	5.56018	4.06707	0.000575017	0.00694815	-0.956216
ENSG00000284829						lncRNA	chr6		0	0.470953	-3.66793	0.370786	0.714595	0.857053	-5.04352
ENSG00000145113	MUC4	mucin 4, cell surface associated	4585		PF06119	protein_coding	chr3		0	0.470599	3.1068	3.14944	0.00493211	0.0323845	-3.31417
ENSG00000164849	GPR146	G protein-coupled receptor 146	115330		PF00001	protein_coding	chr7		0	0.470417	0.633344	1.45874	0.159766	0.352703	-4.8416
ENSG00000004468	CD38	CD38 molecule	952	3.2.2.5	PF02267	protein_coding	chr4		0	0.469992	-3.15751	1.24713	0.226388	0.439862	-4.92864
ENSG00000287929						lncRNA	chr1		0	0.469871	1.84187	3.09515	0.00558517	0.0354737	-2.68459
ENSG00000179913	B3GNT3	UDP-GlcNAc:betaGal beta-1,3-N-acetylglucosaminyltransferase 3	10331	2.4.1.-	PF01762	protein_coding	chr19		0	0.469761	0.440409	7.1983	4.8993e-07	3.24683e-05	6.06237
ENSG00000169918	OTUD7A	OTU deubiquitinase 7A	161725		PF01754	protein_coding	chr15		0	0.469212	-2.66152	0.603477	0.552801	0.748656	-4.97019
ENSG00000171206	TRIM8	tripartite motif containing 8	81603			protein_coding	chr10		0	0.468871	7.01488	7.11505	5.82716e-07	3.71764e-05	5.90664
ENSG00000137491	SLCO2B1	solute carrier organic anion transporter family member 2B1	11309		PF03137	protein_coding	chr11		0	0.468771	-2.17829	0.629523	0.53595	0.735801	-4.98187
ENSG00000123933	MXD4	MAX dimerization protein 4	10608		PF00010	protein_coding	chr4	bHLH	1	0.468434	4.89028	2.71797	0.0130495	0.0646165	-3.63117
ENSG00000142627	EPHA2	EPH receptor A2	1969	2.7.10.1	PF01404	protein_coding	chr1		0	0.467943	7.83864	3.17083	0.00469559	0.031203	-3.24115
ENSG00000168394	TAP1	transporter 1, ATP binding cassette subfamily B member	6890		PF00664	protein_coding	chr6		0	0.467651	5.32709	7.45756	2.8718e-07	2.17266e-05	6.63876
ENSG00000108823	SGCA	sarcoglycan alpha	6442		PF05510	protein_coding	chr17		0	0.467189	-1.68688	0.726333	0.475834	0.685988	-5.11252
ENSG00000234899	SOX9-AS1	SOX9 antisense RNA 1	400618			lncRNA	chr17		0	0.466562	-1.33351	1.16025	0.25926	0.480785	-4.98976
ENSG00000173575	CHD2	chromodomain helicase DNA binding protein 2	1106		PF00176	protein_coding	chr15		0	0.466466	5.61997	7.34535	3.61471e-07	2.51544e-05	6.42532
ENSG00000253741	LNCOC1	lncRNA associated with ovarian cancer 1	100288181			lncRNA	chr8		0	0.46646	0.200146	0.952598	0.351875	0.578695	-5.02529
ENSG00000095397	WHRN	whirlin	25861		PF00595	protein_coding	chr9		0	0.466403	3.71177	3.12753	0.00518626	0.0335508	-2.61191
ENSG00000173801	JUP	junction plakoglobin	3728		PF00514	protein_coding	chr17		0	0.466282	9.25703	11.2367	3.16213e-10	8.72035e-08	13.3704
ENSG00000257594	GALNT4	polypeptide N-acetylgalactosaminyltransferase 4	8693	2.4.1.41	PF00652	protein_coding	chr12		0	0.465823	1.64252	2.56409	0.0182742	0.0817725	-3.7033
ENSG00000159167	STC1	stanniocalcin 1	6781		PF03298	protein_coding	chr8		0	0.465636	-1.62844	3.02066	0.00661907	0.0401749	-2.75284
ENSG00000225177						lncRNA	chr6		0	0.465416	-0.155876	1.59512	0.125965	0.3039	-4.64489
ENSG00000107485	GATA3	GATA binding protein 3	2625		PF00320	protein_coding	chr10	zf-GATA	1	0.465295	2.60551	5.26314	3.4654e-05	0.000856424	2.00715
ENSG00000228397	LINC01635	long intergenic non-protein coding RNA 1635	101928043			lncRNA	chr1		0	0.465222	-2.89557	0.87102	0.393814	0.617745	-5.12577
ENSG00000287837						lncRNA	chr13		0	0.465214	-1.95748	0.948694	0.35381	0.58023	-5.13422
ENSG00000253846	PCDHGA10	protocadherin gamma subfamily A, 10	56106		PF15974	protein_coding	chr5		0	0.465198	-0.718246	1.96538	0.0630431	0.190815	-4.43756
ENSG00000163536	SERPINI1	serpin family I member 1	5274		PF00079	protein_coding	chr3		0	0.465178	-1.45553	1.5859	0.128043	0.307181	-4.6913
ENSG00000234814						transcribed_unprocessed_pseudogene	chr10		0	0.464711	-1.62458	1.46099	0.159154	0.351987	-4.85231
ENSG00000285219	LOC100506207	uncharacterized LOC100506207	100506207			lncRNA	chr6		0	0.464361	0.34766	1.53871	0.139146	0.324085	-4.74227
ENSG00000270866	LINC01109	long intergenic non-protein coding RNA 1109	102216341			lncRNA	chr8		0	0.464012	-3.13152	1.39213	0.17878	0.379347	-4.7774
ENSG00000141040	ZNF287	zinc finger protein 287	57336		PF02023	protein_coding	chr17	zf-C2H2	1	0.463978	-1.95195	1.72625	0.099321	0.258989	-4.72121
ENSG00000269821	KCNQ1OT1	KCNQ1 opposite strand/antisense transcript 1	10984			lncRNA	chr11		0	0.463585	2.41469	1.90094	0.0714403	0.207678	-4.69787
ENSG00000085276	MECOM	MDS1 and EVI1 complex locus	2122		PF00096	protein_coding	chr3	zf-C2H2	1	0.46327	3.31265	4.28877	0.000340247	0.00463919	-0.440995
ENSG00000154447	SH3RF1	SH3 domain containing ring finger 1	57630		PF14604	protein_coding	chr4		0	0.462954	5.29996	5.78246	1.05793e-05	0.000358899	2.99021
ENSG00000182963	GJC1	gap junction protein gamma 1	10052		PF00029	protein_coding	chr17		0	0.462791	0.142169	0.807407	0.428687	0.647346	-5.08442
ENSG00000089639	GMIP	GEM interacting protein	51291		PF00620	protein_coding	chr19		0	0.462217	4.41251	5.23499	3.69843e-05	0.000898235	1.88624
ENSG00000135074	ADAM19	ADAM metallopeptidase domain 19	8728		PF08516	protein_coding	chr5		0	0.462183	0.116307	3.23454	0.00405471	0.0280678	-2.2733
ENSG00000183853	KIRREL1	kirre like nephrin family adhesion molecule 1	55243		PF08205	protein_coding	chr1		0	0.462143	7.38835	5.48986	2.05741e-05	0.000573651	2.39057
ENSG00000053747	LAMA3	laminin subunit alpha 3	3909		PF00055	protein_coding	chr18		0	0.4621	7.36966	3.37484	0.00292943	0.0222512	-2.84535
ENSG00000072163	LIMS2	LIM zinc finger domain containing 2	55679		PF00412	protein_coding	chr2		0	0.461308	1.64175	2.07058	0.0512071	0.165321	-4.28367
ENSG00000239521	CASTOR3	CASTOR family member 3	352954		PF18700	protein_coding	chr7		0	0.460714	3.52367	4.05403	0.000593037	0.00711062	-0.631239
ENSG00000251503	CENPS-CORT	CENPS-CORT readthrough	100526739		PF15630	protein_coding	chr1		0	0.46006	-0.227747	2.26589	0.0344048	0.126397	-3.83608
ENSG00000139625	MAP3K12	mitogen-activated protein kinase kinase kinase 12	7786	2.7.11.25	PF07714	protein_coding	chr12		0	0.459765	3.16147	1.90764	0.0705227	0.205573	-4.54858
ENSG00000246889						lncRNA	chr11		0	0.459591	-0.920191	1.19233	0.246731	0.464517	-4.95673
ENSG00000153234	NR4A2	nuclear receptor subfamily 4 group A member 2	4929		PF00105	protein_coding	chr2	NGFIB-like	1	0.459338	1.66886	2.85887	0.00953757	0.0520836	-2.97401
ENSG00000214960	CRPPA	CDP-L-ribitol pyrophosphorylase A	729920		PF18706	protein_coding	chr7		0	0.459075	0.118219	1.7951	0.0873731	0.237959	-4.53669
ENSG00000235499						lncRNA	chr2		0	0.459039	-0.971213	0.855568	0.402111	0.624934	-5.27411
ENSG00000223764	LINC02593	long intergenic non-protein coding RNA 2593	100130417			lncRNA	chr1		0	0.458929	-2.12386	0.461105	0.649571	0.818268	-5.03395
ENSG00000179454	KLHL28	kelch like family member 28	54813		PF01344	protein_coding	chr14		0	0.458903	1.55086	2.2933	0.0325011	0.1216	-3.878
ENSG00000120885	CLU	clusterin	1191		PF01093	protein_coding	chr8		0	0.458857	5.60822	2.29425	0.0324369	0.121411	-4.71267
ENSG00000197406	DIO3	iodothyronine deiodinase 3	1735		PF00837	protein_coding	chr14		0	0.458823	-3.25232	1.41056	0.173346	0.371273	-4.74784
ENSG00000234614						lncRNA	chr1		0	0.458701	-1.74525	0.805284	0.429883	0.648218	-4.96629
ENSG00000184185	KCNJ12	potassium inwardly rectifying channel subfamily J member 12	3768		PF01007	protein_coding	chr17		0	0.458197	-1.87134	1.88251	0.0740168	0.212434	-4.70414
ENSG00000067225	PKM	pyruvate kinase M1/2	5315	2.7.1.40	PF00224	protein_coding	chr15		0	0.458026	11.424	10.1612	1.84618e-09	3.39419e-07	11.4956
ENSG00000170006	TMEM154	transmembrane protein 154	201799		PF15102	protein_coding	chr4		0	0.457888	0.297929	4.1228	0.000503951	0.00631713	-0.649647
ENSG00000178809	TRIM73	tripartite motif containing 73	375593		PF00643	protein_coding	chr7		0	0.457573	-1.00697	1.02024	0.319485	0.54483	-5.11743
ENSG00000230882						processed_pseudogene	chr7		0	0.457286	3.01974	5.55424	1.7759e-05	0.000519938	2.63278
ENSG00000172594	SMPDL3A	sphingomyelin phosphodiesterase acid like 3A	10924		PF00149	protein_coding	chr6		0	0.457262	2.5521	4.70103	0.000128596	0.00229573	0.872884
ENSG00000228451	SDAD1P1	SDA1 domain containing 1 pseudogene 1	157489			transcribed_processed_pseudogene	chr8		0	0.457056	-0.538342	1.29223	0.210634	0.420579	-4.81934
ENSG00000145147	SLIT2	slit guidance ligand 2	9353		PF12661	protein_coding	chr4		0	0.456419	0.115329	1.11184	0.279057	0.502916	-5.03015
ENSG00000273295						lncRNA	chr22		0	0.456251	-3.53759	1.27036	0.218164	0.429544	-4.83125
ENSG00000234810						lncRNA	chr1		0	0.456248	-0.705379	1.12418	0.27391	0.497325	-5.18856
ENSG00000261971						lncRNA	chr16		0	0.456178	4.71301	4.03636	0.000618358	0.00734545	-0.816491
ENSG00000196923	PDLIM7	PDZ and LIM domain 7	9260		PF00412	protein_coding	chr5		0	0.455536	7.69896	5.60275	1.59e-05	0.000480314	2.44896
ENSG00000173227	SYT12	synaptotagmin 12	91683		PF00168	protein_coding	chr11		0	0.455445	1.52654	5.92102	7.74634e-06	0.000284221	3.24279
ENSG00000125746	EML2	EMAP like 2	24139		PF03451	protein_coding	chr19		0	0.455308	2.62274	4.96273	6.96374e-05	0.00146995	1.36844
ENSG00000165215	CLDN3	claudin 3	1365		PF00822	protein_coding	chr7		0	0.455238	4.19559	3.76349	0.00117823	0.0116948	-1.56481
ENSG00000102898	NUTF2	nuclear transport factor 2	10204		PF02136	protein_coding	chr16		0	0.455125	7.5323	7.30967	3.89051e-07	2.6608e-05	6.20598
ENSG00000197980	LEKR1	leucine, glutamate and lysine rich 1	389170			protein_coding	chr3		0	0.455004	-1.53799	0.674511	0.507511	0.712725	-5.1376
ENSG00000121207	LRAT	lecithin retinol acyltransferase	9227	2.3.1.135	PF04970	protein_coding	chr4		0	0.454157	1.8211	2.36776	0.0278074	0.109728	-3.78556
ENSG00000163131	CTSS	cathepsin S	1520	3.4.22.27	PF08246	protein_coding	chr1		0	0.453876	0.929919	4.80131	0.000101609	0.0019368	1.03396
ENSG00000151967	SCHIP1	schwannomin interacting protein 1	29970		PF10148	protein_coding	chr3		0	0.453777	-1.8849	0.707066	0.487473	0.696135	-5.17342
ENSG00000213889	PPM1N	protein phosphatase, Mg2+/Mn2+ dependent 1N (putative)	147699		PF00481	protein_coding	chr19		0	0.453496	1.36074	1.68581	0.106972	0.272985	-4.59143
ENSG00000260641						lncRNA	chr4		0	0.452888	-1.50087	0.86384	0.397655	0.621023	-5.07829
ENSG00000163810	TGM4	transglutaminase 4	7047		PF00868	protein_coding	chr3		0	0.452698	-2.03831	0.917884	0.369337	0.593693	-5.32426
ENSG00000167578	RAB4B	RAB4B, member RAS oncogene family	53916		PF00071	protein_coding	chr19		0	0.452582	4.31472	3.63032	0.00161192	0.0147304	-1.7827
ENSG00000124249	KCNK15	potassium two pore domain channel subfamily K member 15	60598		PF07885	protein_coding	chr20		0	0.452526	-2.26069	2.60332	0.0167811	0.0772752	-3.26745
ENSG00000128203	ASPHD2	aspartate beta-hydroxylase domain containing 2	57168		PF05118	protein_coding	chr22		0	0.452025	1.47168	2.33916	0.0295308	0.114028	-3.78196
ENSG00000127603	MACF1	microtubule actin crosslinking factor 1	23499		PF00307	protein_coding	chr1		0	0.452023	8.31631	6.11465	5.03007e-06	0.000206245	3.54569
ENSG00000067208	EVI5	ecotropic viral integration site 5	7813		PF00566	protein_coding	chr1		0	0.451993	2.19117	3.63683	0.00158745	0.0146033	-1.4498
ENSG00000161681	SHANK1	SH3 and multiple ankyrin repeat domains 1	50944		PF00536	protein_coding	chr19		0	0.451879	-1.33683	0.580307	0.568022	0.759703	-4.97901
ENSG00000174482	LINGO2	leucine rich repeat and Ig domain containing 2	158038		PF07679	protein_coding	chr9		0	0.451843	-1.89505	3.47548	0.00231687	0.0188638	-1.62401
ENSG00000233822	H2BC15	H2B clustered histone 15	8341		PF00125	protein_coding	chr6		0	0.451433	-0.207301	1.35586	0.189869	0.393586	-4.93022
ENSG00000147041	SYTL5	synaptotagmin like 5	94122		PF00168	protein_coding	chrX		0	0.451339	-3.1208	1.27542	0.216403	0.427419	-4.92714
ENSG00000112343	TRIM38	tripartite motif containing 38	10475		PF00643	protein_coding	chr6		0	0.450715	4.29802	5.58117	1.67012e-05	0.000496017	2.70252
ENSG00000272523	LINC01023	long intergenic non-protein coding RNA 1023	100652853			lncRNA	chr5		0	0.45059	-1.83972	0.64836	0.523938	0.726898	-5.17931
ENSG00000133067	LGR6	leucine rich repeat containing G protein-coupled receptor 6	59352		PF13855	protein_coding	chr1		0	0.449676	3.24021	2.95049	0.00776024	0.0451914	-2.84305
ENSG00000272667						lncRNA	chr2		0	0.449653	-0.174089	1.48695	0.152224	0.342645	-4.76137
ENSG00000169499	PLEKHA2	pleckstrin homology domain containing A2	59339		PF00169	protein_coding	chr8		0	0.449232	3.72309	4.92653	7.57836e-05	0.00155366	1.2726
ENSG00000188833	ENTPD8	ectonucleoside triphosphate diphosphohydrolase 8	377841	3.6.1.5	PF01150	protein_coding	chr9		0	0.449211	0.405822	1.53041	0.141178	0.327038	-5.24795
ENSG00000282034						protein_coding	chr16		0	0.449094	5.73377	2.97393	0.00735944	0.0434441	-3.52181
ENSG00000228049	POLR2J2	RNA polymerase II subunit J2	246721		PF13656	protein_coding	chr7		0	0.448588	-1.10586	0.889083	0.384257	0.608728	-5.22426
ENSG00000179743	FLJ37453	uncharacterized LOC729614	729614			lncRNA	chr1		0	0.448546	-0.0317987	1.3486	0.192153	0.396681	-4.95375
ENSG00000230316	FEZF1-AS1	FEZF1 antisense RNA 1	154860			lncRNA	chr7		0	0.448282	-1.55727	2.81203	0.0105906	0.0561482	-3.02704
ENSG00000166073	GPR176	G protein-coupled receptor 176	11245		PF00001	protein_coding	chr15		0	0.448234	2.6095	1.89057	0.0728799	0.210242	-4.61151
ENSG00000280441						lncRNA	chr21		0	0.448202	2.43989	1.23816	0.229628	0.443987	-5.67951
ENSG00000165996	HACD1	3-hydroxyacyl-CoA dehydratase 1	9200	4.2.1.-	PF04387	protein_coding	chr10		0	0.4482	1.71062	1.48197	0.153534	0.344347	-4.92557
ENSG00000227258	SMIM2-AS1	SMIM2 antisense RNA 1	101929212			lncRNA	chr13		0	0.447958	-0.87375	1.08819	0.28912	0.513079	-5.1534
ENSG00000235501						lncRNA	chr1		0	0.44778	1.06673	1.39985	0.176487	0.375738	-4.85161
ENSG00000178209	PLEC	plectin	5339		PF17902	protein_coding	chr8		0	0.447467	9.01516	5.74184	1.15961e-05	0.000381119	2.64452
ENSG00000233237	LINC00472	long intergenic non-protein coding RNA 472	79940			lncRNA	chr6		0	0.447353	3.73987	2.63041	0.0158177	0.0743201	-3.69765
ENSG00000158715	SLC45A3	solute carrier family 45 member 3	85414		PF07690	protein_coding	chr1		0	0.447218	4.00428	4.41088	0.000254902	0.00379791	0.054388
ENSG00000182791	CCDC87	coiled-coil domain containing 87	55231			protein_coding	chr11		0	0.447106	-0.193244	1.63739	0.116786	0.28935	-4.63405
ENSG00000182796	TMEM198B	transmembrane protein 198B (pseudogene)	440104			transcribed_unitary_pseudogene	chr12		0	0.447027	3.7948	3.59674	0.00174415	0.0155644	-1.56652
ENSG00000106538	RARRES2	retinoic acid receptor responder 2	5919			protein_coding	chr7		0	0.447018	-1.54133	2.60684	0.0166529	0.0768921	-3.34165
ENSG00000255310						lncRNA	chr8		0	0.446965	-0.309288	1.36206	0.187938	0.39111	-4.93782
ENSG00000258830						protein_coding	chr12		0	0.446126	3.69098	1.91683	0.0692828	0.203051	-5.31746
ENSG00000119139	TJP2	tight junction protein 2	9414		PF00625	protein_coding	chr9		0	0.445886	6.26698	5.98332	6.73826e-06	0.000255456	3.32861
ENSG00000139725	RHOF	ras homolog family member F, filopodia associated	54509		PF00071	protein_coding	chr12		0	0.445434	6.79854	8.35205	4.87339e-08	5.66838e-06	8.35094
ENSG00000164074	ABHD18	abhydrolase domain containing 18	80167		PF09752	protein_coding	chr4		0	0.445404	1.56315	3.51609	0.00210702	0.0176338	-1.59339
ENSG00000141504	SAT2	spermidine/spermine N1-acetyltransferase family member 2	112483	2.3.1.57	PF00583	protein_coding	chr17		0	0.445383	4.19127	3.51885	0.00209345	0.0175545	-1.82656
ENSG00000286408						lncRNA	chr5		0	0.445381	-1.64594	0.823035	0.419945	0.640348	-5.25787
ENSG00000175595	ERCC4	ERCC excision repair 4, endonuclease catalytic subunit	2072	3.1.-.-	PF02732	protein_coding	chr16		0	0.44504	2.76478	4.21288	0.000407179	0.00534711	-0.246873
ENSG00000109756	RAPGEF2	Rap guanine nucleotide exchange factor 2	9693		PF00595	protein_coding	chr4		0	0.444944	4.91143	5.77793	1.06879e-05	0.000361864	3.05814
ENSG00000265018	AGAP12P	ArfGAP with GTPase domain, ankyrin repeat and PH domain 12, pseudogene	414224			transcribed_unprocessed_pseudogene	chr10		0	0.444779	-0.80205	1.5547	0.135298	0.318683	-4.70786
ENSG00000166924	NYAP1	neuronal tyrosine phosphorylated phosphoinositide-3-kinase adaptor 1	222950		PF15439	protein_coding	chr7		0	0.444776	1.0054	1.03585	0.31232	0.537336	-5.12176
ENSG00000130779	CLIP1	CAP-Gly domain containing linker protein 1	6249		PF16641	protein_coding	chr12		0	0.444485	6.44098	6.98975	7.57865e-07	4.56267e-05	5.5836
ENSG00000090975	PITPNM2	phosphatidylinositol transfer protein membrane associated 2	57605		PF02862	protein_coding	chr12		0	0.44427	6.03227	6.60188	1.73226e-06	8.97523e-05	4.78357
ENSG00000171116	HSFX1	heat shock transcription factor family, X-linked 1	100506164		PF00447	protein_coding	chrX	HSF	1	0.444177	-3.25591	0.338753	0.738236	0.871614	-5.30817
ENSG00000138834	MAPK8IP3	mitogen-activated protein kinase 8 interacting protein 3	23162		PF16471	protein_coding	chr16		0	0.444032	6.18692	5.00203	6.35359e-05	0.00136818	1.21165
ENSG00000267327	LOC107985164	uncharacterized LOC107985164	107985164			lncRNA	chr18		0	0.443984	-0.808505	1.33434	0.196702	0.402394	-4.89914
ENSG00000088386	SLC15A1	solute carrier family 15 member 1	6564		PF00854	protein_coding	chr13		0	0.443929	-1.19812	5.10552	4.99327e-05	0.00112781	1.79984
ENSG00000164951	PDP1	pyruvate dehydrogenase phosphatase catalytic subunit 1	54704		PF00481	protein_coding	chr8		0	0.443697	4.12916	4.25805	0.000365902	0.00494045	-0.301842
ENSG00000253669						lncRNA	chr8		0	0.443647	-0.569431	0.913272	0.3717	0.595905	-5.17734
ENSG00000227885						lncRNA	chr6		0	0.442859	-0.96125	1.22217	0.235488	0.451085	-4.97162
ENSG00000137462	TLR2	toll like receptor 2	7097		PF13855	protein_coding	chr4		0	0.442837	-0.997154	2.15689	0.0430315	0.147121	-4.42204
ENSG00000138378	STAT4	signal transducer and activator of transcription 4	6775		PF00017	protein_coding	chr2	STAT	1	0.442808	0.834255	0.841888	0.40955	0.630797	-5.22908
ENSG00000117069	ST6GALNAC5	ST6 N-acetylgalactosaminide alpha-2,6-sialyltransferase 5	81849	2.4.99.-		protein_coding	chr1		0	0.442796	-0.649659	2.71427	0.0131566	0.0649961	-3.89572
ENSG00000163072	NOSTRIN	nitric oxide synthase trafficking	115677		PF14604	protein_coding	chr2		0	0.442748	-1.44104	1.54633	0.1373	0.321318	-4.96495
ENSG00000145284	SCD5	stearoyl-CoA desaturase 5	79966	1.14.19.1	PF00487	protein_coding	chr4		0	0.442658	2.82055	1.39184	0.178866	0.379482	-4.96871
ENSG00000198189	HSD17B11	hydroxysteroid 17-beta dehydrogenase 11	51170		PF00106	protein_coding	chr4		0	0.442625	4.20463	6.92616	8.6667e-07	5.12745e-05	5.62825
ENSG00000075420	FNDC3B	fibronectin type III domain containing 3B	64778		PF00041	protein_coding	chr3		0	0.442486	6.32407	6.05226	5.77811e-06	0.000229754	3.58808
ENSG00000135828	RNASEL	ribonuclease L	6041	3.1.26.-	PF00069	protein_coding	chr1		0	0.442474	1.38128	3.12727	0.00518929	0.0335577	-2.55386
ENSG00000151612	ZNF827	zinc finger protein 827	152485		PF00096	protein_coding	chr4	zf-C2H2	1	0.442464	0.40179	3.84102	0.000981266	0.0103289	-1.35059
ENSG00000272405						lncRNA	chr1		0	0.442454	4.80819	2.56486	0.0182438	0.0816793	-3.7571
ENSG00000170485	NPAS2	neuronal PAS domain protein 2	4862		PF00989	protein_coding	chr2	bHLH	1	0.442404	5.79109	6.57781	1.82465e-06	9.36875e-05	4.7105
ENSG00000049759	NEDD4L	NEDD4 like E3 ubiquitin protein ligase	23327	6.3.2.19	PF00632	protein_coding	chr18		0	0.442071	6.31397	6.22843	3.91117e-06	0.000167183	3.94778
ENSG00000229951	FLJ31356	uncharacterized protein FLJ31356	403150			lncRNA	chr2		0	0.442062	-1.71508	0.737543	0.469138	0.680934	-5.13428
ENSG00000150782	IL18	interleukin 18	3606		PF00340	protein_coding	chr11		0	0.442041	4.23745	4.0073	0.000662361	0.00775157	-1.07682
ENSG00000254154	SEC16B	SEC16 homolog B, endoplasmic reticulum export factor	89866		PF12932	lncRNA	chr1		0	0.441947	1.76294	1.7027	0.103716	0.266907	-4.98982
ENSG00000188738	FSIP2	fibrous sheath interacting protein 2	401024		PF15783	protein_coding	chr2		0	0.441848	-0.149094	2.27196	0.0339746	0.125328	-4.31511
ENSG00000177694	NAALADL2	N-acetylated alpha-linked acidic dipeptidase like 2	254827		PF04389	protein_coding	chr3		0	0.441783	0.8833	3.07862	0.00580017	0.0364613	-2.43719
ENSG00000184838	PRR16	proline rich 16	51334		PF15252	protein_coding	chr5		0	0.441569	0.993904	2.87761	0.00914479	0.0504868	-2.94226
ENSG00000220201	ZGLP1	zinc finger GATA like protein 1	100125288		PF00320	protein_coding	chr19	zf-GATA	1	0.440676	0.235535	1.28766	0.212189	0.4225	-5.16698
ENSG00000251372	LINC00499	long intergenic non-protein coding RNA 499	100874047			lncRNA	chr4		0	0.44059	-1.52839	1.04144	0.30978	0.53509	-5.32126
ENSG00000267169	ADGRL1-AS1	ADGRL1 antisense RNA 1	100507373			lncRNA	chr19		0	0.440425	-1.6155	0.882194	0.387883	0.611712	-5.07504
ENSG00000106560	GIMAP2	GTPase, IMAP family member 2	26157		PF04548	protein_coding	chr7		0	0.440148	-0.302057	1.98218	0.0610027	0.186554	-4.27006
ENSG00000286977						lncRNA	chrX		0	0.44012	-0.420466	1.06899	0.297481	0.521569	-5.18551
ENSG00000183496	MEX3B	mex-3 RNA binding family member B	84206		PF00013	protein_coding	chr15		0	0.439655	0.864808	0.961264	0.347604	0.574735	-5.05947
ENSG00000167608	TMC4	transmembrane channel like 4	147798		PF07810	protein_coding	chr19		0	0.439606	3.24885	4.80312	0.000101177	0.00193288	0.848304
ENSG00000026652	AGPAT4	1-acylglycerol-3-phosphate O-acyltransferase 4	56895	2.3.1.-	PF16076	protein_coding	chr6		0	0.439327	2.72102	3.60801	0.00169861	0.0152431	-1.5136
ENSG00000110218	PANX1	pannexin 1	24145		PF00876	protein_coding	chr11		0	0.439181	3.88321	5.11861	4.84365e-05	0.00110275	1.64144
ENSG00000259353						lncRNA	chr15		0	0.43917	-2.3849	2.12855	0.045575	0.153334	-4.02578
ENSG00000278383						lncRNA	chr20		0	0.438903	-0.785104	1.0497	0.306055	0.530593	-5.03576
ENSG00000159905	ZNF221	zinc finger protein 221	7638		PF00096	protein_coding	chr19	zf-C2H2	1	0.438622	-1.66303	1.07729	0.293844	0.518167	-5.08783
ENSG00000181649	PHLDA2	pleckstrin homology like domain family A member 2	7262			protein_coding	chr11		0	0.438382	4.23298	4.42289	0.000247772	0.00372595	-0.129541
ENSG00000075426	FOSL2	FOS like 2, AP-1 transcription factor subunit	2355		PF00170	protein_coding	chr2	TF_bZIP	1	0.438228	7.08051	2.95466	0.00768751	0.0448758	-3.59386
ENSG00000101210	EEF1A2	eukaryotic translation elongation factor 1 alpha 2	1917	3.6.5.3	PF03143	protein_coding	chr20		0	0.43819	6.33083	4.76758	0.000109978	0.00206006	0.669421
ENSG00000136854	STXBP1	syntaxin binding protein 1	6812		PF00995	protein_coding	chr9		0	0.438168	4.0823	3.95175	0.000755369	0.00851932	-0.72002
ENSG00000279165						TEC	chr16		0	0.438155	-0.670145	2.09657	0.0486092	0.160046	-4.25007
ENSG00000198064	NPIPB13	nuclear pore complex interacting protein family, member B13	613037			protein_coding	chr16		0	0.437784	0.343514	1.32605	0.199388	0.405945	-5.28061
ENSG00000259316						protein_coding	chr15		0	0.43777	0.153787	0.657465	0.518185	0.721728	-5.70405
ENSG00000160678	S100A1	S100 calcium binding protein A1	6271		PF01023	protein_coding	chr1		0	0.437084	-0.78752	0.557503	0.583211	0.770614	-5.16273
ENSG00000215458	AATBC	apoptosis associated transcript in bladder cancer	284837			lncRNA	chr21		0	0.436817	-2.1384	1.16935	0.255659	0.476275	-5.02682
ENSG00000149300	C11orf52	chromosome 11 open reading frame 52	91894		PF15147	protein_coding	chr11		0	0.436675	-0.0802144	2.41478	0.0251749	0.102093	-3.6481
ENSG00000181885	CLDN7	claudin 7	1366		PF00822	protein_coding	chr17		0	0.436226	0.720792	8.06111	8.57622e-08	8.78061e-06	7.7734
ENSG00000203867	RBM20	RNA binding motif protein 20	282996			protein_coding	chr10		0	0.435914	-0.752902	0.662457	0.515046	0.71929	-4.98421
ENSG00000153779	TGIF2LX	TGFB induced factor homeobox 2 like X-linked	90316		PF05920	protein_coding	chrX	Homeobox	1	0.435887	-2.32787	0.638975	0.529904	0.731554	-5.06788
ENSG00000157613	CREB3L1	cAMP responsive element binding protein 3 like 1	90993		PF00170	protein_coding	chr11	TF_bZIP	1	0.435648	0.20182	0.821846	0.420606	0.640842	-5.21327
ENSG00000164442	CITED2	Cbp/p300 interacting transactivator with Glu/Asp rich carboxy-terminal domain 2	10370		PF04487	protein_coding	chr6		0	0.435635	6.30442	4.83032	9.49253e-05	0.00185489	0.728866
ENSG00000223396						transcribed_processed_pseudogene	chr1		0	0.435498	-0.707823	1.18818	0.248324	0.466473	-5.02871
ENSG00000267519						lncRNA	chr19		0	0.4354	2.09218	2.82131	0.0103733	0.0554552	-3.15579
ENSG00000162949	CAPN13	calpain 13	92291		PF00648	protein_coding	chr2		0	0.435301	-3.04486	1.44993	0.162184	0.355746	-4.78562
ENSG00000119782	FKBP1B	FKBP prolyl isomerase 1B	2281		PF00254	protein_coding	chr2		0	0.434885	-1.57065	2.54535	0.019031	0.0839395	-3.54135
ENSG00000120049	KCNIP2	potassium voltage-gated channel interacting protein 2	30819		PF13499	protein_coding	chr10		0	0.434744	-0.104101	0.950069	0.353127	0.579903	-5.24905
ENSG00000010626	LRRC23	leucine rich repeat containing 23	10233			protein_coding	chr12		0	0.434643	2.41345	2.4883	0.0215192	0.0914353	-3.63225
ENSG00000116017	ARID3A	AT-rich interaction domain 3A	1820		PF01388	protein_coding	chr19	ARID	1	0.434621	2.29843	1.60692	0.123343	0.299648	-4.82368
ENSG00000281406						protein_coding	chr1		0	0.434434	3.65672	3.11072	0.00538976	0.0345276	-2.72616
ENSG00000104723	TUSC3	tumor suppressor candidate 3	7991		PF04756	protein_coding	chr8		0	0.434415	1.26196	0.595935	0.557732	0.752515	-5.08909
ENSG00000139865	TTC6	tetratricopeptide repeat domain 6	319089			protein_coding	chr14		0	0.434299	0.614594	1.0595	0.30168	0.52608	-5.07507
ENSG00000196872	CRACDL	CRACD like	343990		PF15262	protein_coding	chr2		0	0.434258	3.61396	2.22236	0.0376402	0.134497	-4.30825
ENSG00000135736	CCDC102A	coiled-coil domain containing 102A	92922		PF01576	protein_coding	chr16		0	0.434008	2.92216	2.29125	0.0326399	0.121905	-3.96742
ENSG00000247199	LOC102546294	uncharacterized LOC102546294	102546294			lncRNA	chr5		0	0.43372	1.96201	3.2944	0.00353072	0.0254396	-2.01089
ENSG00000275481						lncRNA	chr12		0	0.433568	-2.08664	0.899656	0.378734	0.603729	-5.18692
ENSG00000122678	POLM	DNA polymerase mu	27434	2.7.7.7	PF10391	protein_coding	chr7		0	0.433485	5.39226	6.67681	1.47431e-06	7.95195e-05	4.96271
ENSG00000283765	PARL	presenilin associated rhomboid like	55486			protein_coding	chr3		0	0.433276	-1.37415	0.647016	0.52479	0.727666	-5.68862
ENSG00000142871	CCN1	cellular communication network factor 1	3491		PF00219	protein_coding	chr1		0	0.433274	7.71435	1.44151	0.164519	0.35916	-6.40704
ENSG00000124171	PARD6B	par-6 family cell polarity regulator beta	84612		PF00595	protein_coding	chr20		0	0.432925	2.4947	1.9356	0.0668085	0.198566	-4.4833
ENSG00000196391	ZNF774	zinc finger protein 774	342132		PF00096	protein_coding	chr15	zf-C2H2	1	0.432711	1.15865	2.35846	0.0283573	0.111098	-3.83415
ENSG00000127914	AKAP9	A-kinase anchoring protein 9	10142			protein_coding	chr7		0	0.432621	4.50365	5.34869	2.84486e-05	0.000734766	2.07328
ENSG00000185614	INKA1	inka box actin regulator 1	389119		PF15342	protein_coding	chr3		0	0.432523	-1.49161	0.922755	0.366852	0.591443	-5.15359
ENSG00000137502	RAB30	RAB30, member RAS oncogene family	27314		PF00071	protein_coding	chr11		0	0.432468	2.21813	3.34282	0.00315573	0.02349	-1.93562
ENSG00000188158	NHS	NHS actin remodeling regulator	4810		PF15273	protein_coding	chrX		0	0.432345	4.88228	5.22112	3.81904e-05	0.000919689	1.70158
ENSG00000198695	ND6	NADH dehydrogenase subunit 6	4541	1.6.5.3	PF00499	protein_coding	chrM		0	0.431632	3.05146	1.93069	0.0674481	0.19966	-5.16582
ENSG00000166897	ELFN2	extracellular leucine rich repeat and fibronectin type III domain containing 2	114794		PF13855	protein_coding	chr22		0	0.431629	5.30601	5.23531	3.69568e-05	0.000898235	1.91419
ENSG00000182118	FAM89A	family with sequence similarity 89 member A	375061			protein_coding	chr1		0	0.431499	2.22904	2.86768	0.00935103	0.0513601	-2.90607
ENSG00000006118	TMEM132A	transmembrane protein 132A	54972		PF15705	protein_coding	chr11		0	0.431192	7.1011	4.9161	7.76536e-05	0.0015825	0.868294
ENSG00000100354	TNRC6B	trinucleotide repeat containing adaptor 6B	23112		PF10427	protein_coding	chr22		0	0.431171	4.85828	6.64631	1.57417e-06	8.41097e-05	4.96925
ENSG00000271605	MILR1	mast cell immunoglobulin like receptor 1	284021		PF17736	protein_coding	chr17		0	0.431071	1.32579	3.06139	0.00603279	0.0375487	-2.65141
ENSG00000120690	ELF1	E74 like ETS transcription factor 1	1997		PF00178	protein_coding	chr13	ETS	1	0.431006	4.60771	6.57014	1.85512e-06	9.44013e-05	4.8497
ENSG00000163235	TGFA	transforming growth factor alpha	7039			protein_coding	chr2		0	0.430999	5.68043	3.79718	0.00108824	0.0110299	-1.68178
ENSG00000237289	CKMT1B	creatine kinase, mitochondrial 1B	1159	2.7.3.2	PF02807	protein_coding	chr15		0	0.430751	0.40036	2.56031	0.0184247	0.0822522	-3.73121
ENSG00000177294	FBXO39	F-box protein 39	162517		PF12937	protein_coding	chr17		0	0.43069	-3.02383	0.800461	0.432609	0.650549	-5.2477
ENSG00000161955	TNFSF13	TNF superfamily member 13	8741		PF00229	protein_coding	chr17		0	0.430474	5.63526	5.59218	1.62875e-05	0.000488567	2.59999
ENSG00000113140	SPARC	secreted protein acidic and cysteine rich	6678		PF00050	protein_coding	chr5		0	0.430218	-1.71489	0.703067	0.48991	0.69862	-5.06269
ENSG00000259070	LINC00639	long intergenic non-protein coding RNA 639	283547			lncRNA	chr14		0	0.4301	-1.46071	1.12585	0.273216	0.496567	-5.06112
ENSG00000099992	TBC1D10A	TBC1 domain family member 10A	83874		PF00566	protein_coding	chr22		0	0.429916	3.72878	4.49433	0.000209297	0.00329822	0.195613
ENSG00000144460	NYAP2	neuronal tyrosine-phosphorylated phosphoinositide-3-kinase adaptor 2	57624		PF15452	protein_coding	chr2		0	0.429897	2.03189	2.21189	0.0384587	0.136396	-4.28391
ENSG00000138380	CARF	calcium responsive transcription factor	79800		PF15299	protein_coding	chr2	Others	1	0.429795	1.17523	1.64182	0.115856	0.287881	-4.77061
ENSG00000100583	SAMD15	sterile alpha motif domain containing 15	161394		PF07647	protein_coding	chr14		0	0.429764	0.731213	1.99571	0.0594026	0.183135	-4.21453
ENSG00000143839	REN	renin	5972	3.4.23.15	PF00026	protein_coding	chr1		0	0.429707	-1.51893	0.738929	0.468314	0.680127	-5.28955
ENSG00000119899	SLC17A5	solute carrier family 17 member 5	26503		PF07690	protein_coding	chr6		0	0.429426	3.3902	4.62228	0.000154783	0.00263856	0.683344
ENSG00000230590	FTX	FTX transcript, XIST regulator	100302692			lncRNA	chrX		0	0.429337	2.04789	3.05168	0.0061678	0.0381124	-2.64806
ENSG00000175938	ORAI3	ORAI calcium release-activated calcium modulator 3	93129		PF07856	protein_coding	chr16		0	0.429105	3.21286	1.93277	0.067177	0.199132	-4.60523
ENSG00000172031	EPHX4	epoxide hydrolase 4	253152		PF00561	protein_coding	chr1		0	0.428853	-2.63256	1.31344	0.203525	0.410991	-5.01899
ENSG00000165813	CCDC186	coiled-coil domain containing 186	55088			protein_coding	chr10		0	0.428365	3.23666	4.21477	0.000405367	0.00532742	-0.186833
ENSG00000169629	RGPD8	RANBP2 like and GRIP domain containing 8	727851		PF07719	protein_coding	chr2		0	0.428333	1.66772	1.76163	0.0930162	0.247995	-4.91114
ENSG00000104361	NIPAL2	NIPA like domain containing 2	79815		PF05653	protein_coding	chr8		0	0.428036	3.48939	4.30874	0.000324544	0.00447238	-0.0944515
ENSG00000163060	TEKT4	tektin 4	150483			protein_coding	chr2		0	0.427746	-1.24495	0.629019	0.536273	0.735831	-5.24295
ENSG00000149596	JPH2	junctophilin 2	57158		PF02493	protein_coding	chr20		0	0.427735	2.15548	2.85847	0.009546	0.0520962	-3.06695
ENSG00000272720						lncRNA	chr22		0	0.427636	-0.0852389	1.27792	0.215537	0.42648	-5.16371
ENSG00000128274	A4GALT	alpha 1,4-galactosyltransferase (P blood group)	53947	2.4.1.228	PF04572	protein_coding	chr22		0	0.427431	-1.15663	4.24574	0.000376715	0.00505182	-0.187088
ENSG00000115109	EPB41L5	erythrocyte membrane protein band 4.1 like 5	57669		PF09379	protein_coding	chr2		0	0.426405	3.80286	4.4619	0.000225954	0.00349625	0.179162
ENSG00000119004	CYP20A1	cytochrome P450 family 20 subfamily A member 1	57404		PF00067	protein_coding	chr2		0	0.426389	1.9298	2.64559	0.0153011	0.072551	-3.4141
ENSG00000286051	MAGEA6-DT	MAGEA6 divergent transcript	107985638			lncRNA	chrX		0	0.426342	-2.79209	1.59006	0.127101	0.305865	-4.67633
ENSG00000147144	CCDC120	coiled-coil domain containing 120	90060		PF11819	protein_coding	chrX		0	0.426041	4.43815	5.42374	2.39403e-05	0.000640582	2.14497
ENSG00000171729	TMEM51	transmembrane protein 51	55092			protein_coding	chr1		0	0.425688	5.1607	7.05982	6.54116e-07	4.06694e-05	5.87168
ENSG00000125170	DOK4	docking protein 4	55715		PF02174	protein_coding	chr16		0	0.425644	4.94736	6.3584	2.93995e-06	0.000135857	4.36525
ENSG00000184988	TMEM106A	transmembrane protein 106A	113277		PF07092	protein_coding	chr17		0	0.425636	2.15962	3.16502	0.00475876	0.0314881	-2.5651
ENSG00000112139	MDGA1	MAM domain containing glycosylphosphatidylinositol anchor 1	266727		PF00629	protein_coding	chr6		0	0.425616	-0.976492	1.18213	0.250663	0.469475	-5.20424
ENSG00000277639	LOC105371267	p53-regulated lncRNA 1	105371267			protein_coding	chr16		0	0.425333	-0.321308	0.898903	0.379126	0.604072	-5.21385
ENSG00000156298	TSPAN7	tetraspanin 7	7102		PF00335	protein_coding	chrX		0	0.425333	-0.656503	0.550421	0.58797	0.773912	-4.98989
ENSG00000185499	MUC1	mucin 1, cell surface associated	4582			protein_coding	chr1		0	0.425237	6.88849	4.56589	0.00017678	0.00291755	-0.0247159
ENSG00000263843	MIF4GD-DT	MIF4GD divergent transcript	100287042			lncRNA	chr17		0	0.425192	0.87528	1.84226	0.0799273	0.223714	-4.5531
ENSG00000153029	MR1	major histocompatibility complex, class I-related	3140		PF00129	protein_coding	chr1		0	0.425127	4.2757	3.95741	0.000745328	0.00843948	-0.893743
ENSG00000197892	KIF13B	kinesin family member 13B	23303		PF12423	protein_coding	chr8		0	0.424681	5.22035	5.72418	1.20689e-05	0.000392309	2.85999
ENSG00000204592	HLA-E	major histocompatibility complex, class I, E	3133		PF07654	protein_coding	chr6		0	0.424493	6.6257	7.60478	2.12897e-07	1.77567e-05	6.93223
ENSG00000258655						lncRNA	chr14		0	0.424243	1.48705	2.71074	0.0132593	0.0653711	-3.19204
ENSG00000196136	SERPINA3	serpin family A member 3	12		PF00079	protein_coding	chr14		0	0.424148	-0.741148	0.736244	0.469911	0.681774	-5.13168
ENSG00000105339	DENND3	DENN domain containing 3	22898		PF02141	protein_coding	chr8		0	0.423827	3.79884	3.63346	0.00160008	0.0146457	-1.41182
ENSG00000186591	UBE2H	ubiquitin conjugating enzyme E2 H	7328	6.3.2.19	PF00179	protein_coding	chr7		0	0.423741	6.80323	8.61798	2.93548e-08	3.66356e-06	8.922
ENSG00000182040	USH1G	USH1 protein network component sans	124590		PF00536	protein_coding	chr17		0	0.423697	-2.78846	0.533811	0.599205	0.781301	-5.00049
ENSG00000286679	LOC107985953	uncharacterized LOC107985953	107985953			lncRNA	chr2		0	0.423665	-1.65605	0.84869	0.40584	0.628311	-5.24878
ENSG00000128335	APOL2	apolipoprotein L2	23780		PF05461	protein_coding	chr22		0	0.423365	4.50331	6.5253	2.04414e-06	0.000101897	4.66119
ENSG00000104870	FCGRT	Fc fragment of IgG receptor and transporter	2217		PF00129	protein_coding	chr19		0	0.423336	3.70959	3.69865	0.00137265	0.0130932	-1.53157
ENSG00000144115	THNSL2	threonine synthase like 2	55258			protein_coding	chr2		0	0.423201	1.44388	1.62865	0.118634	0.292405	-4.88636
ENSG00000127249	ATP13A4	ATPase 13A4	84239			protein_coding	chr3		0	0.42309	0.466207	1.83257	0.0814103	0.226243	-4.60382
ENSG00000139117	CPNE8	copine 8	144402		PF00168	protein_coding	chr12		0	0.423	1.93395	2.74297	0.0123477	0.0622406	-3.20671
ENSG00000163697	APBB2	amyloid beta precursor protein binding family B member 2	323		PF00640	protein_coding	chr4		0	0.422884	4.60674	5.51227	1.9546e-05	0.000554224	2.57759
ENSG00000112419	PHACTR2	phosphatase and actin regulator 2	9749		PF02755	protein_coding	chr6		0	0.42232	3.76161	4.50852	0.000202406	0.00322477	0.273959
ENSG00000128422	KRT17	keratin 17	3872		PF00038	protein_coding	chr17		0	0.422153	2.80446	3.72494	0.00129025	0.0125202	-2.01573
ENSG00000135365	PHF21A	PHD finger protein 21A	51317		PF00628	protein_coding	chr11		0	0.421944	5.04513	3.79397	0.00109651	0.0110804	-1.41648
ENSG00000197324	LRP10	LDL receptor related protein 10	26020		PF00431	protein_coding	chr14		0	0.42192	8.94687	9.1249	1.14544e-08	1.68835e-06	9.7638
ENSG00000114541	FRMD4B	FERM domain containing 4B	23150			protein_coding	chr3		0	0.421853	1.8209	3.32987	0.00325207	0.0239672	-2.07972
ENSG00000132334	PTPRE	protein tyrosine phosphatase receptor type E	5791		PF00102	protein_coding	chr10		0	0.421779	4.43573	3.72605	0.0012869	0.0124948	-1.44959
ENSG00000167723	TRPV3	transient receptor potential cation channel subfamily V member 3	162514		PF00520	protein_coding	chr17		0	0.421777	-0.557933	2.17436	0.0415278	0.143762	-4.24663
ENSG00000176563	CNTD1	cyclin N-terminal domain containing 1	124817			protein_coding	chr17		0	0.421184	-1.99871	0.458808	0.651192	0.819164	-5.01978
ENSG00000101096	NFATC2	nuclear factor of activated T cells 2	4773		PF16179	protein_coding	chr20	RHD	1	0.421132	4.05598	4.431	0.000243067	0.00367134	0.166857
ENSG00000182912						lncRNA	chr21		0	0.421114	-2.11838	0.563759	0.579024	0.76799	-4.9851
ENSG00000198879	SFMBT2	Scm like with four mbt domains 2	57713		PF00536	protein_coding	chr10		0	0.421024	-1.28899	0.648192	0.524044	0.726986	-4.95226
ENSG00000228668	TRGV5P	T cell receptor gamma variable 5P (pseudogene)	6979			TR_V_pseudogene	chr7		0	0.421024	-3.12144	0.58064	0.567802	0.759528	-4.97888
ENSG00000155530	LRGUK	leucine rich repeats and guanylate kinase domain containing	136332		PF00625	protein_coding	chr7		0	0.420665	0.252559	1.30158	0.207477	0.416561	-5.00582
ENSG00000111644	ACRBP	acrosin binding protein	84519		PF07222	protein_coding	chr12		0	0.420502	-1.2049	0.907196	0.374828	0.599178	-5.12229
ENSG00000184602	SNN	stannin	8303		PF09050	protein_coding	chr16		0	0.420462	3.73537	4.09124	0.000543044	0.00666545	-0.444196
ENSG00000168487	BMP1	bone morphogenetic protein 1	649		PF00431	protein_coding	chr8		0	0.420338	6.65684	5.36504	2.7398e-05	0.000717382	2.00497
ENSG00000136603	SKIL	SKI like proto-oncogene	6498		PF08782	protein_coding	chr3		0	0.420171	4.19556	4.94548	7.25004e-05	0.00150113	1.31668
ENSG00000152939	MARVELD2	MARVEL domain containing 2	153562		PF01284	protein_coding	chr5		0	0.419884	2.85184	4.43062	0.000243287	0.00367143	0.122064
ENSG00000102302	FGD1	FYVE, RhoGEF and PH domain containing 1	2245		PF00621	protein_coding	chrX		0	0.419878	0.267445	2.9165	0.00837894	0.0475641	-2.9205
ENSG00000168010	ATG16L2	autophagy related 16 like 2	89849		PF00400	protein_coding	chr11		0	0.419868	3.40905	2.60829	0.0166005	0.0767121	-3.65211
ENSG00000105643	ARRDC2	arrestin domain containing 2	27106		PF02752	protein_coding	chr19		0	0.419567	3.92444	4.4968	0.000208079	0.00328507	0.324002
ENSG00000231290	APCDD1L-DT	APCDD1L divergent transcript	149773			lncRNA	chr20		0	0.419357	-1.28994	1.18154	0.250893	0.469704	-5.02971
ENSG00000272482						lncRNA	chr1		0	0.419292	-1.02823	0.776291	0.446428	0.662762	-5.18268
ENSG00000058085	LAMC2	laminin subunit gamma 2	3918		PF00053	protein_coding	chr1		0	0.419243	7.5134	5.88763	8.34876e-06	0.00030052	3.00755
ENSG00000107201	DDX58	DExD/H-box helicase 58	23586	3.6.3.14	PF11648	protein_coding	chr9		0	0.419226	2.78478	4.25129	0.000371796	0.00500155	-0.208505
ENSG00000136830	NIBAN2	niban apoptosis regulator 2	64855			protein_coding	chr9		0	0.419217	8.32599	6.60794	1.70978e-06	8.91765e-05	4.62738
ENSG00000179178	TMEM125	transmembrane protein 125	128218		PF15109	protein_coding	chr1		0	0.419109	-1.08566	3.76293	0.00117978	0.0116948	-1.36994
ENSG00000196388	INCA1	inhibitor of CDK, cyclin A1 interacting protein 1	388324		PF15142	protein_coding	chr17		0	0.419078	0.881204	1.11527	0.277618	0.501428	-5.17279
ENSG00000226711	FAM66C	family with sequence similarity 66 member C	440078			lncRNA	chr12		0	0.418941	-0.445959	0.754609	0.459052	0.673145	-5.16418
ENSG00000132386	SERPINF1	serpin family F member 1	5176		PF00079	protein_coding	chr17		0	0.41866	-0.595341	0.68816	0.499054	0.706234	-5.19923
ENSG00000172037	LAMB2	laminin subunit beta 2	3913		PF00053	protein_coding	chr3		0	0.418427	6.93284	6.51011	2.11258e-06	0.000104395	4.56716
ENSG00000140406	TLNRD1	talin rod domain containing 1	59274			protein_coding	chr15		0	0.418312	5.15006	5.44082	2.30206e-05	0.000622794	2.15197
ENSG00000165949	IFI27	interferon alpha inducible protein 27	3429		PF06140	protein_coding	chr14		0	0.418	1.90139	5.76507	1.10028e-05	0.000368875	3.06166
ENSG00000171680	PLEKHG5	pleckstrin homology and RhoGEF domain containing G5	57449		PF00621	protein_coding	chr1		0	0.41782	3.23605	3.03451	0.00641382	0.0392637	-2.70897
ENSG00000164379	FOXQ1	forkhead box Q1	94234		PF00250	protein_coding	chr6	Fork_head	1	0.417795	-0.317413	6.30343	3.3163e-06	0.000148807	4.21428
ENSG00000163637	PRICKLE2	prickle planar cell polarity protein 2	166336		PF00412	protein_coding	chr3		0	0.417656	1.59239	2.06315	0.0519721	0.166971	-4.21203
ENSG00000268903						processed_pseudogene	chr1		0	0.417327	2.64996	3.20417	0.00434889	0.029542	-2.71479
ENSG00000167566	NCKAP5L	NCK associated protein 5 like	57701		PF15246	protein_coding	chr12		0	0.416501	5.14968	4.46696	0.00022327	0.00347042	-0.0146241
ENSG00000279080						lncRNA	chr22		0	0.416437	-1.59684	0.940043	0.358124	0.584203	-5.17581
ENSG00000133104	SPART	spartin	23111		PF06911	protein_coding	chr13		0	0.416435	1.28101	0.7827	0.442738	0.659574	-5.11746
ENSG00000258472						protein_coding	chr17		0	0.416434	-0.713239	1.13519	0.269372	0.492486	-5.26226
ENSG00000272168						lncRNA	chr6		0	0.416367	1.6207	1.7834	0.0893123	0.241585	-4.45169
ENSG00000163734	CXCL3	C-X-C motif chemokine ligand 3	2921		PF00048	protein_coding	chr4		0	0.416343	0.472501	2.23908	0.0363663	0.131277	-4.19996
ENSG00000236699	ARHGEF38	Rho guanine nucleotide exchange factor 38	54848		PF00621	protein_coding	chr4		0	0.416172	-0.645897	1.57869	0.12969	0.310136	-4.76602
ENSG00000104142	VPS18	VPS18 core subunit of CORVET and HOPS complexes	57617		PF00637	protein_coding	chr15		0	0.416048	4.8263	5.76093	1.11063e-05	0.000371614	3.08988
ENSG00000018408	WWTR1	WW domain containing transcription regulator 1	25937		PF00397	protein_coding	chr3		0	0.41604	7.00712	4.82111	9.69972e-05	0.00188502	0.745478
ENSG00000231064						lncRNA	chr1		0	0.416011	-0.548183	1.14032	0.26728	0.489708	-5.14426
ENSG00000162927	PUS10	pseudouridine synthase 10	150962			protein_coding	chr2		0	0.415691	1.10249	2.00612	0.0581976	0.180592	-4.27801
ENSG00000120217	CD274	CD274 molecule	29126		PF07686	protein_coding	chr9		0	0.415288	2.10039	1.86034	0.0772228	0.218662	-4.89872
ENSG00000115226	FNDC4	fibronectin type III domain containing 4	64838		PF00041	protein_coding	chr2		0	0.415202	-0.509746	4.65184	0.000144374	0.00249093	0.580922
ENSG00000129946	SHC2	SHC adaptor protein 2	25759		PF00017	protein_coding	chr19		0	0.415196	-0.189178	0.555371	0.584642	0.7714	-5.01404
ENSG00000232671	ZNF687-AS1	ZNF687 antisense RNA 1	100507670			lncRNA	chr1		0	0.414946	-1.0968	1.21357	0.238688	0.454717	-4.88462
ENSG00000269386	RAB11B-AS1	RAB11B antisense RNA 1	100507567			lncRNA	chr19		0	0.414893	0.943466	2.05706	0.0526075	0.168632	-4.11636
ENSG00000105357	MYH14	myosin heavy chain 14	79784		PF01576	protein_coding	chr19		0	0.414831	6.54961	5.60854	1.56919e-05	0.000476553	2.48273
ENSG00000286044						lncRNA	chr11		0	0.41475	-1.49513	0.90636	0.37526	0.59961	-5.40587
ENSG00000248874	LINC02899	long intergenic non-protein coding RNA 2899	439936			lncRNA	chr5		0	0.414487	-0.9456	1.69974	0.104282	0.268041	-4.7662
ENSG00000099625	CBARP	CACN subunit beta associated regulatory protein	255057			protein_coding	chr19		0	0.414107	2.31193	2.12083	0.0462918	0.154837	-4.32153
ENSG00000167680	SEMA6B	semaphorin 6B	10501		PF01403	protein_coding	chr19		0	0.413801	3.67065	0.827239	0.417613	0.637986	-5.66668
ENSG00000076067	RBMS2	RNA binding motif single stranded interacting protein 2	5939		PF00076	protein_coding	chr12		0	0.413659	5.47843	5.29129	3.24728e-05	0.0008165	1.86917
ENSG00000286147						lncRNA	chr4		0	0.41354	3.09909	3.55305	0.00193232	0.0167332	-1.83519
ENSG00000141012	GALNS	galactosamine (N-acetyl)-6-sulfatase	2588	3.1.6.4	PF00884	protein_coding	chr16		0	0.413536	3.55831	3.1464	0.00496653	0.0325356	-2.42206
[truncated: 15,099 more rows]
