# Supplementary material for: Proteomic profiling reveals CEACAM6 function in driving gallbladder cancer aggressiveness through integrin receptor, PRKCD and AKT/ERK signaling
Source: Cell Death Dis. 2024 Oct 28;15(10):780. doi: 10.1038/s41419-024-07171-x (PMC11519453; doi:10.1038/s41419-024-07171-x)
Supplement: Supplementary file 9 — Table S8 [file 41419_2024_7171_MOESM9_ESM.xlsx]

## Sheet: IPA_RNASeq_CEACAM6-OV
Â© 2000-2022 QIAGEN. All rights reserved.
Ingenuity Canonical Pathways	-log(p-value)	Ratio	z-score	Molecules
Tumor Microenvironment Pathway	8.95	0.156	2.502	COL1A1,CSF1,CSF2,CXCR4,FGF19,FOS,FOXO4,HLA-B,HLA-F,ICAM1,IL1B,ITGA5,JUN,MMP10,MMP11,MMP13,MMP14,MMP28,MRAS,NFKB2,PDCD1LG2,PDGFB,PIK3CD,PLAU,RELB,TGFB3,TNC,TNF
Pulmonary Fibrosis Idiopathic Signaling Pathway	8.13	0.117	3.781	AJUBA,AREG,CCN2,CDH1,COL11A2,COL1A1,COL4A3,COL6A2,COL7A1,COL9A2,EGFR,EIF4EBP3,FOS,FOXO4,IL11,IL1B,ITGA2,ITGAV,JUN,MMP10,MMP11,MMP13,MMP14,MMP28,MRAS,NFKB2,NOTCH3,PDGFB,PIK3CD,PLAU,RELB,SERPINE1,TERT,TGFB3,WNT10A,WNT11,WNT4,WNT9A
Axonal Guidance Signaling	6.71	0.0925	NaN	ACE,ADAM12,ADAM28,ADAM8,ADAMTS6,BMP2,BMP8B,CXCR4,EFNA1,GNAZ,GNG2,GNG7,ITGA2,ITGA3,ITGA5,ITGAV,ITGB8,KALRN,MICAL1,MMP10,MMP11,MMP13,MMP14,MMP28,MRAS,MYL12A,MYL9,NFAT5,NTN4,PDGFB,PIK3CD,PLCD1,PLCH2,PLXNA3,PLXNC1,PLXND1,PRKCD,PRKCH,RASSF5,RND1,SEMA3C,SEMA3F,SEMA7A,WNT10A,WNT11,WNT4,WNT9A
Erythropoietin Signaling Pathway	6.56	0.136	0	BIRC3,CSF2,FOS,HBA1/HBA2,HBE1,IL11,IL1A,IL1B,ITPR2,JUN,LIF,MRAS,NFKB2,NFKBIE,PIK3CD,PRKCD,PRKCH,RELB,SHC3,STAT5A,TGFB3,TNF,TNFSF14,TNFSF15
Wound Healing Signaling Pathway	6.24	0.115	2.785	COL11A2,COL1A1,COL4A3,COL6A2,COL7A1,COL9A2,CSF2,EGFR,FOS,HBEGF,IFNGR2,IL11,IL1A,IL1B,ITGA3,JUN,LAMB3,LIF,MMP10,MRAS,MST1,NFKB2,NFKBIE,PDGFB,SHC3,TGFB3,TNF,TNFSF14,TNFSF15
Hepatic Fibrosis Signaling Pathway	6.1	0.095	3.333	BAMBI,CACNB3,CCN2,COL11A2,COL1A1,CREB5,CYBB,FOS,FOXO4,ICAM1,IL1A,IL1B,IRAK2,ITGA2,ITGA3,ITGA5,ITGAV,ITGB8,JUN,MMP13,MRAS,MYL12A,MYL9,MYLK,NFKB2,NFKBIE,PDGFB,PIK3CD,PRKCD,PRKCH,RELB,RHOV,RND1,SERPINE1,TGFB3,TNF,WNT10A,WNT11,WNT4,WNT9A
Cardiac Hypertrophy Signaling (Enhanced)	5.91	0.0867	3.592	ACE,CACNB3,CAMK2B,CSF2,CYBB,FGF19,GNG2,GNG7,HDAC5,IL11,IL12RB1,IL17RB,IL17RE,IL1A,IL1B,IL27RA,IL2RG,ITGA2,ITGA3,ITGA5,ITGAV,ITGB8,ITPR2,JUN,LIF,MRAS,NFAT5,NFKB2,PDE10A,PDE3B,PDE5A,PDE8B,PIK3CD,PLCD1,PLCH2,PRKCD,PRKCH,RELB,RYR2,TGFB3,TNF,TNFSF14,TNFSF15,WNT10A,WNT11,WNT4,WNT9A
Atherosclerosis Signaling	5.77	0.145	NaN	ABHD3,COL11A2,COL1A1,CSF1,CXCR4,ICAM1,IL1A,IL1B,LYZ,MMP13,NFKB2,PDGFB,PLA2G10,PLA2G4C,PLA2G4D,PLA2G4E,RELB,TNF,TNFSF14
Role of Osteoblasts, Osteoclasts and Chondrocytes in Rheumatoid Arthritis	5.73	0.116	NaN	BIRC3,BMP2,BMP8B,COL1A1,CSF1,CSF1R,CSF2,DLX5,FOS,IL11,IL1A,IL1B,ITGA5,JUN,MMP13,MMP14,NFAT5,NFKBIE,PIK3CD,RUNX2,SP7,TNF,WNT10A,WNT11,WNT4,WNT9A
Pulmonary Healing Signaling Pathway	5.63	0.121	3.674	CDH1,CELA3A,CELA3B,CSF2,CXCR4,EGFR,HBEGF,MMP10,MMP11,MMP13,MMP14,MMP28,MRAS,NFKB2,NOTCH3,PRKCD,PRKCH,STAT5A,TGFB3,TNF,WNT10A,WNT11,WNT4,WNT9A
TNFR2 Signaling	5.42	0.281	1.633	BIRC3,FOS,JUN,NFKB2,NFKBIE,RELB,TNF,TNFAIP3,TRAF1
Hepatic Fibrosis / Hepatic Stellate Cell Activation	5.3	0.119	NaN	BAMBI,CCN2,COL11A2,COL1A1,COL4A3,COL6A2,COL7A1,COL9A2,CSF1,EGFR,ICAM1,IFNGR2,IL1A,IL1B,KLF6,MMP13,MYL9,NFKB2,PDGFB,RELB,SERPINE1,TGFB3,TNF
HMGB1 Signaling	5.29	0.126	3	CSF2,FOS,ICAM1,IFNGR2,IL11,IL1A,IL1B,JUN,KAT2B,LIF,MRAS,NFKB2,PIK3CD,RELB,RHOV,RND1,SERPINE1,TGFB3,TNF,TNFSF14,TNFSF15
Role of Macrophages, Fibroblasts and Endothelial Cells in Rheumatoid Arthritis	5.24	0.0976	NaN	C5,CAMK2B,CREB5,CSF1,CSF2,F2RL1,FOS,ICAM1,IL17RB,IL1A,IL1B,IRAK2,JUN,MMP13,MRAS,NFAT5,NFKBIE,PDGFB,PIK3CD,PLCD1,PLCH2,PRKCD,PRKCH,PRSS1,PRSS2,SOCS3,TNF,TRAF1,WNT10A,WNT11,WNT4,WNT9A
Oxytocin In Brain Signaling Pathway	5.19	0.117	1.46	ABHD3,CACNB3,CATSPER1,CATSPER3,CREB5,DDIT3,EGFR,GNG2,GNG7,IL1B,ITPR2,MRAS,NFKB2,NLRP1,PIK3CD,PLA2G10,PLA2G4C,PLA2G4D,PLA2G4E,PRKCD,PRKCH,RGS2,TNF
Agranulocyte Adhesion and Diapedesis	5.08	0.112	NaN	C5,CCL24,CCL26,CLDN2,CLDN4,CLDN9,CXCL2,CXCL6,CXCR4,ICAM1,IL1A,IL1B,ITGA2,ITGA3,ITGA5,MMP10,MMP11,MMP13,MMP14,MMP28,MYL9,RDX,SDC4,TNF
Molecular Mechanisms of Cancer	5.07	0.0872	NaN	BIRC3,BMP2,BMP8B,CAMK2B,CDH1,CDK15,CDK7,CDKN1A,E2F2,E2F8,FANCD2,FOS,GAB2,GNAZ,GNG2,GNG7,HDAC5,ITGA2,ITGA3,ITGA5,ITGAV,ITGB8,JUN,MRAS,NFKB2,NFKBIE,PIK3CD,PRKCD,PRKCH,RAPGEF3,RELB,RHOV,RND1,SHC3,TGFB3,WNT10A,WNT11,WNT4,WNT9A
Toll-like Receptor Signaling	4.8	0.167	1.134	FOS,IL1A,IL1B,IRAK2,JUN,NFKB2,RELB,SIGIRR,TICAM1,TNF,TNFAIP3,TRAF1,UBC
Role of Tissue Factor in Cancer	4.68	0.138	NaN	ARRB2,CCN2,CSF1,CSF2,EGFR,F2RL1,FGG,HBEGF,IL1B,ITGA3,ITGAV,MMP13,MRAS,PIK3CD,PLAUR,STAT5A
RAR Activation	4.45	0.108	NaN	ADH1C,AKR1C1/AKR1C2,CDK7,DHRS9,DPF1,DUSP1,FOS,HSD17B6,JUN,KAT2B,NFKB2,NR2F2,PIK3CD,PNRC1,PRKCD,PRKCH,RDH5,RELB,SDR16C5,STAT5A,TGFB3,TNIP1
HOTAIR Regulatory Pathway	4.38	0.117	2.357	ATXN1,CDH1,CDKN1A,COL1A1,ICAM1,mir-130,MMP10,MMP11,MMP13,MMP14,MMP28,NFKB2,PCDHB5,PIK3CD,RELB,WNT10A,WNT11,WNT4,WNT9A
Antioxidant Action of Vitamin C	4.28	0.134	-3.464	ABHD3,CSF2,NFKB2,NFKBIE,PLA2G10,PLA2G4C,PLA2G4D,PLA2G4E,PLCD1,PLCH2,RELB,SLC2A5,STAT5A,TNF,TXNRD3
Colorectal Cancer Metastasis Signaling	4.26	0.0959	3.71	CDH1,EGFR,FOS,GNAZ,GNG2,GNG7,GRK2,JUN,MMP10,MMP11,MMP13,MMP14,MMP28,MRAS,NFKB2,PIK3CD,PTGER2,RELB,RHOV,RND1,TGFB3,TNF,WNT10A,WNT11,WNT4,WNT9A
MIF Regulation of Innate Immunity	4.21	0.205	2.828	FOS,JUN,NFKB2,NFKBIE,PLA2G10,PLA2G4C,PLA2G4D,PLA2G4E,RELB
IL-9 Signaling	4.17	0.229	1.633	CISH,IL2RG,NFKB2,PIK3CD,RELB,SOCS3,STAT5A,TNF
IL-23 Signaling Pathway	4.05	0.196	1.89	CSF2,IL12RB1,IL1B,IL23A,NFKB2,PIK3CD,RELB,SOCS3,TNF
Granulocyte Adhesion and Diapedesis	3.99	0.106	NaN	C5,CCL24,CCL26,CLDN2,CLDN4,CLDN9,CXCL2,CXCL6,CXCR4,ICAM1,IL1A,IL1B,MMP10,MMP11,MMP13,MMP14,MMP28,RDX,SDC4,TNF
Role of IL-17F in Allergic Inflammatory Airway Diseases	3.98	0.191	1.633	CREB5,CSF2,CXCL6,IL11,IL17RB,IL1B,MMP13,NFKB2,RELB
MSP-RON Signaling In Macrophages Pathway	3.97	0.126	1.604	CIITA,CREB5,FOS,GAB2,HLA-DRA,IFNGR2,JUN,MRAS,MST1,NFKB2,PIK3CD,RELB,SOCS3,ST14,TNF
Estrogen-Dependent Breast Cancer Signaling	3.96	0.148	2.121	AKR1C1/AKR1C2,CREB5,EGFR,FOS,HSD17B6,JUN,MRAS,NFKB2,PIK3CD,RELB,STAT5A,TERT
Signaling by Rho Family GTPases	3.92	0.0933	2.828	CDC42EP2,CDH1,CDH6,CYBB,FOS,GNAZ,GNG2,GNG7,ITGA2,ITGA3,ITGA5,ITGAV,ITGB8,JUN,MRAS,MYL12A,MYL9,MYLK,NFKB2,PIK3CD,RDX,RELB,RHOV,RND1,SEPTIN1
LXR/RXR Activation	3.81	0.122	-1.941	A1BG,ABCA1,ABCG1,AMBP,APOH,IL1A,IL1B,LYZ,NFKB2,PON3,RELB,SAA1,SAA2,SREBF1,TNF
IL-8 Signaling	3.8	0.1	2.668	ARRB2,CDH1,CYBB,EGFR,FOS,GNAZ,GNG2,GNG7,HBEGF,ICAM1,IRAK2,ITGAV,JUN,MRAS,MYL9,NFKBIE,PIK3CD,PRKCD,PRKCH,RHOV,RND1
Synaptic Long Term Depression	3.8	0.103	2.357	ABHD3,CACNB3,CATSPER1,CATSPER3,GNAZ,GRM1,ITPR2,MRAS,NPR3,PLA2G10,PLA2G4C,PLA2G4D,PLA2G4E,PLCD1,PLCH2,PPP2R5B,PRKCD,PRKCH,PRKG2,RYR2
G-Protein Coupled Receptor Signaling	3.65	0.0697	2.143	ADGRD1,ADGRL1,ADORA1,ARRB2,CAMK2B,CHRM4,CNGB1,CREB5,DUSP1,F2RL1,FOS,FOXO4,GIPR,GNAZ,GNG2,GNG7,GPER1,GPR143,GPR17,GPR75,GPR89A/GPR89B,GPRC5A,GPRC5C,GRK2,GRM1,JUN,MRAS,MYL12A,MYL9,MYLK,NFAT5,NFKB2,NFKBIE,NMUR2,NPR3,PDE10A,PDE3B,PDE5A,PDE8B,PIK3CD,PREX1,PTAFR,PTGER2,RAPGEF3,RELB,RGS16,RGS2,SHC3,SIX2
Acute Phase Response Signaling	3.65	0.103	1.291	AMBP,APOH,C5,CP,FGG,FOS,IL1A,IL1B,JUN,MRAS,NFKB2,NFKBIE,PIK3CD,RELB,SAA1,SAA2,SERPINE1,SOCS3,TNF
Role of Pattern Recognition Receptors in Recognition of Bacteria and Viruses	3.63	0.109	2.121	C5,CSF2,IL11,IL1A,IL1B,LIF,NFKB2,PIK3CD,PRKCD,PRKCH,PTX3,RELB,TGFB3,TICAM1,TNF,TNFSF14,TNFSF15
Glioblastoma Multiforme Signaling	3.62	0.105	2.673	CDKN1A,E2F2,E2F8,EGFR,ITPR2,MRAS,PDGFB,PIK3CD,PLCD1,PLCH2,PRKCD,RHOV,RND1,SHC3,WNT10A,WNT11,WNT4,WNT9A
TREM1 Signaling	3.54	0.143	1.897	CIITA,CSF2,ICAM1,IL1B,ITGA5,NFKB2,NLRC5,RELB,SIGIRR,STAT5A,TNF
Osteoarthritis Pathway	3.52	0.0932	2.065	ALPP,BMP2,CREB5,DLX5,H19,IL1B,ITGA2,ITGA3,ITGA5,ITGAV,ITGB8,ITLN1,MATN3,MMP10,MMP13,NFKB2,PPARD,RELB,RUNX2,SDC4,SP7,TNF
Hepatic Cholestasis	3.47	0.0995	NaN	CSF2,FGF19,IL11,IL1A,IL1B,IRAK2,JUN,LIF,NFKB2,NFKBIE,NR0B2,PRKCD,PRKCH,RELB,SREBF1,TGFB3,TNF,TNFSF14,TNFSF15
Leukocyte Extravasation Signaling	3.41	0.0984	3.357	CLDN2,CLDN4,CLDN9,CXCR4,CYBB,ICAM1,ITGA2,ITGA3,MMP10,MMP11,MMP13,MMP14,MMP28,PIK3CD,PRKCD,PRKCH,RAPGEF3,RASSF5,RDX
CCR3 Signaling in Eosinophils	3.36	0.111	2.53	CCL24,CCL26,GNAZ,GNG2,GNG7,ITPR2,MRAS,MYLK,PIK3CD,PLA2G10,PLA2G4C,PLA2G4D,PLA2G4E,PRKCD,PRKCH
PPAR Signaling	3.36	0.121	-2.309	FOS,IL1A,IL1B,JUN,MRAS,NFKB2,NFKBIE,NR0B2,PDGFB,PPARD,RELB,STAT5A,TNF
MIF-mediated Glucocorticoid Regulation	3.25	0.194	2.449	NFKB2,NFKBIE,PLA2G10,PLA2G4C,PLA2G4D,PLA2G4E,RELB
Oxytocin Signaling Pathway	3.23	0.0854	2.858	ARRB2,CACNB3,CREB5,EGFR,FOS,GNG2,GNG7,ITPR2,MRAS,MYL9,MYLK,NFKB2,NPR3,PIK3CD,PLA2G10,PLA2G4C,PLA2G4D,PLA2G4E,PPARD,PRKCD,PRKCH,PRKG2,RELB,SHC3
GÎ±q Signaling	3.19	0.1	1.941	GNAZ,GNG2,GNG7,GRK2,GRM1,ITPR2,MRAS,NFKB2,NFKBIE,PIK3CD,PRKCD,PRKCH,RELB,RGS16,RGS2,RHOV,RND1
Neuroinflammation Signaling Pathway	3.18	0.082	1.46	BIRC3,CREB5,CSF1R,CYBB,FOS,HLA-B,HLA-DRA,HLA-F,ICAM1,IFNGR2,IL1B,IRAK2,JUN,MFGE8,NFAT5,NFKB2,PIK3CD,PLA2G10,PLA2G4C,PLA2G4D,PLA2G4E,RELB,SLC1A3,TGFB3,TICAM1,TNF
IL-17 Signaling	3.15	0.0963	2.357	CSF2,FOS,IL11,IL17RB,IL17RE,IL1A,IL1B,JUN,LIF,MMP13,MRAS,MUC5B,PIK3CD,RGS16,TGFB3,TNF,TNFSF14,TNFSF15
Estrogen Receptor Signaling	3.11	0.076	3.157	CACNB3,CDKN1A,CREB5,EGFR,FOS,FOXO4,GNAZ,GNG2,GNG7,GPER1,JUN,MMP10,MMP11,MMP13,MMP14,MMP28,MRAS,MYL12A,MYL9,NFKB2,NR0B2,PCNA,PIK3CD,PLCD1,PLCH2,PRKCD,PRKCH,RELB,RUNX2,SHC3,UQCRFS1
Protein Kinase A Signaling	3.09	0.0758	0.816	CAMK2B,CNGB1,CREB5,DUSP1,DUSP2,DUSP5,DUSP8,FLNB,GNG2,GNG7,ITPR2,MYL12A,MYL9,MYLK,NFAT5,NFKB2,NFKBIE,PDE10A,PDE3B,PDE5A,PDE8B,PLCD1,PLCH2,PRKCD,PRKCH,PTPN14,PTPRG,PTPRH,RELB,RYR2,TGFB3
Sperm Motility	3.06	0.0863	3.051	ABHD3,CATSPER1,CNGB1,CSF1R,EGFR,GNAZ,GNG2,GNG7,ITPR2,LMTK3,MERTK,MRAS,PLA2G10,PLA2G4C,PLA2G4D,PLA2G4E,PLCD1,PLCH2,PRKCD,PRKCH,PRKG2,PTK6
Caveolar-mediated Endocytosis Signaling	3.03	0.133	NaN	CD55,EGFR,FLNB,HLA-B,HLA-F,ITGA2,ITGA3,ITGA5,ITGAV,ITGB8
Inhibition of Matrix Metalloproteases	3.03	0.179	-1.633	ADAM12,HSPG2,MMP10,MMP11,MMP13,MMP14,MMP28
GNRH Signaling	3.02	0.0938	2.138	CACNB3,CAMK2B,CATSPER1,CATSPER3,CREB5,EGFR,FOS,GNG2,GNG7,HBEGF,ITPR2,JUN,LHB,MRAS,NFKB2,PRKCD,PRKCH,RELB
Thrombin Signaling	3	0.0889	2.111	ARHGEF40,CAMK2B,EGFR,GNAZ,GNG2,GNG7,ITPR2,MRAS,MYL12A,MYL9,MYLK,NFKB2,PIK3CD,PLCD1,PLCH2,PRKCD,PRKCH,RELB,RHOV,RND1
Glucocorticoid Receptor Signaling	2.99	0.0688	NaN	CDK7,CDKN1A,CSF2,DPF1,DUSP1,EGFR,FGG,FOS,HLA-B,HLA-DRA,HLA-F,ICAM1,IL12RB1,IL17RB,IL17RE,IL1A,IL1B,IL27RA,IL2RG,JUN,KAT2B,KRT13,KRT222,KRT80,MMP13,MRAS,NFAT5,NFKB2,NFKBIE,PIK3CD,PLA2G10,PLA2G4C,PLA2G4D,PLA2G4E,PLAU,SERPINE1,STAT5A,TGFB3,TNF,UQCRFS1
Neuregulin Signaling	2.99	0.111	1.414	AREG,EGFR,ERRFI1,HBEGF,ITGA2,ITGA3,ITGA5,ITGAV,ITGB8,MRAS,PRKCD,PRKCH,STAT5A
Virus Entry via Endocytic Pathways	2.95	0.115	NaN	CD55,FLNB,FOLR1,HLA-B,HLA-F,ITGA2,ITGA5,ITGB8,MRAS,PIK3CD,PRKCD,PRKCH
Role of MAPK Signaling in Inhibiting the Pathogenesis of Influenza	2.94	0.13	2.53	ABHD3,IL1B,JUN,NFKB2,NFKBIE,PLA2G10,PLA2G4C,PLA2G4D,PLA2G4E,TNF
TNFR1 Signaling	2.93	0.154	1.633	BIRC3,FOS,JUN,NFKB2,NFKBIE,RELB,TNF,TNFAIP3
NF-ÎºB Activation by Viruses	2.89	0.128	2.333	ITGA2,ITGA3,ITGAV,MRAS,NFKB2,NFKBIE,PIK3CD,PRKCD,PRKCH,RELB
Semaphorin Neuronal Repulsive Signaling Pathway	2.86	0.0993	1.069	DPYSL3,ITGA2,ITGA3,ITGA5,ITGAV,ITGB8,MICAL1,MYL12A,MYL9,PIK3CD,PLXNA3,PLXND1,PRKG2,RND1,SEMA3F
IL-12 Signaling and Production in Macrophages	2.85	0.103	NaN	FOS,IL12RB1,IL23A,JUN,LYZ,MST1,NFKB2,NFKBIE,PIK3CD,PRKCD,PRKCH,RELB,TGFB3,TNF
April Mediated Signaling	2.84	0.167	1.633	FOS,JUN,NFAT5,NFKB2,NFKBIE,RELB,TRAF1
PI3K/AKT Signaling	2.84	0.0905	1	CDKN1A,GAB2,IL12RB1,IL17RB,IL17RE,IL27RA,IL2RG,ITGA2,ITGA3,ITGA5,ITGAV,ITGB8,MRAS,NFKB2,NFKBIE,PIK3CD,PPP2R5B,RELB
Renin-Angiotensin Signaling	2.82	0.107	2.111	ACE,FOS,ITPR2,JUN,MRAS,NFKB2,PIK3CD,PRKCD,PRKCH,PTGER2,RELB,SHC3,TNF
CD40 Signaling	2.8	0.134	1.414	FOS,ICAM1,JUN,NFKB2,NFKBIE,PIK3CD,RELB,TNFAIP3,TRAF1
B Cell Activating Factor Signaling	2.77	0.163	2	FOS,JUN,NFAT5,NFKB2,NFKBIE,RELB,TRAF1
Relaxin Signaling	2.74	0.0968	1	FOS,GNAZ,GNG2,GNG7,JUN,MRAS,NFKB2,NFKBIE,NPR3,PDE10A,PDE3B,PDE5A,PDE8B,PIK3CD,RELB
JAK/STAT Signaling	2.73	0.122	1	CDKN1A,CISH,FOS,JUN,MRAS,NFKB2,PIK3CD,RELB,SOCS3,STAT5A
IL-1 Signaling	2.72	0.115	1.89	FOS,GNAZ,GNG2,GNG7,IL1A,IRAK2,JUN,MRAS,NFKB2,NFKBIE,RELB
Xenobiotic Metabolism Signaling	2.69	0.0793	NaN	ALDH3A2,CAMK2B,CHST4,GAL3ST2,GSTA1,GSTA4,HDAC5,HS3ST5,IL1A,IL1B,IL4I1,MRAS,NFKB2,PIK3CD,PPP2R5B,PRKCD,PRKCH,RELB,SULT1E1,SULT2B1,TNF,UGT2B15,UST
Role of NFAT in Cardiac Hypertrophy	2.69	0.0856	1.807	CACNB3,CAMK2B,CATSPER1,CATSPER3,GNG2,GNG7,HDAC5,IL11,ITPR2,LIF,MRAS,PIK3CD,PLCD1,PLCH2,PRKCD,PRKCH,RCAN2,SHC3,TGFB3
PI3K Signaling in B Lymphocytes	2.64	0.0979	1.941	CAMK2B,CD180,DAPP1,FOS,ITPR2,JUN,MRAS,NFAT5,NFKB2,NFKBIE,PIK3CD,PLCD1,PLCH2,RELB
Neurovascular Coupling Signaling Pathway	2.62	0.0844	0.229	ABHD3,ADORA1,CACNB3,CATSPER1,CATSPER3,CHRM4,GRM1,ITPR2,KCNMB4,NPR3,PLA2G10,PLA2G4C,PLA2G4D,PLA2G4E,PRKG2,RYR2,SLC1A3,SLCO2A1,TRPV4
Endothelin-1 Signaling	2.61	0.0885	2.183	ABHD3,FOS,GNAZ,ITPR2,JUN,MRAS,PIK3CD,PLA2G10,PLA2G4C,PLA2G4D,PLA2G4E,PLCD1,PLCH2,PRKCD,PRKCH,PTGER2,SHC3
IL-10 Signaling	2.58	0.125	NaN	FOS,IL1A,IL1B,JUN,NFKB2,NFKBIE,RELB,SOCS3,TNF
iNOS Signaling	2.55	0.149	2.449	FOS,IFNGR2,IRAK2,JUN,NFKB2,NFKBIE,RELB
fMLP Signaling in Neutrophils	2.55	0.0992	1.508	CYBB,GNAZ,GNG2,GNG7,ITPR2,MRAS,NFAT5,NFKB2,NFKBIE,PIK3CD,PRKCD,PRKCH,RELB
Bladder Cancer Signaling	2.54	0.103	NaN	CDH1,CDKN1A,E2F2,EGFR,FGF19,HDAC5,MMP10,MMP11,MMP13,MMP14,MMP28,MRAS
GADD45 Signaling	2.52	0.133	-2.121	CDKN1A,IL1B,mir-130,NFKB2,PCNA,RELB,TGFB3,TNF
P2Y Purigenic Receptor Signaling Pathway	2.49	0.0977	2.887	CREB5,FOS,GNG2,GNG7,JUN,MRAS,NFKB2,PIK3CD,PLCD1,PLCH2,PRKCD,PRKCH,RELB
Airway Pathology in Chronic Obstructive Pulmonary Disease	2.48	0.102	NaN	AMBP,CSF2,FGF19,IL11,IL1A,IL1B,IL23A,LIF,TGFB3,TNF,TNFSF14,TNFSF15
PAK Signaling	2.48	0.102	2.53	ITGA2,ITGA3,ITGA5,ITGAV,ITGB8,MRAS,MYL12A,MYL9,MYLK,PDGFB,PIK3CD,TNF
Human Embryonic Stem Cell Pluripotency	2.45	0.0904	NaN	BMP2,BMP8B,GNAZ,GNG2,GNG7,MRAS,PDGFB,PIK3CD,POU5F1,SOX2,TGFB3,WNT10A,WNT11,WNT4,WNT9A
Cholecystokinin/Gastrin-mediated Signaling	2.45	0.101	2.714	EGFR,FOS,IL1A,IL1B,ITPR2,JUN,MRAS,PRKCD,PRKCH,RHOV,RND1,TNF
ERK/MAPK Signaling	2.45	0.0833	2.5	CREB5,DUSP1,DUSP2,FOS,ITGA2,ITGA3,ITGA5,ITGAV,ITGB8,MRAS,PIK3CD,PLA2G10,PLA2G4C,PLA2G4D,PLA2G4E,PPP2R5B,PRKCD,RAPGEF3
IL-17A Signaling in Gastric Cells	2.44	0.192	2	EGFR,FOS,IL17RB,JUN,TNF
STAT3 Pathway	2.43	0.0963	1.265	CDKN1A,CISH,EGFR,IL12RB1,IL17RB,IL17RE,IL1A,IL1B,IL27RA,IL2RG,MRAS,PDGFB,SOCS3
p38 MAPK Signaling	2.42	0.1	2.309	CREB5,DDIT3,DUSP1,IL1A,IL1B,IRAK2,PLA2G10,PLA2G4C,PLA2G4D,PLA2G4E,TGFB3,TNF
Macropinocytosis Signaling	2.42	0.118	1.89	CSF1,CSF1R,ITGA5,ITGB8,MRAS,PDGFB,PIK3CD,PRKCD,PRKCH
Thrombopoietin Signaling	2.39	0.127	2.121	FOS,GAB2,JUN,MRAS,PIK3CD,PRKCD,PRKCH,STAT5A
FAT10 Cancer Signaling Pathway	2.39	0.14	0.447	CXCR4,NFKB2,NFKBIE,PCNA,RELB,TGFB3,TNF
IL-17A Signaling in Fibroblasts	2.38	0.158	NaN	FOS,IL17RB,JUN,NFKB2,NFKBIE,RELB
CXCR4 Signaling	2.38	0.0888	2.309	CXCR4,FOS,GNAZ,GNG2,GNG7,ITPR2,JUN,MRAS,MYL12A,MYL9,PIK3CD,PRKCD,PRKCH,RHOV,RND1
Androgen Signaling	2.38	0.0888	1.89	CACNB3,CATSPER1,CATSPER3,CDK7,GNAZ,GNG2,GNG7,ITPR2,JUN,KAT2B,MRAS,NFKB2,PRKCD,PRKCH,RELB
Th2 Pathway	2.38	0.0949	0.707	CXCR4,HAVCR1,HLA-B,HLA-DRA,ICAM1,IL12RB1,IL17RB,IL2RG,JUN,NOTCH3,PIK3CD,SOCS3,STAT5A
LPS/IL-1 Mediated Inhibition of RXR Function	2.38	0.0787	-0.378	ABCA1,ABCG1,ALDH3A2,CHST4,CYP2C18,GAL3ST2,GSTA1,GSTA4,HS3ST5,IL1A,IL1B,IL4I1,JUN,NR0B2,SLC27A3,SREBF1,SULT1E1,SULT2B1,TNF,UST
Coronavirus Pathogenesis Pathway	2.37	0.0837	1.698	ACE,DDIT3,E2F2,E2F8,FOS,HDAC5,IL1B,IRF9,JUN,NFKB2,NFKBIE,RELB,RIPK3,RN7SL1,RN7SL2,SERPINE1,TICAM1
Chronic Myeloid Leukemia Signaling	2.35	0.103	NaN	CDKN1A,E2F2,E2F8,GAB2,HDAC5,MRAS,NFKB2,PIK3CD,RELB,STAT5A,TGFB3
Th1 and Th2 Activation Pathway	2.31	0.0872	NaN	CXCR4,HAVCR1,HLA-B,HLA-DRA,ICAM1,IFNGR2,IL12RB1,IL17RB,IL27RA,IL2RG,JUN,NOTCH3,PIK3CD,SOCS3,STAT5A
Sertoli Cell-Sertoli Cell Junction Signaling	2.3	0.0825	NaN	CDH1,CGN,CLDN2,CLDN4,CLDN9,ITGA2,ITGA3,ITGA5,ITGAV,ITGB8,JUN,MRAS,MYO7A,PRKG2,TGFB3,TJP3,TNF
Necroptosis Signaling Pathway	2.28	0.0892	2.673	BIRC3,CAMK2B,CYBB,IRF9,MERTK,PLA2G10,PLA2G4C,PLA2G4D,PLA2G4E,RIPK3,TICAM1,TNF,TNIP1,UBC
Apelin Endothelial Signaling Pathway	2.27	0.0922	1.667	FOS,GNAZ,GNG2,GNG7,HDAC5,ICAM1,JUN,MRAS,NFKB2,PIK3CD,PRKCD,PRKCH,RELB
HIF1Î± Signaling	2.26	0.0817	2.668	CAMK2B,CDKN1A,CYBB,HK2,JUN,MMP10,MMP11,MMP13,MMP14,MMP28,MRAS,PDGFB,PIK3CD,PRKCD,PRKCH,SERPINE1,SLC2A5
FXR/RXR Activation	2.25	0.0952	NaN	A1BG,AMBP,APOH,FGF19,IL1A,IL1B,NR0B2,PON3,SAA1,SAA2,SREBF1,TNF
Regulation Of The Epithelial Mesenchymal Transition By Growth Factors Pathway	2.24	0.0833	1.387	CDH1,EGFR,ESRP2,FGF19,FOS,JUN,MRAS,NFKB2,PDGFB,PIK3CD,RELB,SHC3,TGFB3,TNF,TNFSF14,TNFSF15
Aryl Hydrocarbon Receptor Signaling	2.23	0.0881	1.667	ALDH3A2,CDKN1A,CYP2C18,FOS,GSTA1,GSTA4,IL1A,IL1B,JUN,NFKB2,NR0B2,RELB,TGFB3,TNF
GP6 Signaling Pathway	2.22	0.0945	2.111	COL11A2,COL1A1,COL4A3,COL6A2,COL7A1,COL9A2,FGG,FYB1,LAMB3,PIK3CD,PRKCD,PRKCH
IL-6 Signaling	2.19	0.0938	2.111	COL1A1,FOS,IL1A,IL1B,JUN,MRAS,NFKB2,NFKBIE,PIK3CD,RELB,SOCS3,TNF
Role of MAPK Signaling in Promoting the Pathogenesis of Influenza	2.17	0.0973	2.111	ABHD3,ATP6V0D2,JUN,MRAS,NFKB2,NFKBIE,PLA2G10,PLA2G4C,PLA2G4D,PLA2G4E,RABGEF1
G Beta Gamma Signaling	2.17	0.093	1.667	CACNB3,CATSPER1,CATSPER3,EGFR,GNAZ,GNG2,GNG7,HBEGF,ITPR2,MRAS,PRKCD,PRKCH
Retinoate Biosynthesis I	2.16	0.143	0	ADH1C,AKR1C1/AKR1C2,DHRS9,HSD17B6,RDH5,SDR16C5
VEGF Family Ligand-Receptor Interactions	2.13	0.107	2.333	FOS,MRAS,PIK3CD,PLA2G10,PLA2G4C,PLA2G4D,PLA2G4E,PRKCD,PRKCH
Autophagy	2.12	0.0791	2.183	ATG9B,BNIP3,CREB5,DAPK2,DDIT3,FOS,GABARAPL1,JUN,NFKB2,PDGFB,PIK3CD,PPP2R5B,RAB7B,RAG1,TICAM1,TNF,WIPI1
LPS-stimulated MAPK Signaling	2.1	0.106	2.121	FOS,JUN,MRAS,NFKB2,NFKBIE,PIK3CD,PRKCD,PRKCH,RELB
Inflammasome pathway	2.1	0.2	2	AIM2,IL1B,NFKB2,NLRP1
HGF Signaling	2.09	0.0909	1.897	CDKN1A,FOS,ITGA2,ITGA3,ITGA5,ITGAV,ITGB8,JUN,MRAS,PIK3CD,PRKCD,PRKCH
IL-13 Signaling Pathway	2.09	0.0948	0.302	ANO1,CCL26,CXCL6,DUSP1,HBEGF,IL17RB,JUN,PIK3CD,PRKCD,SOCS3,TGFB3
Role of IL-17A in Arthritis	2.07	0.123	NaN	CXCL6,IL17RB,MMP13,NFKB2,NFKBIE,PIK3CD,RELB
ILK Signaling	2.07	0.08	2.496	BMP2,CDH1,CREB5,FLNB,FOS,ITGB8,JUN,MYL9,NFKB2,PIK3CD,PPP2R5B,RELB,RHOV,RICTOR,RND1,TNF
Role of CHK Proteins in Cell Cycle Checkpoint Control	2.07	0.123	2	CDKN1A,E2F2,E2F8,PCNA,PPP2R5B,RFC3,SLC19A1
Prolactin Signaling	2.07	0.105	1.414	FOS,JUN,KCNMB4,MRAS,PIK3CD,PRKCD,PRKCH,SOCS3,STAT5A
NRF2-mediated Oxidative Stress Response	2.04	0.0759	1.265	BACH1,CYP2C18,DNAJC12,DNAJC5B,ENC1,FOS,GSTA1,GSTA4,HERPUD1,HSPB8,JUN,JUNB,MAFF,MAFK,MRAS,PIK3CD,PRKCD,PRKCH
Xenobiotic Metabolism AHR Signaling Pathway	2.03	0.103	0.707	ALDH3A2,GSTA1,GSTA4,HDAC5,IL1A,IL1B,NFKB2,RELB,TNF
Sumoylation Pathway	2.01	0.0971	1.667	CDH1,FOS,JUN,MYB,NFKB2,PCNA,RFC3,RHOV,RND1,SLC19A1
Type II Diabetes Mellitus Signaling	1.98	0.085	2.449	CACNB3,CATSPER1,CATSPER3,ITPR2,NFKB2,NFKBIE,PIK3CD,PRKCD,PRKCH,RELB,SLC27A3,SOCS3,TNF
Factors Promoting Cardiogenesis in Vertebrates	1.98	0.085	1.941	BMP2,BMP8B,CAMK2B,CREB5,PLCD1,PLCH2,PRKCD,PRKCH,TGFB3,WNT10A,WNT11,WNT4,WNT9A
Role of NANOG in Mammalian Embryonic Stem Cell Pluripotency	1.98	0.0917	0.447	BMP2,BMP8B,LIF,MRAS,PIK3CD,POU5F1,SOX2,WNT10A,WNT11,WNT4,WNT9A
Role of OCT4 in Mammalian Embryonic Stem Cell Pluripotency	1.97	0.13	NaN	FBXO15,IGF2BP1,KDM5B,NR2F2,POU5F1,SOX2
Senescence Pathway	1.95	0.0707	3.441	BHLHE40,CACNB3,CDKN1A,E2F2,E2F8,FOXO4,IL1A,ITPR2,JUN,KAT2B,MRAS,NFAT5,NFKB2,PIK3CD,PPP2R5B,RASSF5,SAA1,SAA2,SERPINE1,TGFB3,YPEL3
Hematopoiesis from Multipotent Stem Cells	1.94	0.25	NaN	CSF1,CSF2,KITLG
PD-1, PD-L1 cancer immunotherapy pathway	1.93	0.0943	-0.707	HLA-B,HLA-DRA,HLA-F,IFNGR2,IL2RG,PDCD1LG2,PIK3CD,STAT5A,TGFB3,TNF
4-1BB Signaling in T Lymphocytes	1.92	0.147	NaN	JUN,NFKB2,NFKBIE,RELB,TRAF1
Dermatan Sulfate Biosynthesis (Late Stages)	1.92	0.128	-0.816	CHST4,GAL3ST2,HS3ST5,SULT1E1,SULT2B1,UST
Production of Nitric Oxide and Reactive Oxygen Species in Macrophages	1.91	0.0785	1.941	CYBB,FOS,IFNGR2,JUN,LYZ,NFKB2,NFKBIE,PIK3CD,PPP2R5B,PRKCD,PRKCH,RELB,RHOV,RND1,TNF
Crosstalk between Dendritic Cells and Natural Killer Cells	1.91	0.0989	0.816	CAMK2B,CSF2,HLA-B,HLA-DRA,HLA-F,IL2RG,NFKB2,RELB,TNF
Glioma Signaling	1.89	0.0887	1.134	CAMK2B,CDKN1A,E2F2,E2F8,EGFR,HDAC5,MRAS,PDGFB,PIK3CD,PRKCD,PRKCH
Differential Regulation of Cytokine Production in Intestinal Epithelial Cells by IL-17A and IL-17F	1.88	0.174	2	CSF2,IL1A,IL1B,TNF
Coagulation System	1.87	0.143	-0.447	FGG,PLAU,PLAUR,PROC,SERPINE1
GÎ±s Signaling	1.86	0.088	2.333	CNGB1,CREB5,GNAZ,GNG2,GNG7,GPER1,MRAS,PTGER2,RAPGEF3,RGS2,RYR2
Pyroptosis Signaling Pathway	1.85	0.0968	3	AIM2,GBP2,GBP3,GSDMB,IL1A,IL1B,NFKB2,NLRP1,TNF
VDR/RXR Activation	1.84	0.103	-0.378	CDKN1A,CSF2,IGFBP1,KLF4,PPARD,PRKCD,PRKCH,RUNX2
Circadian Rhythm Signaling	1.83	0.0709	NaN	BHLHE40,CACNB3,CAMK2B,CATSPER1,CATSPER3,CIART,CREB5,EIF4EBP3,GNG2,GNG7,ITPR2,MRAS,NPR3,PLCD1,PLCH2,PRKCD,PRKCH,PRKG2,RYR2
ERBB Signaling	1.83	0.0957	2.333	AREG,EGFR,FOS,HBEGF,JUN,MRAS,PIK3CD,PRKCD,PRKCH
Tight Junction Signaling	1.82	0.0787	NaN	CGN,CLDN2,CLDN4,CLDN9,FOS,JUN,MYL9,MYLK,NFKB2,PPP2R5B,RELB,TGFB3,TJP3,TNF
IL-3 Signaling	1.81	0.101	2.121	FOS,GAB2,JUN,MRAS,PIK3CD,PRKCD,PRKCH,STAT5A
Chondroitin Sulfate Biosynthesis (Late Stages)	1.8	0.12	-0.816	CHST4,GAL3ST2,HS3ST5,SULT1E1,SULT2B1,UST
RHOGDI Signaling	1.8	0.0744	-2.53	CDH1,CDH6,GNAZ,GNG2,GNG7,ITGA2,ITGA3,ITGA5,ITGAV,ITGB8,MRAS,MYL12A,MYL9,RDX,RHOV,RND1
Activation of IRF by Cytosolic Pattern Recognition Receptors	1.77	0.108	0.816	DHX58,IRF9,JUN,NFKB2,NFKBIE,RELB,TNF
Induction of Apoptosis by HIV1	1.77	0.108	0	BIRC3,CXCR4,NFKB2,NFKBIE,RELB,TNF,TRAF1
cAMP-mediated signaling	1.77	0.0723	-0.243	ADORA1,CAMK2B,CHRM4,CNGB1,CREB5,DUSP1,GPER1,GPR17,GRK2,NPR3,PDE10A,PDE3B,PDE5A,PDE8B,PTGER2,RAPGEF3,RGS2
TWEAK Signaling	1.77	0.135	-1	BIRC3,NFKB2,NFKBIE,RELB,TRAF1
Adrenomedullin signaling pathway	1.76	0.0754	1.941	FOS,IL1A,IL1B,ITPR2,MRAS,MYLK,NFKB2,NPR3,PIK3CD,PLCD1,PLCH2,PRKG2,RELB,SHC3,TNF
UVC-Induced MAPK Signaling	1.76	0.118	1.633	EGFR,FOS,JUN,MRAS,PRKCD,PRKCH
Phenylalanine Degradation IV (Mammalian, via Side Chain)	1.75	0.214	NaN	ALDH3A2,IL4I1,SLC27A3
BEX2 Signaling Pathway	1.75	0.0988	-0.378	BEX2,CDKN1A,JUN,MAP2,NFKB2,PLXNC1,PPP2R5B,RELB
Role of MAPK Signaling in the Pathogenesis of Influenza	1.72	0.0976	NaN	ABHD3,MRAS,PLA2G10,PLA2G4C,PLA2G4D,PLA2G4E,RABGEF1,TNF
UVB-Induced MAPK Signaling	1.72	0.115	2.449	EGFR,FOS,JUN,PIK3CD,PRKCD,PRKCH
Phospholipases	1.71	0.104	2.646	ABHD3,PLA2G10,PLA2G4C,PLA2G4D,PLA2G4E,PLCD1,PLCH2
IL-17A Signaling in Airway Cells	1.71	0.104	0	CXCL6,IL17RB,MUC5B,NFKB2,NFKBIE,PIK3CD,RELB
Antigen Presentation Pathway	1.68	0.128	NaN	CIITA,HLA-B,HLA-DRA,HLA-F,NLRC5
Regulation of Actin-based Motility by Rho	1.68	0.0862	2.646	ITGA2,ITGA3,ITGA5,ITGAV,ITGB8,MYL12A,MYL9,MYLK,RHOV,RND1
Eicosanoid Signaling	1.68	0.103	2.236	ABHD3,PLA2G10,PLA2G4C,PLA2G4D,PLA2G4E,PTGER2,PTGIS
GÎ±12/13 Signaling	1.68	0.0827	1	CDH1,CDH6,F2RL1,JUN,MRAS,MYL12A,MYL9,NFKB2,NFKBIE,PIK3CD,RELB
PTEN Signaling	1.68	0.08	-1.667	CDKN1A,EGFR,FOXO4,ITGA2,ITGA3,ITGA5,ITGAV,ITGB8,MRAS,NFKB2,PIK3CD,RELB
Opioid Signaling Pathway	1.65	0.0679	1.604	ARRB2,CACNB3,CAMK2B,CATSPER1,CATSPER3,CREB5,EGR4,FOS,GNAZ,GNG2,GNG7,GRK2,ITPR2,MRAS,NFKB2,PRKCD,PRKCH,RGS16,RYR2
Neuropathic Pain Signaling In Dorsal Horn Neurons	1.64	0.0891	2.333	CAMK2B,FOS,GRM1,ITPR2,PIK3CD,PLCD1,PLCH2,PRKCD,PRKCH
GPCR-Mediated Nutrient Sensing in Enteroendocrine Cells	1.63	0.0847	2.828	CACNB3,CATSPER1,CATSPER3,GNG2,GNG7,ITPR2,PLCD1,PLCH2,PRKCD,PRKCH
Fc Epsilon RI Signaling	1.63	0.0847	2.121	CSF2,MRAS,PIK3CD,PLA2G10,PLA2G4C,PLA2G4D,PLA2G4E,PRKCD,PRKCH,TNF
Role of PKR in Interferon Induction and Antiviral Response	1.61	0.0809	2.333	FOS,IFNGR2,IL1B,IRF9,JUN,NFKB2,NFKBIE,NLRP1,PDGFB,RELB,TNF
HER-2 Signaling in Breast Cancer	1.6	0.0705	2.5	AREG,CDKN1A,COX6B2,EGFR,FOS,HBEGF,IL1A,ITGB8,JUN,MRAS,NFKB2,NFKBIE,PIK3CD,PRKCD,PRKCH,RELB
Xenobiotic Metabolism CAR Signaling Pathway	1.6	0.0737	-1.604	ALDH3A2,CHST4,EGFR,GAL3ST2,GSTA1,GSTA4,HS3ST5,PPP2R5B,PRKCD,PRKCH,SULT1E1,SULT2B1,UGT2B15,UST
Mismatch Repair in Eukaryotes	1.59	0.188	NaN	PCNA,RFC3,SLC19A1
WNT/Î²-catenin Signaling	1.58	0.0751	2.121	CDH1,JUN,POU5F1,PPARD,PPP2R5B,SOX2,TGFB3,TLE4,UBC,WNT10A,WNT11,WNT4,WNT9A
CREB Signaling in Neurons	1.57	0.0578	3.528	ADGRD1,ADGRL1,ADORA1,CACNB3,CAMK2B,CATSPER1,CATSPER3,CHRM4,CREB5,EGFR,F2RL1,GIPR,GNAZ,GNG2,GNG7,GPER1,GPR143,GPR17,GPR75,GPR89A/GPR89B,GPRC5A,GPRC5C,GRM1,ITPR2,MRAS,NMUR2,PDGFB,PIK3CD,PLCD1,PLCH2,PRKCD,PRKCH,PTAFR,PTGER2,SHC3
RAC Signaling	1.57	0.0797	1.414	CYBB,ITGA2,ITGA3,ITGA5,ITGAV,ITGB8,JUN,MRAS,NFKB2,PIK3CD,RELB
Xenobiotic Metabolism PXR Signaling Pathway	1.55	0.0725	-1.069	ALDH3A2,CAMK2B,CHST4,GAL3ST2,GSTA1,GSTA4,HS3ST5,IL4I1,PRKCD,PRKCH,SULT1E1,SULT2B1,UGT2B15,UST
MSP-RON Signaling In Cancer Cells Pathway	1.53	0.0786	2.53	CREB5,EGFR,FOS,JUN,MRAS,MST1,NFKB2,PIK3CD,PLAUR,RELB,ST14
Integrin Signaling	1.53	0.0704	1.941	ARHGAP26,ITGA2,ITGA3,ITGA5,ITGAV,ITGB8,MRAS,MYL12A,MYL9,MYLK,PDGFB,PIK3CD,RHOV,RND1,TSPAN2
Glioma Invasiveness Signaling	1.53	0.0959	1.633	ITGAV,MRAS,PIK3CD,PLAU,PLAUR,RHOV,RND1
Regulation of Cellular Mechanics by Calpain Protease	1.53	0.0899	1.342	CNGB1,EGFR,ITGA2,ITGA3,ITGA5,ITGAV,ITGB8,MRAS
Regulation of the Epithelial-Mesenchymal Transition Pathway	1.52	0.0718	NaN	CDH1,EGFR,ESRP2,FGF19,MRAS,NFKB2,NOTCH3,PIK3CD,RELB,TGFB3,WNT10A,WNT11,WNT4,WNT9A
PPARÎ±/RXRÎ± Activation	1.52	0.0718	0.333	ABCA1,CYP2C18,GPD1,HELZ2,IL1B,JUN,MRAS,NFKB2,NFKBIE,NR0B2,PLCD1,PLCH2,RELB,TGFB3
Chondroitin Sulfate Biosynthesis	1.51	0.103	-0.816	CHST4,GAL3ST2,HS3ST5,SULT1E1,SULT2B1,UST
Ceramide Signaling	1.5	0.0889	1.134	FOS,JUN,MRAS,NFKB2,PIK3CD,PPP2R5B,RELB,TNF
Telomerase Signaling	1.5	0.0841	0.378	CDKN1A,EGFR,HDAC5,IL2RG,MRAS,PIK3CD,PPP2R5B,TEP1,TERT
Pancreatic Adenocarcinoma Signaling	1.46	0.0794	2.236	CDKN1A,E2F2,E2F8,EGFR,HBEGF,HDAC5,NFKB2,PIK3CD,RELB,TGFB3
Differential Regulation of Cytokine Production in Macrophages and T Helper Cells by IL-17A and IL-17F	1.45	0.167	NaN	CSF2,IL1B,TNF
PCP (Planar Cell Polarity) Pathway	1.45	0.1	2.449	JUN,JUNB,WNT10A,WNT11,WNT4,WNT9A
Dermatan Sulfate Biosynthesis	1.45	0.1	-0.816	CHST4,GAL3ST2,HS3ST5,SULT1E1,SULT2B1,UST
14-3-3-mediated Signaling	1.44	0.0787	2.333	FOS,JUN,MRAS,PDCD6IP,PIK3CD,PLCD1,PLCH2,PRKCD,PRKCH,TNF
Actin Nucleation by ARP-WASP Complex	1.43	0.086	1.342	ITGA2,ITGA3,ITGA5,ITGAV,ITGB8,MRAS,RHOV,RND1
IL-2 Signaling	1.42	0.0984	1.342	FOS,IL2RG,JUN,MRAS,PIK3CD,STAT5A
Angiopoietin Signaling	1.42	0.0909	-0.447	MRAS,NFKB2,NFKBIE,PIK3CD,RELB,STAT5A,TNIP1
Apelin Pancreas Signaling Pathway	1.41	0.109	-1	DDIT3,NFKB2,PDE3B,PIK3CD,RELB
Ephrin Receptor Signaling	1.39	0.069	0.632	CREB5,CXCR4,EFNA1,GNAZ,GNG2,GNG7,ITGA2,ITGA3,ITGA5,ITGAV,ITGB8,KALRN,MRAS,PDGFB
Synaptic Long Term Potentiation	1.36	0.0763	1.897	CAMK2B,CREB5,GRM1,ITPR2,MRAS,PLCD1,PLCH2,PRKCD,PRKCH,RAPGEF3
Airway Inflammation in Asthma	1.35	0.121	NaN	CSF2,IFNGR2,IL23A,TGFB3
Prostate Cancer Signaling	1.35	0.0789	NaN	CDKN1A,CREB5,E2F2,HDAC5,MRAS,NFKB2,NFKBIE,PIK3CD,RELB
p70S6K Signaling	1.35	0.0758	1.897	EGFR,F2RL1,IL2RG,MRAS,PIK3CD,PLCD1,PLCH2,PPP2R5B,PRKCD,PRKCH
nNOS Signaling in Skeletal Muscle Cells	1.34	0.104	NaN	CACNB3,CATSPER1,CATSPER3,ITPR2,RYR2
Role of BRCA1 in DNA Damage Response	1.34	0.0875	1	CDKN1A,DPF1,E2F2,E2F8,FANCD2,RFC3,SLC19A1
GABA Receptor Signaling	1.33	0.0752	NaN	ABAT,CACNB3,CATSPER1,CATSPER3,GNAZ,GNG2,GNG7,ITPR2,MRAS,UBC
Corticotropin Releasing Hormone Signaling	1.33	0.0728	1.134	CACNB3,CATSPER1,CATSPER3,CREB5,FOS,ITPR2,JUN,NPR3,NR4A1,PRKCD,PRKCH
UVA-Induced MAPK Signaling	1.32	0.0816	1.342	EGFR,FOS,JUN,MRAS,PARP8,PIK3CD,PLCD1,PLCH2
Salvage Pathways of Pyrimidine Ribonucleotides	1.32	0.0816	0.707	AK5,AK7,APOBEC3F,APOBEC3G,CDK7,PRKCD,PRKCH,UPP1
p53 Signaling	1.32	0.0816	-0.378	CDKN1A,COQ8A,JUN,KAT2B,PCNA,PIK3CD,TP53INP1,TP63
Salvage Pathways of Pyrimidine Deoxyribonucleotides	1.3	0.222	NaN	APOBEC3G,UPP1
Apelin Cardiomyocyte Signaling Pathway	1.3	0.0808	2.121	MYL12A,MYL9,MYLK,PIK3CD,PLCD1,PLCH2,PRKCD,PRKCH
WNT/Ca+ pathway	1.28	0.0909	2.236	CREB5,NFAT5,NFKB2,PLCD1,PLCH2,RELB
Clathrin-mediated Endocytosis Signaling	1.26	0.0674	NaN	AMPH,ARRB2,CD2AP,DNM3,FGF19,ITGA5,ITGB8,LYZ,MYO1E,MYO6,PDGFB,PIK3CD,UBC
TR/RXR Activation	1.25	0.0833	NaN	AKR1C1/AKR1C2,NRGN,PDE3B,PIK3CD,RCAN2,SLC16A2,SREBF1
Nitric Oxide Signaling in the Cardiovascular System	1.25	0.0756	1.134	CACNB3,ITPR2,PDE3B,PDE5A,PIK3CD,PRKCD,PRKCH,PRKG2,RYR2
Cyclins and Cell Cycle Regulation	1.25	0.0833	-0.816	CDK7,CDKN1A,E2F2,E2F8,HDAC5,PPP2R5B,TGFB3
Superpathway of Inositol Phosphate Compounds	1.23	0.0641	2.673	DUSP1,DUSP2,DUSP5,DUSP8,FIG4,ITPKC,NOCT,NUDT9,PIK3CD,PLCD1,PLCH2,PPFIBP2,PPP2R5B,PTPRH,SOCS3
D-myo-inositol-5-phosphate Metabolism	1.23	0.0667	2.309	DUSP1,DUSP2,DUSP5,DUSP8,FIG4,NOCT,NUDT9,PLCD1,PLCH2,PPFIBP2,PPP2R5B,PTPRH,SOCS3
Embryonic Stem Cell Differentiation into Cardiac Lineages	1.22	0.2	NaN	POU5F1,SOX2
Phagosome Formation	1.22	0.0535	4.439	ABHD3,ADGRD1,ADGRL1,ADORA1,CHRM4,F2RL1,GAB2,GIPR,GPER1,GPR143,GPR17,GPR75,GPR89A/GPR89B,GPRC5A,GPRC5C,GRM1,ITGA2,ITGA3,ITGA5,ITGAV,ITGB8,ITPR2,MRAS,MYL12A,MYL9,MYLK,NMUR2,PIK3CD,PLA2G10,PLA2G4C,PLA2G4D,PLA2G4E,PRKCD,PRKCH,PTAFR,PTGER2,RAPGEF3
Cell Cycle Regulation by BTG Family Proteins	1.2	0.108	NaN	E2F2,E2F8,NOCT,PPP2R5B
Role of Hypercytokinemia/hyperchemokinemia in the Pathogenesis of Influenza	1.2	0.0814	2.646	AREG,IL1A,IL1B,IRF9,NFKB2,TICAM1,TNF
SPINK1 General Cancer Pathway	1.2	0.087	1.633	EGFR,MRAS,MT1A,PIK3CD,PRSS1,PRSS2
Th1 Pathway	1.2	0.0738	1.414	HLA-B,HLA-DRA,ICAM1,IFNGR2,IL12RB1,IL27RA,NOTCH3,PIK3CD,SOCS3
Noradrenaline and Adrenaline Degradation	1.2	0.108	0	ADH1C,ALDH3A2,DHRS9,IL4I1
Cardiac Î²-adrenergic Signaling	1.2	0.0674	-0.816	CACNB3,GNAZ,GNG2,GNG7,GRK2,MRAS,PDE10A,PDE3B,PDE5A,PDE8B,PPP2R5B,RYR2
Pyrimidine Deoxyribonucleotides De Novo Biosynthesis I	1.18	0.13	NaN	AK5,AK7,APOBEC3G
Apelin Cardiac Fibroblast Signaling Pathway	1.18	0.13	NaN	CCN2,SERPINE1,TGFB3
Regulation Of The Epithelial Mesenchymal Transition In Development Pathway	1.18	0.0805	1.633	CDH1,NFKB2,RELB,WNT10A,WNT11,WNT4,WNT9A
BMP signaling pathway	1.18	0.0805	0.816	BMP2,BMP8B,JUN,MRAS,NFKB2,RELB,RUNX2
Natural Killer Cell Signaling	1.18	0.0653	0.577	COL11A2,COL1A1,HLA-B,HLA-F,IL12RB1,MRAS,NFAT5,NFKB2,PIK3CD,RAET1L,RASSF5,RELB,ULBP2
Role of Cytokines in Mediating Communication between Immune Cells	1.16	0.0926	NaN	CSF2,IL1A,IL1B,IL23A,TNF
Breast Cancer Regulation by Stathmin1	1.15	0.0539	3.413	ADGRD1,ADGRL1,ADORA1,CAMK2B,CHRM4,CREB5,E2F2,E2F8,F2RL1,GIPR,GNG2,GNG7,GPER1,GPR143,GPR17,GPR75,GPR89A/GPR89B,GPRC5A,GPRC5C,GRM1,JUN,MRAS,NFKB2,NMUR2,PDGFB,PIK3CD,PPP2R5B,PRKCD,PRKCH,PTAFR,PTGER2,SHC3
Growth Hormone Signaling	1.15	0.0845	1.633	FOS,PIK3CD,PRKCD,PRKCH,SOCS3,STAT5A
Lymphotoxin Î² Receptor Signaling	1.13	0.0909	NaN	NFKB2,PIK3CD,RELB,TNFSF14,TRAF1
Netrin Signaling	1.13	0.0833	NaN	CACNB3,CATSPER1,CATSPER3,ITPR2,NFAT5,RYR2
Aldosterone Signaling in Epithelial Cells	1.13	0.0671	2.449	DNAJC12,DNAJC5B,DUSP1,HSPB8,ITPR2,KCNMB4,PIK3CD,PLCD1,PLCH2,PRKCD,PRKCH
EGF Signaling	1.13	0.0909	2.236	EGFR,FOS,ITPR2,JUN,PIK3CD
Basal Cell Carcinoma Signaling	1.13	0.0833	2	BMP2,BMP8B,WNT10A,WNT11,WNT4,WNT9A
Ephrin B Signaling	1.13	0.0833	-2	CXCR4,GNAZ,GNG2,GNG7,KALRN,MRAS
Primary Immunodeficiency Signaling	1.1	0.0893	NaN	CIITA,IL2RG,RAG1,RFXAP,UNG
Asparagine Degradation I	1.1	0.5	NaN	ASRGL1
Epoxysqualene Biosynthesis	1.1	0.5	NaN	SQLE
Î²-alanine Degradation I	1.1	0.5	NaN	ABAT
Lipoate Biosynthesis and Incorporation II	1.1	0.5	NaN	LIAS
RANK Signaling in Osteoclasts	1.1	0.0769	2.236	BIRC3,FOS,JUN,NFKB2,NFKBIE,PIK3CD,RELB
Acute Myeloid Leukemia Signaling	1.1	0.0769	0	CSF1R,KITLG,MRAS,NFKB2,PIK3CD,RELB,STAT5A
Cell Cycle Control of Chromosomal Replication	1.1	0.0893	-1.342	CDK15,CDK7,CDT1,MCM2,PCNA
CD27 Signaling in Lymphocytes	1.08	0.0877	NaN	FOS,JUN,NFKB2,NFKBIE,RELB
Cellular Effects of Sildenafil (Viagra)	1.06	0.0671	NaN	CACNB3,ITPR2,MYL12A,MYL9,MYLK,PDE3B,PDE5A,PLCD1,PLCH2,PRKG2
Endocannabinoid Neuronal Synapse Pathway	1.06	0.0671	2.449	CACNB3,CATSPER1,CATSPER3,GNG2,GNG7,GRM1,ITPR2,MGLL,PLCD1,PLCH2
Role of JAK1, JAK2 and TYK2 in Interferon Signaling	1.05	0.115	NaN	IFNGR2,NFKB2,RELB
Estrogen-mediated S-phase Entry	1.05	0.115	NaN	CDKN1A,E2F2,E2F8
Apelin Liver Signaling Pathway	1.05	0.115	NaN	COL11A2,COL1A1,TNF
Intrinsic Prothrombin Activation Pathway	1.04	0.0952	NaN	COL11A2,COL1A1,FGG,PROC
GDNF Family Ligand-Receptor Interactions	1.04	0.0789	1.342	FOS,ITPR2,JUN,MRAS,NRTN,PIK3CD
Non-Small Cell Lung Cancer Signaling	1.04	0.0745	1	E2F2,EGFR,HDAC5,ITPR2,MRAS,PIK3CD,RASSF5
Antiproliferative Role of Somatostatin Receptor 2	1.02	0.0779	0.447	CDKN1A,GNG2,GNG7,MRAS,NPR3,PIK3CD
Oncostatin M Signaling	1.01	0.093	1	MMP13,MRAS,PLAU,STAT5A
Small Cell Lung Cancer Signaling	1	0.0729	NaN	E2F2,HDAC5,NFKB2,NFKBIE,PIK3CD,RELB,TRAF1
Death Receptor Signaling	1	0.0729	0.816	BIRC3,NFKB2,NFKBIE,PARP8,RELB,TNF,TNFSF15
TGF-Î² Signaling	1	0.0729	0.816	BMP2,FOS,JUN,MRAS,RUNX2,SERPINE1,TGFB3
Neurotrophin/TRK Signaling	1	0.0769	0.816	CREB5,FOS,JUN,MRAS,PIK3CD,SPRY1
SPINK1 Pancreatic Cancer Pathway	1	0.0833	-0.447	CELA3A,CELA3B,F2RL1,PRSS1,PRSS2
Adipogenesis pathway	0.987	0.0667	NaN	BMP2,CDK7,DDIT3,HDAC5,KAT2B,NOCT,NR2F2,SREBF1,TNF
G Protein Signaling Mediated by Tubby	0.979	0.0909	NaN	GNAZ,GNG2,GNG7,MRAS
Thyroid Cancer Signaling	0.979	0.0759	0	CDH1,CXCR4,FOS,JUN,MRAS,PIK3CD
Heparan Sulfate Biosynthesis (Late Stages)	0.979	0.0759	-0.816	CHST4,GAL3ST2,HS3ST5,SULT1E1,SULT2B1,UST
BER (Base Excision Repair) Pathway	0.979	0.0909	-2	PCNA,RFC3,SLC19A1,UNG
Semaphorin Signaling in Neurons	0.959	0.0806	NaN	DPYSL3,PLXNA3,RHOV,RND1,SEMA7A
Role of IL-17A in Psoriasis	0.959	0.143	NaN	CXCL6,IL17RB
Renal Cell Carcinoma Signaling	0.959	0.075	1	FOS,JUN,MRAS,PDGFB,PIK3CD,UBC
Chemokine Signaling	0.959	0.075	0	CAMK2B,CCL24,CXCR4,FOS,JUN,MRAS
Calcium Signaling	0.943	0.0596	1.633	CACNB3,CAMK2B,CATSPER1,CATSPER3,CREB5,HDAC5,ITPR2,MYL9,NFAT5,RCAN2,RYR2,TNNT1,TP63
Ovarian Cancer Signaling	0.939	0.0633	1	E2F2,EGFR,HDAC5,LHB,MRAS,PIK3CD,WNT10A,WNT11,WNT4,WNT9A
Glycerol-3-phosphate Shuttle	0.928	0.333	NaN	GPD1
4-aminobutyrate Degradation I	0.928	0.333	NaN	ABAT
Iron homeostasis signaling pathway	0.928	0.0647	NaN	ATP6V0D2,BMP2,BMP8B,CP,EGFR,HBA1/HBA2,HBE1,PDGFB,STAT5A
Role of RIG1-like Receptors in Antiviral Innate Immunity	0.924	0.087	NaN	DHX58,NFKB2,NFKBIE,RELB
D-myo-inositol (1,4,5,6)-Tetrakisphosphate Biosynthesis	0.924	0.0615	1.897	DUSP1,DUSP2,DUSP5,DUSP8,FIG4,NOCT,NUDT9,PPFIBP2,PPP2R5B,PTPRH,SOCS3
D-myo-inositol (3,4,5,6)-tetrakisphosphate Biosynthesis	0.924	0.0615	1.897	DUSP1,DUSP2,DUSP5,DUSP8,FIG4,NOCT,NUDT9,PPFIBP2,PPP2R5B,PTPRH,SOCS3
tRNA Splicing	0.924	0.087	0	PDE10A,PDE3B,PDE5A,PDE8B
Neuroprotective Role of THOP1 in Alzheimer's Disease	0.921	0.0667	-0.447	ACE,HLA-B,HLA-F,PRSS1,PRSS2,PRSS33,ST14,TMPRSS11E
ID1 Signaling Pathway	0.917	0.06	0	BHLHE40,BMP2,CCN2,CDKN1A,EGFR,LIF,MRAS,NFKB2,PIK3CD,POU5F1,TGFB3,TNF
GÎ±i Signaling	0.914	0.0643	-0.378	ADORA1,CHRM4,GNAZ,GNG2,GNG7,GPR17,MRAS,NPR3,SHC3
PXR/RXR Activation	0.896	0.0769	0.447	ALDH3A2,GSTA1,IGFBP1,NR0B2,TNF
Hereditary Breast Cancer Signaling	0.886	0.0634	NaN	CDKN1A,DPF1,FANCD2,HDAC5,MRAS,PIK3CD,RFC3,SLC19A1,UBC
AMPK Signaling	0.886	0.0574	0	AK5,AK7,CDKN1A,CHRM4,CREB5,DPF1,FOXO4,GNAZ,GNG2,GNG7,KAT2B,MRAS,PIK3CD,PPP2R5B
Apelin Muscle Signaling Pathway	0.876	0.0833	NaN	GNAZ,GNG2,GNG7,MRAS
Actin Cytoskeleton Signaling	0.876	0.0571	2.121	FGF19,ITGA2,ITGA3,ITGA5,ITGAV,ITGB8,MRAS,MYL12A,MYL9,MYLK,NCKAP1L,PDGFB,PIK3CD,RDX
PFKFB4 Signaling Pathway	0.876	0.0833	1	CREB5,HK2,TGFB3,XDH
IGF-1 Signaling	0.87	0.0673	0.447	CCN2,FOS,IGFBP1,JUN,MRAS,PIK3CD,SOCS3
FcÎ³RIIB Signaling in B Lymphocytes	0.866	0.0706	NaN	CACNB3,CATSPER1,CATSPER3,ITPR2,MRAS,PIK3CD
Extrinsic Prothrombin Activation Pathway	0.86	0.125	NaN	FGG,PROC
3-phosphoinositide Biosynthesis	0.86	0.0585	2.111	DUSP1,DUSP2,DUSP5,DUSP8,FIG4,NOCT,NUDT9,PIK3CD,PPFIBP2,PPP2R5B,PTPRH,SOCS3
Heparan Sulfate Biosynthesis	0.851	0.0698	-0.816	CHST4,GAL3ST2,HS3ST5,SULT1E1,SULT2B1,UST
Cell Cycle: G1/S Checkpoint Regulation	0.836	0.0735	1	CDKN1A,E2F2,E2F8,HDAC5,TGFB3
Melanoma Signaling	0.83	0.08	NaN	CDH1,CDKN1A,MRAS,PIK3CD
Role of JAK1 and JAK3 in Î³c Cytokine Signaling	0.818	0.0725	NaN	IL2RG,MRAS,PIK3CD,SOCS3,STAT5A
Phenylethylamine Degradation I	0.812	0.25	NaN	ALDH3A2
Melatonin Degradation II	0.812	0.25	NaN	IL4I1
Fatty Acid Î²-oxidation III (Unsaturated, Odd Number)	0.812	0.25	NaN	EHHADH
Paxillin Signaling	0.81	0.0648	1.342	ITGA2,ITGA3,ITGA5,ITGAV,ITGB8,MRAS,PIK3CD
Î±-Adrenergic Signaling	0.81	0.0648	1	GNAZ,GNG2,GNG7,ITPR2,MRAS,PRKCD,PRKCH
Synaptogenesis Signaling Pathway	0.801	0.0536	2	CACNB3,CADM1,CAMK2B,CDH1,CDH6,CNTNAP1,CREB5,EFNA1,EIF4EBP3,GRM1,KALRN,MRAS,PIK3CD,PRKCD,SHC3,SYT11,THBS3
GM-CSF Signaling	0.799	0.0714	0.447	CAMK2B,CISH,CSF2,MRAS,PIK3CD
Ethanol Degradation II	0.79	0.0882	NaN	ADH1C,ALDH3A2,DHRS9
3-phosphoinositide Degradation	0.79	0.0576	1.897	DUSP1,DUSP2,DUSP5,DUSP8,FIG4,NOCT,NUDT9,PPFIBP2,PPP2R5B,PTPRH,SOCS3
Germ Cell-Sertoli Cell Junction Signaling	0.783	0.0585	NaN	CDH1,ITGA2,ITGA3,MRAS,MYO7A,PIK3CD,RHOV,RND1,TGFB3,TNF
Serotonin Degradation	0.78	0.0704	-0.447	ADH1C,ALDH3A2,DHRS9,IL4I1,UGT2B15
Melatonin Signaling	0.762	0.0694	2.236	CAMK2B,PLCD1,PLCH2,PRKCD,PRKCH
Transcriptional Regulatory Network in Embryonic Stem Cells	0.745	0.0741	NaN	H4C11,POU5F1,SOX2,ZFHX3
Î³-linolenate Biosynthesis II (Animals)	0.74	0.105	NaN	FADS2,SLC27A3
IL-4 Signaling	0.74	0.0645	NaN	HLA-B,HLA-DRA,IL2RG,MRAS,NFAT5,PIK3CD
Cardiac Hypertrophy Signaling	0.74	0.0538	2.111	CACNB3,GNAZ,GNG2,GNG7,JUN,MRAS,MYL12A,MYL9,PIK3CD,PLCD1,PLCH2,RHOV,RND1,TGFB3
ERK5 Signaling	0.73	0.0676	1.342	CREB5,EGFR,FOS,LIF,MRAS
Protein Citrullination	0.724	0.2	NaN	PADI3
Serine Biosynthesis	0.724	0.2	NaN	PHGDH
dTMP De Novo Biosynthesis	0.724	0.2	NaN	DHFR2
Glutamate Degradation III (via 4-aminobutyrate)	0.724	0.2	NaN	ABAT
Leptin Signaling in Obesity	0.697	0.0658	NaN	PDE3B,PIK3CD,PLCD1,PLCH2,SOCS3
Notch Signaling	0.693	0.0789	NaN	CNTN1,MFNG,NOTCH3
Phagosome Maturation	0.686	0.0566	NaN	ATP6V0D2,CTSE,CTSO,CYBB,DYNC1I1,HLA-B,HLA-DRA,HLA-F,RAB7B
Androgen Biosynthesis	0.674	0.0952	NaN	GSTA1,HSD17B6
Valine Degradation I	0.674	0.0952	NaN	ABAT,EHHADH
MSP-RON Signaling Pathway	0.672	0.069	NaN	CSF1,MST1,PIK3CD,TNF
Cancer Drug Resistance By Drug Efflux	0.672	0.069	NaN	FOXO4,mir-130,MRAS,PIK3CD
IL-7 Signaling Pathway	0.668	0.0641	1	FOXO4,IL2RG,JUN,PIK3CD,STAT5A
ATM Signaling	0.658	0.0606	-0.447	CDKN1A,CREB5,FANCD2,H4C11,JUN,PPP2R5B
Glycerol Degradation I	0.654	0.167	NaN	GPD1
Sphingosine-1-phosphate Signaling	0.654	0.0583	2.236	ACER2,PDGFB,PIK3CD,PLCD1,PLCH2,RHOV,RND1
NGF Signaling	0.654	0.0583	1.342	CREB5,MRAS,NFKB2,PIK3CD,PRKCD,RELB,SHC3
The Visual Cycle	0.644	0.0909	NaN	DHRS9,RDH5
Putrescine Degradation III	0.644	0.0909	NaN	ALDH3A2,IL4I1
Insulin Secretion Signaling Pathway	0.642	0.0515	3.051	CACNB3,CAMK2B,CREB5,EIF4EBP3,GIPR,ITPR2,PIK3CD,PLCD1,PLCH2,PRKCD,PRKCH,RYR2,SLC2A5,STAT5A
Mechanisms of Viral Exit from Host Cells	0.627	0.0732	NaN	PDCD6IP,PRKCD,PRKCH
IL-15 Production	0.62	0.0569	2.449	CSF1R,EGFR,LMTK3,MERTK,NFKB2,PTK6,RELB
FLT3 Signaling in Hematopoietic Progenitor Cells	0.609	0.061	1.342	CREB5,GAB2,MRAS,PIK3CD,STAT5A
RHOA Signaling	0.607	0.0565	1.633	CDC42EP2,MYL12A,MYL9,MYLK,RDX,SEMA3F,SEPTIN1
NER (Nucleotide Excision Repair, Enhanced Pathway)	0.607	0.0583	-0.816	CDK7,H4C11,PCNA,POLE3,RFC3,SLC19A1
Trehalose Degradation II (Trehalase)	0.595	0.143	NaN	HK2
Superpathway of Serine and Glycine Biosynthesis I	0.595	0.143	NaN	PHGDH
Ceramide Biosynthesis	0.595	0.143	NaN	DEGS2
Thioredoxin Pathway	0.595	0.143	NaN	TXNRD3
Phosphatidylcholine Biosynthesis I	0.595	0.143	NaN	CHPT1
Ceramide Degradation	0.595	0.143	NaN	ACER2
Apoptosis Signaling	0.595	0.0577	0.447	BIRC3,MRAS,NFKB2,NFKBIE,RELB,TNF
IL-22 Signaling	0.588	0.0833	NaN	SOCS3,STAT5A
Ethanol Degradation IV	0.588	0.0833	NaN	ALDH3A2,CYGB
PEDF Signaling	0.583	0.0595	NaN	MRAS,NFKB2,NFKBIE,PIK3CD,RELB
Dilated Cardiomyopathy Signaling Pathway	0.582	0.0541	-1	CACNB3,CAMK2B,CATSPER1,CATSPER3,ITPR2,MYL9,RYR2,TNNT1
B Cell Development	0.57	0.0682	NaN	HLA-B,HLA-DRA,RAG1
Role of JAK family kinases in IL-6-type Cytokine Signaling	0.564	0.08	NaN	SOCS3,STAT5A
ERB2-ERBB3 Signaling	0.559	0.0615	NaN	JUN,MRAS,PIK3CD,STAT5A
PDGF Signaling	0.558	0.0581	1.342	FOS,JUN,MRAS,PDGFB,PIK3CD
Estrogen Biosynthesis	0.553	0.0667	NaN	AKR1C1/AKR1C2,CYP2C18,HSD17B6
Role of PI3K/AKT Signaling in the Pathogenesis of Influenza	0.545	0.0606	NaN	NFKB2,NFKBIE,PIK3CD,RELB
Superoxide Radicals Degradation	0.545	0.125	NaN	CYGB
Glutamate Receptor Signaling	0.545	0.0606	NaN	GNG2,GNG7,GRM1,SLC1A3
D-myo-inositol (1,4,5)-Trisphosphate Biosynthesis	0.539	0.0769	NaN	PLCD1,PLCH2
Gap Junction Signaling	0.53	0.0505	NaN	EGFR,ITPR2,MRAS,NPR3,PIK3CD,PLCD1,PLCH2,PRKCD,PRKCH,PRKG2
Tryptophan Degradation X (Mammalian, via Tryptamine)	0.517	0.0741	NaN	ALDH3A2,IL4I1
ERBB4 Signaling	0.517	0.0588	1	MRAS,PIK3CD,PRKCD,PRKCH
Unfolded protein response	0.51	0.0556	NaN	CD82,DDIT3,DNAJC12,DNAJC5B,SREBF1
Regulation of eIF4 and p70S6K Signaling	0.504	0.0503	0.816	EIF4EBP3,ITGA2,ITGA3,ITGA5,ITGAV,ITGB8,MRAS,PIK3CD,PPP2R5B
Sphingosine and Sphingosine-1-phosphate Metabolism	0.503	0.111	NaN	ACER2
Leucine Degradation I	0.503	0.111	NaN	HMGCL
Sonic Hedgehog Signaling	0.475	0.069	NaN	ARRB2,GRK2
Dopamine-DARPP32 Feedback in cAMP Signaling	0.474	0.0492	2.828	CACNB3,CREB5,ITPR2,PLCD1,PLCH2,PPP2R5B,PRKCD,PRKCH,PRKG2
Cell Cycle: G2/M DNA Damage Checkpoint Regulation	0.472	0.06	NaN	CDK7,CDKN1A,KAT2B
Prostanoid Biosynthesis	0.466	0.1	NaN	PTGIS
FcÎ³ Receptor-mediated Phagocytosis in Macrophages and Monocytes	0.466	0.0532	2.236	CSF2,FYB1,GAB2,PRKCD,PRKCH
Ketogenesis	0.433	0.0909	NaN	HMGCL
GDP-glucose Biosynthesis	0.433	0.0909	NaN	HK2
GPCR-Mediated Integration of Enteroendocrine Signaling Exemplified by an L Cell	0.432	0.0533	0	GIPR,ITPR2,PLCD1,PLCH2
Xenobiotic Metabolism General Signaling Pathway	0.431	0.049	-0.378	GSTA1,GSTA4,MRAS,PIK3CD,PRKCD,PRKCH,UGT2B15
Huntington's Disease Signaling	0.424	0.0459	3	CREB5,DNM3,EGFR,GNG2,GNG7,GRM1,HDAC5,JUN,PIK3CD,PRKCD,PRKCH,SHC3,UBC
Dopamine Degradation	0.42	0.0625	NaN	ALDH3A2,IL4I1
Phototransduction Pathway	0.418	0.0556	NaN	CNGB1,GNGT2,RGS9BP
CLEAR Signaling Pathway	0.413	0.0456	0.832	ATP6V0D2,BNIP3,CASTOR1,CREB5,EGFR,ITPR2,KCNIP3,MRAS,PDGFB,PPP2R5B,PRKCD,PRKCH,TNF
Glucose and Glucose-1-phosphate Degradation	0.403	0.0833	NaN	HK2
Role of WNT/GSK-3Î² Signaling in the Pathogenesis of Influenza	0.4	0.0513	2	WNT10A,WNT11,WNT4,WNT9A
CSDE1 Signaling Pathway	0.394	0.0536	NaN	FOS,SDC4,TNC
Inhibition of Angiogenesis by TSP1	0.388	0.0588	NaN	HSPG2,JUN
Role of JAK2 in Hormone-like Cytokine Signaling	0.388	0.0588	NaN	SOCS3,STAT5A
Oleate Biosynthesis II (Animals)	0.377	0.0769	NaN	FADS2
Cholesterol Biosynthesis I	0.377	0.0769	NaN	SQLE
Cholesterol Biosynthesis II (via 24,25-dihydrolanosterol)	0.377	0.0769	NaN	SQLE
Guanosine Nucleotides Degradation III	0.377	0.0769	NaN	XDH
Cholesterol Biosynthesis III (via Desmosterol)	0.377	0.0769	NaN	SQLE
UDP-N-acetyl-D-galactosamine Biosynthesis II	0.377	0.0769	NaN	HK2
Sirtuin Signaling Pathway	0.377	0.0445	0	ABCA1,ATG9B,CDH1,FOXO4,GABARAPL1,H4C11,JUN,NDRG1,NFKB2,RELB,SREBF1,TNF,UQCRFS1
Endocannabinoid Developing Neuron Pathway	0.376	0.0472	0.816	CREB5,GNG2,GNG7,MGLL,MRAS,PIK3CD
Oxytocin In Spinal Neurons Signaling Pathway	0.374	0.0571	NaN	NPR3,PRKG2
Pyrimidine Ribonucleotides Interconversion	0.374	0.0571	NaN	AK5,AK7
Mouse Embryonic Stem Cell Pluripotency	0.374	0.0481	0.447	LIF,MRAS,PIK3CD,POU5F1,SOX2
Fatty Acid Î²-oxidation I	0.36	0.0556	NaN	EHHADH,SLC27A3
Interferon Signaling	0.36	0.0556	NaN	IFNGR2,IRF9
Acyl-CoA Hydrolysis	0.354	0.0714	NaN	ACOT1
Urate Biosynthesis/Inosine 5'-phosphate Degradation	0.354	0.0714	NaN	XDH
Mineralocorticoid Biosynthesis	0.354	0.0714	NaN	GSTA1
Endometrial Cancer Signaling	0.349	0.05	NaN	CDH1,MRAS,PIK3CD
Pyrimidine Ribonucleotides De Novo Biosynthesis	0.346	0.0541	NaN	AK5,AK7
Glutathione-mediated Detoxification	0.346	0.0541	NaN	GSTA1,GSTA4
Complement System	0.346	0.0541	NaN	C5,CD55
Gustation Pathway	0.344	0.0443	1.667	CACNB3,CALHM3,CATSPER1,CATSPER3,ITPR2,LIPH,P2RX5,PDE3B,SCN3B
Ferroptosis Signaling Pathway	0.34	0.0455	-0.816	ABCA1,CDKN1A,CYBB,FANCD2,H2AC18/H2AC19,MRAS
HIPPO signaling	0.335	0.0471	-1	AJUBA,MST1,PPP2R5B,RASSF6
Docosahexaenoic Acid (DHA) Signaling	0.333	0.0526	NaN	IL1B,PIK3CD
Epithelial Adherens Junction Signaling	0.333	0.0446	1.134	CDH1,EGFR,MRAS,MST1,MYL12A,NOTCH3,PPP2R5B
Fatty Acid Activation	0.332	0.0667	NaN	SLC27A3
Choline Biosynthesis III	0.332	0.0667	NaN	CHPT1
Glucocorticoid Biosynthesis	0.332	0.0667	NaN	GSTA1
eNOS Signaling	0.321	0.044	1	AQP1,CHRM4,CNGB1,ITPR2,PIK3CD,PRKCD,PRKCH
Kinetochore Metaphase Signaling Pathway	0.32	0.045	-0.447	H2AC18/H2AC19,MXD3,PPP2R5B,SPC25,STAG3
Stearate Biosynthesis I (Animals)	0.319	0.0476	NaN	ACOT1,ELOVL2,SLC27A3
Chondroitin Sulfate Degradation (Metazoa)	0.312	0.0625	NaN	CEMIP
Adenosine Nucleotides Degradation II	0.312	0.0625	NaN	XDH
White Adipose Tissue Browning Pathway	0.301	0.0435	NaN	CACNB3,CATSPER1,CATSPER3,CREB5,ITPR2,PRKG2
CDK5 Signaling	0.298	0.0439	NaN	ITGA2,ITGA3,LAMB3,MRAS,PPP2R5B
mTOR Signaling	0.297	0.0425	1.134	EIF4EBP3,MRAS,PIK3CD,PPP2R5B,PRKCD,PRKCH,RHOV,RICTOR,RND1
RAN Signaling	0.293	0.0588	NaN	RANBP1
1D-myo-inositol Hexakisphosphate Biosynthesis II (Mammalian)	0.293	0.0588	NaN	ITPKC
Dermatan Sulfate Degradation (Metazoa)	0.293	0.0588	NaN	CEMIP
D-myo-inositol (1,3,4)-trisphosphate Biosynthesis	0.293	0.0588	NaN	ITPKC
Pyridoxal 5'-phosphate Salvage Pathway	0.292	0.0455	NaN	CDK7,PRKCD,PRKCH
Superpathway of Melatonin Degradation	0.283	0.0448	NaN	CYP2C18,IL4I1,UGT2B15
Isoleucine Degradation I	0.277	0.0556	NaN	EHHADH
Bile Acid Biosynthesis, Neutral Pathway	0.277	0.0556	NaN	AKR1C1/AKR1C2
Remodeling of Epithelial Adherens Junctions	0.274	0.0441	NaN	CDH1,DNM3,MAPRE3
Granzyme A Signaling	0.26	0.0526	NaN	HMGB2
Purine Nucleotides Degradation II (Aerobic)	0.26	0.0526	NaN	XDH
Mitochondrial L-carnitine Shuttle Pathway	0.26	0.0526	NaN	SLC27A3
Agrin Interactions at Neuromuscular Junction	0.259	0.0429	NaN	EGFR,JUN,MRAS
Retinol Biosynthesis	0.246	0.0435	NaN	BCO1,DHRS9
nNOS Signaling in Neurons	0.237	0.0426	NaN	PRKCD,PRKCH
Ephrin A Signaling	0.237	0.0426	NaN	EFNA1,PIK3CD
Glutaryl-CoA Degradation	0.233	0.0476	NaN	EHHADH
Histamine Degradation	0.233	0.0476	NaN	ALDH3A2
Fatty Acid Î±-oxidation	0.233	0.0476	NaN	ALDH3A2
Endoplasmic Reticulum Stress Pathway	0.233	0.0476	NaN	DDIT3
Superpathway of D-myo-inositol (1,4,5)-trisphosphate Metabolism	0.22	0.0455	NaN	ITPKC
Cardiomyocyte Differentiation via BMP Receptors	0.209	0.0435	NaN	BMP2
Vitamin-C Transport	0.209	0.0435	NaN	TXNRD3
Tumoricidal Function of Hepatic Natural Killer Cells	0.198	0.0417	NaN	ICAM1
Amyotrophic Lateral Sclerosis Signaling	0	0.0261	NaN	BIRC3,CACNB3,PIK3CD
Mitochondrial Dysfunction	0	0.0234	NaN	COX6B2,UQCRFS1,VPS9D1,XDH
Cytotoxic T Lymphocyte-mediated Apoptosis of Target Cells	0	0.00471	NaN	HLA-B,HLA-F
CTLA4 Signaling in Cytotoxic T Lymphocytes	0	0.00837	NaN	HLA-B,HLA-F,PIK3CD,PPP2R5B
T Helper Cell Differentiation	0	0.0127	NaN	HLA-B,HLA-DRA,IFNGR2,IL12RB1,IL2RG,TNF
CNTF Signaling	0	0.0351	NaN	MRAS,PIK3CD
Mitotic Roles of Polo-Like Kinase	0	0.0303	NaN	PLK3,PPP2R5B
Maturity Onset Diabetes of Young (MODY) Signaling	0	0.0385	NaN	APOH,CACNB3,NFKB2
Polyamine Regulation in Colon Cancer	0	0.0345	NaN	FOS,JUN
DNA Methylation and Transcriptional Repression Signaling	0	0.0286	NaN	H4C11
Allograft Rejection Signaling	0	0.00826	NaN	HLA-B,HLA-DRA,HLA-F,TNF
Autoimmune Thyroid Disease Signaling	0	0.00661	NaN	HLA-B,HLA-DRA,HLA-F
Graft-versus-Host Disease Signaling	0	0.0135	NaN	HLA-B,HLA-DRA,HLA-F,IL1A,IL1B,TNF
MYC Mediated Apoptosis Signaling	0	0.04	NaN	NFKB2,TNF
Communication between Innate and Adaptive Immune Cells	0	0.00753	NaN	CSF2,HLA-B,HLA-DRA,HLA-F,IL1A,IL1B,TNF
Systemic Lupus Erythematosus Signaling	0	0.0177	NaN	C5,FOS,HLA-B,HLA-F,IL1A,IL1B,JUN,MRAS,NFAT5,PIK3CD,TNF
Retinoic acid Mediated Apoptosis Signaling	0	0.0167	NaN	PARP8
Altered T Cell and B Cell Signaling in Rheumatoid Arthritis	0	0.0203	NaN	CSF1,CSF2,HLA-B,HLA-DRA,IL1A,IL1B,IL23A,NFKB2,RELB,TNF
Antiproliferative Role of TOB in T Cell Signaling	0	0.00235	NaN	TGFB3
OX40 Signaling Pathway	0	0.0146	NaN	HLA-B,HLA-DRA,HLA-F,JUN,NFKB2,NFKBIE,RELB
Assembly of RNA Polymerase II Complex	0	0.02	NaN	CDK7
Hematopoiesis from Pluripotent Stem Cells	0	0.0136	NaN	CSF1,CSF2,IL11,IL1A,KITLG,LIF
Bupropion Degradation	0	0.04	NaN	CYP2C18
Thyroid Hormone Metabolism II (via Conjugation and/or Degradation)	0	0.025	NaN	UGT2B15
Nicotine Degradation III	0	0.0345	NaN	CYP2C18,UGT2B15
Glutathione Redox Reactions I	0	0.0357	NaN	GSTA1
Ubiquinol-10 Biosynthesis (Eukaryotic)	0	0.0333	NaN	MICAL1
Melatonin Degradation I	0	0.0323	NaN	CYP2C18,UGT2B15
Triacylglycerol Degradation	0	0.0175	NaN	MGLL
Nicotine Degradation II	0	0.0303	NaN	CYP2C18,UGT2B15
Tryptophan Degradation III (Eukaryotic)	0	0.0357	NaN	EHHADH
Triacylglycerol Biosynthesis	0	0.02	NaN	ELOVL2
Methylglyoxal Degradation III	0	0.0345	NaN	AKR1C1/AKR1C2
Histidine Degradation VI	0	0.0357	NaN	MICAL1
Pregnenolone Biosynthesis	0	0.037	NaN	MICAL1
Acetone Degradation I (to Methylglyoxal)	0	0.025	NaN	CYP2C18
Oxidative Ethanol Degradation III	0	0.0357	NaN	ALDH3A2,CYP2C18
Superpathway of Cholesterol Biosynthesis	0	0.0345	NaN	SQLE
Role of p14/p19ARF in Tumor Suppression	0	0.0345	NaN	PIK3CD
Oxidative Phosphorylation	0	0.027	NaN	COX6B2,UQCRFS1,VPS9D1
Nucleotide Excision Repair Pathway	0	0.0286	NaN	CDK7
Protein Ubiquitination Pathway	0	0.0255	NaN	BIRC3,DNAJC12,DNAJC5B,HLA-B,HLA-F,HSPB8,UBC
FGF Signaling	0	0.0349	NaN	CREB5,FGF19,PIK3CD
Serotonin Receptor Signaling	0	0.0222	NaN	IL4I1
Dopamine Receptor Signaling	0	0.0253	NaN	IL4I1,PPP2R5B
VEGF Signaling	0	0.0202	NaN	MRAS,PIK3CD
Hypoxia Signaling in the Cardiovascular System	0	0.0395	NaN	CREB5,JUN,NFKBIE
Apelin Adipocyte Signaling Pathway	0	0.022	NaN	CYBB,GSTA1
BAG2 Signaling Pathway	0	0.0357	NaN	CDKN1A,NFKB2,RELB
FAT10 Signaling Pathway	0	0.0179	NaN	TNF
Coronavirus Replication Pathway	0	0.0222	NaN	ACE
Phospholipase C Signaling	0	0.0398	3.838	AHNAK,CREB5,GNG2,GNG7,HDAC5,ITGA2,ITGA3,ITGA5,ITGAV,ITGB8,ITPR2,MRAS,MYL12A,MYL9,NFAT5,NFKB2,PLA2G10,PLA2G4C,PLA2G4D,PLA2G4E,PLCD1,PRKCD,PRKCH,RAPGEF3,RELB,RHOV,RND1
FAK Signaling	0	0.0384	3.795	ADGRD1,ADGRL1,ADORA1,CDH1,CHRM4,COL11A2,COL1A1,EFNA1,EGFR,F2RL1,FOS,GIPR,GPER1,GPR143,GPR17,GPR75,GPR89A/GPR89B,GPRC5A,GPRC5C,GRM1,IL12RB1,IL17RB,IL17RE,IL27RA,IL2RG,ITGA2,ITGA3,ITGA5,ITGAV,ITGB8,JUN,MMP14,MRAS,NFKB2,NMUR2,PIK3CD,PTAFR,PTGER2,SOCS3,TGFB3
Dendritic Cell Maturation	0	0.0304	3.771	COL11A2,COL1A1,CREB5,CSF2,HLA-B,HLA-DRA,HLA-F,ICAM1,IL1A,IL1B,IL23A,NFKB2,NFKBIE,PIK3CD,PLCD1,PLCH2,RELB,TNF
Systemic Lupus Erythematosus In B Cell Signaling Pathway	0	0.0346	3.266	CSF2,FOS,FOXO4,IFNGR2,IL11,IL1A,IL1B,IRF5,IRF9,JUN,LIF,MRAS,NFAT5,NFKB2,PIK3CD,PRKCD,PRKCH,RELB,SHC3,TGFB3,TICAM1,TNF,TNFSF14,TNFSF15,TRAF1
CDC42 Signaling	0	0.0243	3	CDC42EP2,FOS,HLA-B,HLA-DRA,HLA-F,ITGA2,ITGA3,ITGA5,ITGAV,ITGB8,JUN,MYL12A,MYL9,MYLK
TEC Kinase Signaling	0	0.0328	2.714	FOS,GNAZ,GNG2,GNG7,ITGA2,ITGA3,ITGA5,ITGAV,ITGB8,MRAS,NFKB2,PIK3CD,PRKCD,PRKCH,RELB,RHOV,RND1,STAT5A,TNF
T Cell Receptor Signaling	0	0.0326	2.524	CSF2,DUSP5,FOS,FYB1,HLA-B,HLA-DRA,HLA-F,ICAM1,ITGA2,ITGA3,JUN,MRAS,NFAT5,NFKB2,NFKBIE,PIK3CD,PTPRH,RELB,SHC3,TNF
CD28 Signaling in T Helper Cells	0	0.0193	2.449	FOS,HLA-B,HLA-DRA,ITPR2,JUN,NFAT5,NFKB2,NFKBIE,PIK3CD,RELB
Th17 Activation Pathway	0	0.0207	2.333	CSF2,IL12RB1,IL1B,IL23A,IRAK2,NFAT5,NFKB2,PTGER2,RELB,SOCS3
B Cell Receptor Signaling	0	0.0206	2.309	CAMK2B,CREB5,DAPP1,GAB2,JUN,MRAS,NFAT5,NFKB2,NFKBIE,PIK3CD,POU2F2,RASSF5,RELB
Regulation of IL-2 Expression in Activated and Anergic T Lymphocytes	0	0.0174	2.121	FOS,JUN,MRAS,NFAT5,NFKB2,NFKBIE,RELB,TGFB3
NUR77 Signaling in T Lymphocytes	0	0.0137	2	HLA-B,HLA-DRA,HLA-F,NR4A1,PCNA,PRKCD,PRKCH
NAD Signaling Pathway	0	0.0397	1.633	NFKB2,PARP8,PDGFB,PIK3CD,RYR2,SREBF1
Calcium-induced T Lymphocyte Apoptosis	0	0.013	1.633	HLA-B,HLA-DRA,ITPR2,NR4A1,PRKCD,PRKCH
IL-15 Signaling	0	0.0133	1.633	CSF2,IL2RG,MRAS,NFKB2,PIK3CD,RELB,STAT5A
Type I Diabetes Mellitus Signaling	0	0.0196	1.633	HLA-B,HLA-DRA,HLA-F,IFNGR2,IL1B,NFKB2,NFKBIE,RELB,SOCS3,TNF
ICOS-ICOSL Signaling in T Helper Cells	0	0.0217	1.414	CAMK2B,GAB2,HLA-B,HLA-DRA,IL2RG,ITPR2,NFAT5,NFKB2,NFKBIE,PIK3CD,RELB
NF-ÎºB Signaling	0	0.0228	1.387	BMP2,EGFR,IL1A,IL1B,MRAS,NFKB2,NFKBIE,PIK3CD,RELB,SIGIRR,TNF,TNFAIP3,TNIP1
Systemic Lupus Erythematosus In T Cell Signaling Pathway	0	0.0203	1.387	CREB5,FOS,HLA-B,HLA-DRA,HLA-F,IL23A,JUN,MRAS,PIK3CD,PPP2R5B,RDX,RHOV,RND1
CCR5 Signaling in Macrophages	0	0.024	1.342	CACNB3,CATSPER1,CATSPER3,FOS,GNAZ,GNG2,GNG7,ITPR2,JUN,MRAS,PRKCD,PRKCH
PKCÎ¸ Signaling in T Lymphocytes	0	0.0269	1.265	CACNB3,CAMK2B,CATSPER1,CATSPER3,FOS,HLA-B,HLA-DRA,ITPR2,JUN,MRAS,NFAT5,NFKB2,NFKBIE,PIK3CD,RELB
T Cell Exhaustion Signaling Pathway	0	0.0212	1.134	FOS,HLA-B,HLA-DRA,HLA-F,IL12RB1,IRF9,JUN,MRAS,NFAT5,PDCD1LG2,PIK3CD,PPP2R5B
SNARE Signaling Pathway	0	0.0294	1	CACNB3,CAMK2B,MYL9,SYT11
Reelin Signaling in Neurons	0	0.036	1	ARHGEF40,CAMK2B,ITGA3,ITGA5,PIK3CD
SAPK/JNK Signaling	0	0.012	0.816	DUSP8,GNG2,GNG7,JUN,MRAS,PIK3CD
Endocannabinoid Cancer Inhibition Pathway	0	0.0408	0.816	CDH1,CDKN1A,CREB5,DDIT3,PIK3CD,TRIB3
Role of NFAT in Regulation of the Immune Response	0	0.0255	0.632	FOS,GNAZ,GNG2,GNG7,HLA-B,HLA-DRA,ITPR2,JUN,MRAS,NFAT5,NFKB2,NFKBIE,PIK3CD,RCAN2,RELB
Inhibition of ARE-Mediated mRNA Degradation Pathway	0	0.0311	0.447	PPP2R5B,TNF,TNFSF14,TNFSF15,ZFP36
Melanocyte Development and Pigmentation Signaling	0	0.0408	0	CREB5,KITLG,MRAS,PIK3CD
EIF2 Signaling	0	0.0223	-1.342	DDIT3,MRAS,PIK3CD,SREBF1,TRIB3
Insulin Receptor Signaling	0	0.0357	-1.342	FOXO4,MRAS,PDE3B,PIK3CD,SOCS3
