# Supplementary material for: Proteomic profiling reveals CEACAM6 function in driving gallbladder cancer aggressiveness through integrin receptor, PRKCD and AKT/ERK signaling
Source: Cell Death Dis. 2024 Oct 28;15(10):780. doi: 10.1038/s41419-024-07171-x (PMC11519453; doi:10.1038/s41419-024-07171-x)
Supplement: Supplementary file 10 — Table S9 [file 41419_2024_7171_MOESM10_ESM.xlsx]

## Sheet: Overview
sheet	description
MS_BioID	Mass spectrometry data of protein pulldown from GB-d1-BirA-C-Flag-CEACAM6 vs GB-d1-BirA-C-Flag-Ctrl
MS_BioID_Candidate	Top 20 candidates of CEACAM6 interacting partner protein

## Sheet: MS_BioID
Protein Name	Protein ID	Adj. P-val	Adj. P-val (-log10)	Fold-change (log2)	GO_Migration	GO_Adhesion	GO_Motility	GO_Endomembrane
ARF6	P62330	0.000475803	3.32257	2.3812	yes	yes	yes	yes
ITGA2	P17301	8.62e-05	4.0647	2.38641	yes	yes	yes
SGPL1	O95470	0.00265174	2.57647	2.42651	yes		yes	yes
HSPA5	P11021	8.31e-06	5.08017	2.54197	yes		yes	yes
DEPDC1B	Q8WUY9	0.00499093	2.30182	2.55423	yes		yes
USP33	Q8TEY7	0.00362772	2.44037	2.67878	yes		yes	yes
MCTP1	Q6DN14	0.000560123	3.25172	3.0311	yes		yes	yes
LEMD3	Q9Y2U8	4.78e-07	6.32061	3.40532	yes			yes
TMEM201	Q5SNT2	5.47e-05	4.2623	3.41642	yes		yes	yes
CERS2	Q96G23	0.00578323	2.23783	3.48646	yes		yes	yes
PRKCD	Q05655	3.87e-05	4.41271	3.69357	yes	yes	yes	yes
PPIB	P23284	7.59e-07	6.11967	4.03059	yes		yes	yes
GJA1	P17302	0.00322435	2.49156	4.17873	yes		yes	yes
SLC12A2	P55011	0.000195957	3.70784	4.22186	yes		yes
ITGB1	P05556	5.86e-08	7.23197	4.31509	yes	yes	yes	yes
RAB1A	P62820	3.35e-07	6.47441	4.48143	yes	yes	yes	yes
ANO6	Q4KMQ2	0.00212661	2.67231	4.54844	yes		yes	yes
MBOAT7	Q96N66	1.84e-05	4.73409	5.75799	yes		yes	yes
NUP155	O75694	0.00708715	2.14953	1.52207				yes
CHP1	Q99653	0.0138418	1.85881	1.54555				yes
GLG1	Q92896	0.000385863	3.41357	1.55075				yes
VAPA	Q9P0L0	0.000734414	3.13406	1.57395				yes
CLPTM1	O96005	0.182039	0.739834	1.58449
ARL6IP6	Q8N6S5	0.00422764	2.3739	1.62283				yes
DGKE	P52429	0.299037	0.524275	1.63384
SNX19	Q92543	0.000310713	3.50764	1.64263				yes
CHML	P26374	0.0534553	1.27201	1.64841
EMD	P50402	0.000700028	3.15488	1.65512				yes
TMEM9	Q9P0T7	0.000643599	3.19138	1.65524				yes
RAB21	Q9UL25	0.003149	2.50183	1.6621				yes
ARF3	P61204	0.00600013	2.22184	1.68064				yes
GRAMD4	Q6IC98	0.0143025	1.84459	1.68412				yes
SERPINB12	Q96P63	0.257321	0.589525	1.68656				yes
TRPM7	Q96QT4	0.0463017	1.3344	1.734		yes		yes
SERPINB3	P29508	0.040009	1.39784	1.75691			yes	yes
DDX10	Q13206	0.000114084	3.94277	1.79149
REEP4	Q9H6H4	0.00265909	2.57527	1.79416				yes
SLC30A6	Q6NXT4	0.000179502	3.74593	1.84282				yes
CCDC47	Q96A33	2.74e-05	4.56156	1.84832				yes
LMAN2L	Q9H0V9	0.0221343	1.65493	1.86037				yes
RAB27B	O00194	0.0167766	1.7753	1.92102				yes
TBL2	Q9Y4P3	0.000493211	3.30697	1.96075				yes
GORASP2	Q9H8Y8	0.000460118	3.33713	1.96286				yes
BRI3BP	Q8WY22	0.00289352	2.53857	1.97546
SNAP47	Q5SQN1	0.0103358	1.98566	2.00931				yes
DPY19L4	Q7Z388	0.0108757	1.96354	2.04665				yes
ERAP2	Q6P179	0.0129393	1.88809	2.05319				yes
ARHGAP1	Q07960	7.13e-05	4.14713	2.05741				yes
YKT6	O15498	0.000433642	3.36287	2.05934				yes
ATL3	Q6DD88	0.000738697	3.13153	2.06123				yes
ACBD5	Q5T8D3	0.00938869	2.02739	2.15564
VEZT	Q9HBM0	0.000104888	3.97927	2.15906		yes		yes
HSP90B1	P14625	0.0043923	2.35731	2.16651				yes
EIF2AK3	Q9NZJ5	0.0131855	1.8799	2.18031				yes
TMEM109	Q9BVC6	0.00229792	2.63866	2.18952				yes
NPTN	Q9Y639	0.000758294	3.12016	2.22345		yes
CAMLG	P49069	0.00532003	2.27409	2.23838				yes
RAP1B	P61224	0.000995647	3.00189	2.27626				yes
LNPK	Q9C0E8	0.00955083	2.01996	2.28724				yes
C1orf43	Q9BWL3	0.00914293	2.03891	2.28986				yes
LBR	Q14739	0.000497735	3.303	2.2912				yes
POFUT1	Q9H488	0.000594055	3.22617	2.29466				yes
FAM114A2	Q9NRY5	0.00436474	2.36004	2.30975
GALNT7	Q86SF2	0.00150687	2.82192	2.31169				yes
BTN1A1	Q13410	0.19279	0.714915	2.32339		yes
PRKCSH	P14314	0.0388543	1.41056	2.3337				yes
SEC62	Q99442	1.94e-05	4.71328	2.339				yes
HLA-A	P04439	6.95e-06	5.15807	2.34763		yes		yes
SLC1A5	Q15758	0.0500729	1.3004	2.36256
MGAT2	Q10469	0.00196618	2.70638	2.38932				yes
WDR41	Q9HAD4	0.107845	0.967199	2.39659
GOSR1	O95249	0.00122362	2.91235	2.455				yes
GOSR2	O14653	6.84e-07	6.1649	2.45931				yes
SMPD2	O60906	0.000204917	3.68842	2.48163				yes
FA2H	Q7L5A8	5.61e-05	4.25077	2.48694				yes
SYAP1	Q96A49	0.00212349	2.67295	2.50623				yes
ASPH	Q12797	1.36e-06	5.86553	2.51309				yes
DNAJC1	Q96KC8	0.00014903	3.82673	2.52895				yes
LMAN2	Q12907	4.12e-05	4.38516	2.53195				yes
PTRH2	Q9Y3E5	0.000303597	3.5177	2.59301
SACM1L	Q9NTJ5	0.00262806	2.58037	2.61127				yes
SDF4	Q9BRK5	8.82e-06	5.05436	2.63207				yes
TOR1AIP2	Q8NFQ8	0.000174305	3.75869	2.65393				yes
RDH11	Q8TC12	0.000666237	3.17637	2.65944				yes
STIM1	Q13586	6.15e-05	4.21135	2.68345				yes
PCCA	P05165	0.00235714	2.62761	2.6841
UGT8	Q16880	4.12e-06	5.38503	2.70177				yes
JPH3	Q8WXH2	0.000546394	3.26249	2.71081				yes
TMEM161A	Q9NX61	0.00299017	2.5243	2.72942
JPH2	Q9BR39	0.000103825	3.9837	2.7415				yes
PKMYT1	Q99640	0.00056619	3.24704	2.75231				yes
UBE2J1	Q9Y385	0.000205655	3.68686	2.75405				yes
EI24	O14681	5.48e-05	4.2615	2.7694				yes
DHCR7	Q9UBM7	0.00013038	3.88479	2.79973				yes
VRK2	Q86Y07	9.47e-06	5.02349	2.84896				yes
FAF2	Q96CS3	2.21e-05	4.65557	2.85356				yes
MARCKS	P29966	0.000118703	3.92554	2.85754		yes
HAL	P42357	0.069412	1.15857	2.85941
TMEM230	Q96A57	0.00203125	2.69224	2.8826				yes
SMIM12	Q96EX1	0.00658574	2.1814	2.8936
CDKAL1	Q5VV42	4.04e-05	4.39392	2.89383				yes
SEC16A	O15027	0.177105	0.75177	2.89666				yes
RAB18	Q9NP72	0.000545248	3.26341	2.92054				yes
NUP35	Q8NFH5	5.65e-05	4.24757	2.93113				yes
NDC1	Q9BTX1	0.0047141	2.3266	2.93995				yes
GALNT2	Q10471	0.00261143	2.58312	2.94959				yes
STBD1	O95210	2.47e-05	4.60799	2.95013				yes
ACACA	Q13085	0.000115801	3.93629	2.96169
SLC7A5	Q01650	5.42e-06	5.26622	2.96582
TXNDC12	O95881	0.000206031	3.68607	2.9662				yes
TMEM214	Q6NUQ4	0.000927262	3.0328	2.9993				yes
DPY19L1	Q2PZI1	0.000885824	3.05265	3.01114				yes
TMEM97	Q5BJF2	0.00239472	2.62075	3.01911				yes
MFSD8	Q8NHS3	0.000760659	3.11881	3.02215
PTPN1	P18031	1.96e-05	4.70805	3.03789				yes
RCN1	Q15293	0.000836899	3.07733	3.03915				yes
GCC2	Q8IWJ2	0.00256091	2.59161	3.05451				yes
DHRS7	Q9Y394	0.000150893	3.82133	3.09203				yes
RABL3	Q5HYI8	0.000181716	3.74061	3.10276				yes
TMX3	Q96JJ7	0.000845338	3.07297	3.1395				yes
P4HB	P07237	9.25e-07	6.03377	3.14607		yes		yes
EMC7	Q9NPA0	0.000110774	3.95556	3.17363				yes
TMX1	Q9H3N1	0.00281235	2.55093	3.17965				yes
SSR1	P43307	1.49e-06	5.82722	3.18342				yes
DNAJC10	Q8IXB1	0.0001316	3.88074	3.18516				yes
PDIA5	Q14554	0.000199977	3.69902	3.19118				yes
GPAT3	Q53EU6	1.45e-05	4.8378	3.26979				yes
MLEC	Q14165	0.000114569	3.94093	3.29124				yes
UBXN4	Q92575	4.27e-08	7.36922	3.31511				yes
UGT1A6	P19224	6.39e-05	4.19435	3.32678				yes
POR	P16435	2.47e-06	5.60711	3.32995				yes
PEDS1	A5PLL7	0.015115	1.82059	3.34363				yes
TEX264	Q9Y6I9	1.48e-05	4.82986	3.3594				yes
VKORC1L1	Q8N0U8	0.0010735	2.9692	3.36635				yes
SCD	O00767	0.000116842	3.9324	3.40476				yes
LRPAP1	P30533	9.6e-06	5.01783	3.41263				yes
RAB27A	P51159	0.000865996	3.06248	3.42509				yes
ANKLE2	Q86XL3	2.47e-05	4.6079	3.42814				yes
TRAM1	Q15629	3.26e-05	4.48665	3.49282				yes
LMAN1	P49257	3.95e-06	5.40324	3.49536				yes
WLS	Q5T9L3	0.000607549	3.21642	3.53099				yes
TMED9	Q9BVK6	0.00100867	2.99625	3.54195				yes
YIF1A	O95070	2.25e-05	4.64817	3.5948				yes
SLC33A1	O00400	8.12e-05	4.09062	3.61498				yes
RAB2A	P61019	0.000504203	3.29739	3.65931				yes
PRDX4	Q13162	2.6e-05	4.58511	3.66191				yes
TYW1	Q9NV66	8.15e-05	4.08884	3.66609
UBIAD1	Q9Y5Z9	0.00372661	2.42869	3.6685				yes
ELOVL1	Q9BW60	0.000470076	3.32783	3.67271				yes
ERGIC3	Q9Y282	0.00782393	2.10657	3.72574				yes
ORMDL2	Q53FV1	2.87e-05	4.54191	3.76006				yes
NUCB2	P80303	8.34e-07	6.07891	3.86604				yes
SAR1B	Q9Y6B6	6.76e-07	6.17017	3.87006				yes
PC	P11498	9.47e-07	6.02363	3.8717
ZFPL1	O95159	4.71e-05	4.32727	3.87485				yes
EBP	Q15125	3.98e-05	4.40045	3.92571				yes
CYB5B	O43169	0.000560814	3.25118	3.95535				yes
ABHD12	Q8N2K0	1.82e-07	6.73965	3.95683				yes
INF2	Q27J81	9.93e-06	5.00291	3.99619
HYOU1	Q9Y4L1	0.000160803	3.79371	4.05932				yes
DNAJB11	Q9UBS4	4.31e-05	4.36519	4.06126				yes
CANX	P27824	1.8e-05	4.74518	4.07028				yes
TMPO	P42166	3.72e-07	6.42976	4.08473				yes
RPN1	P04843	1.45e-05	4.83825	4.19793				yes
GPAT4	Q86UL3	1.72e-07	6.7633	4.19909				yes
RAB6A	P20340	1.46e-05	4.83711	4.19961				yes
RAB7A	P51149	1.87e-05	4.72862	4.21244				yes
TRIM13	O60858	0.000704455	3.15215	4.22477				yes
ERP29	P30040	2.33e-06	5.63252	4.23462				yes
ALDH3A2	P51648	1.82e-06	5.73909	4.25677				yes
ATP13A1	Q9HD20	1.11e-07	6.95488	4.26008				yes
TXNDC5	Q8NBS9	0.000691845	3.15999	4.31757				yes
RAB31	Q13636	4.16e-05	4.38097	4.32019				yes
CNPY2	Q9Y2B0	0.000145026	3.83855	4.3801				yes
RUSF1	Q96GQ5	3.32e-06	5.47926	4.39004
BET1	O15155	4.2e-05	4.37638	4.41919				yes
DDOST	P39656	8.13e-05	4.09017	4.43014				yes
RAB3GAP1	Q15042	8.13e-06	5.09011	4.44421				yes
SPCS2	Q15005	1.52e-07	6.81704	4.46299				yes
ACSL4	O60488	7.14e-06	5.14609	4.51564				yes
ALG9	Q9H6U8	0.000169211	3.77157	4.5516				yes
GALNT3	Q14435	1.23e-06	5.90862	4.57981				yes
PIGU	Q9H490	0.000123248	3.90922	4.61111				yes
TMEM209	Q96SK2	0.000106991	3.97065	4.62158
CALU	O43852	6.98e-05	4.1561	4.64192				yes
PASK	Q96RG2	0.000482639	3.31638	4.67003
RPN2	P04844	0.000126964	3.89632	4.75321				yes
GOLGA2	Q08379	1.78e-05	4.74905	4.82148				yes
ARL6IP5	O75915	6.48e-05	4.18838	4.84656				yes
MANF	P55145	9.51e-05	4.02181	4.90578				yes
UGGT1	Q9NYU2	1.34e-06	5.87393	4.90638				yes
SLC6A8	P48029	5.56e-05	4.25493	4.927
APOL2	Q9BQE5	4.87e-07	6.31267	4.93304				yes
STT3B	Q8TCJ2	9.18e-08	7.03733	4.96082				yes
MCCC1	Q96RQ3	5.12e-07	6.29081	5.0053
MMGT1	Q8N4V1	0.000137697	3.86107	5.01359				yes
PDIA4	P13667	4.07e-07	6.3908	5.04449				yes
AUP1	Q9Y679	0.000792443	3.10103	5.0699				yes
DNAJC3	Q13217	0.00156001	2.80687	5.12108				yes
SRPRB	Q9Y5M8	1.49e-06	5.82713	5.156				yes
TMEM38B	Q9NVV0	2.12e-05	4.67441	5.17271				yes
TMCO1	Q9UM00	6.79e-06	5.16796	5.25538				yes
VMA21	Q3ZAQ7	4.25e-05	4.37207	5.30937				yes
PDIA3	P30101	7.04e-07	6.15214	5.37929				yes
SLC30A7	Q8NEW0	4.63e-05	4.33398	5.46096				yes
PRXL2A	Q9BRX8	5.74e-07	6.24133	5.57653
ATP6AP1	Q15904	0.000744254	3.12828	5.60871				yes
PDIA6	Q15084	5.53e-05	4.25691	5.75339				yes
FREM3	P0C091	0.000204822	3.68862	5.83155		yes
ATP6AP2	O75787	3.19e-06	5.49615	6.01946				yes
CEACAM6	P40199	0.000467868	3.32988	6.05807				yes
SOAT1	P35610	0.000277153	3.55728	6.13432				yes
ANO10	Q9NW15	6.01e-06	5.22077	6.14081
CLCC1	Q96S66	1.09e-06	5.9645	6.16154				yes
TMEM199	Q8N511	7.98e-07	6.09782	6.2782				yes
CYB5A	P00167	5.46e-07	6.26303	6.33215				yes
TMEM35B	Q8NCS4	8.22e-06	5.08502	6.58426
HM13	Q8TCT9	5.83e-07	6.23442	6.73809				yes
VMP1	Q96GC9	1.19e-05	4.92297	6.98375		yes		yes
HMOX2	P30519	9.01e-08	7.0453	7.00062				yes
UNC93B1	Q9H1C4	1.07e-05	4.97083	7.04744				yes
CISD2	Q8N5K1	9.55e-08	7.0198	7.58544				yes
SEC22B	O75396	8.28e-05	4.08185	7.70569				yes
PGRMC2	O15173	1.09e-07	6.96411	8.15821				yes

## Sheet: MS_BioID_Candidates
Protein name	Protein ID	Adj. pval	Log2FC	Description	Function	Subcellular location	Gene Ontology
							Migration	Adhesion	Motility
ITGB1	P05556	5.86e-08	4.31509	Integrin Beta-1	Extracellular matrixes receptor	Cell membrane, cell junction
RAB1A	P62820	3.35e-07	4.48143	Ras-related protein Rab-1A	Regulation of intracellular membrane trafficking	Cytoplasm, Gogi apparatus
PRKCD	Q05655	3.87e-05	3.69357	Protein Kinase C Delta	Protein kinase	Cell membrane, cytoplasm
ITGA2	P17301	8.62e-05	2.38641	Integrin Alpha-2	Extracellular matrixes receptor	Cell membrane, cell junction
ARF6	P62330	0.000475803	2.3812	ADP-Ribosylation Factor 6	Protein trafficking and cytoskeleton remodeling	Cell membrane, cytoplasm
LEMD3	Q9Y2U8	4.78e-07	3.40532	Inner Nuclear Membrane protein Man1	Repressor of TGF-beta, activin, and BMP signaling	Nucleus inner membrane
PPIB	P23284	7.59e-07	4.03059	Peptidyl-Prolyl cis-trans Isomerase B	Protein folding	Endoplasmic reticulum
P4HB	P07237	9.25e-07	3.14607	Protein Disulfide-Isomerase	Regulation of disulfide bonds of proteins	Endoplasmic reticulum, cell membrane
HLA-A	P04439	6.95e-06	2.34763	HLA class I	Major histocompatibility complex class I	Cell membrane
HSPA5	P11021	8.31e-06	2.54197	Endoplasmic reticulum chaperone BiP	Protein folding	Endoplasmic reticulum
VMP1	Q96GC9	1.19e-05	6.98375	Vacuole Membrane Protein 1	Phospholipid scrambalase	ER membrane
MBOAT7	Q96N66	1.84e-05	5.75799	Lysophospholipid Acyltransferase 7	Phospholipid remodeling	Endoplasmic reticulum
TMEM201	Q5SNT2	5.47e-05	3.41642	Transmembrane protein 201	Nuclear movement	Nucleus inner membrane
VEZT	Q9HBM0	0.000104888	2.15906	Vezatin	Establishment of adherens junctions	Cell membrane, nucleus
MARCKS	P29966	0.000118703	2.85754	Myristoylated Alanine-Rich C-Kinase Substrate	Binds calmodulin, actin, and synapsin	Cytoplasm, cytoskeleton
SLC12A2	P55011	0.000195957	4.22186	Solute Carrier Family 12 member 2	Regulation of ionic balance and cell volume	Basolateral cell membrane
FREM3	P0C091	0.000204822	5.83155	FRAS1-Related Extracellular Matrix Protein 3	Cell adhesion	Secreted, extracellular matrix
MCTP1	Q6DN14	0.000560123	3.0311	Multiple C2 and transmembrane Domain-containing Protein 1	Calcium sensor	Cytoplasmic vesicle
NPTN	Q9Y639	0.000758294	2.22345	Neuroplastin	Cell adhesion	Cell membrane
ANO6	Q4KMQ2	0.00212661	4.54844	Anoctamin-6	Regulator of phospholipid scrambling	Cell membrane
	yes
	no
