# Supplementary material for: Proteomic profiling reveals CEACAM6 function in driving gallbladder cancer aggressiveness through integrin receptor, PRKCD and AKT/ERK signaling
Source: Cell Death Dis. 2024 Oct 28;15(10):780. doi: 10.1038/s41419-024-07171-x (PMC11519453; doi:10.1038/s41419-024-07171-x)
Supplement: Supplementary file 11 — Table S10 [file 41419_2024_7171_MOESM11_ESM.xlsx]

## Sheet: overview
sheet	description
qPCR primers	sequences of primers used for RT-qPCR gene expression analysis
siRNAs	sequences and target gene information of siRNA sequences
antibodies	primary and secondary antibodies

## Sheet: qPCR primers
Primer name	sequence 5´- 3´	accession	amplicon
ALB-F	AATCCCACTGCATTGCCGAA	NM_000477.7	183 bp
ALB-R	GCAGCAGCACGACAGAGTAA	NM_000477.7	183 bp
ARNT2_F	CTCCTTCGGCCTCTTGTGTT	NM_014862.4	144 bp
ARNT2_R	GAGGGTAGGTCCCTCCATGT	NM_014862.4	144 bp
CCNA2-F	GGTACTGAAGTCCGGGAACC	NM_001237.5	146 bp
CCNA2-R	TGAACGCAGGCTGTTTACTG	NM_001237.5	146 bp
CCNB1-F	GAGGTGGAACTTGCTGAGCCT	NM_031966.4	130 bp
CCNB1-R	TGCAGGCGCACATCCAGATGTT	NM_031966.4	130 bp
CEACAM5-F	ATCCTATACGTGCCAAGCCC	NM_004363.6	96 bp
CEACAM5-R	ATGAAGGGTTTGGGTGGCTC	NM_004363.6	96 bp
CEACAM6_OP-F	ATGTGACCCAGAACGACACC	CEACAM6_codon optimized_Genewiz	191 bp
CEACAM6_OP-R	TGTATTCTGCACTTCGGGCT	CEACAM6_codon optimized_Genewiz	191 bp
CEACAM6-F	ATGGGACGTTCCAGCAATCC	NM_002483.7	193 bp
CEACAM6-R	AGCACTCCAATCGTGATGCC	NM_002483.7	193 bp
CEMIP_F	ACCCATCACTCGGTCTCTGA	NM_001293298.2	166 bp
CEMIP_R	CAGCATGGCCTTGAAGAGGA	NM_001293298.2	166 bp
DESC1_F	ACCTCGACCTTCACAGGACT	NM_014058.4	96 bp
DESC1_R	CCCAGGGTTCCCAACAAACT	NM_014058.4	96 bp
DLC1-F	GCAACTGGTTTCCCCCAGTA	NM_001348081.2	111 bp
DLC1-R	AGCCTCAATGGCATCTCTGTC	NM_001348081.2	111 bp
GJB4_F	GCAGCTACTGGACCCAAGAA	NM_153212.3	152 bp
GJB4_R	TGCCCCTGTCCTCATTTCAC	NM_153212.3	152 bp
ICAM-1_F	CAACCTCAGCCTCGCTATGG	NM_000201.3	135 bp
ICAM-1_R	CGGGGCAGGATGACTTTTGA	NM_000201.3	135 bp
ITGA2-F	CGGTTATTCAGGCTCACCGA	NM_002203.4	189 bp
ITGA2-R	GCTGACCCAAAATGCCCTCT	NM_002203.4	189 bp
ITGB1-F	GACGCCGCGCGGAAAA	NM_002211.4	209 bp
ITGB1-R	ACATCGTGCAGAAGTAGGCA	NM_002211.4	209 bp
MCM2-F	CATCAGCGACATGTGCAAAG	NM_004526.4	46 bp
MCM2-R	GTTCACCACCAGGCTCTCAC	NM_004526.4	46 bp
MMP13-F	TTTACCAGACTTCACGATGGCA	NM_002427.4	70 bp
MMP13-R	AGAAGTCGCCATGCTCCTTAAT	NM_002427.4	70 bp
MMP14-F	ACGGAGAATTTTGTGCTGCC	NM_004995.4	106 bp
MMP14-R	ACCCTGACTCACCCCCATA	NM_004995.4	106 bp
PCNA-F	GACTCGTCCCACGTCTCTTT	NM_002592.2	140 bp
PCNA-R	ATATCTTCATTGCCGGCGCA	NM_002592.2	140 bp
PRKCD_OP-F	CCCACCTTTTGCAGCGTATG	PRKCD_codon optimized_Genewiz	193 bp
PRKCD_OP-R	ATCTGTGGGGCATGTCGATG	PRKCD_codon optimized_Genewiz	193 bp
PRKCD-F	TTCTTTGGGCAACCCACCTT	NM_006254.4	91 bp
PRKCD-R	CAGCGTTACATTGCCTGCAT	NM_006254.4	91 bp
SRSF4-F	TGCAGCTGGCAAGACCTAAA	NM_005626.5	80 bp
SRSF4-R	TTTTTGCGTCCCTTGTGAGC	NM_005626.5	80 bp

## Sheet: siRNAs
siRNA	Gene	mRNA Accession	siRNA Target Sequence	Supplier	Product ID
siCEACAM5#1	CEACAM5	NM_004363	CGCAGTATTCTTGGCGTATCA	Qiagen	SI03193393
siCEACAM5#2	CEACAM5	NM_004363	ATGTCGTATTTGAGGATATAA	Qiagen	SI04159981
siCEACAM5#3	CEACAM5	NM_004363	TTCATGGGACTAAATGAACTA	Qiagen	SI04211543
siCEACAM5#4	CEACAM5	NM_004363	CAGCTTACAGCAATTTGATAA	Qiagen	SI04223352
siCEACAM6#2	CEACAM6	NM_002483	CAGCCATGCAATGCCAAATAA	Qiagen	SI03648771
siCEACAM6#3	CEACAM6	NM_002483	CTCCTAATAGTCATACTAGTA	Qiagen	SI04338894
siRNA	Gene	NCBI Gene ID	siRNA Target Sequence	siRNA number	Supplier
siPool-Ctrl	na	na	na	na	siTooLs Biotech
siPool-ITGA2	ITGA2	3673	GGTGTTAGCGCTCAGTCAA	1	siTooLs Biotech
siPool-ITGA2	ITGA2	3673	GCAAAGGTAAGTATTCATA	2	siTooLs Biotech
siPool-ITGA2	ITGA2	3673	GCGACGAAGTGCTACGAAA	3	siTooLs Biotech
siPool-ITGA2	ITGA2	3673	GCAGATATCAATCCACTGA	4	siTooLs Biotech
siPool-ITGA2	ITGA2	3673	CCCTGAGATATATGTGATT	5	siTooLs Biotech
siPool-ITGA2	ITGA2	3673	GCTCACCGAGGTGACCAGA	6	siTooLs Biotech
siPool-ITGA2	ITGA2	3673	GGCTTTCCTGAGAACCGAA	7	siTooLs Biotech
siPool-ITGA2	ITGA2	3673	GGGACATTAGGAGAACAAA	8	siTooLs Biotech
siPool-ITGA2	ITGA2	3673	GGGTTTGCTGTTTGCGTGA	9	siTooLs Biotech
siPool-ITGA2	ITGA2	3673	GCTTGAATAACTGAGCTTA	10	siTooLs Biotech
siPool-ITGA2	ITGA2	3673	GGCACTGGAAGCCACCAAA	11	siTooLs Biotech
siPool-ITGA2	ITGA2	3673	GGAGCAATTCAATATGCAA	12	siTooLs Biotech
siPool-ITGA2	ITGA2	3673	GCATGGTATTCTCCAGTTA	13	siTooLs Biotech
siPool-ITGA2	ITGA2	3673	GCTCTCAGCCAGCTTCTCA	14	siTooLs Biotech
siPool-ITGA2	ITGA2	3673	GCAGTTCTTGGGTACTTAA	15	siTooLs Biotech
siPool-ITGA2	ITGA2	3673	GCTGCTGTGCATTAGATAT	16	siTooLs Biotech
siPool-ITGA2	ITGA2	3673	CCTTAACTTCAGGGAGCTA	17	siTooLs Biotech
siPool-ITGA2	ITGA2	3673	GCCCTGTCCTAGAAGGTAT	18	siTooLs Biotech
siPool-ITGA2	ITGA2	3673	GGGATCCGATGGAGCCTTT	19	siTooLs Biotech
siPool-ITGA2	ITGA2	3673	GGCCAGATAGTGCTATATA	20	siTooLs Biotech
siPool-ITGA2	ITGA2	3673	GTCCTGATATATAGCTATA	21	siTooLs Biotech
siPool-ITGA2	ITGA2	3673	CGGCAGCTGCAGAAATCAA	22	siTooLs Biotech
siPool-ITGA2	ITGA2	3673	GGTGAGTACTTCCTTAAAT	23	siTooLs Biotech
siPool-ITGA2	ITGA2	3673	CCCTCTACAGCCTGACTTT	24	siTooLs Biotech
siPool-ITGA2	ITGA2	3673	GGGAAAGTCATCTGTTTAA	25	siTooLs Biotech
siPool-ITGA2	ITGA2	3673	GTGGGACCATTGTCCAGAA	26	siTooLs Biotech
siPool-ITGA2	ITGA2	3673	CGCAGTCATGACAATCAAA	27	siTooLs Biotech
siPool-ITGA2	ITGA2	3673	GGGCTATCTGTACTGTTTA	28	siTooLs Biotech
siPool-ITGA2	ITGA2	3673	CCATCTTTAATATTTCAAT	29	siTooLs Biotech
siPool-ITGA2	ITGA2	3673	GCCATTTGATCTTTCCTAA	30	siTooLs Biotech
siPool-ITGB1	ITGB1	3688	GGACTGATCAGTTCAGTTT	1	siTooLs Biotech
siPool-ITGB1	ITGB1	3688	GGGCGTGTTGGTAGACATT	2	siTooLs Biotech
siPool-ITGB1	ITGB1	3688	CCCAGAGGCTCCAAAGATA	3	siTooLs Biotech
siPool-ITGB1	ITGB1	3688	GCCTTCAATAAAGGAGAAA	4	siTooLs Biotech
siPool-ITGB1	ITGB1	3688	GGCAATATTGCCATGGTTT	5	siTooLs Biotech
siPool-ITGB1	ITGB1	3688	CGGACTTCAGAATTGGATT	6	siTooLs Biotech
siPool-ITGB1	ITGB1	3688	GCAGCACAGATGAAGTTAA	7	siTooLs Biotech
siPool-ITGB1	ITGB1	3688	GGTTGTGTGCATGAAATTT	8	siTooLs Biotech
siPool-ITGB1	ITGB1	3688	GGATTCTGACAGCTTTAAA	9	siTooLs Biotech
siPool-ITGB1	ITGB1	3688	GCCTGTTAGACATGACTGA	10	siTooLs Biotech
siPool-ITGB1	ITGB1	3688	CCCACAACACTGAATGCAA	11	siTooLs Biotech
siPool-ITGB1	ITGB1	3688	GCGAGTGTGGTGTCTGTAA	12	siTooLs Biotech
siPool-ITGB1	ITGB1	3688	GTCAGCAGTAGGAACATTA	13	siTooLs Biotech
siPool-ITGB1	ITGB1	3688	GGCTATGCAACAGCTCTCA	14	siTooLs Biotech
siPool-ITGB1	ITGB1	3688	CCCATCTTGTTTCACACTA	15	siTooLs Biotech
siPool-ITGB1	ITGB1	3688	GGAAGAGGGATAATACAAA	16	siTooLs Biotech
siPool-ITGB1	ITGB1	3688	CCTGATCCTGTGTCCCATT	17	siTooLs Biotech
siPool-ITGB1	ITGB1	3688	GGATGCTTACTGCAGGAAA	18	siTooLs Biotech
siPool-ITGB1	ITGB1	3688	GCCATACTTTACAAAGTAT	19	siTooLs Biotech
siPool-ITGB1	ITGB1	3688	CCTTGATTTAGCACTATTT	20	siTooLs Biotech
siPool-ITGB1	ITGB1	3688	GCCCGTGCAAATCCCACAA	21	siTooLs Biotech
siPool-ITGB1	ITGB1	3688	GGCAGTGCATGTGACTGTT	22	siTooLs Biotech
siPool-ITGB1	ITGB1	3688	GGCGTAACAATAAGTTACA	23	siTooLs Biotech
siPool-ITGB1	ITGB1	3688	GGCTTAATTTGTGGAGGAA	24	siTooLs Biotech
siPool-ITGB1	ITGB1	3688	CTCACCTACGCGAGTCTTA	25	siTooLs Biotech
siPool-ITGB1	ITGB1	3688	CCGAAGTTTCAAGGGCAAA	26	siTooLs Biotech
siPool-ITGB1	ITGB1	3688	GGGTGGTGCACAAATTCAA	27	siTooLs Biotech
siPool-ITGB1	ITGB1	3688	CGCGTGCAGGTGCAATGAA	28	siTooLs Biotech
siPool-ITGB1	ITGB1	3688	GGGCTTTACGGAGGAAGTA	29	siTooLs Biotech
siPool-ITGB1	ITGB1	3688	GCAAATTCTAGCAATGTAA	30	siTooLs Biotech
siPool-PRKCD	PRKCD	5580	CCCTTCTGTGCCGTGAAGA	1	siTooLs Biotech
siPool-PRKCD	PRKCD	5580	GGCTGGACCTGCAGCCTCA	2	siTooLs Biotech
siPool-PRKCD	PRKCD	5580	GGATTAAAGTGTGAAGACT	3	siTooLs Biotech
siPool-PRKCD	PRKCD	5580	GCCGGGCTCTCATGGTACT	4	siTooLs Biotech
siPool-PRKCD	PRKCD	5580	GGAGGACGTGGATTGCAAA	5	siTooLs Biotech
siPool-PRKCD	PRKCD	5580	GGTTTATTTGTGTGTCTAA	6	siTooLs Biotech
siPool-PRKCD	PRKCD	5580	CGTTCCTGCGCATCGCCTT	7	siTooLs Biotech
siPool-PRKCD	PRKCD	5580	GGATATATCAGGGTTTCGA	8	siTooLs Biotech
siPool-PRKCD	PRKCD	5580	CGACTCCATGGACCAGTCT	9	siTooLs Biotech
siPool-PRKCD	PRKCD	5580	CGTTCGATGCCCACATCTA	10	siTooLs Biotech
siPool-PRKCD	PRKCD	5580	GCCTCCCGGAGATCAGACT	11	siTooLs Biotech
siPool-PRKCD	PRKCD	5580	CCATGTATCCTGAGTGGAA	12	siTooLs Biotech
siPool-PRKCD	PRKCD	5580	GTCATCCAGATTGTGCTAA	13	siTooLs Biotech
siPool-PRKCD	PRKCD	5580	CCGGAAACATCAAAATCCA	14	siTooLs Biotech
siPool-PRKCD	PRKCD	5580	CTCTGCCTTCGGAGGGAAA	15	siTooLs Biotech
siPool-PRKCD	PRKCD	5580	CTGTGTGTGAATCTGCTTT	16	siTooLs Biotech
siPool-PRKCD	PRKCD	5580	GAGCGTCCTTGGCTGCCGT	17	siTooLs Biotech
siPool-PRKCD	PRKCD	5580	GGGACCTACGGCAAGATCT	18	siTooLs Biotech
siPool-PRKCD	PRKCD	5580	GTCTAAATAAACACCAAAT	19	siTooLs Biotech
siPool-PRKCD	PRKCD	5580	GCCAAGTTCCCAACGATGA	20	siTooLs Biotech
siPool-PRKCD	PRKCD	5580	GTTTGAACCACCAGGTTTA	21	siTooLs Biotech
siPool-PRKCD	PRKCD	5580	CCTATGAGCTGGGCTCCCT	22	siTooLs Biotech
siPool-PRKCD	PRKCD	5580	GGGAGGACATGCAAGACAA	23	siTooLs Biotech
siPool-PRKCD	PRKCD	5580	GCGCTGCAAGAAGAACAAT	24	siTooLs Biotech
siPool-PRKCD	PRKCD	5580	CAGTGGGACTGTGGTGACT	25	siTooLs Biotech
siPool-PRKCD	PRKCD	5580	CTCCTGGAAGATTGAGGTT	26	siTooLs Biotech
siPool-PRKCD	PRKCD	5580	GTTGATGTCTGTTCAGTAT	27	siTooLs Biotech
siPool-PRKCD	PRKCD	5580	CGAGAAGAAGACCGGAGTT	28	siTooLs Biotech
siPool-PRKCD	PRKCD	5580	CTGTATATATTGCTCAGTA	29	siTooLs Biotech
siPool-PRKCD	PRKCD	5580	GGGACTGGTGATATGTTGA	30	siTooLs Biotech

## Sheet: antibodies
Antigen	Species	Supplier	Product ID	Experiments	Dilution
b-actin	mouse	Mpbio	691001	WB	1:10,000
b-actin	rabbit	Cell Signaling	4970S	WB	1:10,000
Biotin	mouse	DAKO	M743	WB	1:1000
GAPDH	rabbit	Cell Signaling	2118S	WB	1:10,000
HA	mouse	Santa Cruz	sc-805	WB	1:1000
Flag	mouse	Sigma	F1804	WB	1:1000
CEACAM6	mouse	Santa Cruz	sc-59899	WB	1:1000
CEACAM5	mouse	Santa Cruz	sc-23928	WB	1:1000
ITGA2	rabbit	Atlas Antibody	HPA063556	WB	1:1000
ITGB1	rabbit	Abcam	ab179471	WB	1:1000
PRKCD	rabbit	Atlas Antibody	HPA001890	WB	1:1000
AKT	rabbit	Cell Signaling	9272S	WB	1:1000
pAKT (S473)	rabbit	Cell Signaling	4060	WB	1:1000
ERK	rabbit	Cell Signaling	9102	WB	1:1000
pERK (T202/Y204)	rabbit	Cell Signaling	9101	WB	1:1000
S6	rabbit	Cell Signaling	2217	WB	1:1000
pS6 (S235/236)	rabbit	Cell Signaling	2211	WB	1:1000
RSK	rabbit	Cell Signaling	14813	WB	1:1000
pRSK (S380)	rabbit	Cell Signaling	11989	WB	1:1000
p16	rabbit	Cell Signaling	80772	WB	1:1000
PARP	rabbit	Cell Signaling	9542	WB	1:1000
Antigen	Species	Supplier	Product ID	Experiments	Dilution
CEACAM6	mouse	Santa Cruz	sc-59899	IF	1:50
CEACAM6	rabbit	Abcam	ab78029	IF	1:50
E-Cadherin	rabbit	Cell Signaling	3195	IF	1:50
Calnexin	rabbit	cell signaling	2679	IF	1:50
Golgin	mouse	Thermo Fischer	A-21270	IF	1:50
ITGA2	rabbit	Atlas Antibody	HPA063556	IF	1:50
ITGB1	rabbit	Abcam	ab179471	IF	1:50
PRKCD	rabbit	Atlas Antibody	HPA001890	IF	1:50
Flag	rabbit	Cell Signaling	14793S	IF	1:50
Phospho-Histone H2A.X	rabbit	Cell Signaling	9718S	IF	1:200
Antigen	Species	Supplier	Product ID	Experiments	Dilution
CEACAM5	mouse	Origene	TA803456S	IHC	1:150
CEACAM6	mouse	Santa Cruz	sc-59899	IHC	1:500
Ku80	rabbit	Cell Signaling	2180T	IHC	1:100
Ki67	rabbit	Abcam	ab15580	IHC	1:100
Secondary Antibodies	Species	Supplier	Product ID	Experiments	Dilution
IRDye 680LT anti-mouse IgG	donkey	LI-COR Biosciences	926-68022	WB	1:10,000
IRDye 680LT anti-rabbit IgG	donkey	LI-COR Biosciences	926-68023	WB	1:10,000
IRDye 800CW anti-mouse IgG	donkey	LI-COR Biosciences	926-32212	WB	1:10,000
IRDye 800CW anti-rabbit IgG	donkey	LI-COR Biosciences	926-32213	WB	1:10,000
Cy™3 AffiniPure Donkey Anti-Mouse IgG	donkey	Jackson ImmunoResearch	715-165-150	IF	1:500
Alexa Fluor® 488 AffiniPure Donkey Anti-Mouse IgG	donkey	Jackson ImmunoResearch	715-545-150	IF	1:250
